# Supplementary material for: Prediction of miRNA targets by learning from interaction sequences
Source: PLoS One. 2020 May 5;15(5):e0232578. doi: 10.1371/journal.pone.0232578 (PMC7199961; doi:10.1371/journal.pone.0232578)
Supplement: S1 Table — (XLSX) [file pone.0232578.s001.xlsx]

## Sheet: S1
	miNRA_species	miRNA_name	miRNA_seq	target_gene	target_seq	miRNA_target_seq	classification
1	Homo sapiens	MIMAT0000062_MirBase_let-7a_microRNA	TGAGGTAGTAGGTTGTATAGTT	ENSG00000100697_ENST00000343455_DICER1_mRNA	CAGGAAATACCCGTGCAACCAACTACCTCATATTCCATTCAGAATTTATACAGTTACGAGAACCAGCCCCAG	TGAGGTAGTAGGTTGTATAGTTCAGGAAATACCCGTGCAACCAACTACCTCATATTCCATTCAGAATTTATACAGTTACGAGAACCAGCCCCAG	1
2	Homo sapiens	MIMAT0000062_MirBase_let-7a_microRNA	TGAGGTAGTAGGTTGTATAGTT	ENSG00000080546_ENST00000436639_SESN1_mRNA	ACCCGCTATATGACCTGATGCCTTTCCTTCATTAAAGATGATTCTGGAAT	TGAGGTAGTAGGTTGTATAGTTACCCGCTATATGACCTGATGCCTTTCCTTCATTAAAGATGATTCTGGAAT	1
3	Homo sapiens	MIMAT0000062_MirBase_let-7a_microRNA	TGAGGTAGTAGGTTGTATAGTT	ENSG00000164190_ENST00000282516_NIPBL_mRNA	CAATGACTATGCAACCATACCTTACCACTAAATGTAGTACGCAAAATGATTTCA	TGAGGTAGTAGGTTGTATAGTTCAATGACTATGCAACCATACCTTACCACTAAATGTAGTACGCAAAATGATTTCA	1
4	Homo sapiens	MIMAT0000062_MirBase_let-7a_microRNA	TGAGGTAGTAGGTTGTATAGTT	ENSG00000138785_ENST00000340139_INTS12_mRNA	AATACTGGGAAACCTGCTACTTCGTCAGCTAACCAGAAACCTGTG	TGAGGTAGTAGGTTGTATAGTTAATACTGGGAAACCTGCTACTTCGTCAGCTAACCAGAAACCTGTG	1
5	Homo sapiens	MIMAT0000062_MirBase_let-7a_microRNA	TGAGGTAGTAGGTTGTATAGTT	ENSG00000217128_ENST00000307968_FNIP1_mRNA	AATACTTTCTACTACCTCAGTTTACTTGAGTACTACATTATAGTTTAT	TGAGGTAGTAGGTTGTATAGTTAATACTTTCTACTACCTCAGTTTACTTGAGTACTACATTATAGTTTAT	1
6	Homo sapiens	MIMAT0000062_MirBase_let-7a_microRNA	TGAGGTAGTAGGTTGTATAGTT	ENSG00000151498_ENST00000281182_ACAD8_mRNA	ACCATGGAGAAGTTTGCTTCCTACTGCCTCACTGAACCAGGAAGTGGGAGTGATGCTGC	TGAGGTAGTAGGTTGTATAGTTACCATGGAGAAGTTTGCTTCCTACTGCCTCACTGAACCAGGAAGTGGGAGTGATGCTGC	1
7	Homo sapiens	MIMAT0000062_MirBase_let-7a_microRNA	TGAGGTAGTAGGTTGTATAGTT	ENSG00000061936_ENST00000261674_SFRS8_mRNA	ACTTTCTGCGCTTCGACCACTACCTCAACCCCTACTATAAGTTCATCCAGAAAGCCAT	TGAGGTAGTAGGTTGTATAGTTACTTTCTGCGCTTCGACCACTACCTCAACCCCTACTATAAGTTCATCCAGAAAGCCAT	1
8	Homo sapiens	MIMAT0000062_MirBase_let-7a_microRNA	TGAGGTAGTAGGTTGTATAGTT	ENSG00000157456_ENST00000288207_CCNB2_mRNA	AAATGTCAACAAACAACTGAAACCTACTGCTTCTGTCAAACCAGTACAGATGGAAAAGTTGGCTCC	TGAGGTAGTAGGTTGTATAGTTAAATGTCAACAAACAACTGAAACCTACTGCTTCTGTCAAACCAGTACAGATGGAAAAGTTGGCTCC	1
9	Homo sapiens	MIMAT0000062_MirBase_let-7a_microRNA	TGAGGTAGTAGGTTGTATAGTT	ENSG00000092847_ENST00000373204_EIF2C1_mRNA	AACGTGGTCAAGACCTCACCTCAGACTCTGTCCAACCTCTGCCTCAAGATCAATGTCAAACTTGGTGGCATTAACAACATCCTAG	TGAGGTAGTAGGTTGTATAGTTAACGTGGTCAAGACCTCACCTCAGACTCTGTCCAACCTCTGCCTCAAGATCAATGTCAAACTTGGTGGCATTAACAACATCCTAG	1
10	Homo sapiens	MIMAT0000062_MirBase_let-7a_microRNA	TGAGGTAGTAGGTTGTATAGTT	ENSG00000254004_ENST00000523638_ZNF260_mRNA	CTCACTGCAACCTCTGCCTCACAGGTTCAAGTGGTTCTCCTGCCTCAGCCTCT	TGAGGTAGTAGGTTGTATAGTTCTCACTGCAACCTCTGCCTCACAGGTTCAAGTGGTTCTCCTGCCTCAGCCTCT	1
11	Homo sapiens	MIMAT0000062_MirBase_let-7a_microRNA	TGAGGTAGTAGGTTGTATAGTT	ENSG00000162298_ENST00000294256_SYVN1_mRNA	GGTGGCTCACGCCTACTACCTCAAACACCAGTTCTACCCCACTGTGGTGTACCT	TGAGGTAGTAGGTTGTATAGTTGGTGGCTCACGCCTACTACCTCAAACACCAGTTCTACCCCACTGTGGTGTACCT	1
12	Homo sapiens	MIMAT0000062_MirBase_let-7a_microRNA	TGAGGTAGTAGGTTGTATAGTT	ENSG00000183337_ENST00000397354_BCOR_mRNA	ACTGAACATGTACAAGGCCTTGCTACCTCAGCAGTCCTACAGCTTGGCCCAGCCGCT	TGAGGTAGTAGGTTGTATAGTTACTGAACATGTACAAGGCCTTGCTACCTCAGCAGTCCTACAGCTTGGCCCAGCCGCT	1
13	Homo sapiens	MIMAT0000062_MirBase_let-7a_microRNA	TGAGGTAGTAGGTTGTATAGTT	ENSG00000196305_ENST00000375643_IARS_mRNA	TGCAACTGGACTGCCTCACTATGGACATATACTTGCGGGTACAATTAAAGA	TGAGGTAGTAGGTTGTATAGTTTGCAACTGGACTGCCTCACTATGGACATATACTTGCGGGTACAATTAAAGA	1
14	Homo sapiens	MIMAT0000062_MirBase_let-7a_microRNA	TGAGGTAGTAGGTTGTATAGTT	ENSG00000183337_ENST00000378444_BCOR_mRNA	TATTCACTGAACATGTACAAGGCCTTGCTACCTCAGCAGTCCTACAGCTTGGCCCAGCCGCT	TGAGGTAGTAGGTTGTATAGTTTATTCACTGAACATGTACAAGGCCTTGCTACCTCAGCAGTCCTACAGCTTGGCCCAGCCGCT	1
15	Homo sapiens	MIMAT0000062_MirBase_let-7a_microRNA	TGAGGTAGTAGGTTGTATAGTT	ENSG00000168488_ENST00000336783_ATXN2L_mRNA	AGTACATCTCCTACATACCTCAGATCCACATGGGACCAGCTGTGCAGGCA	TGAGGTAGTAGGTTGTATAGTTAGTACATCTCCTACATACCTCAGATCCACATGGGACCAGCTGTGCAGGCA	1
16	Homo sapiens	MIMAT0000062_MirBase_let-7a_microRNA	TGAGGTAGTAGGTTGTATAGTT	ENSG00000060069_ENST00000299543_CTDP1_mRNA	ACTGACTACTATGCCAAGTATGACCGCTACCTCAACAAGGAGATCGAGGAGGCGCCGGACA	TGAGGTAGTAGGTTGTATAGTTACTGACTACTATGCCAAGTATGACCGCTACCTCAACAAGGAGATCGAGGAGGCGCCGGACA	1
17	Homo sapiens	MIMAT0000062_MirBase_let-7a_microRNA	TGAGGTAGTAGGTTGTATAGTT	ENSG00000083844_ENST00000263095_ZNF264_mRNA	GGCTCTCTGCAACCTCTGCCTCCCGGGTTCAAGCAATTAACTGCCTC	TGAGGTAGTAGGTTGTATAGTTGGCTCTCTGCAACCTCTGCCTCCCGGGTTCAAGCAATTAACTGCCTC	1
18	Homo sapiens	MIMAT0000062_MirBase_let-7a_microRNA	TGAGGTAGTAGGTTGTATAGTT	ENSG00000080200_ENST00000182096_CRYBG3_mRNA	CCAAATGAACCTACTACCTCCAATCTGCAAGTTGGTCTGTGGCCAGAAA	TGAGGTAGTAGGTTGTATAGTTCCAAATGAACCTACTACCTCCAATCTGCAAGTTGGTCTGTGGCCAGAAA	1
19	Homo sapiens	MIMAT0000062_MirBase_let-7a_microRNA	TGAGGTAGTAGGTTGTATAGTT	ENSG00000206562_ENST00000443029_METTL6_mRNA	ACTCATTGCAACCTCTGCCTCCCAGGCCCAAGCAATCCTCCTACCTCA	TGAGGTAGTAGGTTGTATAGTTACTCATTGCAACCTCTGCCTCCCAGGCCCAAGCAATCCTCCTACCTCA	1
20	Homo sapiens	MIMAT0000062_MirBase_let-7a_microRNA	TGAGGTAGTAGGTTGTATAGTT	ENSG00000107719_ENST00000263563_KIAA1274_mRNA	AATACTTGCCTACCTACCTCACAGGGGTGTTGTGAGGATTCATTTGT	TGAGGTAGTAGGTTGTATAGTTAATACTTGCCTACCTACCTCACAGGGGTGTTGTGAGGATTCATTTGT	1
21	Homo sapiens	MIMAT0000062_MirBase_let-7a_microRNA	TGAGGTAGTAGGTTGTATAGTT	ENSG00000091490_ENST00000399878_SEL1L3_mRNA	ACCATAAAGCATCCTACTACCTTGCAGTCTTTTATGAGACTGGATTAAATGTT	TGAGGTAGTAGGTTGTATAGTTACCATAAAGCATCCTACTACCTTGCAGTCTTTTATGAGACTGGATTAAATGTT	1
22	Homo sapiens	MIMAT0000062_MirBase_let-7a_microRNA	TGAGGTAGTAGGTTGTATAGTT	ENSG00000196367_ENST00000355540_TRRAP_mRNA	TTATGCTCTTCAGATTGTTGCCAATTCCTTCTTGGCAAATCCTACTACCTCTGCTCTGTTTGCTACGATTCTGGTGGAAT	TGAGGTAGTAGGTTGTATAGTTTTATGCTCTTCAGATTGTTGCCAATTCCTTCTTGGCAAATCCTACTACCTCTGCTCTGTTTGCTACGATTCTGGTGGAAT	1
23	Homo sapiens	MIMAT0000062_MirBase_let-7a_microRNA	TGAGGTAGTAGGTTGTATAGTT	ENSG00000178104_ENST00000313382_PDE4DIP_mRNA	GACTTGGAAGCCGACTCTTCCTACTACCTCAACTCTGCCCAGCCTCACTCTCCTCCAAGGGGC	TGAGGTAGTAGGTTGTATAGTTGACTTGGAAGCCGACTCTTCCTACTACCTCAACTCTGCCCAGCCTCACTCTCCTCCAAGGGGC	1
24	Homo sapiens	MIMAT0000062_MirBase_let-7a_microRNA	TGAGGTAGTAGGTTGTATAGTT	ENSG00000134762_ENST00000360428_DSC3_mRNA	AAAACCTGCTACCTCCCCAAGACTTTACTAGTGCCGATAAACTTTCTCAAAGAGCAACCAGTATCACTTC	TGAGGTAGTAGGTTGTATAGTTAAAACCTGCTACCTCCCCAAGACTTTACTAGTGCCGATAAACTTTCTCAAAGAGCAACCAGTATCACTTC	1
25	Homo sapiens	MIMAT0000062_MirBase_let-7a_microRNA	TGAGGTAGTAGGTTGTATAGTT	ENSG00000134762_ENST00000434452_DSC3_mRNA	TCACCGATCAAAACCTGCTACCTCCCCAAGACTTTACTAGTGCCGATAAAC	TGAGGTAGTAGGTTGTATAGTTTCACCGATCAAAACCTGCTACCTCCCCAAGACTTTACTAGTGCCGATAAAC	1
26	Homo sapiens	MIMAT0000062_MirBase_let-7a_microRNA	TGAGGTAGTAGGTTGTATAGTT	ENSG00000198535_ENST00000355522_C2CD4A_mRNA	TAGCTCACTGCAGCCTCTACCTCCTGACACAAGCTGTCATCCCGCTTT	TGAGGTAGTAGGTTGTATAGTTTAGCTCACTGCAGCCTCTACCTCCTGACACAAGCTGTCATCCCGCTTT	1
27	Homo sapiens	MIMAT0000062_MirBase_let-7a_microRNA	TGAGGTAGTAGGTTGTATAGTT	ENSG00000164603_ENST00000297145_C7orf60_mRNA	TAGTACTCTGAGGAAGTCTCTTTATAAAACCTACTACCACTTAGTATAAATTTGTTTGAATTTATAT	TGAGGTAGTAGGTTGTATAGTTTAGTACTCTGAGGAAGTCTCTTTATAAAACCTACTACCACTTAGTATAAATTTGTTTGAATTTATAT	1
28	Homo sapiens	MIMAT0000062_MirBase_let-7a_microRNA	TGAGGTAGTAGGTTGTATAGTT	ENSG00000025800_ENST00000373625_KPNA6_mRNA	TTTTTCACTTGGCCTGCTACCTCCATTAAAAAACCATTCTCTTACAGTTTA	TGAGGTAGTAGGTTGTATAGTTTTTTTCACTTGGCCTGCTACCTCCATTAAAAAACCATTCTCTTACAGTTTA	1
29	Homo sapiens	MIMAT0000062_MirBase_let-7a_microRNA	TGAGGTAGTAGGTTGTATAGTT	ENSG00000178449_ENST00000317943_C12orf62_mRNA	CTATAAGACCTTCTCTACCTCCATGATGCTTCTCACTGTGTATGGGGGGTACCTC	TGAGGTAGTAGGTTGTATAGTTCTATAAGACCTTCTCTACCTCCATGATGCTTCTCACTGTGTATGGGGGGTACCTC	1
30	Homo sapiens	MIMAT0000062_MirBase_let-7a_microRNA	TGAGGTAGTAGGTTGTATAGTT	ENSG00000100320_ENST00000405409_RBM9_mRNA	TATGCACAGCCTGCTACTGCAACCGCAGCCACCGCTGCTGCAGCCGCT	TGAGGTAGTAGGTTGTATAGTTTATGCACAGCCTGCTACTGCAACCGCAGCCACCGCTGCTGCAGCCGCT	1
31	Homo sapiens	MIMAT0000062_MirBase_let-7a_microRNA	TGAGGTAGTAGGTTGTATAGTT	ENSG00000115760_ENST00000421745_BIRC6_mRNA	TATAAATCTCCTGCTACCTCACCCATTAGTAGTAATTCTCACAGGTCA	TGAGGTAGTAGGTTGTATAGTTTATAAATCTCCTGCTACCTCACCCATTAGTAGTAATTCTCACAGGTCA	1
32	Homo sapiens	MIMAT0000062_MirBase_let-7a_microRNA	TGAGGTAGTAGGTTGTATAGTT	ENSG00000083444_ENST00000196061_PLOD1_mRNA	CTGCACCTACTACTTCAGCGTGGATGCTGACGTGGCCCTGACCGAG	TGAGGTAGTAGGTTGTATAGTTCTGCACCTACTACTTCAGCGTGGATGCTGACGTGGCCCTGACCGAG	1
33	Homo sapiens	MIMAT0000062_MirBase_let-7a_microRNA	TGAGGTAGTAGGTTGTATAGTT	ENSG00000134504_ENST00000417602_KCTD1_mRNA	AGCATCCGCAGCTCCCTCAACCGCTACCTCAATGAGCCCCCGTACTGCCGCACGCTCG	TGAGGTAGTAGGTTGTATAGTTAGCATCCGCAGCTCCCTCAACCGCTACCTCAATGAGCCCCCGTACTGCCGCACGCTCG	1
34	Homo sapiens	MIMAT0000062_MirBase_let-7a_microRNA	TGAGGTAGTAGGTTGTATAGTT	ENSG00000140391_ENST00000267970_TSPAN3_mRNA	ATGTGCCCACCTACTTACCTACTACCTGCGACTTTCTTTTTCCTTGTTCTAGCTGACTCTTCATGCC	TGAGGTAGTAGGTTGTATAGTTATGTGCCCACCTACTTACCTACTACCTGCGACTTTCTTTTTCCTTGTTCTAGCTGACTCTTCATGCC	1
35	Homo sapiens	MIMAT0000062_MirBase_let-7a_microRNA	TGAGGTAGTAGGTTGTATAGTT	ENSG00000034063_ENST00000262952_UHRF1_mRNA	AAAGTTTGCAGCCTATACCTCAATAAAACAGGGATATTTTAAATCACAT	TGAGGTAGTAGGTTGTATAGTTAAAGTTTGCAGCCTATACCTCAATAAAACAGGGATATTTTAAATCACAT	1
36	Homo sapiens	MIMAT0000062_MirBase_let-7a_microRNA	TGAGGTAGTAGGTTGTATAGTT	ENSG00000111481_ENST00000262061_COPZ1_mRNA	TCGCTGCAACCTACCCTCTCTCTGCCTCAGCCTTACACCCAAGCAG	TGAGGTAGTAGGTTGTATAGTTTCGCTGCAACCTACCCTCTCTCTGCCTCAGCCTTACACCCAAGCAG	1
37	Homo sapiens	MIMAT0000062_MirBase_let-7a_microRNA	TGAGGTAGTAGGTTGTATAGTT	ENSG00000137309_ENST00000311487_HMGA1_mRNA	AGTGACCCATGCGTGCCGCCTGCTCCTCACTGGAGGAGCAGCTTCCTTCTGGGACT	TGAGGTAGTAGGTTGTATAGTTAGTGACCCATGCGTGCCGCCTGCTCCTCACTGGAGGAGCAGCTTCCTTCTGGGACT	1
38	Homo sapiens	MIMAT0000062_MirBase_let-7a_microRNA	TGAGGTAGTAGGTTGTATAGTT	ENSG00000132478_ENST00000293218_UNK_mRNA	AAGGCTATGCCTGTCCCTACTACCACAACAGCAAGGACCGGCGGCGGAGCC	TGAGGTAGTAGGTTGTATAGTTAAGGCTATGCCTGTCCCTACTACCACAACAGCAAGGACCGGCGGCGGAGCC	1
39	Homo sapiens	MIMAT0000062_MirBase_let-7a_microRNA	TGAGGTAGTAGGTTGTATAGTT	ENSG00000139496_ENST00000381736_NUPL1_mRNA	ATTTGCTCTACCTATTACCTCTACCTCAGCTAGCGGTCTGACTCTTT	TGAGGTAGTAGGTTGTATAGTTATTTGCTCTACCTATTACCTCTACCTCAGCTAGCGGTCTGACTCTTT	1
40	Homo sapiens	MIMAT0000062_MirBase_let-7a_microRNA	TGAGGTAGTAGGTTGTATAGTT	ENSG00000139496_ENST00000381718_NUPL1_mRNA	ATTTGCTCTACCTATTACCTCTACCTCAGCTAGCGGTCTGACTCTTTCGTCTGCTC	TGAGGTAGTAGGTTGTATAGTTATTTGCTCTACCTATTACCTCTACCTCAGCTAGCGGTCTGACTCTTTCGTCTGCTC	1
41	Homo sapiens	MIMAT0000062_MirBase_let-7a_microRNA	TGAGGTAGTAGGTTGTATAGTT	ENSG00000135829_ENST00000367549_DHX9_mRNA	AACCAAACAACCTGCTATCATCAGCCAGTTGGACCCCGTAAATGAAC	TGAGGTAGTAGGTTGTATAGTTAACCAAACAACCTGCTATCATCAGCCAGTTGGACCCCGTAAATGAAC	1
42	Homo sapiens	MIMAT0000062_MirBase_let-7a_microRNA	TGAGGTAGTAGGTTGTATAGTT	ENSG00000122140_ENST00000371785_MRPS2_mRNA	ACCAACTGCAACCCCTGCCTCATCACCTACCCTGTACCCGGCAATGA	TGAGGTAGTAGGTTGTATAGTTACCAACTGCAACCCCTGCCTCATCACCTACCCTGTACCCGGCAATGA	1
43	Homo sapiens	MIMAT0000062_MirBase_let-7a_microRNA	TGAGGTAGTAGGTTGTATAGTT	ENSG00000171246_ENST00000306773_NPTX1_mRNA	AAACCATGGGACCTGCCACCTCCCATCAGCAATTCTGGAAATGCACTATTT	TGAGGTAGTAGGTTGTATAGTTAAACCATGGGACCTGCCACCTCCCATCAGCAATTCTGGAAATGCACTATTT	1
44	Homo sapiens	MIMAT0000062_MirBase_let-7a_microRNA	TGAGGTAGTAGGTTGTATAGTT	ENSG00000077235_ENST00000356183_GTF3C1_mRNA	TATGCTCACACAGACCTACGACCTCATTGAGCGCAGAGGCACGAAAGGAATT	TGAGGTAGTAGGTTGTATAGTTTATGCTCACACAGACCTACGACCTCATTGAGCGCAGAGGCACGAAAGGAATT	1
45	Homo sapiens	MIMAT0000062_MirBase_let-7a_microRNA	TGAGGTAGTAGGTTGTATAGTT	ENSG00000181830_ENST00000314134_SLC35C1_mRNA	CTTCAATAACCTCTGCCTCAAGTACGTCGGTGTGGCCTTCTACAATGT	TGAGGTAGTAGGTTGTATAGTTCTTCAATAACCTCTGCCTCAAGTACGTCGGTGTGGCCTTCTACAATGT	1
46	Homo sapiens	MIMAT0000062_MirBase_let-7a_microRNA	TGAGGTAGTAGGTTGTATAGTT	ENSG00000116698_ENST00000413782_SMG7_mRNA	TGAAACAGCCCTACTACCTTCAGACCCAAGACCCCATAAAACTGTTTGAGC	TGAGGTAGTAGGTTGTATAGTTTGAAACAGCCCTACTACCTTCAGACCCAAGACCCCATAAAACTGTTTGAGC	1
47	Homo sapiens	MIMAT0000062_MirBase_let-7a_microRNA	TGAGGTAGTAGGTTGTATAGTT	ENSG00000143545_ENST00000368575_RAB13_mRNA	AACTACTGCCTACTACCGTGGAGCCATGGGCATTATCCTAGTATACGACATCACGGATGAGAAA	TGAGGTAGTAGGTTGTATAGTTAACTACTGCCTACTACCGTGGAGCCATGGGCATTATCCTAGTATACGACATCACGGATGAGAAA	1
48	Homo sapiens	MIMAT0000062_MirBase_let-7a_microRNA	TGAGGTAGTAGGTTGTATAGTT	ENSG00000066933_ENST00000356056_MYO9A_mRNA	ACTACCAGAGTGAAACCTACTACCCAGTCAGAGGTTTCGCCACTCTT	TGAGGTAGTAGGTTGTATAGTTACTACCAGAGTGAAACCTACTACCCAGTCAGAGGTTTCGCCACTCTT	1
49	Homo sapiens	MIMAT0000062_MirBase_let-7a_microRNA	TGAGGTAGTAGGTTGTATAGTT	ENSG00000115760_ENST00000421745_BIRC6_mRNA	CTTTCAACCTCACTGCCTCTGTCTTCATCCTCTAGTGTGTTTGTACGCTGTGATGA	TGAGGTAGTAGGTTGTATAGTTCTTTCAACCTCACTGCCTCTGTCTTCATCCTCTAGTGTGTTTGTACGCTGTGATGA	1
50	Homo sapiens	MIMAT0000062_MirBase_let-7a_microRNA	TGAGGTAGTAGGTTGTATAGTT	ENSG00000138073_ENST00000260643_PREB_mRNA	TCCCTGCTACCTCACAGCCTGGGATGGCTCCAACTTCTTGCCCCTTCGGACCAAGTCCTGTGGCCATGA	TGAGGTAGTAGGTTGTATAGTTTCCCTGCTACCTCACAGCCTGGGATGGCTCCAACTTCTTGCCCCTTCGGACCAAGTCCTGTGGCCATGA	1
51	Homo sapiens	MIMAT0000062_MirBase_let-7a_microRNA	TGAGGTAGTAGGTTGTATAGTT	ENSG00000176953_ENST00000320805_NFATC2IP_mRNA	TTTGGAGAGACAGAGCTATCACCTACTGCCACTCCCAGGACCCTAAAGCTCGGAGTGGCTG	TGAGGTAGTAGGTTGTATAGTTTTTGGAGAGACAGAGCTATCACCTACTGCCACTCCCAGGACCCTAAAGCTCGGAGTGGCTG	1
52	Homo sapiens	MIMAT0000062_MirBase_let-7a_microRNA	TGAGGTAGTAGGTTGTATAGTT	ENSG00000003509_ENST00000002125_C2orf56_mRNA	TTAACTTTTTTGCCTTGCTACCTCATCAGAGACTTCAAGGTGGAAGATATCA	TGAGGTAGTAGGTTGTATAGTTTTAACTTTTTTGCCTTGCTACCTCATCAGAGACTTCAAGGTGGAAGATATCA	1
53	Homo sapiens	MIMAT0000062_MirBase_let-7a_microRNA	TGAGGTAGTAGGTTGTATAGTT	ENSG00000038382_ENST00000344204_TRIO_mRNA	GAGATGCTGTTCAGCTCAACACGACCTACTACATCCACCAGTTACTGGGGAACCCTGAATTCGC	TGAGGTAGTAGGTTGTATAGTTGAGATGCTGTTCAGCTCAACACGACCTACTACATCCACCAGTTACTGGGGAACCCTGAATTCGC	1
54	Homo sapiens	MIMAT0000062_MirBase_let-7a_microRNA	TGAGGTAGTAGGTTGTATAGTT	ENSG00000169714_ENST00000451728_CNBP_mRNA	AAACAGCCTCTACCTTGCGAGCCGTCTTCCCCAGGCCTGCGTC	TGAGGTAGTAGGTTGTATAGTTAAACAGCCTCTACCTTGCGAGCCGTCTTCCCCAGGCCTGCGTC	1
55	Homo sapiens	MIMAT0000062_MirBase_let-7a_microRNA	TGAGGTAGTAGGTTGTATAGTT	ENSG00000117543_ENST00000370109_DPH5_mRNA	TATCTGGAAGCCTACACCTCAGTCCTAACTGTAGGGAAGGAAGCCTTGGAA	TGAGGTAGTAGGTTGTATAGTTTATCTGGAAGCCTACACCTCAGTCCTAACTGTAGGGAAGGAAGCCTTGGAA	1
56	Homo sapiens	MIMAT0000062_MirBase_let-7a_microRNA	TGAGGTAGTAGGTTGTATAGTT	ENSG00000132323_ENST00000254654_ILKAP_mRNA	ATGCAGCCTTAAGCCTCAGCAAAGAGCATAATCCAACTCAGTATG	TGAGGTAGTAGGTTGTATAGTTATGCAGCCTTAAGCCTCAGCAAAGAGCATAATCCAACTCAGTATG	1
57	Homo sapiens	MIMAT0000062_MirBase_let-7a_microRNA	TGAGGTAGTAGGTTGTATAGTT	ENSG00000164904_ENST00000409134_ALDH7A1_mRNA	TTATTACGACCTATTGCCCTGCTAACAACGAGCCAATAGCAAGAGTCC	TGAGGTAGTAGGTTGTATAGTTTTATTACGACCTATTGCCCTGCTAACAACGAGCCAATAGCAAGAGTCC	1
58	Homo sapiens	MIMAT0000062_MirBase_let-7a_microRNA	TGAGGTAGTAGGTTGTATAGTT	ENSG00000033178_ENST00000322244_UBA6_mRNA	AAACTTGTAAAACCTACTACTGAAAAGAAATATGTGGATCTTACTGTGTCATTTGC	TGAGGTAGTAGGTTGTATAGTTAAACTTGTAAAACCTACTACTGAAAAGAAATATGTGGATCTTACTGTGTCATTTGC	1
59	Homo sapiens	MIMAT0000062_MirBase_let-7a_microRNA	TGAGGTAGTAGGTTGTATAGTT	ENSG00000149948_ENST00000403681_HMGA2_mRNA	TTGTACAATCAAAACACACTACTACCTCTTAAGTCCCAGTATACCTCATTTTTCATACTGAAAAA	TGAGGTAGTAGGTTGTATAGTTTTGTACAATCAAAACACACTACTACCTCTTAAGTCCCAGTATACCTCATTTTTCATACTGAAAAA	1
60	Homo sapiens	MIMAT0000062_MirBase_let-7a_microRNA	TGAGGTAGTAGGTTGTATAGTT	ENSG00000112531_ENST00000361752_QKI_mRNA	ATGCTATGTATGTACCATAACCAACCTATTGCCTATGAGAAACATGT	TGAGGTAGTAGGTTGTATAGTTATGCTATGTATGTACCATAACCAACCTATTGCCTATGAGAAACATGT	1
61	Homo sapiens	MIMAT0000062_MirBase_let-7a_microRNA	TGAGGTAGTAGGTTGTATAGTT	ENSG00000055208_ENST00000286332_TAB2_mRNA	GTCTACATGCCAATCAGTTCACCTACTACTTCACAACCACCAACCATTCATTCATCTGGTAGCTCACAGTCTTC	TGAGGTAGTAGGTTGTATAGTTGTCTACATGCCAATCAGTTCACCTACTACTTCACAACCACCAACCATTCATTCATCTGGTAGCTCACAGTCTTC	1
62	Homo sapiens	MIMAT0000062_MirBase_let-7a_microRNA	TGAGGTAGTAGGTTGTATAGTT	ENSG00000055208_ENST00000367456_TAB2_mRNA	ATGTCTACATGCCAATCAGTTCACCTACTACTTCACAACCACCAACCATTCATTCATCTGGTAGCTCACAGTCTTC	TGAGGTAGTAGGTTGTATAGTTATGTCTACATGCCAATCAGTTCACCTACTACTTCACAACCACCAACCATTCATTCATCTGGTAGCTCACAGTCTTC	1
63	Homo sapiens	MIMAT0000062_MirBase_let-7a_microRNA	TGAGGTAGTAGGTTGTATAGTT	ENSG00000101266_ENST00000349736_CSNK2A1_mRNA	ATCCAGTGAGAAGACCTGCTCCTCAGTCTTGTAAATGTATCTTGAGAGGTAG	TGAGGTAGTAGGTTGTATAGTTATCCAGTGAGAAGACCTGCTCCTCAGTCTTGTAAATGTATCTTGAGAGGTAG	1
64	Homo sapiens	MIMAT0000062_MirBase_let-7a_microRNA	TGAGGTAGTAGGTTGTATAGTT	ENSG00000107862_ENST00000369983_GBF1_mRNA	TACAACACACCTACTATCTCTTGATGCCCTATTGACAGTGATTGACAGCACCGAG	TGAGGTAGTAGGTTGTATAGTTTACAACACACCTACTATCTCTTGATGCCCTATTGACAGTGATTGACAGCACCGAG	1
65	Homo sapiens	MIMAT0000062_MirBase_let-7a_microRNA	TGAGGTAGTAGGTTGTATAGTT	ENSG00000113649_ENST00000296702_TCERG1_mRNA	CTTCACCTGCTACCTTAGCTGGAGCAACAGCAGTTTCTGAATGGACTGAATATAAAACAGC	TGAGGTAGTAGGTTGTATAGTTCTTCACCTGCTACCTTAGCTGGAGCAACAGCAGTTTCTGAATGGACTGAATATAAAACAGC	1
66	Homo sapiens	MIMAT0000062_MirBase_let-7a_microRNA	TGAGGTAGTAGGTTGTATAGTT	ENSG00000186104_ENST00000334636_CYP2R1_mRNA	ATGACATTGCAGCCCCAACCCTACCTCATCTGTGCTGAAAGACGCTGAAACTGCCTGGGATGTTTTCGG	TGAGGTAGTAGGTTGTATAGTTATGACATTGCAGCCCCAACCCTACCTCATCTGTGCTGAAAGACGCTGAAACTGCCTGGGATGTTTTCGG	1
67	Homo sapiens	MIMAT0000062_MirBase_let-7a_microRNA	TGAGGTAGTAGGTTGTATAGTT	ENSG00000138326_ENST00000435275_RPS24_mRNA	TTCATGACCAACCGACTACTTCAGAGGAAACAAATGGTCATTGATGTCCTTCACCC	TGAGGTAGTAGGTTGTATAGTTTTCATGACCAACCGACTACTTCAGAGGAAACAAATGGTCATTGATGTCCTTCACCC	1
68	Homo sapiens	MIMAT0000062_MirBase_let-7a_microRNA	TGAGGTAGTAGGTTGTATAGTT	ENSG00000099995_ENST00000215793_SF3A1_mRNA	AATGACCCTTACCATGCCTACTACCGCCACAAGGTCAGCGAGTTCAAGGAAGG	TGAGGTAGTAGGTTGTATAGTTAATGACCCTTACCATGCCTACTACCGCCACAAGGTCAGCGAGTTCAAGGAAGG	1
69	Homo sapiens	MIMAT0000062_MirBase_let-7a_microRNA	TGAGGTAGTAGGTTGTATAGTT	ENSG00000178252_ENST00000395474_WDR6_mRNA	TGATGGAGCCTACTACCAGCTGTTTGTACGAGACGGCCAGCTCCA	TGAGGTAGTAGGTTGTATAGTTTGATGGAGCCTACTACCAGCTGTTTGTACGAGACGGCCAGCTCCA	1
71	Homo sapiens	MIMAT0000062_MirBase_let-7a_microRNA	TGAGGTAGTAGGTTGTATAGTT	ENSG00000101752_ENST00000261537_MIB1_mRNA	AGTGACTTTCCTCCAACTCTCTGAATCTGCTACCTCTTATTATATGTCCCTTAGCAGTACTTT	TGAGGTAGTAGGTTGTATAGTTAGTGACTTTCCTCCAACTCTCTGAATCTGCTACCTCTTATTATATGTCCCTTAGCAGTACTTT	1
72	Homo sapiens	MIMAT0000062_MirBase_let-7a_microRNA	TGAGGTAGTAGGTTGTATAGTT	ENSG00000115306_ENST00000356805_SPTBN1_mRNA	TACGACCTGTACCTCTCAACTTTTGCCCTATCTGTTAAATATATGCTAT	TGAGGTAGTAGGTTGTATAGTTTACGACCTGTACCTCTCAACTTTTGCCCTATCTGTTAAATATATGCTAT	1
73	Homo sapiens	MIMAT0000062_MirBase_let-7a_microRNA	TGAGGTAGTAGGTTGTATAGTT	ENSG00000137819_ENST00000395407_PAQR5_mRNA	GCTCACTGCAACCTCTGCCTGACAGGCTTCAGTGATCTTTCCACCTC	TGAGGTAGTAGGTTGTATAGTTGCTCACTGCAACCTCTGCCTGACAGGCTTCAGTGATCTTTCCACCTC	1
74	Homo sapiens	MIMAT0000062_MirBase_let-7a_microRNA	TGAGGTAGTAGGTTGTATAGTT	ENSG00000075624_ENST00000331789_ACTB_mRNA	CTGACTGACTACCTCATGAAGATCCTCACCGAGCGCGGCTACAGCTTCACC	TGAGGTAGTAGGTTGTATAGTTCTGACTGACTACCTCATGAAGATCCTCACCGAGCGCGGCTACAGCTTCACC	1
75	Homo sapiens	MIMAT0000062_MirBase_let-7a_microRNA	TGAGGTAGTAGGTTGTATAGTT	ENSG00000171634_ENST00000306378_BPTF_mRNA	AAAGAAAATGATCTCTACTACCTCAAAGGAAACTAAGAAGGACACAAAGCTTTACTGTATCTGTAAAACG	TGAGGTAGTAGGTTGTATAGTTAAAGAAAATGATCTCTACTACCTCAAAGGAAACTAAGAAGGACACAAAGCTTTACTGTATCTGTAAAACG	1
76	Homo sapiens	MIMAT0000062_MirBase_let-7a_microRNA	TGAGGTAGTAGGTTGTATAGTT	ENSG00000112249_ENST00000369162_ASCC3_mRNA	AACTTTACCTAACTACCTCGATGTTGCCACATTTTTACATGTTAATC	TGAGGTAGTAGGTTGTATAGTTAACTTTACCTAACTACCTCGATGTTGCCACATTTTTACATGTTAATC	1
77	Homo sapiens	MIMAT0000062_MirBase_let-7a_microRNA	TGAGGTAGTAGGTTGTATAGTT	ENSG00000148835_ENST00000369839_TAF5_mRNA	CCAACGCTGCTACCTCCGCAGGCGGGGGACGGCGCAGGCGAGGGTAG	TGAGGTAGTAGGTTGTATAGTTCCAACGCTGCTACCTCCGCAGGCGGGGGACGGCGCAGGCGAGGGTAG	1
78	Homo sapiens	MIMAT0000062_MirBase_let-7a_microRNA	TGAGGTAGTAGGTTGTATAGTT	ENSG00000070961_ENST00000261173_ATP2B1_mRNA	TGAACAAGTCTGCTACCTCTTCATCCCCAGGAAGCCCACTACATAGTTTGGAAACATCACTC	TGAGGTAGTAGGTTGTATAGTTTGAACAAGTCTGCTACCTCTTCATCCCCAGGAAGCCCACTACATAGTTTGGAAACATCACTC	1
79	Homo sapiens	MIMAT0000062_MirBase_let-7a_microRNA	TGAGGTAGTAGGTTGTATAGTT	ENSG00000217128_ENST00000307968_FNIP1_mRNA	TAAAACCTGCTTTCCTCAGCAGGACCAAAGAGATACACTCTCCAT	TGAGGTAGTAGGTTGTATAGTTTAAAACCTGCTTTCCTCAGCAGGACCAAAGAGATACACTCTCCAT	1
80	Homo sapiens	MIMAT0000062_MirBase_let-7a_microRNA	TGAGGTAGTAGGTTGTATAGTT	ENSG00000182899_ENST00000448864_RPL35A_mRNA	AAAACTTACTACCTTAAA	TGAGGTAGTAGGTTGTATAGTTAAAACTTACTACCTTAAA	1
81	Homo sapiens	MIMAT0000062_MirBase_let-7a_microRNA	TGAGGTAGTAGGTTGTATAGTT	ENSG00000174606_ENST00000366962_ANGEL2_mRNA	TCTTTGCTCACTGCAACCCCTGCCTCCCGGGCTCAAGCGATTCTCCTGCCT	TGAGGTAGTAGGTTGTATAGTTTCTTTGCTCACTGCAACCCCTGCCTCCCGGGCTCAAGCGATTCTCCTGCCT	1
82	Homo sapiens	MIMAT0000062_MirBase_let-7a_microRNA	TGAGGTAGTAGGTTGTATAGTT	ENSG00000123908_ENST00000220592_EIF2C2_mRNA	CAGACCCTGTCCAACCTCTGCCTGAAGATCAACGTCAAGCTGGGAGGCGTGAACAACATCCTG	TGAGGTAGTAGGTTGTATAGTTCAGACCCTGTCCAACCTCTGCCTGAAGATCAACGTCAAGCTGGGAGGCGTGAACAACATCCTG	1
83	Homo sapiens	MIMAT0000062_MirBase_let-7a_microRNA	TGAGGTAGTAGGTTGTATAGTT	ENSG00000132510_ENST00000254846_KDM6B_mRNA	ACGAGCCAGCCTACTACTGCAACGAGTGCGATGTGGAGGTGTTTAACA	TGAGGTAGTAGGTTGTATAGTTACGAGCCAGCCTACTACTGCAACGAGTGCGATGTGGAGGTGTTTAACA	1
84	Homo sapiens	MIMAT0000062_MirBase_let-7a_microRNA	TGAGGTAGTAGGTTGTATAGTT	ENSG00000160294_ENST00000397708_MCM3AP_mRNA	AAGAACATCCCTGACTACCTCAACGACAGGACCATTCTGGAGAACCATT	TGAGGTAGTAGGTTGTATAGTTAAGAACATCCCTGACTACCTCAACGACAGGACCATTCTGGAGAACCATT	1
85	Homo sapiens	MIMAT0000062_MirBase_let-7a_microRNA	TGAGGTAGTAGGTTGTATAGTT	ENSG00000179271_ENST00000316939_GADD45GIP1_mRNA	AAAGCCTGCTACCTGGCAGTACCCCTGAAGA	TGAGGTAGTAGGTTGTATAGTTAAAGCCTGCTACCTGGCAGTACCCCTGAAGA	1
86	Homo sapiens	MIMAT0000062_MirBase_let-7a_microRNA	TGAGGTAGTAGGTTGTATAGTT	ENSG00000129515_ENST00000396526_SNX6_mRNA	TTGCTTGACCTCTGCCTCAGTTCTCGACTCTAAAGGACATACTGACC	TGAGGTAGTAGGTTGTATAGTTTTGCTTGACCTCTGCCTCAGTTCTCGACTCTAAAGGACATACTGACC	1
87	Homo sapiens	MIMAT0000062_MirBase_let-7a_microRNA	TGAGGTAGTAGGTTGTATAGTT	ENSG00000181104_ENST00000319211_F2R_mRNA	ATGCCTACTACTTCTCAGCCTTCTCTGCTGTCTTCTTTTTTGTG	TGAGGTAGTAGGTTGTATAGTTATGCCTACTACTTCTCAGCCTTCTCTGCTGTCTTCTTTTTTGTG	1
88	Homo sapiens	MIMAT0000062_MirBase_let-7a_microRNA	TGAGGTAGTAGGTTGTATAGTT	ENSG00000099995_ENST00000439242_SF3A1_mRNA	TTACCATGCCTACTACCGCCACAAGGTCAGCGAGTTCAAGGAAGG	TGAGGTAGTAGGTTGTATAGTTTTACCATGCCTACTACCGCCACAAGGTCAGCGAGTTCAAGGAAGG	1
89	Homo sapiens	MIMAT0000062_MirBase_let-7a_microRNA	TGAGGTAGTAGGTTGTATAGTT	ENSG00000116337_ENST00000393688_AMPD2_mRNA	CCACCCTATGCCTACTACCTGTACTACACCTTTGCCAACATGGCCATGTTGA	TGAGGTAGTAGGTTGTATAGTTCCACCCTATGCCTACTACCTGTACTACACCTTTGCCAACATGGCCATGTTGA	1
90	Homo sapiens	MIMAT0000062_MirBase_let-7a_microRNA	TGAGGTAGTAGGTTGTATAGTT	ENSG00000182742_ENST00000332503_HOXB4_mRNA	GGAGAAGGAATTTCACTACAACCGCTACCTGACACGGCGCCGGAGGGTGGAGATCGCC	TGAGGTAGTAGGTTGTATAGTTGGAGAAGGAATTTCACTACAACCGCTACCTGACACGGCGCCGGAGGGTGGAGATCGCC	1
91	Homo sapiens	MIMAT0000062_MirBase_let-7a_microRNA	TGAGGTAGTAGGTTGTATAGTT	ENSG00000106462_ENST00000320356_EZH2_mRNA	GAAATCCCTTGACATCTGCTACCTCCTCCCCCCTCCTCTGAAACAGCTGCCTTAGC	TGAGGTAGTAGGTTGTATAGTTGAAATCCCTTGACATCTGCTACCTCCTCCCCCCTCCTCTGAAACAGCTGCCTTAGC	1
92	Homo sapiens	MIMAT0000062_MirBase_let-7a_microRNA	TGAGGTAGTAGGTTGTATAGTT	ENSG00000095015_ENST00000399503_MAP3K1_mRNA	CAGTTTCTACTACCTCAGGTGTCCTATAGATTTTTCTTCTACCAAAGTTCACTTTCACAATGAAATTATATTTGCTGTGTG	TGAGGTAGTAGGTTGTATAGTTCAGTTTCTACTACCTCAGGTGTCCTATAGATTTTTCTTCTACCAAAGTTCACTTTCACAATGAAATTATATTTGCTGTGTG	1
93	Homo sapiens	MIMAT0000062_MirBase_let-7a_microRNA	TGAGGTAGTAGGTTGTATAGTT	ENSG00000113369_ENST00000265138_ARRDC3_mRNA	ACCACTCGCTACCTCATTCGAAGGCCGACATGGCAGTGTGCGC	TGAGGTAGTAGGTTGTATAGTTACCACTCGCTACCTCATTCGAAGGCCGACATGGCAGTGTGCGC	1
94	Homo sapiens	MIMAT0000062_MirBase_let-7a_microRNA	TGAGGTAGTAGGTTGTATAGTT	ENSG00000196367_ENST00000355540_TRRAP_mRNA	GTGGAGCTCTCCAACCTGTACCTCAAGCTGTTCAAGCTGGTCTTTGG	TGAGGTAGTAGGTTGTATAGTTGTGGAGCTCTCCAACCTGTACCTCAAGCTGTTCAAGCTGGTCTTTGG	1
95	Homo sapiens	MIMAT0000062_MirBase_let-7a_microRNA	TGAGGTAGTAGGTTGTATAGTT	ENSG00000227057_ENST00000374617_WDR46_mRNA	TTGAACAGCCCTACCTCACCCACCGGCTCTCAGGCCCTGTGCATGGCCTTCAGTTCTGCCCCT	TGAGGTAGTAGGTTGTATAGTTTTGAACAGCCCTACCTCACCCACCGGCTCTCAGGCCCTGTGCATGGCCTTCAGTTCTGCCCCT	1
96	Homo sapiens	MIMAT0000062_MirBase_let-7a_microRNA	TGAGGTAGTAGGTTGTATAGTT	ENSG00000100714_ENST00000216605_MTHFD1_mRNA	ATGATTCAGTATAACAACCTTAACCTCAAGACACCTGTTCCAAGTGACATTGATATA	TGAGGTAGTAGGTTGTATAGTTATGATTCAGTATAACAACCTTAACCTCAAGACACCTGTTCCAAGTGACATTGATATA	1
97	Homo sapiens	MIMAT0000062_MirBase_let-7a_microRNA	TGAGGTAGTAGGTTGTATAGTT	ENSG00000155506_ENST00000336314_LARP1_mRNA	AACATCACCTACTACTTTGACAATGTCAGCAGCACCGAGCTTTACAGTG	TGAGGTAGTAGGTTGTATAGTTAACATCACCTACTACTTTGACAATGTCAGCAGCACCGAGCTTTACAGTG	1
98	Homo sapiens	MIMAT0000062_MirBase_let-7a_microRNA	TGAGGTAGTAGGTTGTATAGTT	ENSG00000152904_ENST00000358966_GGPS1_mRNA	TTTGAATGTCATAATTGCAGTGACAGGACATTGCCACCAACTCTATCCTACTACCATCAATGTTGTGTTTA	TGAGGTAGTAGGTTGTATAGTTTTTGAATGTCATAATTGCAGTGACAGGACATTGCCACCAACTCTATCCTACTACCATCAATGTTGTGTTTA	1
99	Homo sapiens	MIMAT0000062_MirBase_let-7a_microRNA	TGAGGTAGTAGGTTGTATAGTT	ENSG00000103202_ENST00000219479_NME4_mRNA	ACGCAGGACCAACTACCTCCGTCAGCAAGAACCCAAGCCCACATC	TGAGGTAGTAGGTTGTATAGTTACGCAGGACCAACTACCTCCGTCAGCAAGAACCCAAGCCCACATC	1
100	Homo sapiens	MIMAT0000062_MirBase_let-7a_microRNA	TGAGGTAGTAGGTTGTATAGTT	ENSG00000116212_ENST00000371370_LRRC42_mRNA	AATGTCTTACTACCTCAGCTCAGAAAACCACCTGGACCCAGGGCCC	TGAGGTAGTAGGTTGTATAGTTAATGTCTTACTACCTCAGCTCAGAAAACCACCTGGACCCAGGGCCC	1
101	Homo sapiens	MIMAT0000062_MirBase_let-7a_microRNA	TGAGGTAGTAGGTTGTATAGTT	ENSG00000105948_ENST00000464848_TTC26_mRNA	AAGGATCTGGAACCTACTACTCCTCAGGAGTATATTCTCAAAGGAGTGGTC	TGAGGTAGTAGGTTGTATAGTTAAGGATCTGGAACCTACTACTCCTCAGGAGTATATTCTCAAAGGAGTGGTC	1
102	Homo sapiens	MIMAT0000062_MirBase_let-7a_microRNA	TGAGGTAGTAGGTTGTATAGTT	ENSG00000101224_ENST00000245960_CDC25B_mRNA	CAGTCCTGCTACCTCCCTTGCCTTTCGAGGCCTGAAGCCAGCTGCCCTATGGGCCTGCCGGGCTGAGGGCCTG	TGAGGTAGTAGGTTGTATAGTTCAGTCCTGCTACCTCCCTTGCCTTTCGAGGCCTGAAGCCAGCTGCCCTATGGGCCTGCCGGGCTGAGGGCCTG	1
103	Homo sapiens	MIMAT0000062_MirBase_let-7a_microRNA	TGAGGTAGTAGGTTGTATAGTT	ENSG00000187240_ENST00000375735_DYNC2H1_mRNA	GACAACCATTACCTCCACATGGAAAACCACTTGGAAAACTAAACTCTACTGATCTCAAGGATGTTATTA	TGAGGTAGTAGGTTGTATAGTTGACAACCATTACCTCCACATGGAAAACCACTTGGAAAACTAAACTCTACTGATCTCAAGGATGTTATTA	1
104	Homo sapiens	MIMAT0000062_MirBase_let-7a_microRNA	TGAGGTAGTAGGTTGTATAGTT	ENSG00000009954_ENST00000339594_BAZ1B_mRNA	TGCAGCCCTACACCTCATTGCATACTACAAAGAAAACAAAGACA	TGAGGTAGTAGGTTGTATAGTTTGCAGCCCTACACCTCATTGCATACTACAAAGAAAACAAAGACA	1
105	Homo sapiens	MIMAT0000062_MirBase_let-7a_microRNA	TGAGGTAGTAGGTTGTATAGTT	ENSG00000092140_ENST00000206595_G2E3_mRNA	ATTTAGCCTGCTCCTCATTACGGTCATGGGAGCAAAATTGGGAG	TGAGGTAGTAGGTTGTATAGTTATTTAGCCTGCTCCTCATTACGGTCATGGGAGCAAAATTGGGAG	1
106	Homo sapiens	MIMAT0000062_MirBase_let-7a_microRNA	TGAGGTAGTAGGTTGTATAGTT	ENSG00000153094_ENST00000357682_BCL2L11_mRNA	AAGTCCTCCTTGCCAGGCCTTCAACCACTATCTCAGTGCAATGGCTTCCATGAGGCAGGCTG	TGAGGTAGTAGGTTGTATAGTTAAGTCCTCCTTGCCAGGCCTTCAACCACTATCTCAGTGCAATGGCTTCCATGAGGCAGGCTG	1
107	Homo sapiens	MIMAT0000062_MirBase_let-7a_microRNA	TGAGGTAGTAGGTTGTATAGTT	ENSG00000161847_ENST00000293677_RAVER1_mRNA	TGCAGCCCACGGATGCCCTGCTGTGTGTGGCCAACCTGCCCCCCAGCCTCACACAGCAGCAGTTCG	TGAGGTAGTAGGTTGTATAGTTTGCAGCCCACGGATGCCCTGCTGTGTGTGGCCAACCTGCCCCCCAGCCTCACACAGCAGCAGTTCG	1
108	Homo sapiens	MIMAT0000062_MirBase_let-7a_microRNA	TGAGGTAGTAGGTTGTATAGTT	ENSG00000213593_ENST00000278422_TMX2_mRNA	TATTCGGTGCCGCGACTTTCACGATGGCTCGCCCAACCTTACTACCTTCTGTCGGCCCTGCTCTCTGCTGCCTT	TGAGGTAGTAGGTTGTATAGTTTATTCGGTGCCGCGACTTTCACGATGGCTCGCCCAACCTTACTACCTTCTGTCGGCCCTGCTCTCTGCTGCCTT	1
109	Homo sapiens	MIMAT0000062_MirBase_let-7a_microRNA	TGAGGTAGTAGGTTGTATAGTT	ENSG00000142655_ENST00000356607_PEX14_mRNA	TCCCTACTGCCTCCCGACTCCTCAGTGGAGGAGGAGCTGCGGTCCCTC	TGAGGTAGTAGGTTGTATAGTTTCCCTACTGCCTCCCGACTCCTCAGTGGAGGAGGAGCTGCGGTCCCTC	1
110	Homo sapiens	MIMAT0000062_MirBase_let-7a_microRNA	TGAGGTAGTAGGTTGTATAGTT	ENSG00000185019_ENST00000217173_UBOX5_mRNA	TCTTACCCACTACCTCAGAGCACACTGCTAAGAAAATGAAAGCCACCAATG	TGAGGTAGTAGGTTGTATAGTTTCTTACCCACTACCTCAGAGCACACTGCTAAGAAAATGAAAGCCACCAATG	1
111	Homo sapiens	MIMAT0000062_MirBase_let-7a_microRNA	TGAGGTAGTAGGTTGTATAGTT	ENSG00000100982_ENST00000372409_PCIF1_mRNA	CGTCCCTACTACTTCAACCGATTCACCAACCAGTCCCTGTGGGA	TGAGGTAGTAGGTTGTATAGTTCGTCCCTACTACTTCAACCGATTCACCAACCAGTCCCTGTGGGA	1
112	Homo sapiens	MIMAT0000062_MirBase_let-7a_microRNA	TGAGGTAGTAGGTTGTATAGTT	ENSG00000157954_ENST00000288828_WIPI2_mRNA	TTAAAACAACCTCAAGTACCTCAGACTCTGCATTCCAAACCAAGGCACCCAG	TGAGGTAGTAGGTTGTATAGTTTTAAAACAACCTCAAGTACCTCAGACTCTGCATTCCAAACCAAGGCACCCAG	1
113	Homo sapiens	MIMAT0000062_MirBase_let-7a_microRNA	TGAGGTAGTAGGTTGTATAGTT	ENSG00000163214_ENST00000295373_DHX57_mRNA	CAGAACCTCTACCTCGAACTAAAGACCTATTGGGGCTGGCCCTGG	TGAGGTAGTAGGTTGTATAGTTCAGAACCTCTACCTCGAACTAAAGACCTATTGGGGCTGGCCCTGG	1
114	Homo sapiens	MIMAT0000062_MirBase_let-7a_microRNA	TGAGGTAGTAGGTTGTATAGTT	ENSG00000106006_ENST00000222728_HOXA6_mRNA	AAGGAGTTCCACTTCAACCGCTACCTGACACGGCGCCGCCGCATCGAGATCGCCAACGCGCTCT	TGAGGTAGTAGGTTGTATAGTTAAGGAGTTCCACTTCAACCGCTACCTGACACGGCGCCGCCGCATCGAGATCGCCAACGCGCTCT	1
115	Homo sapiens	MIMAT0000062_MirBase_let-7a_microRNA	TGAGGTAGTAGGTTGTATAGTT	ENSG00000197563_ENST00000357637_PIGN_mRNA	ATTGATGTCAACCTACCTACTTCTAAGCACAGGGTATGAAGCTCTCTTTCCACTAGTG	TGAGGTAGTAGGTTGTATAGTTATTGATGTCAACCTACCTACTTCTAAGCACAGGGTATGAAGCTCTCTTTCCACTAGTG	1
116	Homo sapiens	MIMAT0000062_MirBase_let-7a_microRNA	TGAGGTAGTAGGTTGTATAGTT	ENSG00000129422_ENST00000262102_MTUS1_mRNA	AGAGCCACAAAAGCAAACCTTCTACCTCCTACCTACTTTTCTCTGGGACAAGGAT	TGAGGTAGTAGGTTGTATAGTTAGAGCCACAAAAGCAAACCTTCTACCTCCTACCTACTTTTCTCTGGGACAAGGAT	1
117	Homo sapiens	MIMAT0000062_MirBase_let-7a_microRNA	TGAGGTAGTAGGTTGTATAGTT	ENSG00000205302_ENST00000379516_SNX2_mRNA	TGTCACTCCTACTACACTCATTGCTCCTAGAATTGAATCAAAGAGT	TGAGGTAGTAGGTTGTATAGTTTGTCACTCCTACTACACTCATTGCTCCTAGAATTGAATCAAAGAGT	1
118	Homo sapiens	MIMAT0000062_MirBase_let-7a_microRNA	TGAGGTAGTAGGTTGTATAGTT	ENSG00000239900_ENST00000216194_ADSL_mRNA	TATAATGCCTTATTTTACCTCGAGAATTGTTACCTTAAATTAGTACAGCACTTTCTTCTTCCCAT	TGAGGTAGTAGGTTGTATAGTTTATAATGCCTTATTTTACCTCGAGAATTGTTACCTTAAATTAGTACAGCACTTTCTTCTTCCCAT	1
119	Homo sapiens	MIMAT0000062_MirBase_let-7a_microRNA	TGAGGTAGTAGGTTGTATAGTT	ENSG00000138696_ENST00000515059_BMPR1B_mRNA	TAAAGACCTACACCCTACACTGCCTCCATTGAAAAACAGAGATTTTGTTGATGGACCTATACACCACAGGG	TGAGGTAGTAGGTTGTATAGTTTAAAGACCTACACCCTACACTGCCTCCATTGAAAAACAGAGATTTTGTTGATGGACCTATACACCACAGGG	1
120	Homo sapiens	MIMAT0000062_MirBase_let-7a_microRNA	TGAGGTAGTAGGTTGTATAGTT	ENSG00000185386_ENST00000330651_MAPK11_mRNA	TGTGGCTCTGCCCTGGAAAGGGGGTGACCTCTTGCCTCGAGGG	TGAGGTAGTAGGTTGTATAGTTTGTGGCTCTGCCCTGGAAAGGGGGTGACCTCTTGCCTCGAGGG	1
121	Homo sapiens	MIMAT0000062_MirBase_let-7a_microRNA	TGAGGTAGTAGGTTGTATAGTT	ENSG00000153201_ENST00000283195_RANBP2_mRNA	TCTACCTGCTACTTCTATTCCAACACCTGCCTCTTTTAAGTTTGGT	TGAGGTAGTAGGTTGTATAGTTTCTACCTGCTACTTCTATTCCAACACCTGCCTCTTTTAAGTTTGGT	1
122	Homo sapiens	MIMAT0000062_MirBase_let-7a_microRNA	TGAGGTAGTAGGTTGTATAGTT	ENSG00000186063_ENST00000340020_AIDA_mRNA	ACCTTAAAACCTGCATACCTCTTCTTACAGTGAGGAGTATGCAAAATC	TGAGGTAGTAGGTTGTATAGTTACCTTAAAACCTGCATACCTCTTCTTACAGTGAGGAGTATGCAAAATC	1
123	Homo sapiens	MIMAT0000062_MirBase_let-7a_microRNA	TGAGGTAGTAGGTTGTATAGTT	ENSG00000116497_ENST00000373475_S100PBP_mRNA	CTGACCTCTTCAAACTACCTCAGCTAAGTACATCAAGTGGTCATGGACCA	TGAGGTAGTAGGTTGTATAGTTCTGACCTCTTCAAACTACCTCAGCTAAGTACATCAAGTGGTCATGGACCA	1
124	Homo sapiens	MIMAT0000062_MirBase_let-7a_microRNA	TGAGGTAGTAGGTTGTATAGTT	ENSG00000134490_ENST00000383233_C18orf45_mRNA	TACCTGCTACCTGGCTTCTTACCTCACGAACAAGTATGTGCTGTC	TGAGGTAGTAGGTTGTATAGTTTACCTGCTACCTGGCTTCTTACCTCACGAACAAGTATGTGCTGTC	1
125	Homo sapiens	MIMAT0000062_MirBase_let-7a_microRNA	TGAGGTAGTAGGTTGTATAGTT	ENSG00000144712_ENST00000456430_CAND2_mRNA	AACGTGACCAGCCTCTGCCTCCAATACATAAAACACGACCCCAACTACAA	TGAGGTAGTAGGTTGTATAGTTAACGTGACCAGCCTCTGCCTCCAATACATAAAACACGACCCCAACTACAA	1
126	Homo sapiens	MIMAT0000062_MirBase_let-7a_microRNA	TGAGGTAGTAGGTTGTATAGTT	ENSG00000161682_ENST00000293443_FAM171A2_mRNA	GTCTGTCAGCCTCTACCTGCTCCCTGAGCGGCCGGCCACGCTCATCCT	TGAGGTAGTAGGTTGTATAGTTGTCTGTCAGCCTCTACCTGCTCCCTGAGCGGCCGGCCACGCTCATCCT	1
127	Homo sapiens	MIMAT0000062_MirBase_let-7a_microRNA	TGAGGTAGTAGGTTGTATAGTT	ENSG00000025156_ENST00000368455_HSF2_mRNA	AAATACGACCATTAACCTCAGTTAAATTTTTGTTTGTTTTCCTGTTTG	TGAGGTAGTAGGTTGTATAGTTAAATACGACCATTAACCTCAGTTAAATTTTTGTTTGTTTTCCTGTTTG	1
128	Homo sapiens	MIMAT0000062_MirBase_let-7a_microRNA	TGAGGTAGTAGGTTGTATAGTT	ENSG00000025156_ENST00000452194_HSF2_mRNA	TACAAATACGACCATTAACCTCAGTTAAATTTTTGTTTGTTTTCCTGTTTG	TGAGGTAGTAGGTTGTATAGTTTACAAATACGACCATTAACCTCAGTTAAATTTTTGTTTGTTTTCCTGTTTG	1
129	Homo sapiens	MIMAT0000062_MirBase_let-7a_microRNA	TGAGGTAGTAGGTTGTATAGTT	ENSG00000148334_ENST00000338961_PTGES2_mRNA	CCTGGTGTCGGGGCAGCCCCTGGAAGAGATCATCACCTACTACCCAGCCATGAAGGCTGTGAACGAGCAGGGCAAGGAGGTGAC	TGAGGTAGTAGGTTGTATAGTTCCTGGTGTCGGGGCAGCCCCTGGAAGAGATCATCACCTACTACCCAGCCATGAAGGCTGTGAACGAGCAGGGCAAGGAGGTGAC	1
130	Homo sapiens	MIMAT0000062_MirBase_let-7a_microRNA	TGAGGTAGTAGGTTGTATAGTT	ENSG00000198353_ENST00000430889_HOXC4_mRNA	ACAACCGCTACCTGACCCGAAGGAGAAGGATCGAGATCGCCCA	TGAGGTAGTAGGTTGTATAGTTACAACCGCTACCTGACCCGAAGGAGAAGGATCGAGATCGCCCA	1
131	Homo sapiens	MIMAT0000062_MirBase_let-7a_microRNA	TGAGGTAGTAGGTTGTATAGTT	ENSG00000101557_ENST00000261601_USP14_mRNA	TGCACACCTATTACCTATTATTTGCTGTTCTTGCATGGTTCAAACCACCATTCTGTAGC	TGAGGTAGTAGGTTGTATAGTTTGCACACCTATTACCTATTATTTGCTGTTCTTGCATGGTTCAAACCACCATTCTGTAGC	1
132	Homo sapiens	MIMAT0000062_MirBase_let-7a_microRNA	TGAGGTAGTAGGTTGTATAGTT	ENSG00000139044_ENST00000266383_B4GALNT3_mRNA	GTTTCTACCAGGAAAACGCCTACTACCAAGACCGGTTCAGCTTTCAGGAGTACATCAAGATTGACCAGCCTGAGAAGCAGG	TGAGGTAGTAGGTTGTATAGTTGTTTCTACCAGGAAAACGCCTACTACCAAGACCGGTTCAGCTTTCAGGAGTACATCAAGATTGACCAGCCTGAGAAGCAGG	1
133	Homo sapiens	MIMAT0000062_MirBase_let-7a_microRNA	TGAGGTAGTAGGTTGTATAGTT	ENSG00000160714_ENST00000292211_UBE2Q1_mRNA	TATTGCAGCATCTGAAGAGGATCATCTCCGACCTGTGTAAACTCTATAACCTCCCTCAGCATCCAGATGTGGAGATGCTGGATCA	TGAGGTAGTAGGTTGTATAGTTTATTGCAGCATCTGAAGAGGATCATCTCCGACCTGTGTAAACTCTATAACCTCCCTCAGCATCCAGATGTGGAGATGCTGGATCA	1
134	Homo sapiens	MIMAT0000062_MirBase_let-7a_microRNA	TGAGGTAGTAGGTTGTATAGTT	ENSG00000176087_ENST00000323146_SLC35A4_mRNA	TACTGCCTCTGCCTCCGGCACCGCCTCTCTGTGCGTCAGGGGTT	TGAGGTAGTAGGTTGTATAGTTTACTGCCTCTGCCTCCGGCACCGCCTCTCTGTGCGTCAGGGGTT	1
135	Homo sapiens	MIMAT0000062_MirBase_let-7a_microRNA	TGAGGTAGTAGGTTGTATAGTT	ENSG00000198830_ENST00000361427_HMGN2_mRNA	GCTAAACCTGCTCCTCCAAAGCCAGAGCCCAAGCCTAAAAAGGCCCC	TGAGGTAGTAGGTTGTATAGTTGCTAAACCTGCTCCTCCAAAGCCAGAGCCCAAGCCTAAAAAGGCCCC	1
136	Homo sapiens	MIMAT0000062_MirBase_let-7a_microRNA	TGAGGTAGTAGGTTGTATAGTT	ENSG00000160058_ENST00000455895_BSDC1_mRNA	CTTGTCCAACCAGCTACCCACCTCAACTCCCCTGTAGTTTAGGACACA	TGAGGTAGTAGGTTGTATAGTTCTTGTCCAACCAGCTACCCACCTCAACTCCCCTGTAGTTTAGGACACA	1
137	Homo sapiens	MIMAT0000062_MirBase_let-7a_microRNA	TGAGGTAGTAGGTTGTATAGTT	ENSG00000197782_ENST00000450241_ZNF780A_mRNA	ATGTAAAAATTTAAAAATCACCTACTACTTTTAAAAGCAGAGAAGGCATCCATAGAC	TGAGGTAGTAGGTTGTATAGTTATGTAAAAATTTAAAAATCACCTACTACTTTTAAAAGCAGAGAAGGCATCCATAGAC	1
138	Homo sapiens	MIMAT0000062_MirBase_let-7a_microRNA	TGAGGTAGTAGGTTGTATAGTT	ENSG00000105701_ENST00000222308_FKBP8_mRNA	CACTACCAGCGGGCGGACTTCGTCCTGGCCGCCAACTCCTACGACCTCGCCATCAAGGCTATCACCTCCA	TGAGGTAGTAGGTTGTATAGTTCACTACCAGCGGGCGGACTTCGTCCTGGCCGCCAACTCCTACGACCTCGCCATCAAGGCTATCACCTCCA	1
139	Homo sapiens	MIMAT0000062_MirBase_let-7a_microRNA	TGAGGTAGTAGGTTGTATAGTT	ENSG00000123066_ENST00000281928_MED13L_mRNA	AACCTGCTACACTCTGCAAATAACCCACATCCTTTTCTTCAGACCA	TGAGGTAGTAGGTTGTATAGTTAACCTGCTACACTCTGCAAATAACCCACATCCTTTTCTTCAGACCA	1
140	Homo sapiens	MIMAT0000062_MirBase_let-7a_microRNA	TGAGGTAGTAGGTTGTATAGTT	ENSG00000135801_ENST00000258281_TAF5L_mRNA	AAGAAGACAGCTACAACTACCTTATCCGCTACCTCCAAAGTGACAACAATACTGCCCTGTGCAAAG	TGAGGTAGTAGGTTGTATAGTTAAGAAGACAGCTACAACTACCTTATCCGCTACCTCCAAAGTGACAACAATACTGCCCTGTGCAAAG	1
141	Homo sapiens	MIMAT0000062_MirBase_let-7a_microRNA	TGAGGTAGTAGGTTGTATAGTT	ENSG00000092051_ENST00000397118_JPH4_mRNA	CAGCCTGCTCCTCCAGCTGGGGAGAGAGGGGACTCTCCGGACTC	TGAGGTAGTAGGTTGTATAGTTCAGCCTGCTCCTCCAGCTGGGGAGAGAGGGGACTCTCCGGACTC	1
142	Homo sapiens	MIMAT0000062_MirBase_let-7a_microRNA	TGAGGTAGTAGGTTGTATAGTT	ENSG00000165609_ENST00000491614_NUDT5_mRNA	GACACTGCTGCCTCCAGCTAGTTATTTCGTCCTCTTCCGTTCTT	TGAGGTAGTAGGTTGTATAGTTGACACTGCTGCCTCCAGCTAGTTATTTCGTCCTCTTCCGTTCTT	1
143	Homo sapiens	MIMAT0000062_MirBase_let-7a_microRNA	TGAGGTAGTAGGTTGTATAGTT	ENSG00000117640_ENST00000374303_FAM54B_mRNA	ACTGAACAACCAAATCTACCCTCCACGGCCCTGAGGCCTTATCAGTTCCACTGATTAAAAACTTT	TGAGGTAGTAGGTTGTATAGTTACTGAACAACCAAATCTACCCTCCACGGCCCTGAGGCCTTATCAGTTCCACTGATTAAAAACTTT	1
144	Homo sapiens	MIMAT0000062_MirBase_let-7a_microRNA	TGAGGTAGTAGGTTGTATAGTT	ENSG00000108840_ENST00000393622_HDAC5_mRNA	ACCAACTCACACCTCACTGCCTCCCCGAAGCTGTCGACACAGCAGGAGGCC	TGAGGTAGTAGGTTGTATAGTTACCAACTCACACCTCACTGCCTCCCCGAAGCTGTCGACACAGCAGGAGGCC	1
145	Homo sapiens	MIMAT0000062_MirBase_let-7a_microRNA	TGAGGTAGTAGGTTGTATAGTT	ENSG00000174437_ENST00000313432_ATP2A2_mRNA	ATGAAACAGTTCATCCGCTACCTCATCTCGTCCAACGTCGGGGAAGTTGTCT	TGAGGTAGTAGGTTGTATAGTTATGAAACAGTTCATCCGCTACCTCATCTCGTCCAACGTCGGGGAAGTTGTCT	1
146	Homo sapiens	MIMAT0000062_MirBase_let-7a_microRNA	TGAGGTAGTAGGTTGTATAGTT	ENSG00000111144_ENST00000228740_LTA4H_mRNA	AAATTCATCCAAAAAGTTCCAATACCCTGCTACCTGATTGCTTTAGTTGTTGGAGCTTTAGAAAGCAGG	TGAGGTAGTAGGTTGTATAGTTAAATTCATCCAAAAAGTTCCAATACCCTGCTACCTGATTGCTTTAGTTGTTGGAGCTTTAGAAAGCAGG	1
147	Homo sapiens	MIMAT0000062_MirBase_let-7a_microRNA	TGAGGTAGTAGGTTGTATAGTT	ENSG00000143753_ENST00000323699_DEGS1_mRNA	ACTATGACAACCTCCCTCACTACAATTCCTGGATAAAAGTACTGTATG	TGAGGTAGTAGGTTGTATAGTTACTATGACAACCTCCCTCACTACAATTCCTGGATAAAAGTACTGTATG	1
148	Homo sapiens	MIMAT0000062_MirBase_let-7a_microRNA	TGAGGTAGTAGGTTGTATAGTT	ENSG00000162129_ENST00000294053_CLPB_mRNA	AGTCTCAGGCCTGCTTACCTCCTCACAGCCCATGAAGACCCCT	TGAGGTAGTAGGTTGTATAGTTAGTCTCAGGCCTGCTTACCTCCTCACAGCCCATGAAGACCCCT	1
149	Homo sapiens	MIMAT0000062_MirBase_let-7a_microRNA	TGAGGTAGTAGGTTGTATAGTT	ENSG00000161547_ENST00000392485_SRSF2_mRNA	TGACCTACCGCACCTCGCCCGACACGCTGAGGCGCGTCTTCGAG	TGAGGTAGTAGGTTGTATAGTTTGACCTACCGCACCTCGCCCGACACGCTGAGGCGCGTCTTCGAG	1
150	Homo sapiens	MIMAT0000062_MirBase_let-7a_microRNA	TGAGGTAGTAGGTTGTATAGTT	ENSG00000221914_ENST00000380737_PPP2R2A_mRNA	AAAAAACCTACTACTGAATAAAAGTGACAAAGAATGGAGAATCTGGTTTTC	TGAGGTAGTAGGTTGTATAGTTAAAAAACCTACTACTGAATAAAAGTGACAAAGAATGGAGAATCTGGTTTTC	1
151	Homo sapiens	MIMAT0000062_MirBase_let-7a_microRNA	TGAGGTAGTAGGTTGTATAGTT	ENSG00000186818_ENST00000391736_LILRB4_mRNA	CTATCAACCCATTACCTAGTTATTAAGCCCAGCATGCATTAGCT	TGAGGTAGTAGGTTGTATAGTTCTATCAACCCATTACCTAGTTATTAAGCCCAGCATGCATTAGCT	1
152	Homo sapiens	MIMAT0000062_MirBase_let-7a_microRNA	TGAGGTAGTAGGTTGTATAGTT	ENSG00000179361_ENST00000346246_ARID3B_mRNA	TAAACCTCTACCTCTTCACACAA	TGAGGTAGTAGGTTGTATAGTTTAAACCTCTACCTCTTCACACAA	1
153	Homo sapiens	MIMAT0000062_MirBase_let-7a_microRNA	TGAGGTAGTAGGTTGTATAGTT	ENSG00000145675_ENST00000521381_PIK3R1_mRNA	AAACCACCAAAACCTACTACTGTAGCCAACAACGGTATGAATAACAATATGTCCTTACAAGAT	TGAGGTAGTAGGTTGTATAGTTAAACCACCAAAACCTACTACTGTAGCCAACAACGGTATGAATAACAATATGTCCTTACAAGAT	1
154	Homo sapiens	MIMAT0000062_MirBase_let-7a_microRNA	TGAGGTAGTAGGTTGTATAGTT	ENSG00000119397_ENST00000373855_CEP110_mRNA	ACCTCCACTACCTCACTGACTTCATAATTGGAATGTCACATGGTTTTTTT	TGAGGTAGTAGGTTGTATAGTTACCTCCACTACCTCACTGACTTCATAATTGGAATGTCACATGGTTTTTTT	1
155	Homo sapiens	MIMAT0000062_MirBase_let-7a_microRNA	TGAGGTAGTAGGTTGTATAGTT	ENSG00000153048_ENST00000396593_CARHSP1_mRNA	CTTACTGCAACCTCTGCCCTCCAGGGTTCTGGCAATTCCGCCTCAGTCTCCTGAGTAGCTGGGATTACAGGCATGCGCCAC	TGAGGTAGTAGGTTGTATAGTTCTTACTGCAACCTCTGCCCTCCAGGGTTCTGGCAATTCCGCCTCAGTCTCCTGAGTAGCTGGGATTACAGGCATGCGCCAC	1
156	Homo sapiens	MIMAT0000062_MirBase_let-7a_microRNA	TGAGGTAGTAGGTTGTATAGTT	ENSG00000106392_ENST00000436587_C1GALT1_mRNA	GTTATTTATACAGATATCAACCTACCTTACCTGAACGTATACTAAAGGAAATTAGTCAAGCAA	TGAGGTAGTAGGTTGTATAGTTGTTATTTATACAGATATCAACCTACCTTACCTGAACGTATACTAAAGGAAATTAGTCAAGCAA	1
157	Homo sapiens	MIMAT0000062_MirBase_let-7a_microRNA	TGAGGTAGTAGGTTGTATAGTT	ENSG00000110700_ENST00000228140_RPS13_mRNA	ATCTACAGCCTCTGCCCTGGTCGCATAAATTTGTCTGTGTACTCAAGCAAT	TGAGGTAGTAGGTTGTATAGTTATCTACAGCCTCTGCCCTGGTCGCATAAATTTGTCTGTGTACTCAAGCAAT	1
158	Homo sapiens	MIMAT0000062_MirBase_let-7a_microRNA	TGAGGTAGTAGGTTGTATAGTT	ENSG00000136156_ENST00000378565_ITM2B_mRNA	TGGAACCTATTTGCCTCAGTCCTATCTGATTCATGAGCACATGGT	TGAGGTAGTAGGTTGTATAGTTTGGAACCTATTTGCCTCAGTCCTATCTGATTCATGAGCACATGGT	1
159	Homo sapiens	MIMAT0000062_MirBase_let-7a_microRNA	TGAGGTAGTAGGTTGTATAGTT	ENSG00000228253_ENST00000361851_J01415-5_mRNA	TATTAAACACAAACTACCACCTACCTCCCTCACCAAAGCCCATAAAAATAAAAAATTATAACAAAC	TGAGGTAGTAGGTTGTATAGTTTATTAAACACAAACTACCACCTACCTCCCTCACCAAAGCCCATAAAAATAAAAAATTATAACAAAC	1
160	Homo sapiens	MIMAT0000062_MirBase_let-7a_microRNA	TGAGGTAGTAGGTTGTATAGTT	ENSG00000141458_ENST00000269228_NPC1_mRNA	ATAACCTACTGAACCTGTTTTGTGAGCTGACATGTAGCCCTCGACAGAG	TGAGGTAGTAGGTTGTATAGTTATAACCTACTGAACCTGTTTTGTGAGCTGACATGTAGCCCTCGACAGAG	1
161	Homo sapiens	MIMAT0000062_MirBase_let-7a_microRNA	TGAGGTAGTAGGTTGTATAGTT	ENSG00000198034_ENST00000316084_RPS4X_mRNA	AACTGATATAACCTACCCTGCTGGATTCATGGATGTCATCAGCATTGAC	TGAGGTAGTAGGTTGTATAGTTAACTGATATAACCTACCCTGCTGGATTCATGGATGTCATCAGCATTGAC	1
162	Homo sapiens	MIMAT0000062_MirBase_let-7a_microRNA	TGAGGTAGTAGGTTGTATAGTT	ENSG00000198763_ENST00000361453_MT-ND2_mRNA	ATATACCAAATCTCTCCCTCACTAAACGTAAGCCTTCTCCTCACTCTC	TGAGGTAGTAGGTTGTATAGTTATATACCAAATCTCTCCCTCACTAAACGTAAGCCTTCTCCTCACTCTC	1
163	Homo sapiens	MIMAT0000062_MirBase_let-7a_microRNA	TGAGGTAGTAGGTTGTATAGTT	ENSG00000181220_ENST00000340622_ZNF746_mRNA	AAGCTCATCGACCACTACCGAACGCACACGGGCGTGCGGCCCTTCACC	TGAGGTAGTAGGTTGTATAGTTAAGCTCATCGACCACTACCGAACGCACACGGGCGTGCGGCCCTTCACC	1
164	Homo sapiens	MIMAT0000062_MirBase_let-7a_microRNA	TGAGGTAGTAGGTTGTATAGTT	ENSG00000066279_ENST00000367409_ASPM_mRNA	ATCTACTACCTACTCATCTCTTCATGCATCAGAAAATAGGGAACTAT	TGAGGTAGTAGGTTGTATAGTTATCTACTACCTACTCATCTCTTCATGCATCAGAAAATAGGGAACTAT	1
165	Homo sapiens	MIMAT0000062_MirBase_let-7a_microRNA	TGAGGTAGTAGGTTGTATAGTT	ENSG00000179134_ENST00000314471_SAMD4B_mRNA	AACTGACCACTACCTTGTGGAGCCTGCTCAGAAACATTTGACATTTGGG	TGAGGTAGTAGGTTGTATAGTTAACTGACCACTACCTTGTGGAGCCTGCTCAGAAACATTTGACATTTGGG	1
166	Homo sapiens	MIMAT0000062_MirBase_let-7a_microRNA	TGAGGTAGTAGGTTGTATAGTT	ENSG00000122482_ENST00000370440_ZNF644_mRNA	ATGCTACCTCCTACTTTGTCAACAAAGATGCTATTTACCCTTTA	TGAGGTAGTAGGTTGTATAGTTATGCTACCTCCTACTTTGTCAACAAAGATGCTATTTACCCTTTA	1
167	Homo sapiens	MIMAT0000062_MirBase_let-7a_microRNA	TGAGGTAGTAGGTTGTATAGTT	ENSG00000198888_ENST00000361390_MT-ND1_mRNA	ATACCCATGGCCAACCTCCTACTCCTCATTGTACCCATTCTAATC	TGAGGTAGTAGGTTGTATAGTTATACCCATGGCCAACCTCCTACTCCTCATTGTACCCATTCTAATC	1
168	Homo sapiens	MIMAT0000062_MirBase_let-7a_microRNA	TGAGGTAGTAGGTTGTATAGTT	ENSG00000164754_ENST00000297338_RAD21_mRNA	ACTTTGATCAGCCACTGCCTGACTTAGATGACATCGATGTGGCCCAGCAG	TGAGGTAGTAGGTTGTATAGTTACTTTGATCAGCCACTGCCTGACTTAGATGACATCGATGTGGCCCAGCAG	1
169	Homo sapiens	MIMAT0000062_MirBase_let-7a_microRNA	TGAGGTAGTAGGTTGTATAGTT	ENSG00000152022_ENST00000369308_LIX1L_mRNA	TTACTCTCATTCCTGCTTCCTCTTGGACTCAAACAGGGTATGAGTATGAAGATT	TGAGGTAGTAGGTTGTATAGTTTTACTCTCATTCCTGCTTCCTCTTGGACTCAAACAGGGTATGAGTATGAAGATT	1
170	Homo sapiens	MIMAT0000062_MirBase_let-7a_microRNA	TGAGGTAGTAGGTTGTATAGTT	ENSG00000159086_ENST00000331923_GCFC1_mRNA	ATGTTGCCCTACTACCTACCATTGTGGAAAAGGTGATTCTTCCTA	TGAGGTAGTAGGTTGTATAGTTATGTTGCCCTACTACCTACCATTGTGGAAAAGGTGATTCTTCCTA	1
171	Homo sapiens	MIMAT0000062_MirBase_let-7a_microRNA	TGAGGTAGTAGGTTGTATAGTT	ENSG00000086758_ENST00000342160_HUWE1_mRNA	ATCCCTACCACCTCATGCTGCAAAAATTTCTCTGCTCCGGAGGCCA	TGAGGTAGTAGGTTGTATAGTTATCCCTACCACCTCATGCTGCAAAAATTTCTCTGCTCCGGAGGCCA	1
172	Homo sapiens	MIMAT0000062_MirBase_let-7a_microRNA	TGAGGTAGTAGGTTGTATAGTT	ENSG00000113407_ENST00000265112_TARS_mRNA	TCACTGCAACCTCAGCCTCCCAAGTAGGTGGGACTAAAGACATGT	TGAGGTAGTAGGTTGTATAGTTTCACTGCAACCTCAGCCTCCCAAGTAGGTGGGACTAAAGACATGT	1
173	Homo sapiens	MIMAT0000062_MirBase_let-7a_microRNA	TGAGGTAGTAGGTTGTATAGTT	ENSG00000124532_ENST00000378386_MRS2_mRNA	ACATCCTACCTACCTTTTAAAATATTTTCTGGAGGTTAAGTACAGTTA	TGAGGTAGTAGGTTGTATAGTTACATCCTACCTACCTTTTAAAATATTTTCTGGAGGTTAAGTACAGTTA	1
174	Homo sapiens	MIMAT0000062_MirBase_let-7a_microRNA	TGAGGTAGTAGGTTGTATAGTT	ENSG00000184110_ENST00000331666_EIF3S8_mRNA	ATCCTGCACACCTACTACAAGTTTGATTACAAGGCCCATCAGCGACAGCT	TGAGGTAGTAGGTTGTATAGTTATCCTGCACACCTACTACAAGTTTGATTACAAGGCCCATCAGCGACAGCT	1
175	Homo sapiens	MIMAT0000062_MirBase_let-7a_microRNA	TGAGGTAGTAGGTTGTATAGTT	ENSG00000158864_ENST00000367993_NDUFS2_mRNA	ATCCCCCCTGCCTATCAGCTTCTTCTGTGGAGCCTGTTCCTCACTGGAAATTGGCCTCTGTGTGTGT	TGAGGTAGTAGGTTGTATAGTTATCCCCCCTGCCTATCAGCTTCTTCTGTGGAGCCTGTTCCTCACTGGAAATTGGCCTCTGTGTGTGT	1
176	Homo sapiens	MIMAT0000062_MirBase_let-7a_microRNA	TGAGGTAGTAGGTTGTATAGTT	ENSG00000178607_ENST00000433197_ERN1_mRNA	AGCCCTACTACTTCCACGAGCCCCCAGAGCCCCAGCCCCCAGTGACTCCAGACGCC	TGAGGTAGTAGGTTGTATAGTTAGCCCTACTACTTCCACGAGCCCCCAGAGCCCCAGCCCCCAGTGACTCCAGACGCC	1
177	Homo sapiens	MIMAT0000062_MirBase_let-7a_microRNA	TGAGGTAGTAGGTTGTATAGTT	ENSG00000062485_ENST00000351328_CS_mRNA	ACTGAGCTCACGCGCCTGTACCTCACCATCCACAGTGACCATGAGGGTGGCA	TGAGGTAGTAGGTTGTATAGTTACTGAGCTCACGCGCCTGTACCTCACCATCCACAGTGACCATGAGGGTGGCA	1
178	Homo sapiens	MIMAT0000062_MirBase_let-7a_microRNA	TGAGGTAGTAGGTTGTATAGTT	ENSG00000145391_ENST00000274031_SETD7_mRNA	CACAGTCACCTACTCCTCCACAGACAGATTTGAGGGGAACTTTGTTCAC	TGAGGTAGTAGGTTGTATAGTTCACAGTCACCTACTCCTCCACAGACAGATTTGAGGGGAACTTTGTTCAC	1
179	Homo sapiens	MIMAT0000062_MirBase_let-7a_microRNA	TGAGGTAGTAGGTTGTATAGTT	ENSG00000146278_ENST00000336032_PNRC1_mRNA	TATATCCATTCCAGCTTAATGCCTCTAATTTTAATGCCAACAAAATTGGTTGTAATCAAATTTTAAAATAATAAT	TGAGGTAGTAGGTTGTATAGTTTATATCCATTCCAGCTTAATGCCTCTAATTTTAATGCCAACAAAATTGGTTGTAATCAAATTTTAAAATAATAAT	1
180	Homo sapiens	MIMAT0000062_MirBase_let-7a_microRNA	TGAGGTAGTAGGTTGTATAGTT	ENSG00000196352_ENST00000314754_CD55_mRNA	CACACCTACACCTCTTGAAAATAGAACAACTTGCAGAATTGAGAGTG	TGAGGTAGTAGGTTGTATAGTTCACACCTACACCTCTTGAAAATAGAACAACTTGCAGAATTGAGAGTG	1
181	Homo sapiens	MIMAT0000062_MirBase_let-7a_microRNA	TGAGGTAGTAGGTTGTATAGTT	ENSG00000131653_ENST00000326181_TRAF7_mRNA	TAGGCTCCTACGACCCTCAGCAGATCTTCAAGTGCAAAGGGACCTTTG	TGAGGTAGTAGGTTGTATAGTTTAGGCTCCTACGACCCTCAGCAGATCTTCAAGTGCAAAGGGACCTTTG	1
182	Homo sapiens	MIMAT0000062_MirBase_let-7a_microRNA	TGAGGTAGTAGGTTGTATAGTT	ENSG00000135597_ENST00000450536_REPS1_mRNA	TAAGCTAATTTACTCTCTGCAGCCGTCTACATTCTTCACAAATCATGTGGTACATTGAAGCCTCTTTT	TGAGGTAGTAGGTTGTATAGTTTAAGCTAATTTACTCTCTGCAGCCGTCTACATTCTTCACAAATCATGTGGTACATTGAAGCCTCTTTT	1
183	Homo sapiens	MIMAT0000062_MirBase_let-7a_microRNA	TGAGGTAGTAGGTTGTATAGTT	ENSG00000123352_ENST00000447889_SPATS2_mRNA	AATGCCTTGTTTCCTATTACCTTAGATTGCAAACCAGTCTAGGGAAGTCTATGAG	TGAGGTAGTAGGTTGTATAGTTAATGCCTTGTTTCCTATTACCTTAGATTGCAAACCAGTCTAGGGAAGTCTATGAG	1
184	Homo sapiens	MIMAT0000062_MirBase_let-7a_microRNA	TGAGGTAGTAGGTTGTATAGTT	ENSG00000124562_ENST00000244520_SNRPC_mRNA	AATGATGGGCCCTCCTCCTCCTGGGATGATGCCAGTGGGACCTGCTCCTGGA	TGAGGTAGTAGGTTGTATAGTTAATGATGGGCCCTCCTCCTCCTGGGATGATGCCAGTGGGACCTGCTCCTGGA	1
185	Homo sapiens	MIMAT0000062_MirBase_let-7a_microRNA	TGAGGTAGTAGGTTGTATAGTT	ENSG00000173598_ENST00000415493_NUDT4_mRNA	TAGTGTCTACTATCTCAACCCTCCAAAATTTGCAGAGTGTTGGGA	TGAGGTAGTAGGTTGTATAGTTTAGTGTCTACTATCTCAACCCTCCAAAATTTGCAGAGTGTTGGGA	1
186	Homo sapiens	MIMAT0000062_MirBase_let-7a_microRNA	TGAGGTAGTAGGTTGTATAGTT	ENSG00000105323_ENST00000392006_HNRNPUL1_mRNA	GCACAGACCTACCCTCAGCCCAGCTATAACCAGTATCAGCAGTATGCCCAGCAGT	TGAGGTAGTAGGTTGTATAGTTGCACAGACCTACCCTCAGCCCAGCTATAACCAGTATCAGCAGTATGCCCAGCAGT	1
187	Homo sapiens	MIMAT0000062_MirBase_let-7a_microRNA	TGAGGTAGTAGGTTGTATAGTT	ENSG00000137656_ENST00000260210_BUD13_mRNA	GAAGACCTACCCTCAAACAGACATTTTCGTCACGATACCCCGGATTCATC	TGAGGTAGTAGGTTGTATAGTTGAAGACCTACCCTCAAACAGACATTTTCGTCACGATACCCCGGATTCATC	1
188	Homo sapiens	MIMAT0000062_MirBase_let-7a_microRNA	TGAGGTAGTAGGTTGTATAGTT	ENSG00000144560_ENST00000273038_VGLL4_mRNA	AAAAACCTTAATACTTACTATCTTCTTTTCAGAATTAGTTTATTTTTGTCAGTT	TGAGGTAGTAGGTTGTATAGTTAAAAACCTTAATACTTACTATCTTCTTTTCAGAATTAGTTTATTTTTGTCAGTT	1
189	Homo sapiens	MIMAT0000062_MirBase_let-7a_microRNA	TGAGGTAGTAGGTTGTATAGTT	ENSG00000104765_ENST00000380629_BNIP3L_mRNA	CATGACCCAACCTACCACCCTGTTTTTACATATCCAATTCCAGTAACTCTCA	TGAGGTAGTAGGTTGTATAGTTCATGACCCAACCTACCACCCTGTTTTTACATATCCAATTCCAGTAACTCTCA	1
190	Homo sapiens	MIMAT0000062_MirBase_let-7a_microRNA	TGAGGTAGTAGGTTGTATAGTT	ENSG00000179115_ENST00000314606_FARSA_mRNA	CTTCAAGCCAGCCTACAACCCATACACAGAGCCCAGCATGGAGGTGTTCA	TGAGGTAGTAGGTTGTATAGTTCTTCAAGCCAGCCTACAACCCATACACAGAGCCCAGCATGGAGGTGTTCA	1
191	Homo sapiens	MIMAT0000062_MirBase_let-7a_microRNA	TGAGGTAGTAGGTTGTATAGTT	ENSG00000088205_ENST00000263239_DDX18_mRNA	ATCTACCTACTACTTGTAACCAGCTTGTTTCATAACATGTTATTTT	TGAGGTAGTAGGTTGTATAGTTATCTACCTACTACTTGTAACCAGCTTGTTTCATAACATGTTATTTT	1
192	Homo sapiens	MIMAT0000062_MirBase_let-7a_microRNA	TGAGGTAGTAGGTTGTATAGTT	ENSG00000165480_ENST00000314759_SKA3_mRNA	AGAACACCTACACCTCCGGAAGTAACTAAAATTCCAGAAGATATTCTCCAGCTTTTAT	TGAGGTAGTAGGTTGTATAGTTAGAACACCTACACCTCCGGAAGTAACTAAAATTCCAGAAGATATTCTCCAGCTTTTAT	1
193	Homo sapiens	MIMAT0000062_MirBase_let-7a_microRNA	TGAGGTAGTAGGTTGTATAGTT	ENSG00000187325_ENST00000341864_TAF9B_mRNA	TAACACCTACCCTGCCTACCTCACAGGGCTGTTGTGAGGGTTCAATTGGTA	TGAGGTAGTAGGTTGTATAGTTTAACACCTACCCTGCCTACCTCACAGGGCTGTTGTGAGGGTTCAATTGGTA	1
194	Homo sapiens	MIMAT0000062_MirBase_let-7a_microRNA	TGAGGTAGTAGGTTGTATAGTT	ENSG00000004534_ENST00000443081_RBM6_mRNA	ATACAACCTCCCTCTTGTTTTGTTTGTCTCTCCTTTTCTTTTGTTACTGT	TGAGGTAGTAGGTTGTATAGTTATACAACCTCCCTCTTGTTTTGTTTGTCTCTCCTTTTCTTTTGTTACTGT	1
195	Homo sapiens	MIMAT0000062_MirBase_let-7a_microRNA	TGAGGTAGTAGGTTGTATAGTT	ENSG00000147130_ENST00000314425_ZMYM3_mRNA	GACCTTTACTACCTGACTTTTGTTCAAGAACTCAACAAGTCTCT	TGAGGTAGTAGGTTGTATAGTTGACCTTTACTACCTGACTTTTGTTCAAGAACTCAACAAGTCTCT	1
196	Homo sapiens	MIMAT0000062_MirBase_let-7a_microRNA	TGAGGTAGTAGGTTGTATAGTT	ENSG00000165410_ENST00000341223_CFL2_mRNA	TCATTTCACCTACTATTTCTGAATATATTTTGCAAATTGAATTGGAATAGGAATTGA	TGAGGTAGTAGGTTGTATAGTTTCATTTCACCTACTATTTCTGAATATATTTTGCAAATTGAATTGGAATAGGAATTGA	1
197	Homo sapiens	MIMAT0000062_MirBase_let-7a_microRNA	TGAGGTAGTAGGTTGTATAGTT	ENSG00000185591_ENST00000327443_SP1_mRNA	CTACTCAACTACTACTACCACCAGCAACATGGGAATTATGAACTTTACTACCAGTGGATCAT	TGAGGTAGTAGGTTGTATAGTTCTACTCAACTACTACTACCACCAGCAACATGGGAATTATGAACTTTACTACCAGTGGATCAT	1
198	Homo sapiens	MIMAT0000062_MirBase_let-7a_microRNA	TGAGGTAGTAGGTTGTATAGTT	ENSG00000205339_ENST00000379719_IPO7_mRNA	TATTATAATCCACACCTACTACTCAATACCTTAGAAAATCTTCGCTTCCCTAATAATGTTGAACCAGTTAC	TGAGGTAGTAGGTTGTATAGTTTATTATAATCCACACCTACTACTCAATACCTTAGAAAATCTTCGCTTCCCTAATAATGTTGAACCAGTTAC	1
199	Homo sapiens	MIMAT0000062_MirBase_let-7a_microRNA	TGAGGTAGTAGGTTGTATAGTT	ENSG00000132466_ENST00000330838_ANKRD17_mRNA	AGTGACTTACCCTATGCCTCAGACACCAATGGGATGCCCCCAGCCTACT	TGAGGTAGTAGGTTGTATAGTTAGTGACTTACCCTATGCCTCAGACACCAATGGGATGCCCCCAGCCTACT	1
200	Homo sapiens	MIMAT0000062_MirBase_let-7a_microRNA	TGAGGTAGTAGGTTGTATAGTT	ENSG00000115806_ENST00000234160_GORASP2_mRNA	CCAACCTCAACCTCAACCTCCCAGCACCACACATCATGCCAGGGGTT	TGAGGTAGTAGGTTGTATAGTTCCAACCTCAACCTCAACCTCCCAGCACCACACATCATGCCAGGGGTT	1
201	Homo sapiens	MIMAT0000062_MirBase_let-7a_microRNA	TGAGGTAGTAGGTTGTATAGTT	ENSG00000198786_ENST00000361567_MT-ND5_mRNA	AGCTCTCCCTAAGCTTCAAACTAGACTACTTCTCCATAATATTCATC	TGAGGTAGTAGGTTGTATAGTTAGCTCTCCCTAAGCTTCAAACTAGACTACTTCTCCATAATATTCATC	1
202	Homo sapiens	MIMAT0000062_MirBase_let-7a_microRNA	TGAGGTAGTAGGTTGTATAGTT	ENSG00000143569_ENST00000428931_UBAP2L_mRNA	TATATAAAAAGAAAACCTCTACCTTC	TGAGGTAGTAGGTTGTATAGTTTATATAAAAAGAAAACCTCTACCTTC	1
203	Homo sapiens	MIMAT0000062_MirBase_let-7a_microRNA	TGAGGTAGTAGGTTGTATAGTT	ENSG00000162139_ENST00000294064_NEU3_mRNA	GTATACCTACTACATCCCTTCCTGGTTCTTTTGCTTCCAGCTACCATGTAAA	TGAGGTAGTAGGTTGTATAGTTGTATACCTACTACATCCCTTCCTGGTTCTTTTGCTTCCAGCTACCATGTAAA	1
204	Homo sapiens	MIMAT0000062_MirBase_let-7a_microRNA	TGAGGTAGTAGGTTGTATAGTT	ENSG00000168028_ENST00000301821_RPSA_mRNA	GGCATCTTATGTTAACCTACCTACCATTGCGCTGTGTAACACAGATTCTCCTCTGCGCTATGTGGACATTGCCATC	TGAGGTAGTAGGTTGTATAGTTGGCATCTTATGTTAACCTACCTACCATTGCGCTGTGTAACACAGATTCTCCTCTGCGCTATGTGGACATTGCCATC	1
205	Homo sapiens	MIMAT0000062_MirBase_let-7a_microRNA	TGAGGTAGTAGGTTGTATAGTT	ENSG00000160293_ENST00000406606_VAV2_mRNA	AATTCCAACCCTGCTGCCCGGTCAGCGGTACCGTTTCCTGCCCT	TGAGGTAGTAGGTTGTATAGTTAATTCCAACCCTGCTGCCCGGTCAGCGGTACCGTTTCCTGCCCT	1
206	Homo sapiens	MIMAT0000062_MirBase_let-7a_microRNA	TGAGGTAGTAGGTTGTATAGTT	ENSG00000189060_ENST00000340857_H1F0_mRNA	ACTTATATTTTGTTTTGCTATTAACCTACTTACGGGGTTAGGGATTTGCGGGGGGGGCT	TGAGGTAGTAGGTTGTATAGTTACTTATATTTTGTTTTGCTATTAACCTACTTACGGGGTTAGGGATTTGCGGGGGGGGCT	1
207	Homo sapiens	MIMAT0000062_MirBase_let-7a_microRNA	TGAGGTAGTAGGTTGTATAGTT	ENSG00000198087_ENST00000359314_CD2AP_mRNA	AAACCTACTCCACCTACCAAAGCCAGTAATTTACTGAGATCTTCTGGAACAGTGTACCCAAAGC	TGAGGTAGTAGGTTGTATAGTTAAACCTACTCCACCTACCAAAGCCAGTAATTTACTGAGATCTTCTGGAACAGTGTACCCAAAGC	1
208	Homo sapiens	MIMAT0000062_MirBase_let-7a_microRNA	TGAGGTAGTAGGTTGTATAGTT	ENSG00000145349_ENST00000394522_CAMK2D_mRNA	ACCTCACCACTCTACCTCAGATATCATTTGCTTTTCCAGTCAGCGAT	TGAGGTAGTAGGTTGTATAGTTACCTCACCACTCTACCTCAGATATCATTTGCTTTTCCAGTCAGCGAT	1
210	Homo sapiens	MIMAT0000062_MirBase_let-7a_microRNA	TGAGGTAGTAGGTTGTATAGTT	ENSG00000105810_ENST00000265734_CDK6_mRNA	TTTCTACCACTAAAGTGTTCCCTGCTACCATCCTGGCTTGTCCACATGGTGCTC	TGAGGTAGTAGGTTGTATAGTTTTTCTACCACTAAAGTGTTCCCTGCTACCATCCTGGCTTGTCCACATGGTGCTC	1
211	Homo sapiens	MIMAT0000062_MirBase_let-7a_microRNA	TGAGGTAGTAGGTTGTATAGTT	ENSG00000185591_ENST00000327443_SP1_mRNA	CCCTGAATGGGAACATCACCTTGCTACCTGTCAACAGCGTTTCTGCAGCTACCTTGA	TGAGGTAGTAGGTTGTATAGTTCCCTGAATGGGAACATCACCTTGCTACCTGTCAACAGCGTTTCTGCAGCTACCTTGA	1
212	Homo sapiens	MIMAT0000062_MirBase_let-7a_microRNA	TGAGGTAGTAGGTTGTATAGTT	ENSG00000131480_ENST00000253799_AOC2_mRNA	TATTCAAAGAAAAATATCACAAATCCTACTACTCAGAAATAGGTGGTCACATTACATC	TGAGGTAGTAGGTTGTATAGTTTATTCAAAGAAAAATATCACAAATCCTACTACTCAGAAATAGGTGGTCACATTACATC	1
213	Homo sapiens	MIMAT0000062_MirBase_let-7a_microRNA	TGAGGTAGTAGGTTGTATAGTT	ENSG00000092847_ENST00000373204_EIF2C1_mRNA	TATCCCAGCACCTGCCTACTATGCCCGCCTGGTGGCTTTCCGGGCACGATACCACCTGG	TGAGGTAGTAGGTTGTATAGTTTATCCCAGCACCTGCCTACTATGCCCGCCTGGTGGCTTTCCGGGCACGATACCACCTGG	1
214	Homo sapiens	MIMAT0000062_MirBase_let-7a_microRNA	TGAGGTAGTAGGTTGTATAGTT	ENSG00000124614_ENST00000326199_RPS10_mRNA	TTCTTTTGCATTGAATAAACTTACAGCCAAAAAACCTTAA	TGAGGTAGTAGGTTGTATAGTTTTCTTTTGCATTGAATAAACTTACAGCCAAAAAACCTTAA	1
215	Homo sapiens	MIMAT0000062_MirBase_let-7a_microRNA	TGAGGTAGTAGGTTGTATAGTT	ENSG00000134419_ENST00000322989_RPS15A_mRNA	AATACATATATTTACAAATAAAATGCCTCATGGACTCTGGTGCTTCCACTTGGTCGTTTT	TGAGGTAGTAGGTTGTATAGTTAATACATATATTTACAAATAAAATGCCTCATGGACTCTGGTGCTTCCACTTGGTCGTTTT	1
216	Homo sapiens	MIMAT0000062_MirBase_let-7a_microRNA	TGAGGTAGTAGGTTGTATAGTT	ENSG00000198373_ENST00000448661_WWP2_mRNA	AGTTTCCCAAACAGCCACGCCTCTCAGGAACCCACCTGGCGGTTCCGTGAGCTCAGGCAGGCCTGACCCGGCG	TGAGGTAGTAGGTTGTATAGTTAGTTTCCCAAACAGCCACGCCTCTCAGGAACCCACCTGGCGGTTCCGTGAGCTCAGGCAGGCCTGACCCGGCG	1
217	Homo sapiens	MIMAT0000062_MirBase_let-7a_microRNA	TGAGGTAGTAGGTTGTATAGTT	ENSG00000160991_ENST00000356387_ORAI2_mRNA	TGATCTCAGCTCGCTGCAACCTCCACTTCCCAGGTTCAAGCAATTCTT	TGAGGTAGTAGGTTGTATAGTTTGATCTCAGCTCGCTGCAACCTCCACTTCCCAGGTTCAAGCAATTCTT	1
218	Homo sapiens	MIMAT0000062_MirBase_let-7a_microRNA	TGAGGTAGTAGGTTGTATAGTT	ENSG00000125703_ENST00000317868_ATG4C_mRNA	TTCCAGAGACTATGATTTTACATCTACTACAACCAATGAAGAAGACCTTTTTTCAGAGGATG	TGAGGTAGTAGGTTGTATAGTTTTCCAGAGACTATGATTTTACATCTACTACAACCAATGAAGAAGACCTTTTTTCAGAGGATG	1
219	Homo sapiens	MIMAT0000062_MirBase_let-7a_microRNA	TGAGGTAGTAGGTTGTATAGTT	ENSG00000197976_ENST00000313871_SFRS17A_mRNA	TGGAGCTCTGCCCTGCTTACGGCTTGTACCTGAAGCCCATCAC	TGAGGTAGTAGGTTGTATAGTTTGGAGCTCTGCCCTGCTTACGGCTTGTACCTGAAGCCCATCAC	1
220	Homo sapiens	MIMAT0000062_MirBase_let-7a_microRNA	TGAGGTAGTAGGTTGTATAGTT	ENSG00000110723_ENST00000443411_EXPH5_mRNA	TTGACTCTCTGCCTCTTGCCAAAAGCCAGCCCAATATCTTGGTCACAGAAG	TGAGGTAGTAGGTTGTATAGTTTTGACTCTCTGCCTCTTGCCAAAAGCCAGCCCAATATCTTGGTCACAGAAG	1
221	Homo sapiens	MIMAT0000062_MirBase_let-7a_microRNA	TGAGGTAGTAGGTTGTATAGTT	ENSG00000180694_ENST00000458549_TMEM64_mRNA	TGTCTAACCTGACAACCTTTTTCTTGTGCTTCTTGTTTGTTGGTTAGTT	TGAGGTAGTAGGTTGTATAGTTTGTCTAACCTGACAACCTTTTTCTTGTGCTTCTTGTTTGTTGGTTAGTT	1
222	Homo sapiens	MIMAT0000062_MirBase_let-7a_microRNA	TGAGGTAGTAGGTTGTATAGTT	ENSG00000180357_ENST00000326648_ZNF609_mRNA	AAACAGCCTCCCTCATACCCATCATTCCCTCTGCCTTCTGCTGCC	TGAGGTAGTAGGTTGTATAGTTAAACAGCCTCCCTCATACCCATCATTCCCTCTGCCTTCTGCTGCC	1
223	Homo sapiens	MIMAT0000062_MirBase_let-7a_microRNA	TGAGGTAGTAGGTTGTATAGTT	ENSG00000167658_ENST00000309311_EEF2_mRNA	ACGGTGCCGGCTTCCTCATCAACCTCATTGACTCCCCCGGGCATGTCGACTTCTCCTCGG	TGAGGTAGTAGGTTGTATAGTTACGGTGCCGGCTTCCTCATCAACCTCATTGACTCCCCCGGGCATGTCGACTTCTCCTCGG	1
224	Homo sapiens	MIMAT0000062_MirBase_let-7a_microRNA	TGAGGTAGTAGGTTGTATAGTT	ENSG00000150776_ENST00000393047_C11orf57_mRNA	TAATTACTACCTCTTAACCTAAAGCAATTATTTTGTTCCTGGAGCAAGTTAAATCTTTGTTGGAAGGAGCTTTGG	TGAGGTAGTAGGTTGTATAGTTTAATTACTACCTCTTAACCTAAAGCAATTATTTTGTTCCTGGAGCAAGTTAAATCTTTGTTGGAAGGAGCTTTGG	1
225	Homo sapiens	MIMAT0000062_MirBase_let-7a_microRNA	TGAGGTAGTAGGTTGTATAGTT	ENSG00000203993_ENST00000371417_C9orf37_mRNA	CTCCGACCTCTGACCTCTAACCCCGGACGCACTTTGATTTCGCCGGC	TGAGGTAGTAGGTTGTATAGTTCTCCGACCTCTGACCTCTAACCCCGGACGCACTTTGATTTCGCCGGC	1
226	Homo sapiens	MIMAT0000062_MirBase_let-7a_microRNA	TGAGGTAGTAGGTTGTATAGTT	ENSG00000127359_ENST00000297761_KIAA1147_mRNA	TGCAACCCTCTCTTCTTGCCTCTCAAGGGTTGAGGGGTCCTTTCTGTCAAGTAATGG	TGAGGTAGTAGGTTGTATAGTTTGCAACCCTCTCTTCTTGCCTCTCAAGGGTTGAGGGGTCCTTTCTGTCAAGTAATGG	1
227	Homo sapiens	MIMAT0000062_MirBase_let-7a_microRNA	TGAGGTAGTAGGTTGTATAGTT	ENSG00000148308_ENST00000372097_GTF3C5_mRNA	ACAACTACAGCCTCCCCATCACCGTCAAGAAGACATCCAGCCAG	TGAGGTAGTAGGTTGTATAGTTACAACTACAGCCTCCCCATCACCGTCAAGAAGACATCCAGCCAG	1
228	Homo sapiens	MIMAT0000062_MirBase_let-7a_microRNA	TGAGGTAGTAGGTTGTATAGTT	ENSG00000134851_ENST00000381334_TMEM165_mRNA	AAGAAGATCCTGCTACCCAAACTAATTTGGGATTTATCCATGCATTT	TGAGGTAGTAGGTTGTATAGTTAAGAAGATCCTGCTACCCAAACTAATTTGGGATTTATCCATGCATTT	1
229	Homo sapiens	MIMAT0000062_MirBase_let-7a_microRNA	TGAGGTAGTAGGTTGTATAGTT	ENSG00000174444_ENST00000307961_RPL4_mRNA	AAGCCTGCTGCATAAACTCTTAAATTTGATTATTCCATAAAGGTCAAATCATTTTG	TGAGGTAGTAGGTTGTATAGTTAAGCCTGCTGCATAAACTCTTAAATTTGATTATTCCATAAAGGTCAAATCATTTTG	1
230	Homo sapiens	MIMAT0000062_MirBase_let-7a_microRNA	TGAGGTAGTAGGTTGTATAGTT	ENSG00000184351_ENST00000390689_KRTAP19-1_mRNA	CCACTCCTGACACCATGAGTCACTACGGCAGCTACTACGGAGGC	TGAGGTAGTAGGTTGTATAGTTCCACTCCTGACACCATGAGTCACTACGGCAGCTACTACGGAGGC	1
231	Homo sapiens	MIMAT0000062_MirBase_let-7a_microRNA	TGAGGTAGTAGGTTGTATAGTT	ENSG00000077809_ENST00000353920_GTF2I_mRNA	GACCTGTTACTACCCCAAGCTGTGTAATATACTTGTATAACAGAAATACCTT	TGAGGTAGTAGGTTGTATAGTTGACCTGTTACTACCCCAAGCTGTGTAATATACTTGTATAACAGAAATACCTT	1
232	Homo sapiens	MIMAT0000062_MirBase_let-7a_microRNA	TGAGGTAGTAGGTTGTATAGTT	ENSG00000198899_ENST00000361899_MT-ATP6_mRNA	AAGCCTCTACCTGCACGACAACACATAA	TGAGGTAGTAGGTTGTATAGTTAAGCCTCTACCTGCACGACAACACATAA	1
233	Homo sapiens	MIMAT0000062_MirBase_let-7a_microRNA	TGAGGTAGTAGGTTGTATAGTT	ENSG00000182199_ENST00000328923_SHMT2_mRNA	CGAGTCTATGCCCTATAAGCTCAACCCCAAAACTGGCCTCATTGACTACAACCAGCTGGCACTGACT	TGAGGTAGTAGGTTGTATAGTTCGAGTCTATGCCCTATAAGCTCAACCCCAAAACTGGCCTCATTGACTACAACCAGCTGGCACTGACT	1
234	Homo sapiens	MIMAT0000062_MirBase_let-7a_microRNA	TGAGGTAGTAGGTTGTATAGTT	ENSG00000135040_ENST00000361671_NAA35_mRNA	TGAACCAGAGGCTACTTCCACCTACCTTCCCTCGATATGCAAAAATAATTAAAAGGGA	TGAGGTAGTAGGTTGTATAGTTTGAACCAGAGGCTACTTCCACCTACCTTCCCTCGATATGCAAAAATAATTAAAAGGGA	1
235	Homo sapiens	MIMAT0000062_MirBase_let-7a_microRNA	TGAGGTAGTAGGTTGTATAGTT	ENSG00000135821_ENST00000339526_GLUL_mRNA	CTCTCCTCTCCTAACCTCGCTCTCGCGGCCTAGCTTTACCCGCCCG	TGAGGTAGTAGGTTGTATAGTTCTCTCCTCTCCTAACCTCGCTCTCGCGGCCTAGCTTTACCCGCCCG	1
236	Homo sapiens	MIMAT0000062_MirBase_let-7a_microRNA	TGAGGTAGTAGGTTGTATAGTT	ENSG00000198804_ENST00000361624_MT-CO1_mRNA	ACCCTAGACCAAACCTACGCCAAAATCCATTTCACTATCATATTCATCGGC	TGAGGTAGTAGGTTGTATAGTTACCCTAGACCAAACCTACGCCAAAATCCATTTCACTATCATATTCATCGGC	1
237	Homo sapiens	MIMAT0000062_MirBase_let-7a_microRNA	TGAGGTAGTAGGTTGTATAGTT	ENSG00000183354_ENST00000399933_KIAA2026_mRNA	TCCCTAACAACCTGTACTAAATATATGTACAAAGAACTATGCTGTCTTA	TGAGGTAGTAGGTTGTATAGTTTCCCTAACAACCTGTACTAAATATATGTACAAAGAACTATGCTGTCTTA	1
238	Homo sapiens	MIMAT0000062_MirBase_let-7a_microRNA	TGAGGTAGTAGGTTGTATAGTT	ENSG00000144580_ENST00000273064_RQCD1_mRNA	TTTTGACAACCGCCTTCCTGCTGAGCCAAAGTTTTCTCATTACCCCTCC	TGAGGTAGTAGGTTGTATAGTTTTTTGACAACCGCCTTCCTGCTGAGCCAAAGTTTTCTCATTACCCCTCC	1
239	Homo sapiens	MIMAT0000062_MirBase_let-7a_microRNA	TGAGGTAGTAGGTTGTATAGTT	ENSG00000128928_ENST00000487418_IVD_mRNA	GGAAACCTCGCCTCAACTAAAAATAGAAAAAAATTAGTTGGGC	TGAGGTAGTAGGTTGTATAGTTGGAAACCTCGCCTCAACTAAAAATAGAAAAAAATTAGTTGGGC	1
240	Homo sapiens	MIMAT0000062_MirBase_let-7a_microRNA	TGAGGTAGTAGGTTGTATAGTT	ENSG00000089154_ENST00000300648_GCN1L1_mRNA	ACCATCACTGCCTCCGTGCAGAACCCTGCACTGCGCCTGGTGACGCGGGAGGAGTTT	TGAGGTAGTAGGTTGTATAGTTACCATCACTGCCTCCGTGCAGAACCCTGCACTGCGCCTGGTGACGCGGGAGGAGTTT	1
241	Homo sapiens	MIMAT0000062_MirBase_let-7a_microRNA	TGAGGTAGTAGGTTGTATAGTT	ENSG00000238083_ENST00000333412_LRRC37A2_mRNA	ATACATTTGAACCACTACCATTTTTGAAGTTTATAAATCTTAGTTGCAA	TGAGGTAGTAGGTTGTATAGTTATACATTTGAACCACTACCATTTTTGAAGTTTATAAATCTTAGTTGCAA	1
242	Homo sapiens	MIMAT0000062_MirBase_let-7a_microRNA	TGAGGTAGTAGGTTGTATAGTT	ENSG00000006555_ENST00000371276_TTC22_mRNA	CCACTGCAACCTCCATCTCCTGGGTTCAAGCGATCTTCCCGCCT	TGAGGTAGTAGGTTGTATAGTTCCACTGCAACCTCCATCTCCTGGGTTCAAGCGATCTTCCCGCCT	1
243	Homo sapiens	MIMAT0000062_MirBase_let-7a_microRNA	TGAGGTAGTAGGTTGTATAGTT	ENSG00000184486_ENST00000328345_POU3F2_mRNA	CCAGGGAAATATTTTCATATCATTTTTAAGTGGCCTGCCTCAATGTATATTTATTTCTTTTGAAACAAAAAGGTTCT	TGAGGTAGTAGGTTGTATAGTTCCAGGGAAATATTTTCATATCATTTTTAAGTGGCCTGCCTCAATGTATATTTATTTCTTTTGAAACAAAAAGGTTCT	1
244	Homo sapiens	MIMAT0000062_MirBase_let-7a_microRNA	TGAGGTAGTAGGTTGTATAGTT	ENSG00000119402_ENST00000373926_FBXW2_mRNA	AACCGCTACCTGTACATCATGGACTTGCGGACAGAGAGCCTGA	TGAGGTAGTAGGTTGTATAGTTAACCGCTACCTGTACATCATGGACTTGCGGACAGAGAGCCTGA	1
245	Homo sapiens	MIMAT0000062_MirBase_let-7a_microRNA	TGAGGTAGTAGGTTGTATAGTT	ENSG00000177917_ENST00000326446_ARL6IP6_mRNA	CCTACTACTCCGACTTTTATAGAAGCTACTTTTAAATCAGAATATTTAATTTTTGATATTCAT	TGAGGTAGTAGGTTGTATAGTTCCTACTACTCCGACTTTTATAGAAGCTACTTTTAAATCAGAATATTTAATTTTTGATATTCAT	1
246	Homo sapiens	MIMAT0000062_MirBase_let-7a_microRNA	TGAGGTAGTAGGTTGTATAGTT	ENSG00000156482_ENST00000287038_RPL30_mRNA	ACCTACAAAATTTCACCTGCAAACCTTAAACCTGCAAAATTTTCCTTTAATAAAAT	TGAGGTAGTAGGTTGTATAGTTACCTACAAAATTTCACCTGCAAACCTTAAACCTGCAAAATTTTCCTTTAATAAAAT	1
247	Homo sapiens	MIMAT0000062_MirBase_let-7a_microRNA	TGAGGTAGTAGGTTGTATAGTT	ENSG00000046653_ENST00000454189_GPM6B_mRNA	TTCCAGATCCACTTCCTCATGATACTGTCTTCTAACTGGGCTTACTTA	TGAGGTAGTAGGTTGTATAGTTTTCCAGATCCACTTCCTCATGATACTGTCTTCTAACTGGGCTTACTTA	1
248	Homo sapiens	MIMAT0000062_MirBase_let-7a_microRNA	TGAGGTAGTAGGTTGTATAGTT	ENSG00000184110_ENST00000331666_EIF3S8_mRNA	AACCTTGAAGTCCTAAACCACACCTCAGTCACTAAAGGTCTGTTTAAAGTTGTTCTGG	TGAGGTAGTAGGTTGTATAGTTAACCTTGAAGTCCTAAACCACACCTCAGTCACTAAAGGTCTGTTTAAAGTTGTTCTGG	1
249	Homo sapiens	MIMAT0000062_MirBase_let-7a_microRNA	TGAGGTAGTAGGTTGTATAGTT	ENSG00000130766_ENST00000253063_SESN2_mRNA	ATTTCCAGATTTCATTACCTCCTACTTGCCATTCACCCATCAATGTGAAAGTCAG	TGAGGTAGTAGGTTGTATAGTTATTTCCAGATTTCATTACCTCCTACTTGCCATTCACCCATCAATGTGAAAGTCAG	1
250	Homo sapiens	MIMAT0000062_MirBase_let-7a_microRNA	TGAGGTAGTAGGTTGTATAGTT	ENSG00000124575_ENST00000244534_HIST1H1D_mRNA	GCCAAGAAGCCCAAGAAGGTGGCTGGCGCCGCTACCCCGAAGAAAAGCATCAAAAAGACTCCTAAGAAGGTAA	TGAGGTAGTAGGTTGTATAGTTGCCAAGAAGCCCAAGAAGGTGGCTGGCGCCGCTACCCCGAAGAAAAGCATCAAAAAGACTCCTAAGAAGGTAA	1
251	Homo sapiens	MIMAT0000062_MirBase_let-7a_microRNA	TGAGGTAGTAGGTTGTATAGTT	ENSG00000142178_ENST00000270162_SIK1_mRNA	CACACAGCTACACCTCCAACCTGGGCGACTACGATGAGCAGGCGCTGG	TGAGGTAGTAGGTTGTATAGTTCACACAGCTACACCTCCAACCTGGGCGACTACGATGAGCAGGCGCTGG	1
252	Homo sapiens	MIMAT0000062_MirBase_let-7a_microRNA	TGAGGTAGTAGGTTGTATAGTT	ENSG00000102870_ENST00000262525_ZNF629_mRNA	AGAAAACACCTCTCCCTCACTGTTCCACAATGTTCTCTCCCAGCAGCCCTG	TGAGGTAGTAGGTTGTATAGTTAGAAAACACCTCTCCCTCACTGTTCCACAATGTTCTCTCCCAGCAGCCCTG	1
253	Homo sapiens	MIMAT0000062_MirBase_let-7a_microRNA	TGAGGTAGTAGGTTGTATAGTT	ENSG00000145425_ENST00000274065_RPS3A_mRNA	AAAAACTGCCTGACTAACTTCCATGGCATGGATCTTACCCGTGACAAAATGTGTTCCATGGTCAAAAAATG	TGAGGTAGTAGGTTGTATAGTTAAAAACTGCCTGACTAACTTCCATGGCATGGATCTTACCCGTGACAAAATGTGTTCCATGGTCAAAAAATG	1
254	Homo sapiens	MIMAT0000062_MirBase_let-7a_microRNA	TGAGGTAGTAGGTTGTATAGTT	ENSG00000153814_ENST00000283928_JAZF1_mRNA	AAAATAAACTGCCTCTGACCCAAAAATAAA	TGAGGTAGTAGGTTGTATAGTTAAAATAAACTGCCTCTGACCCAAAAATAAA	1
255	Homo sapiens	MIMAT0000062_MirBase_let-7a_microRNA	TGAGGTAGTAGGTTGTATAGTT	ENSG00000213516_ENST00000321792_RBMXL1_mRNA	TTAAAGCTTCTGTGAGGACCTTTTGGCTCTTAAGATATCCTAAATATTTAAAATATTTAGATATCCTAAATATAGGATATAGA	TGAGGTAGTAGGTTGTATAGTTTTAAAGCTTCTGTGAGGACCTTTTGGCTCTTAAGATATCCTAAATATTTAAAATATTTAGATATCCTAAATATAGGATATAGA	1
256	Homo sapiens	MIMAT0000062_MirBase_let-7a_microRNA	TGAGGTAGTAGGTTGTATAGTT	ENSG00000160789_ENST00000368300_LMNA_mRNA	GCACCTACACCAGCCAACCCAGATCCCGAGGTCCGACAGCGCCCGGCCCAGATCCCCACGCCTGCCAGG	TGAGGTAGTAGGTTGTATAGTTGCACCTACACCAGCCAACCCAGATCCCGAGGTCCGACAGCGCCCGGCCCAGATCCCCACGCCTGCCAGG	1
257	Homo sapiens	MIMAT0000062_MirBase_let-7a_microRNA	TGAGGTAGTAGGTTGTATAGTT	ENSG00000136937_ENST00000375147_NCBP1_mRNA	GTTCCTCCTACCTTCTCAGCTCTGTGTCCTGCAAACCCAACCTGCATTTACA	TGAGGTAGTAGGTTGTATAGTTGTTCCTCCTACCTTCTCAGCTCTGTGTCCTGCAAACCCAACCTGCATTTACA	1
258	Homo sapiens	MIMAT0000062_MirBase_let-7a_microRNA	TGAGGTAGTAGGTTGTATAGTT	ENSG00000064726_ENST00000261721_BTBD1_mRNA	TATTTGATGAACCTCAGCTTGCTAGTCTTTGTCTAGATACAAT	TGAGGTAGTAGGTTGTATAGTTTATTTGATGAACCTCAGCTTGCTAGTCTTTGTCTAGATACAAT	1
259	Homo sapiens	MIMAT0000062_MirBase_let-7a_microRNA	TGAGGTAGTAGGTTGTATAGTT	ENSG00000062485_ENST00000351328_CS_mRNA	TAAGCCTCCCTCCTCGTCCCCTGCCTCAAGAAATTGCCTCCTTATTTATCAACAT	TGAGGTAGTAGGTTGTATAGTTTAAGCCTCCCTCCTCGTCCCCTGCCTCAAGAAATTGCCTCCTTATTTATCAACAT	1
260	Homo sapiens	MIMAT0000062_MirBase_let-7a_microRNA	TGAGGTAGTAGGTTGTATAGTT	ENSG00000177119_ENST00000320560_ANO6_mRNA	TCTTATTCCAGTTTGTCAACTACTACTCTTCATGCTTCTACATAGCATTCTTTAAGGGCAAATTTGTAGGCTATCCAGGAG	TGAGGTAGTAGGTTGTATAGTTTCTTATTCCAGTTTGTCAACTACTACTCTTCATGCTTCTACATAGCATTCTTTAAGGGCAAATTTGTAGGCTATCCAGGAG	1
261	Homo sapiens	MIMAT0000062_MirBase_let-7a_microRNA	TGAGGTAGTAGGTTGTATAGTT	ENSG00000087303_ENST00000216286_NID2_mRNA	AAAACAACCTCAAGTACCCCTTCAGCATCGTAAGCTATGCAGA	TGAGGTAGTAGGTTGTATAGTTAAAACAACCTCAAGTACCCCTTCAGCATCGTAAGCTATGCAGA	1
262	Homo sapiens	MIMAT0000062_MirBase_let-7a_microRNA	TGAGGTAGTAGGTTGTATAGTT	ENSG00000075624_ENST00000331789_ACTB_mRNA	ATGCCATCCTGCGTCTGGACCTGGCTGGCCGGGACCTGACTGACTAC	TGAGGTAGTAGGTTGTATAGTTATGCCATCCTGCGTCTGGACCTGGCTGGCCGGGACCTGACTGACTAC	1
263	Homo sapiens	MIMAT0000062_MirBase_let-7a_microRNA	TGAGGTAGTAGGTTGTATAGTT	ENSG00000006576_ENST00000450574_PHTF2_mRNA	TTATCACTTTTTTATAAACATTACCTTCTACTCTTTTTGAGCTATGTTAGTAATTTTTTCCTTGATGG	TGAGGTAGTAGGTTGTATAGTTTTATCACTTTTTTATAAACATTACCTTCTACTCTTTTTGAGCTATGTTAGTAATTTTTTCCTTGATGG	1
264	Homo sapiens	MIMAT0000062_MirBase_let-7a_microRNA	TGAGGTAGTAGGTTGTATAGTT	ENSG00000198815_ENST00000372572_FOXJ3_mRNA	TTTATTGCTACCTTCTGTGAATGCTTAGCTCCTGTCGGGTTCATTAAGGAGAAATGTGT	TGAGGTAGTAGGTTGTATAGTTTTTATTGCTACCTTCTGTGAATGCTTAGCTCCTGTCGGGTTCATTAAGGAGAAATGTGT	1
265	Homo sapiens	MIMAT0000062_MirBase_let-7a_microRNA	TGAGGTAGTAGGTTGTATAGTT	ENSG00000188987_ENST00000340756_HIST1H4D_mRNA	CTCTACAGTACACTACCGCAAAACCAACGGCCCTTTTCAGGGCCACCTA	TGAGGTAGTAGGTTGTATAGTTCTCTACAGTACACTACCGCAAAACCAACGGCCCTTTTCAGGGCCACCTA	1
266	Homo sapiens	MIMAT0000062_MirBase_let-7a_microRNA	TGAGGTAGTAGGTTGTATAGTT	ENSG00000135821_ENST00000339526_GLUL_mRNA	ACACCTACCCTCCTTTTTTTCCCTATCACTGAAGCTTTTTAGTGCATTAGTGGGGAGGAGGG	TGAGGTAGTAGGTTGTATAGTTACACCTACCCTCCTTTTTTTCCCTATCACTGAAGCTTTTTAGTGCATTAGTGGGGAGGAGGG	1
267	Homo sapiens	MIMAT0000062_MirBase_let-7a_microRNA	TGAGGTAGTAGGTTGTATAGTT	ENSG00000116675_ENST00000395325_DNAJC6_mRNA	ATAATTCTGGACCCCTATTTATCTCAAAACTCTTAATATATGCAGACCAACAGGTCTTT	TGAGGTAGTAGGTTGTATAGTTATAATTCTGGACCCCTATTTATCTCAAAACTCTTAATATATGCAGACCAACAGGTCTTT	1
268	Homo sapiens	MIMAT0000062_MirBase_let-7a_microRNA	TGAGGTAGTAGGTTGTATAGTT	ENSG00000132256_ENST00000380034_TRIM5_mRNA	CTCTTGTTCCCCAGGCTGGAGTGCAATGGCACGATCTCGGTTCACTGCA	TGAGGTAGTAGGTTGTATAGTTCTCTTGTTCCCCAGGCTGGAGTGCAATGGCACGATCTCGGTTCACTGCA	1
269	Homo sapiens	MIMAT0000062_MirBase_let-7a_microRNA	TGAGGTAGTAGGTTGTATAGTT	ENSG00000163682_ENST00000295955_RPL9_mRNA	AGAAAGAAGATGCCAGATGACACTTAAGACCTACTTGTGATATTTAAATGATGCAATAAAAGACCT	TGAGGTAGTAGGTTGTATAGTTAGAAAGAAGATGCCAGATGACACTTAAGACCTACTTGTGATATTTAAATGATGCAATAAAAGACCT	1
270	Homo sapiens	MIMAT0000062_MirBase_let-7a_microRNA	TGAGGTAGTAGGTTGTATAGTT	ENSG00000137073_ENST00000379238_UBAP2_mRNA	AGTTTGGGGCTCTGGAATTTGGGTCAGAACCTTCTCTCTCTGAAT	TGAGGTAGTAGGTTGTATAGTTAGTTTGGGGCTCTGGAATTTGGGTCAGAACCTTCTCTCTCTGAAT	1
271	Homo sapiens	MIMAT0000062_MirBase_let-7a_microRNA	TGAGGTAGTAGGTTGTATAGTT	ENSG00000076108_ENST00000379441_BAZ2A_mRNA	CTCCCCCCACCTTCCAAACAAAAACCTGCCATTTTCACCTGCTGATGCTGCCCTGGGTCCA	TGAGGTAGTAGGTTGTATAGTTCTCCCCCCACCTTCCAAACAAAAACCTGCCATTTTCACCTGCTGATGCTGCCCTGGGTCCA	1
272	Homo sapiens	MIMAT0000062_MirBase_let-7a_microRNA	TGAGGTAGTAGGTTGTATAGTT	ENSG00000112245_ENST00000370651_PTP4A1_mRNA	CTTACAACTTCATACTCAAAGCACTGAGAATTTCAAGTGGAGTATATTGAAGTAGACTT	TGAGGTAGTAGGTTGTATAGTTCTTACAACTTCATACTCAAAGCACTGAGAATTTCAAGTGGAGTATATTGAAGTAGACTT	1
273	Homo sapiens	MIMAT0000062_MirBase_let-7a_microRNA	TGAGGTAGTAGGTTGTATAGTT	ENSG00000135503_ENST00000257963_ACVR1B_mRNA	GAAAACCATCTCTGTGATTACCTCTCAATCTATTTGTTTTTAAAGAAATCC	TGAGGTAGTAGGTTGTATAGTTGAAAACCATCTCTGTGATTACCTCTCAATCTATTTGTTTTTAAAGAAATCC	1
274	Homo sapiens	MIMAT0000062_MirBase_let-7a_microRNA	TGAGGTAGTAGGTTGTATAGTT	ENSG00000166197_ENST00000370007_NOLC1_mRNA	TATTTCATCCTCATTTATTGGGTCTGGGACTGAAGTTTTTAGCCAGCATGGACCTA	TGAGGTAGTAGGTTGTATAGTTTATTTCATCCTCATTTATTGGGTCTGGGACTGAAGTTTTTAGCCAGCATGGACCTA	1
275	Homo sapiens	MIMAT0000062_MirBase_let-7a_microRNA	TGAGGTAGTAGGTTGTATAGTT	ENSG00000148541_ENST00000277705_FAM13C_mRNA	CATCTCACCTTCCTGTTGGTGACCACCTCACCTACTCTAATGA	TGAGGTAGTAGGTTGTATAGTTCATCTCACCTTCCTGTTGGTGACCACCTCACCTACTCTAATGA	1
276	Homo sapiens	MIMAT0000062_MirBase_let-7a_microRNA	TGAGGTAGTAGGTTGTATAGTT	ENSG00000156531_ENST00000332070_PHF6_mRNA	CATACCACTACCACTGTGCATTGCATGATAAAGCTCAAATACGAGAG	TGAGGTAGTAGGTTGTATAGTTCATACCACTACCACTGTGCATTGCATGATAAAGCTCAAATACGAGAG	1
277	Homo sapiens	MIMAT0000062_MirBase_let-7a_microRNA	TGAGGTAGTAGGTTGTATAGTT	ENSG00000103855_ENST00000318443_CD276_mRNA	CAGCCCTGCTTCCACCTGCATAGAATCTTTTCTTCTCAGACAGGGACAGTGCGGCC	TGAGGTAGTAGGTTGTATAGTTCAGCCCTGCTTCCACCTGCATAGAATCTTTTCTTCTCAGACAGGGACAGTGCGGCC	1
278	Homo sapiens	MIMAT0000062_MirBase_let-7a_microRNA	TGAGGTAGTAGGTTGTATAGTT	ENSG00000131732_ENST00000254037_ZCCHC9_mRNA	CTACCTCATTGTTACTTTCTAAACCAGGCCCGCTTCACGAGTTAGAGTTGAG	TGAGGTAGTAGGTTGTATAGTTCTACCTCATTGTTACTTTCTAAACCAGGCCCGCTTCACGAGTTAGAGTTGAG	1
279	Homo sapiens	MIMAT0000062_MirBase_let-7a_microRNA	TGAGGTAGTAGGTTGTATAGTT	ENSG00000146834_ENST00000310512_MEPCE_mRNA	ATCCCCAAAGATATTACTGACCCGCTCAGTCTCAATACTTGCACTGATGAGGGCCAT	TGAGGTAGTAGGTTGTATAGTTATCCCCAAAGATATTACTGACCCGCTCAGTCTCAATACTTGCACTGATGAGGGCCAT	1
280	Homo sapiens	MIMAT0000062_MirBase_let-7a_microRNA	TGAGGTAGTAGGTTGTATAGTT	ENSG00000102531_ENST00000398316_FNDC3A_mRNA	ATTCCAAAAACTCTAAACTTTTTAAAGATTATAGATACACTACCAAACATAT	TGAGGTAGTAGGTTGTATAGTTATTCCAAAAACTCTAAACTTTTTAAAGATTATAGATACACTACCAAACATAT	1
281	Homo sapiens	MIMAT0000062_MirBase_let-7a_microRNA	TGAGGTAGTAGGTTGTATAGTT	ENSG00000171848_ENST00000360566_RRM2_mRNA	CACTGTAACCTCCATCTCCTGGGTTCAAGCAATTCTCCTGTCT	TGAGGTAGTAGGTTGTATAGTTCACTGTAACCTCCATCTCCTGGGTTCAAGCAATTCTCCTGTCT	1
282	Homo sapiens	MIMAT0000062_MirBase_let-7a_microRNA	TGAGGTAGTAGGTTGTATAGTT	ENSG00000060982_ENST00000261192_BCAT1_mRNA	GCAGATTCCTCATCAAATCTGTAATTATGCACAGTTTCTGTTATCAATAAA	TGAGGTAGTAGGTTGTATAGTTGCAGATTCCTCATCAAATCTGTAATTATGCACAGTTTCTGTTATCAATAAA	1
283	Homo sapiens	MIMAT0000062_MirBase_let-7a_microRNA	TGAGGTAGTAGGTTGTATAGTT	ENSG00000198712_ENST00000361739_MT-CO2_mRNA	CCCATCCCTACGCATCCTTTACATAACAGACGAGGTCAACGATCC	TGAGGTAGTAGGTTGTATAGTTCCCATCCCTACGCATCCTTTACATAACAGACGAGGTCAACGATCC	1
284	Homo sapiens	MIMAT0000062_MirBase_let-7a_microRNA	TGAGGTAGTAGGTTGTATAGTT	ENSG00000163104_ENST00000359052_SMARCAD1_mRNA	TCCAATTCTCTTCCTCTCTAAATAGTAGTTTATTACTGCCACATCTCC	TGAGGTAGTAGGTTGTATAGTTTCCAATTCTCTTCCTCTCTAAATAGTAGTTTATTACTGCCACATCTCC	1
285	Homo sapiens	MIMAT0000062_MirBase_let-7a_microRNA	TGAGGTAGTAGGTTGTATAGTT	ENSG00000097046_ENST00000430031_CDC7_mRNA	CTTCCCTAATTACCTTTCACTGACATATACAGAAAAAGGAGCAGTTTTAGTTTTAAT	TGAGGTAGTAGGTTGTATAGTTCTTCCCTAATTACCTTTCACTGACATATACAGAAAAAGGAGCAGTTTTAGTTTTAAT	1
286	Homo sapiens	MIMAT0000062_MirBase_let-7a_microRNA	TGAGGTAGTAGGTTGTATAGTT	ENSG00000130768_ENST00000373888_SMPDL3B_mRNA	GGCCCTGCCCTGCTATGGCCCATCCGCTACACAAGAGAGAAGA	TGAGGTAGTAGGTTGTATAGTTGGCCCTGCCCTGCTATGGCCCATCCGCTACACAAGAGAGAAGA	1
287	Homo sapiens	MIMAT0000062_MirBase_let-7a_microRNA	TGAGGTAGTAGGTTGTATAGTT	ENSG00000184678_ENST00000369155_HIST2H2BE_mRNA	AGTTAATCTCCTTTTTACAAATGAGGCCAAGAGAAGCCTCATTGGTT	TGAGGTAGTAGGTTGTATAGTTAGTTAATCTCCTTTTTACAAATGAGGCCAAGAGAAGCCTCATTGGTT	1
288	Homo sapiens	MIMAT0000062_MirBase_let-7a_microRNA	TGAGGTAGTAGGTTGTATAGTT	ENSG00000158545_ENST00000301011_ZC3H18_mRNA	GAATCCCAGCCTCCCTCCCCAGAGCAGAAGTCCCGCAGGACAGAC	TGAGGTAGTAGGTTGTATAGTTGAATCCCAGCCTCCCTCCCCAGAGCAGAAGTCCCGCAGGACAGAC	1
289	Homo sapiens	MIMAT0000062_MirBase_let-7a_microRNA	TGAGGTAGTAGGTTGTATAGTT	ENSG00000099814_ENST00000414716_KIAA0284_mRNA	TTGGGGCTGCCCTGTGGAGGCCTCCTGGGTATGGACCAGGGGC	TGAGGTAGTAGGTTGTATAGTTTTGGGGCTGCCCTGTGGAGGCCTCCTGGGTATGGACCAGGGGC	1
290	Homo sapiens	MIMAT0000062_MirBase_let-7a_microRNA	TGAGGTAGTAGGTTGTATAGTT	ENSG00000203814_ENST00000369167_HIST2H2BF_mRNA	ATCAACCACCTAACCCCAAAGGCTCTTTTCAGAGCCACTTCAGTAATCGAGAAAGCAGCTGTAAA	TGAGGTAGTAGGTTGTATAGTTATCAACCACCTAACCCCAAAGGCTCTTTTCAGAGCCACTTCAGTAATCGAGAAAGCAGCTGTAAA	1
291	Homo sapiens	MIMAT0000062_MirBase_let-7a_microRNA	TGAGGTAGTAGGTTGTATAGTT	ENSG00000137547_ENST00000260102_MRPL15_mRNA	ATCTCCTTAAGTATTATACCTCATGAATTCCCGTCCAAGGAAGCAGAGTTGTT	TGAGGTAGTAGGTTGTATAGTTATCTCCTTAAGTATTATACCTCATGAATTCCCGTCCAAGGAAGCAGAGTTGTT	1
292	Homo sapiens	MIMAT0000062_MirBase_let-7a_microRNA	TGAGGTAGTAGGTTGTATAGTT	ENSG00000145685_ENST00000380345_LHFPL2_mRNA	CCGCCCCTCCTCCTCCTCCCTCTCCCCGAGTGCTAGCCCGGGC	TGAGGTAGTAGGTTGTATAGTTCCGCCCCTCCTCCTCCTCCCTCTCCCCGAGTGCTAGCCCGGGC	1
293	Homo sapiens	MIMAT0000062_MirBase_let-7a_microRNA	TGAGGTAGTAGGTTGTATAGTT	ENSG00000009335_ENST00000348165_UBE3C_mRNA	TTAAATGAACTACTGAAGTCAGGATTTAACCCCAACCAGGGGTTCTTTAAGACTACTAAT	TGAGGTAGTAGGTTGTATAGTTTTAAATGAACTACTGAAGTCAGGATTTAACCCCAACCAGGGGTTCTTTAAGACTACTAAT	1
294	Homo sapiens	MIMAT0000062_MirBase_let-7a_microRNA	TGAGGTAGTAGGTTGTATAGTT	ENSG00000186300_ENST00000334241_ZNF555_mRNA	TATTTCTTAACACCCACTTACCCATCATTCCCTCTTAGATGAAAAAAGTTAAGCACGG	TGAGGTAGTAGGTTGTATAGTTTATTTCTTAACACCCACTTACCCATCATTCCCTCTTAGATGAAAAAAGTTAAGCACGG	1
295	Homo sapiens	MIMAT0000062_MirBase_let-7a_microRNA	TGAGGTAGTAGGTTGTATAGTT	ENSG00000141076_ENST00000314423_CIRH1A_mRNA	CATTATCTGTAGCTGTATCTCCCCATGTGGAAGTTGGATAGCCTATTC	TGAGGTAGTAGGTTGTATAGTTCATTATCTGTAGCTGTATCTCCCCATGTGGAAGTTGGATAGCCTATTC	1
296	Homo sapiens	MIMAT0000062_MirBase_let-7a_microRNA	TGAGGTAGTAGGTTGTATAGTT	ENSG00000198522_ENST00000264718_GPN1_mRNA	TGTGCTGCACCCTTCTGATTTGATCCTGACTCGAGGAACCTTGGATGAAGAGGATGAGG	TGAGGTAGTAGGTTGTATAGTTTGTGCTGCACCCTTCTGATTTGATCCTGACTCGAGGAACCTTGGATGAAGAGGATGAGG	1
297	Homo sapiens	MIMAT0000062_MirBase_let-7a_microRNA	TGAGGTAGTAGGTTGTATAGTT	ENSG00000178057_ENST00000326925_NDUFAF3_mRNA	ACTCTTATCTACCCTTTGGCACTTATCTTGCTTATCAACATAATA	TGAGGTAGTAGGTTGTATAGTTACTCTTATCTACCCTTTGGCACTTATCTTGCTTATCAACATAATA	1
298	Homo sapiens	MIMAT0000062_MirBase_let-7a_microRNA	TGAGGTAGTAGGTTGTATAGTT	ENSG00000178732_ENST00000401815_GP5_mRNA	GTTTGGGGCTCTGCCCCGGCTGACGGAGGTCCTGTTGGGGCACA	TGAGGTAGTAGGTTGTATAGTTGTTTGGGGCTCTGCCCCGGCTGACGGAGGTCCTGTTGGGGCACA	1
299	Homo sapiens	MIMAT0000062_MirBase_let-7a_microRNA	TGAGGTAGTAGGTTGTATAGTT	ENSG00000106588_ENST00000223321_PSMA2_mRNA	AGTTTCTTTACTTATTTGTGGTTGGAATGAGGGACGACCATAT	TGAGGTAGTAGGTTGTATAGTTAGTTTCTTTACTTATTTGTGGTTGGAATGAGGGACGACCATAT	1
300	Homo sapiens	MIMAT0000062_MirBase_let-7a_microRNA	TGAGGTAGTAGGTTGTATAGTT	ENSG00000146834_ENST00000310512_MEPCE_mRNA	ATCATCTTCCTCTCCCCCAGCCTCCCAGGCTGGATGGCATGGACTGTTTG	TGAGGTAGTAGGTTGTATAGTTATCATCTTCCTCTCCCCCAGCCTCCCAGGCTGGATGGCATGGACTGTTTG	1
301	Homo sapiens	MIMAT0000062_MirBase_let-7a_microRNA	TGAGGTAGTAGGTTGTATAGTT	ENSG00000147416_ENST00000276390_ATP6V1B2_mRNA	AACTTCCCTACCCCGTGCATTCCATCTTTCATGTTGTGTAAAGTTCTTCACTTTTTTCTCTGAGGGCTG	TGAGGTAGTAGGTTGTATAGTTAACTTCCCTACCCCGTGCATTCCATCTTTCATGTTGTGTAAAGTTCTTCACTTTTTTCTCTGAGGGCTG	1
302	Homo sapiens	MIMAT0000062_MirBase_let-7a_microRNA	TGAGGTAGTAGGTTGTATAGTT	ENSG00000007001_ENST00000409859_UPP2_mRNA	TTTCAGTGCACCACAGAATAGGATTCGAGATTTACATATGCCT	TGAGGTAGTAGGTTGTATAGTTTTTCAGTGCACCACAGAATAGGATTCGAGATTTACATATGCCT	1
303	Homo sapiens	MIMAT0000062_MirBase_let-7a_microRNA	TGAGGTAGTAGGTTGTATAGTT	ENSG00000163630_ENST00000295894_SYNPR_mRNA	AGAGGGACAAGTGGCTGGTGCTGTGGACAGAGAAGCTTTATTT	TGAGGTAGTAGGTTGTATAGTTAGAGGGACAAGTGGCTGGTGCTGTGGACAGAGAAGCTTTATTT	1
304	Homo sapiens	MIMAT0000062_MirBase_let-7a_microRNA	TGAGGTAGTAGGTTGTATAGTT	ENSG00000176142_ENST00000319172_TMEM39A_mRNA	TAAATATTTAAGATATTTTATATTTTGTATACTATTATGTTTTG	TGAGGTAGTAGGTTGTATAGTTTAAATATTTAAGATATTTTATATTTTGTATACTATTATGTTTTG	1
305	Homo sapiens	MIMAT0000062_MirBase_let-7a_microRNA	TGAGGTAGTAGGTTGTATAGTT	ENSG00000154124_ENST00000284274_FAM105B_mRNA	AAACACATACATTAATTGTATTGAAATGTTATATCAATACATCATTTATGAT	TGAGGTAGTAGGTTGTATAGTTAAACACATACATTAATTGTATTGAAATGTTATATCAATACATCATTTATGAT	1
306	Homo sapiens	MIMAT0000062_MirBase_let-7a_microRNA	TGAGGTAGTAGGTTGTATAGTT	ENSG00000158545_ENST00000301011_ZC3H18_mRNA	ATTGGAATTCTCGGATCCCGAGAGATGTCAGAGACACAGTACTCGAG	TGAGGTAGTAGGTTGTATAGTTATTGGAATTCTCGGATCCCGAGAGATGTCAGAGACACAGTACTCGAG	1
307	Homo sapiens	MIMAT0000062_MirBase_let-7a_microRNA	TGAGGTAGTAGGTTGTATAGTT	ENSG00000101782_ENST00000339486_RIOK3_mRNA	ATTTTTGGGGTGCCAAGGAGGAAAGAAGGAGATGGCAGTGCGG	TGAGGTAGTAGGTTGTATAGTTATTTTTGGGGTGCCAAGGAGGAAAGAAGGAGATGGCAGTGCGG	1
308	Homo sapiens	MIMAT0000063_MirBase_let-7b_microRNA	TGAGGTAGTAGGTTGTGTGGTT	ENSG00000060237_ENST00000315939_WNK1_mRNA	AACCATCCCTGGTATCTCTTCAGATGTGCCAGAGAGTGCCCACAAAACTACTGCCTCAGAGGCAAAGTCAGACACTGGGCAG	TGAGGTAGTAGGTTGTGTGGTTAACCATCCCTGGTATCTCTTCAGATGTGCCAGAGAGTGCCCACAAAACTACTGCCTCAGAGGCAAAGTCAGACACTGGGCAG	1
309	Homo sapiens	MIMAT0000063_MirBase_let-7b_microRNA	TGAGGTAGTAGGTTGTGTGGTT	ENSG00000113328_ENST00000340828_CCNG1_mRNA	AAAAATTTTTATACAGAACCTACTGCCTCAAACTGAATCCCATCAAGAAAACTAGTTTCTATTGTATT	TGAGGTAGTAGGTTGTGTGGTTAAAAATTTTTATACAGAACCTACTGCCTCAAACTGAATCCCATCAAGAAAACTAGTTTCTATTGTATT	1
310	Homo sapiens	MIMAT0000063_MirBase_let-7b_microRNA	TGAGGTAGTAGGTTGTGTGGTT	ENSG00000165813_ENST00000369287_C10orf118_mRNA	CCAGTCAGCATGTCAGAGACAGACCACATAGCCTCTACTTCCTCTGATAAAAATGTTGGGAAAACACCTGAAT	TGAGGTAGTAGGTTGTGTGGTTCCAGTCAGCATGTCAGAGACAGACCACATAGCCTCTACTTCCTCTGATAAAAATGTTGGGAAAACACCTGAAT	1
311	Homo sapiens	MIMAT0000063_MirBase_let-7b_microRNA	TGAGGTAGTAGGTTGTGTGGTT	ENSG00000170638_ENST00000303434_TRABD_mRNA	CTACCTAACCTACATGCTGCGCCAGGCCGCGCGGCGCCTCGAGCTGCCTCGGGCCTCTGACGCCGAGCCCAGGA	TGAGGTAGTAGGTTGTGTGGTTCTACCTAACCTACATGCTGCGCCAGGCCGCGCGGCGCCTCGAGCTGCCTCGGGCCTCTGACGCCGAGCCCAGGA	1
312	Homo sapiens	MIMAT0000063_MirBase_let-7b_microRNA	TGAGGTAGTAGGTTGTGTGGTT	ENSG00000135829_ENST00000367549_DHX9_mRNA	TAACCAAACAACCTGCTATCATCAGCCAGTTGGACCCCGTAAATG	TGAGGTAGTAGGTTGTGTGGTTTAACCAAACAACCTGCTATCATCAGCCAGTTGGACCCCGTAAATG	1
313	Homo sapiens	MIMAT0000063_MirBase_let-7b_microRNA	TGAGGTAGTAGGTTGTGTGGTT	ENSG00000077235_ENST00000356183_GTF3C1_mRNA	TATGCTCACACAGACCTACGACCTCATTGAGCGCAGAGGCACGAAAGGAATTT	TGAGGTAGTAGGTTGTGTGGTTTATGCTCACACAGACCTACGACCTCATTGAGCGCAGAGGCACGAAAGGAATTT	1
314	Homo sapiens	MIMAT0000063_MirBase_let-7b_microRNA	TGAGGTAGTAGGTTGTGTGGTT	ENSG00000155363_ENST00000413052_MOV10_mRNA	AAGCTCAGCCCCTCTACCTCAGGGCCCCACAGCCATGACTACCTCCCCCAGGAGCGGGA	TGAGGTAGTAGGTTGTGTGGTTAAGCTCAGCCCCTCTACCTCAGGGCCCCACAGCCATGACTACCTCCCCCAGGAGCGGGA	1
315	Homo sapiens	MIMAT0000063_MirBase_let-7b_microRNA	TGAGGTAGTAGGTTGTGTGGTT	ENSG00000172840_ENST00000311765_PDP2_mRNA	TCAATTCCACACAATCCTTCTACCTCTGCTATGCTGAACCCCTCATTCACCCTGCACCTGCCAACTGC	TGAGGTAGTAGGTTGTGTGGTTTCAATTCCACACAATCCTTCTACCTCTGCTATGCTGAACCCCTCATTCACCCTGCACCTGCCAACTGC	1
316	Homo sapiens	MIMAT0000063_MirBase_let-7b_microRNA	TGAGGTAGTAGGTTGTGTGGTT	ENSG00000108270_ENST00000225402_AATF_mRNA	AAAAAGCTCTGTTGACCACCAACCAGCTTCCTCAACCAGATGTTTTCCCATTGTTCAAGGA	TGAGGTAGTAGGTTGTGTGGTTAAAAAGCTCTGTTGACCACCAACCAGCTTCCTCAACCAGATGTTTTCCCATTGTTCAAGGA	1
317	Homo sapiens	MIMAT0000063_MirBase_let-7b_microRNA	TGAGGTAGTAGGTTGTGTGGTT	ENSG00000177352_ENST00000321895_CCDC71_mRNA	AAGCATGCTACCACCAACCTGCTGCTGAGCTCTCTGAAGCAATCAAGTGCCAGCCATG	TGAGGTAGTAGGTTGTGTGGTTAAGCATGCTACCACCAACCTGCTGCTGAGCTCTCTGAAGCAATCAAGTGCCAGCCATG	1
318	Homo sapiens	MIMAT0000063_MirBase_let-7b_microRNA	TGAGGTAGTAGGTTGTGTGGTT	ENSG00000104419_ENST00000414097_NDRG1_mRNA	GAACCACAAAACCTGCTACAACCCCCTCTTCAACTACGAGGACA	TGAGGTAGTAGGTTGTGTGGTTGAACCACAAAACCTGCTACAACCCCCTCTTCAACTACGAGGACA	1
319	Homo sapiens	MIMAT0000063_MirBase_let-7b_microRNA	TGAGGTAGTAGGTTGTGTGGTT	ENSG00000135540_ENST00000343505_NHSL1_mRNA	ATGCCACGCACCCTGGCACCTCGGTTCTTGAGGGAGGAGCTGCAGGATCCATGT	TGAGGTAGTAGGTTGTGTGGTTATGCCACGCACCCTGGCACCTCGGTTCTTGAGGGAGGAGCTGCAGGATCCATGT	1
320	Homo sapiens	MIMAT0000063_MirBase_let-7b_microRNA	TGAGGTAGTAGGTTGTGTGGTT	ENSG00000025800_ENST00000373625_KPNA6_mRNA	TTTTTTCACTTGGCCTGCTACCTCCATTAAAAAACCATTCTCTTACAGT	TGAGGTAGTAGGTTGTGTGGTTTTTTTTCACTTGGCCTGCTACCTCCATTAAAAAACCATTCTCTTACAGT	1
322	Homo sapiens	MIMAT0000063_MirBase_let-7b_microRNA	TGAGGTAGTAGGTTGTGTGGTT	ENSG00000100320_ENST00000405409_RBM9_mRNA	AGCCTACAGATATGCACAGCCTGCTACTGCAACCGCAGCCACCGCTGCTGCAG	TGAGGTAGTAGGTTGTGTGGTTAGCCTACAGATATGCACAGCCTGCTACTGCAACCGCAGCCACCGCTGCTGCAG	1
323	Homo sapiens	MIMAT0000063_MirBase_let-7b_microRNA	TGAGGTAGTAGGTTGTGTGGTT	ENSG00000115307_ENST00000377526_AUP1_mRNA	CACCAAGGGAACTCAGTCCCTACCCACAGCCTCTGCCTCCAAGTTTCCCAGCTCTGGCCCGGT	TGAGGTAGTAGGTTGTGTGGTTCACCAAGGGAACTCAGTCCCTACCCACAGCCTCTGCCTCCAAGTTTCCCAGCTCTGGCCCGGT	1
324	Homo sapiens	MIMAT0000063_MirBase_let-7b_microRNA	TGAGGTAGTAGGTTGTGTGGTT	ENSG00000169223_ENST00000303127_LMAN2_mRNA	TATCTGGAACCACCAGCCGTGCTTCCTCAAAGACTGGGAAATGCACGTCCACT	TGAGGTAGTAGGTTGTGTGGTTTATCTGGAACCACCAGCCGTGCTTCCTCAAAGACTGGGAAATGCACGTCCACT	1
325	Homo sapiens	MIMAT0000063_MirBase_let-7b_microRNA	TGAGGTAGTAGGTTGTGTGGTT	ENSG00000127418_ENST00000264748_FGFRL1_mRNA	ACACACACAGATAATGCTGCCTCAACACTCACACACGTGCAGATATTGCCTGGA	TGAGGTAGTAGGTTGTGTGGTTACACACACAGATAATGCTGCCTCAACACTCACACACGTGCAGATATTGCCTGGA	1
326	Homo sapiens	MIMAT0000063_MirBase_let-7b_microRNA	TGAGGTAGTAGGTTGTGTGGTT	ENSG00000163399_ENST00000295598_ATP1A1_mRNA	CCTGCCACACAGCCTTCTTCGTCAGTATCGTGGTGGTGCAGTGGGCCGACT	TGAGGTAGTAGGTTGTGTGGTTCCTGCCACACAGCCTTCTTCGTCAGTATCGTGGTGGTGCAGTGGGCCGACT	1
327	Homo sapiens	MIMAT0000063_MirBase_let-7b_microRNA	TGAGGTAGTAGGTTGTGTGGTT	ENSG00000090060_ENST00000216277_PAPOLA_mRNA	AAACTGCCACACAACCAGCCATTTCTCCACCACCAAAGCCTAC	TGAGGTAGTAGGTTGTGTGGTTAAACTGCCACACAACCAGCCATTTCTCCACCACCAAAGCCTAC	1
328	Homo sapiens	MIMAT0000063_MirBase_let-7b_microRNA	TGAGGTAGTAGGTTGTGTGGTT	ENSG00000140406_ENST00000267984_MESDC1_mRNA	TGAAGGCTGCACCCTGCTATCTCAGGCTTTAAGGGAGAGGTCTTCGC	TGAGGTAGTAGGTTGTGTGGTTTGAAGGCTGCACCCTGCTATCTCAGGCTTTAAGGGAGAGGTCTTCGC	1
329	Homo sapiens	MIMAT0000063_MirBase_let-7b_microRNA	TGAGGTAGTAGGTTGTGTGGTT	ENSG00000009954_ENST00000339594_BAZ1B_mRNA	AGAGCACGTAGATCGCCACGAAAACTTCCTACTTCATTAAAAAAAGGAGAAAGGAAATGGGCT	TGAGGTAGTAGGTTGTGTGGTTAGAGCACGTAGATCGCCACGAAAACTTCCTACTTCATTAAAAAAAGGAGAAAGGAAATGGGCT	1
330	Homo sapiens	MIMAT0000063_MirBase_let-7b_microRNA	TGAGGTAGTAGGTTGTGTGGTT	ENSG00000143842_ENST00000272193_SOX13_mRNA	TTCCCCCCAAGCCACCAACCTCTGCCTGTCACCCCTGACTCCCAGCTGGCCTTAC	TGAGGTAGTAGGTTGTGTGGTTTTCCCCCCAAGCCACCAACCTCTGCCTGTCACCCCTGACTCCCAGCTGGCCTTAC	1
331	Homo sapiens	MIMAT0000063_MirBase_let-7b_microRNA	TGAGGTAGTAGGTTGTGTGGTT	ENSG00000055208_ENST00000286332_TAB2_mRNA	ATGCCAATCAGTTCACCTACTACTTCACAACCACCAACCATTCATTCATCT	TGAGGTAGTAGGTTGTGTGGTTATGCCAATCAGTTCACCTACTACTTCACAACCACCAACCATTCATTCATCT	1
332	Homo sapiens	MIMAT0000063_MirBase_let-7b_microRNA	TGAGGTAGTAGGTTGTGTGGTT	ENSG00000113282_ENST00000411809_CLINT1_mRNA	CCACCTCCTGCTGCCTCAAATTCTTCAGACCTGTTTGATCTTATGGGCTCGTCCC	TGAGGTAGTAGGTTGTGTGGTTCCACCTCCTGCTGCCTCAAATTCTTCAGACCTGTTTGATCTTATGGGCTCGTCCC	1
333	Homo sapiens	MIMAT0000063_MirBase_let-7b_microRNA	TGAGGTAGTAGGTTGTGTGGTT	ENSG00000130985_ENST00000377351_UBA1_mRNA	TTGCCACTGCCTTCTACCTTGTTTGAAACCTGAATCCTAATAAAGAATTAATAACTCCCA	TGAGGTAGTAGGTTGTGTGGTTTTGCCACTGCCTTCTACCTTGTTTGAAACCTGAATCCTAATAAAGAATTAATAACTCCCA	1
334	Homo sapiens	MIMAT0000063_MirBase_let-7b_microRNA	TGAGGTAGTAGGTTGTGTGGTT	ENSG00000174231_ENST00000304992_PRPF8_mRNA	ATTCACCGCAAAAACCTCAACTACCTGCACCTGGACTACAACTTCAACCTCAAGCCT	TGAGGTAGTAGGTTGTGTGGTTATTCACCGCAAAAACCTCAACTACCTGCACCTGGACTACAACTTCAACCTCAAGCCT	1
335	Homo sapiens	MIMAT0000063_MirBase_let-7b_microRNA	TGAGGTAGTAGGTTGTGTGGTT	ENSG00000148843_ENST00000369797_PDCD11_mRNA	ATGGCCACATTACCTAACCTCTCCATATCTGGGCTATTCAAGGTCTTGGAGGC	TGAGGTAGTAGGTTGTGTGGTTATGGCCACATTACCTAACCTCTCCATATCTGGGCTATTCAAGGTCTTGGAGGC	1
336	Homo sapiens	MIMAT0000063_MirBase_let-7b_microRNA	TGAGGTAGTAGGTTGTGTGGTT	ENSG00000160967_ENST00000292535_CUX1_mRNA	ACCCACCATCAAAACCTGCTACTTTGTGCAAGTAATTGAGGCAAAAGATACC	TGAGGTAGTAGGTTGTGTGGTTACCCACCATCAAAACCTGCTACTTTGTGCAAGTAATTGAGGCAAAAGATACC	1
337	Homo sapiens	MIMAT0000063_MirBase_let-7b_microRNA	TGAGGTAGTAGGTTGTGTGGTT	ENSG00000101557_ENST00000261601_USP14_mRNA	GTTTACTGCACACCTATTACCTATTATTTGCTGTTCTTGCATGGTTCAAA	TGAGGTAGTAGGTTGTGTGGTTGTTTACTGCACACCTATTACCTATTATTTGCTGTTCTTGCATGGTTCAAA	1
338	Homo sapiens	MIMAT0000063_MirBase_let-7b_microRNA	TGAGGTAGTAGGTTGTGTGGTT	ENSG00000100393_ENST00000263253_EP300_mRNA	TGTCCTAAACCACATGACACACTGCCAGTCAGGCAAGTCTTGCCAAGTGGCACA	TGAGGTAGTAGGTTGTGTGGTTTGTCCTAAACCACATGACACACTGCCAGTCAGGCAAGTCTTGCCAAGTGGCACA	1
339	Homo sapiens	MIMAT0000063_MirBase_let-7b_microRNA	TGAGGTAGTAGGTTGTGTGGTT	ENSG00000140391_ENST00000267970_TSPAN3_mRNA	ATGTGCCCACCTACTTACCTACTACCTGCGACTTTCTTTTTCCTTGTTCTAGCTGACTCTTCATGCCCCTAAGAT	TGAGGTAGTAGGTTGTGTGGTTATGTGCCCACCTACTTACCTACTACCTGCGACTTTCTTTTTCCTTGTTCTAGCTGACTCTTCATGCCCCTAAGAT	1
340	Homo sapiens	MIMAT0000063_MirBase_let-7b_microRNA	TGAGGTAGTAGGTTGTGTGGTT	ENSG00000185619_ENST00000362003_PCGF3_mRNA	AACGCCCACATCACCTGCCGCCTGTGCAGCGGGTACCTCATCGACGCC	TGAGGTAGTAGGTTGTGTGGTTAACGCCCACATCACCTGCCGCCTGTGCAGCGGGTACCTCATCGACGCC	1
341	Homo sapiens	MIMAT0000063_MirBase_let-7b_microRNA	TGAGGTAGTAGGTTGTGTGGTT	ENSG00000167658_ENST00000309311_EEF2_mRNA	AAGCTGCCACGCACCTTCTGCCAGCTGATCCTGGACCCCATCTTCAAGGTGTTTGAT	TGAGGTAGTAGGTTGTGTGGTTAAGCTGCCACGCACCTTCTGCCAGCTGATCCTGGACCCCATCTTCAAGGTGTTTGAT	1
342	Homo sapiens	MIMAT0000063_MirBase_let-7b_microRNA	TGAGGTAGTAGGTTGTGTGGTT	ENSG00000197386_ENST00000355072_HTT_mRNA	TTTGTGACCCACGCCTGCTCCCTCATCTACTGTGTGCACTTCATCCTGGAGGCCGTTGCAGT	TGAGGTAGTAGGTTGTGTGGTTTTTGTGACCCACGCCTGCTCCCTCATCTACTGTGTGCACTTCATCCTGGAGGCCGTTGCAGT	1
343	Homo sapiens	MIMAT0000063_MirBase_let-7b_microRNA	TGAGGTAGTAGGTTGTGTGGTT	ENSG00000104687_ENST00000221130_GSR_mRNA	TATTTCAGCTCACCACAACCTCTGCCTCCTGGGTTCAAGTGATTCTCCTGCCT	TGAGGTAGTAGGTTGTGTGGTTTATTTCAGCTCACCACAACCTCTGCCTCCTGGGTTCAAGTGATTCTCCTGCCT	1
344	Homo sapiens	MIMAT0000063_MirBase_let-7b_microRNA	TGAGGTAGTAGGTTGTGTGGTT	ENSG00000156515_ENST00000359426_HK1_mRNA	CTAAGAGTCCGGGATCCCCAGCCTACTGCCTCTCCAGCACTTCTCTCTTCAAGCGGCGACCCC	TGAGGTAGTAGGTTGTGTGGTTCTAAGAGTCCGGGATCCCCAGCCTACTGCCTCTCCAGCACTTCTCTCTTCAAGCGGCGACCCC	1
346	Homo sapiens	MIMAT0000063_MirBase_let-7b_microRNA	TGAGGTAGTAGGTTGTGTGGTT	ENSG00000112972_ENST00000433297_HMGCS1_mRNA	ATGGAAAACTCTCCATACAGTGCTACCTCAGTGCATTAGACCGCTGCTATTCTGTCTAC	TGAGGTAGTAGGTTGTGTGGTTATGGAAAACTCTCCATACAGTGCTACCTCAGTGCATTAGACCGCTGCTATTCTGTCTAC	1
347	Homo sapiens	MIMAT0000063_MirBase_let-7b_microRNA	TGAGGTAGTAGGTTGTGTGGTT	ENSG00000149300_ENST00000278601_C11orf52_mRNA	TCGTTAACCACTACACCTGTGGGGGAGAACCTACTGCTTTGGGGAATTGGGTGGCAA	TGAGGTAGTAGGTTGTGTGGTTTCGTTAACCACTACACCTGTGGGGGAGAACCTACTGCTTTGGGGAATTGGGTGGCAA	1
348	Homo sapiens	MIMAT0000063_MirBase_let-7b_microRNA	TGAGGTAGTAGGTTGTGTGGTT	ENSG00000157456_ENST00000288207_CCNB2_mRNA	AACTGAAACCTACTGCTTCTGTCAAACCAGTACAGATGGAAAAGTTGG	TGAGGTAGTAGGTTGTGTGGTTAACTGAAACCTACTGCTTCTGTCAAACCAGTACAGATGGAAAAGTTGG	1
349	Homo sapiens	MIMAT0000063_MirBase_let-7b_microRNA	TGAGGTAGTAGGTTGTGTGGTT	ENSG00000107862_ENST00000369983_GBF1_mRNA	TACAACACACCTACTATCTCTTGATGCCCTATTGACAGTGATTGACAGCACCGAGGCC	TGAGGTAGTAGGTTGTGTGGTTTACAACACACCTACTATCTCTTGATGCCCTATTGACAGTGATTGACAGCACCGAGGCC	1
350	Homo sapiens	MIMAT0000063_MirBase_let-7b_microRNA	TGAGGTAGTAGGTTGTGTGGTT	ENSG00000198730_ENST00000361367_CTR9_mRNA	AAGCCACACAGTTTGCCTCATCCTCTTTTGTGCTCCCATTTTTTGGTTTGGGACAAATGTATATTTAT	TGAGGTAGTAGGTTGTGTGGTTAAGCCACACAGTTTGCCTCATCCTCTTTTGTGCTCCCATTTTTTGGTTTGGGACAAATGTATATTTAT	1
351	Homo sapiens	MIMAT0000063_MirBase_let-7b_microRNA	TGAGGTAGTAGGTTGTGTGGTT	ENSG00000181192_ENST00000263035_DHTKD1_mRNA	AGAGATCACCAACCGACTCCCTCACTGTGAAATTAAACCAAGTACTGGAAA	TGAGGTAGTAGGTTGTGTGGTTAGAGATCACCAACCGACTCCCTCACTGTGAAATTAAACCAAGTACTGGAAA	1
352	Homo sapiens	MIMAT0000063_MirBase_let-7b_microRNA	TGAGGTAGTAGGTTGTGTGGTT	ENSG00000084463_ENST00000261167_WBP11_mRNA	AAAACCTCAGCCTATGGACCTCCAACTCGGGCAGTTTCTATCCTTCCTCTTC	TGAGGTAGTAGGTTGTGTGGTTAAAACCTCAGCCTATGGACCTCCAACTCGGGCAGTTTCTATCCTTCCTCTTC	1
353	Homo sapiens	MIMAT0000063_MirBase_let-7b_microRNA	TGAGGTAGTAGGTTGTGTGGTT	ENSG00000198113_ENST00000357503_C9orf167_mRNA	GGTTCACTGCAACCTCTGCCTCCTGGGTTCAAGCGATTCTCCTGCCTCAGC	TGAGGTAGTAGGTTGTGTGGTTGGTTCACTGCAACCTCTGCCTCCTGGGTTCAAGCGATTCTCCTGCCTCAGC	1
354	Homo sapiens	MIMAT0000063_MirBase_let-7b_microRNA	TGAGGTAGTAGGTTGTGTGGTT	ENSG00000198625_ENST00000367182_MDM4_mRNA	ACGATATCCCCACACTGCCTACCTCAGAGCATAAATGCATACATTCTAGAGAAGA	TGAGGTAGTAGGTTGTGTGGTTACGATATCCCCACACTGCCTACCTCAGAGCATAAATGCATACATTCTAGAGAAGA	1
355	Homo sapiens	MIMAT0000063_MirBase_let-7b_microRNA	TGAGGTAGTAGGTTGTGTGGTT	ENSG00000132361_ENST00000435359_KIAA0664_mRNA	CTGTACCGCGCCCGCTACCTCATGCTGCTGGTGTTCGGGGAAGACCACCCCGAGATG	TGAGGTAGTAGGTTGTGTGGTTCTGTACCGCGCCCGCTACCTCATGCTGCTGGTGTTCGGGGAAGACCACCCCGAGATG	1
356	Homo sapiens	MIMAT0000063_MirBase_let-7b_microRNA	TGAGGTAGTAGGTTGTGTGGTT	ENSG00000130723_ENST00000357304_BAT2L_mRNA	ATCGCCACAGACCTACAGGCCTAGCTCTGCTAGCCCCAGTGGGAAGCCCTCTG	TGAGGTAGTAGGTTGTGTGGTTATCGCCACAGACCTACAGGCCTAGCTCTGCTAGCCCCAGTGGGAAGCCCTCTG	1
357	Homo sapiens	MIMAT0000063_MirBase_let-7b_microRNA	TGAGGTAGTAGGTTGTGTGGTT	ENSG00000074706_ENST00000265198_IPCEF1_mRNA	TTTAGCTCACTGCAACCTCTGCCTCCCTGGTTGAAGTGATTCTCCTGCC	TGAGGTAGTAGGTTGTGTGGTTTTTAGCTCACTGCAACCTCTGCCTCCCTGGTTGAAGTGATTCTCCTGCC	1
358	Homo sapiens	MIMAT0000063_MirBase_let-7b_microRNA	TGAGGTAGTAGGTTGTGTGGTT	ENSG00000197471_ENST00000360121_SPN_mRNA	ATCTCAGTTCACTGCAACCTCTGCCTCCTAAGTTCAGGCGATTCTCCTGC	TGAGGTAGTAGGTTGTGTGGTTATCTCAGTTCACTGCAACCTCTGCCTCCTAAGTTCAGGCGATTCTCCTGC	1
359	Homo sapiens	MIMAT0000063_MirBase_let-7b_microRNA	TGAGGTAGTAGGTTGTGTGGTT	ENSG00000084652_ENST00000373609_TXLNA_mRNA	TGCCTGACTCACACTTCAGCTACCTCTTAATGCCTGTGGAGGGACTGGA	TGAGGTAGTAGGTTGTGTGGTTTGCCTGACTCACACTTCAGCTACCTCTTAATGCCTGTGGAGGGACTGGA	1
360	Homo sapiens	MIMAT0000063_MirBase_let-7b_microRNA	TGAGGTAGTAGGTTGTGTGGTT	ENSG00000184009_ENST00000331925_ACTG1_mRNA	CTGGACCTGGCTGGCCGGGACCTGACCGACTACCTCATGAAGATCCTCACTGAGCGAGGCTACAGCTTCACCA	TGAGGTAGTAGGTTGTGTGGTTCTGGACCTGGCTGGCCGGGACCTGACCGACTACCTCATGAAGATCCTCACTGAGCGAGGCTACAGCTTCACCA	1
361	Homo sapiens	MIMAT0000063_MirBase_let-7b_microRNA	TGAGGTAGTAGGTTGTGTGGTT	ENSG00000163702_ENST00000383812_IL17RC_mRNA	ACGAGAAGGAACTCAACCACACACAGCAGCTGCCTGCCCTGCCCTGGCTCAACGTGTCAGCAG	TGAGGTAGTAGGTTGTGTGGTTACGAGAAGGAACTCAACCACACACAGCAGCTGCCTGCCCTGCCCTGGCTCAACGTGTCAGCAG	1
362	Homo sapiens	MIMAT0000063_MirBase_let-7b_microRNA	TGAGGTAGTAGGTTGTGTGGTT	ENSG00000084652_ENST00000373610_TXLNA_mRNA	TGCCTGACTCACACTTCAGCTACCTCTTAATGCCTGTGGAGGGACTGGAGCTG	TGAGGTAGTAGGTTGTGTGGTTTGCCTGACTCACACTTCAGCTACCTCTTAATGCCTGTGGAGGGACTGGAGCTG	1
363	Homo sapiens	MIMAT0000063_MirBase_let-7b_microRNA	TGAGGTAGTAGGTTGTGTGGTT	ENSG00000010292_ENST00000315579_NCAPD2_mRNA	ACCGCCAACTCTACCTCAACCCCAAAGGGGACTCTGCCAGAGCCAAGG	TGAGGTAGTAGGTTGTGTGGTTACCGCCAACTCTACCTCAACCCCAAAGGGGACTCTGCCAGAGCCAAGG	1
364	Homo sapiens	MIMAT0000063_MirBase_let-7b_microRNA	TGAGGTAGTAGGTTGTGTGGTT	ENSG00000086589_ENST00000199814_RBM22_mRNA	CCACATCTACCAGTGACATGCTGCTCAAACTGGCCCGGACCACACCCTACTACAAAAGGAATCGACCCCACATTTGCT	TGAGGTAGTAGGTTGTGTGGTTCCACATCTACCAGTGACATGCTGCTCAAACTGGCCCGGACCACACCCTACTACAAAAGGAATCGACCCCACATTTGCT	1
365	Homo sapiens	MIMAT0000063_MirBase_let-7b_microRNA	TGAGGTAGTAGGTTGTGTGGTT	ENSG00000089154_ENST00000300648_GCN1L1_mRNA	AGACCACAGCCAAAGCCTTAAATCAAACCCACACACAACTGAAAATTGCCTCCT	TGAGGTAGTAGGTTGTGTGGTTAGACCACAGCCAAAGCCTTAAATCAAACCCACACACAACTGAAAATTGCCTCCT	1
366	Homo sapiens	MIMAT0000063_MirBase_let-7b_microRNA	TGAGGTAGTAGGTTGTGTGGTT	ENSG00000168137_ENST00000402198_SETD5_mRNA	GCTACAGAACTGCCACTCCTACCACCTCCTCCAAGCCTACCCACCATT	TGAGGTAGTAGGTTGTGTGGTTGCTACAGAACTGCCACTCCTACCACCTCCTCCAAGCCTACCCACCATT	1
367	Homo sapiens	MIMAT0000063_MirBase_let-7b_microRNA	TGAGGTAGTAGGTTGTGTGGTT	ENSG00000197217_ENST00000358689_ENTPD4_mRNA	AACCAAAAAACTTACTGCCTGAAATGATAATCCTCTTTTTTCTCTATCTTGAA	TGAGGTAGTAGGTTGTGTGGTTAACCAAAAAACTTACTGCCTGAAATGATAATCCTCTTTTTTCTCTATCTTGAA	1
368	Homo sapiens	MIMAT0000063_MirBase_let-7b_microRNA	TGAGGTAGTAGGTTGTGTGGTT	ENSG00000134744_ENST00000371544_ZCCHC11_mRNA	CCGACACATCTGCTACCTCTTGCAACTGCAAAGCTACAGAAGATGCTTCTGACCTTAATG	TGAGGTAGTAGGTTGTGTGGTTCCGACACATCTGCTACCTCTTGCAACTGCAAAGCTACAGAAGATGCTTCTGACCTTAATG	1
369	Homo sapiens	MIMAT0000063_MirBase_let-7b_microRNA	TGAGGTAGTAGGTTGTGTGGTT	ENSG00000152904_ENST00000358966_GGPS1_mRNA	ATTGCCACCAACTCTATCCTACTACCATCAATGTTGTGTTTATTCCGTCAA	TGAGGTAGTAGGTTGTGTGGTTATTGCCACCAACTCTATCCTACTACCATCAATGTTGTGTTTATTCCGTCAA	1
370	Homo sapiens	MIMAT0000063_MirBase_let-7b_microRNA	TGAGGTAGTAGGTTGTGTGGTT	ENSG00000166508_ENST00000303887_MCM7_mRNA	AGACCATCTCCATTGCCAAGGCCGGCATTCTCACCACACTCAATGCCCGCTGCTCCATCCTGGCTGC	TGAGGTAGTAGGTTGTGTGGTTAGACCATCTCCATTGCCAAGGCCGGCATTCTCACCACACTCAATGCCCGCTGCTCCATCCTGGCTGC	1
371	Homo sapiens	MIMAT0000063_MirBase_let-7b_microRNA	TGAGGTAGTAGGTTGTGTGGTT	ENSG00000083312_ENST00000337273_TNPO1_mRNA	TTATTCCCACTCAACATACTGCCTTCTAAGCTTCCCTTTTTTTGTTCAAAGC	TGAGGTAGTAGGTTGTGTGGTTTTATTCCCACTCAACATACTGCCTTCTAAGCTTCCCTTTTTTTGTTCAAAGC	1
372	Homo sapiens	MIMAT0000063_MirBase_let-7b_microRNA	TGAGGTAGTAGGTTGTGTGGTT	ENSG00000094916_ENST00000454593_CBX5_mRNA	ATTCCCACGCCACCAACTTGCAGCTTTATAAGAGCGCTACCAAGAACCAC	TGAGGTAGTAGGTTGTGTGGTTATTCCCACGCCACCAACTTGCAGCTTTATAAGAGCGCTACCAAGAACCAC	1
373	Homo sapiens	MIMAT0000063_MirBase_let-7b_microRNA	TGAGGTAGTAGGTTGTGTGGTT	ENSG00000184110_ENST00000331666_EIF3S8_mRNA	ACCGCACTGAGCCCACTGCCCAGCAGAACCTGGCTCTGCAGCTGGCCGA	TGAGGTAGTAGGTTGTGTGGTTACCGCACTGAGCCCACTGCCCAGCAGAACCTGGCTCTGCAGCTGGCCGA	1
374	Homo sapiens	MIMAT0000063_MirBase_let-7b_microRNA	TGAGGTAGTAGGTTGTGTGGTT	ENSG00000077312_ENST00000243563_SNRPA_mRNA	CTAACCACACTATTTATATCAACAACCTCAATGAGAAGATCAAGAAGGATGAGCTAAAAAAGTCCCTGTACG	TGAGGTAGTAGGTTGTGTGGTTCTAACCACACTATTTATATCAACAACCTCAATGAGAAGATCAAGAAGGATGAGCTAAAAAAGTCCCTGTACG	1
375	Homo sapiens	MIMAT0000063_MirBase_let-7b_microRNA	TGAGGTAGTAGGTTGTGTGGTT	ENSG00000157106_ENST00000446231_SMG1_mRNA	GCCACCGCCTGCTCCTCGTCGTCCTCGTCCTCCGGGGCCCCGGCGACGTG	TGAGGTAGTAGGTTGTGTGGTTGCCACCGCCTGCTCCTCGTCGTCCTCGTCCTCCGGGGCCCCGGCGACGTG	1
376	Homo sapiens	MIMAT0000063_MirBase_let-7b_microRNA	TGAGGTAGTAGGTTGTGTGGTT	ENSG00000100320_ENST00000405409_RBM9_mRNA	CTCAAAATGCCACAGAACCTCTCCTCTTCTCCCCACTCCCCATGGCAGGGACCGGACCA	TGAGGTAGTAGGTTGTGTGGTTCTCAAAATGCCACAGAACCTCTCCTCTTCTCCCCACTCCCCATGGCAGGGACCGGACCA	1
377	Homo sapiens	MIMAT0000063_MirBase_let-7b_microRNA	TGAGGTAGTAGGTTGTGTGGTT	ENSG00000108094_ENST00000374749_CUL2_mRNA	ACCACCACCACACCCCTCCTCCCTCAACATACAATTTTTCTTTA	TGAGGTAGTAGGTTGTGTGGTTACCACCACCACACCCCTCCTCCCTCAACATACAATTTTTCTTTA	1
378	Homo sapiens	MIMAT0000063_MirBase_let-7b_microRNA	TGAGGTAGTAGGTTGTGTGGTT	ENSG00000186063_ENST00000340020_AIDA_mRNA	AAACCTTAAAACCTGCATACCTCTTCTTACAGTGAGGAGTATGCAAAATCTGG	TGAGGTAGTAGGTTGTGTGGTTAAACCTTAAAACCTGCATACCTCTTCTTACAGTGAGGAGTATGCAAAATCTGG	1
379	Homo sapiens	MIMAT0000063_MirBase_let-7b_microRNA	TGAGGTAGTAGGTTGTGTGGTT	ENSG00000105640_ENST00000222247_RPL18A_mRNA	CCCCCAAATGCCACACGCCGCCCCTCTACCGCATGCGAATCTTTGCGCCTAATCATGTCGTCGCCAAGTCCCGCT	TGAGGTAGTAGGTTGTGTGGTTCCCCCAAATGCCACACGCCGCCCCTCTACCGCATGCGAATCTTTGCGCCTAATCATGTCGTCGCCAAGTCCCGCT	1
380	Homo sapiens	MIMAT0000063_MirBase_let-7b_microRNA	TGAGGTAGTAGGTTGTGTGGTT	ENSG00000155506_ENST00000336314_LARP1_mRNA	AACATCACCTACTACTTTGACAATGTCAGCAGCACCGAGCTTTACAGTGTGGATC	TGAGGTAGTAGGTTGTGTGGTTAACATCACCTACTACTTTGACAATGTCAGCAGCACCGAGCTTTACAGTGTGGATC	1
381	Homo sapiens	MIMAT0000063_MirBase_let-7b_microRNA	TGAGGTAGTAGGTTGTGTGGTT	ENSG00000102974_ENST00000264010_CTCF_mRNA	ATATGCCACACCCTACCTTTGCCTGAAGGGTTTCAGGTGGTTAAAGTGG	TGAGGTAGTAGGTTGTGTGGTTATATGCCACACCCTACCTTTGCCTGAAGGGTTTCAGGTGGTTAAAGTGG	1
382	Homo sapiens	MIMAT0000063_MirBase_let-7b_microRNA	TGAGGTAGTAGGTTGTGTGGTT	ENSG00000183741_ENST00000407418_CBX6_mRNA	AAAGCCCACAACCTCTCTGAGCCTCCCTGGCCTGAAAGGGGATG	TGAGGTAGTAGGTTGTGTGGTTAAAGCCCACAACCTCTCTGAGCCTCCCTGGCCTGAAAGGGGATG	1
383	Homo sapiens	MIMAT0000063_MirBase_let-7b_microRNA	TGAGGTAGTAGGTTGTGTGGTT	ENSG00000196313_ENST00000257622_POM121_mRNA	TCTGCAGCCCCGGCTGCTGCACCCACACCTGCACCTCCGTCCATGATCAAGGTCGTGCCTGC	TGAGGTAGTAGGTTGTGTGGTTTCTGCAGCCCCGGCTGCTGCACCCACACCTGCACCTCCGTCCATGATCAAGGTCGTGCCTGC	1
384	Homo sapiens	MIMAT0000063_MirBase_let-7b_microRNA	TGAGGTAGTAGGTTGTGTGGTT	ENSG00000125107_ENST00000317147_CNOT1_mRNA	AGCCACACTCACTACTTCAGTTGCACCATGCTGTACCTTTTTGCAGAGGCCA	TGAGGTAGTAGGTTGTGTGGTTAGCCACACTCACTACTTCAGTTGCACCATGCTGTACCTTTTTGCAGAGGCCA	1
385	Homo sapiens	MIMAT0000063_MirBase_let-7b_microRNA	TGAGGTAGTAGGTTGTGTGGTT	ENSG00000198899_ENST00000361899_MT-ATP6_mRNA	TAGTTATTATCGAAACCATCAGCCTACTCATTCAACCAATAGCCCTGGCCGTACGCCTAACCGCTAACATTACTG	TGAGGTAGTAGGTTGTGTGGTTTAGTTATTATCGAAACCATCAGCCTACTCATTCAACCAATAGCCCTGGCCGTACGCCTAACCGCTAACATTACTG	1
386	Homo sapiens	MIMAT0000063_MirBase_let-7b_microRNA	TGAGGTAGTAGGTTGTGTGGTT	ENSG00000160948_ENST00000292510_VPS28_mRNA	ATCCACACAACTCACTGTCTGCAGCTGCCTGTCTGGTGTCTGTCTTTGGTGTCAGAACTTTGGGGG	TGAGGTAGTAGGTTGTGTGGTTATCCACACAACTCACTGTCTGCAGCTGCCTGTCTGGTGTCTGTCTTTGGTGTCAGAACTTTGGGGG	1
387	Homo sapiens	MIMAT0000063_MirBase_let-7b_microRNA	TGAGGTAGTAGGTTGTGTGGTT	ENSG00000101150_ENST00000346249_TPD52L2_mRNA	GCACACGCAACCCAGCCTCAGCATCACAGCCGCAGCTCTGTTCAGCGGA	TGAGGTAGTAGGTTGTGTGGTTGCACACGCAACCCAGCCTCAGCATCACAGCCGCAGCTCTGTTCAGCGGA	1
388	Homo sapiens	MIMAT0000063_MirBase_let-7b_microRNA	TGAGGTAGTAGGTTGTGTGGTT	ENSG00000243279_ENST00000376390_PRAF2_mRNA	TGCCACCGCGTCATCAACAACCTCCTCTACTACCAAACCAACTACCTTCTCTGCTT	TGAGGTAGTAGGTTGTGTGGTTTGCCACCGCGTCATCAACAACCTCCTCTACTACCAAACCAACTACCTTCTCTGCTT	1
389	Homo sapiens	MIMAT0000063_MirBase_let-7b_microRNA	TGAGGTAGTAGGTTGTGTGGTT	ENSG00000075624_ENST00000331789_ACTB_mRNA	CCTGGCTGGCCGGGACCTGACTGACTACCTCATGAAGATCCTCACCGAGCGCGGCT	TGAGGTAGTAGGTTGTGTGGTTCCTGGCTGGCCGGGACCTGACTGACTACCTCATGAAGATCCTCACCGAGCGCGGCT	1
390	Homo sapiens	MIMAT0000063_MirBase_let-7b_microRNA	TGAGGTAGTAGGTTGTGTGGTT	ENSG00000086200_ENST00000325324_IPO11_mRNA	CATAACTAAAATCACAAACCTATTCCTCAAAAGAATTTAATTTTATATTTATGAGGGGGCCCTTCACTAAA	TGAGGTAGTAGGTTGTGTGGTTCATAACTAAAATCACAAACCTATTCCTCAAAAGAATTTAATTTTATATTTATGAGGGGGCCCTTCACTAAA	1
391	Homo sapiens	MIMAT0000063_MirBase_let-7b_microRNA	TGAGGTAGTAGGTTGTGTGGTT	ENSG00000122257_ENST00000319715_RBBP6_mRNA	AAATCCACACAGCCTATATCAAGTGTAGGAAAACCTGCTAGTGTT	TGAGGTAGTAGGTTGTGTGGTTAAATCCACACAGCCTATATCAAGTGTAGGAAAACCTGCTAGTGTT	1
392	Homo sapiens	MIMAT0000063_MirBase_let-7b_microRNA	TGAGGTAGTAGGTTGTGTGGTT	ENSG00000115539_ENST00000264254_PDCL3_mRNA	AAAGCCATTTCAACAACCTGCATACCCAATTATCCTGATAGGAATCTGCCCACGATATTTGTTT	TGAGGTAGTAGGTTGTGTGGTTAAAGCCATTTCAACAACCTGCATACCCAATTATCCTGATAGGAATCTGCCCACGATATTTGTTT	1
393	Homo sapiens	MIMAT0000063_MirBase_let-7b_microRNA	TGAGGTAGTAGGTTGTGTGGTT	ENSG00000134644_ENST00000257075_PUM1_mRNA	GCCTTATCCACACATCCTTATGGCTGCCGAGTGATTCAGAGAATCCTGGAG	TGAGGTAGTAGGTTGTGTGGTTGCCTTATCCACACATCCTTATGGCTGCCGAGTGATTCAGAGAATCCTGGAG	1
394	Homo sapiens	MIMAT0000063_MirBase_let-7b_microRNA	TGAGGTAGTAGGTTGTGTGGTT	ENSG00000163214_ENST00000295373_DHX57_mRNA	CAGCAGAACCTCTACCTCGAACTAAAGACCTATTGGGGCTGGCCCTGG	TGAGGTAGTAGGTTGTGTGGTTCAGCAGAACCTCTACCTCGAACTAAAGACCTATTGGGGCTGGCCCTGG	1
395	Homo sapiens	MIMAT0000063_MirBase_let-7b_microRNA	TGAGGTAGTAGGTTGTGTGGTT	ENSG00000102098_ENST00000251900_SCML2_mRNA	AAACCACCTGGACCTACTGCAGTCCCCAAAAGGAGCAGTTCTGTT	TGAGGTAGTAGGTTGTGTGGTTAAACCACCTGGACCTACTGCAGTCCCCAAAAGGAGCAGTTCTGTT	1
396	Homo sapiens	MIMAT0000063_MirBase_let-7b_microRNA	TGAGGTAGTAGGTTGTGTGGTT	ENSG00000198763_ENST00000361453_MT-ND2_mRNA	ACTTCTACCTACGCCTAATCTACTCCACCTCAATCACACTACTCCCCATATCTAACAACGTA	TGAGGTAGTAGGTTGTGTGGTTACTTCTACCTACGCCTAATCTACTCCACCTCAATCACACTACTCCCCATATCTAACAACGTA	1
397	Homo sapiens	MIMAT0000063_MirBase_let-7b_microRNA	TGAGGTAGTAGGTTGTGTGGTT	ENSG00000077235_ENST00000356183_GTF3C1_mRNA	AGGACCCCTGTGGGCGTCCCCTCCCTCCCAGCCACCGCCTGCCACACCACTCCTGCCTGGTGCTCGGCAG	TGAGGTAGTAGGTTGTGTGGTTAGGACCCCTGTGGGCGTCCCCTCCCTCCCAGCCACCGCCTGCCACACCACTCCTGCCTGGTGCTCGGCAG	1
398	Homo sapiens	MIMAT0000063_MirBase_let-7b_microRNA	TGAGGTAGTAGGTTGTGTGGTT	ENSG00000108381_ENST00000263080_ASPA_mRNA	AAGCCCACTGTTGAGACCTACTGCTTGGGAAAAAAAAAAATTCCTTTCA	TGAGGTAGTAGGTTGTGTGGTTAAGCCCACTGTTGAGACCTACTGCTTGGGAAAAAAAAAAATTCCTTTCA	1
399	Homo sapiens	MIMAT0000063_MirBase_let-7b_microRNA	TGAGGTAGTAGGTTGTGTGGTT	ENSG00000174231_ENST00000304992_PRPF8_mRNA	GGCCATCTCTGCTGCCAACCTGCACCTAAGGACCAATCACATCTATGTTTCATCTGACGACATCA	TGAGGTAGTAGGTTGTGTGGTTGGCCATCTCTGCTGCCAACCTGCACCTAAGGACCAATCACATCTATGTTTCATCTGACGACATCA	1
400	Homo sapiens	MIMAT0000063_MirBase_let-7b_microRNA	TGAGGTAGTAGGTTGTGTGGTT	ENSG00000137207_ENST00000372422_YIPF3_mRNA	TATCCACCTCCACGCCCTCTTCTACCTCTTCTGGCTGTTGGTGGGTGGACTGTC	TGAGGTAGTAGGTTGTGTGGTTTATCCACCTCCACGCCCTCTTCTACCTCTTCTGGCTGTTGGTGGGTGGACTGTC	1
401	Homo sapiens	MIMAT0000063_MirBase_let-7b_microRNA	TGAGGTAGTAGGTTGTGTGGTT	ENSG00000138326_ENST00000435275_RPS24_mRNA	ATCCGCACTAGAAAGTTCATGACCAACCGACTACTTCAGAGGAAACAAATGGTCATTGATGTCCTTCACCC	TGAGGTAGTAGGTTGTGTGGTTATCCGCACTAGAAAGTTCATGACCAACCGACTACTTCAGAGGAAACAAATGGTCATTGATGTCCTTCACCC	1
402	Homo sapiens	MIMAT0000063_MirBase_let-7b_microRNA	TGAGGTAGTAGGTTGTGTGGTT	ENSG00000198786_ENST00000361567_MT-ND5_mRNA	ACACACCGCACAATCCCCTATCTAGGCCTTCTTACGAGCCAAAACCTGCCCCTACTCCTCCTAG	TGAGGTAGTAGGTTGTGTGGTTACACACCGCACAATCCCCTATCTAGGCCTTCTTACGAGCCAAAACCTGCCCCTACTCCTCCTAG	1
403	Homo sapiens	MIMAT0000063_MirBase_let-7b_microRNA	TGAGGTAGTAGGTTGTGTGGTT	ENSG00000105438_ENST00000330720_KDELR1_mRNA	CACCAGCCACTACTTGTTTGCGCTAGGCGTTTACCGCACGCTCTATCTCTTCAACTGGATCTGGCGCTA	TGAGGTAGTAGGTTGTGTGGTTCACCAGCCACTACTTGTTTGCGCTAGGCGTTTACCGCACGCTCTATCTCTTCAACTGGATCTGGCGCTA	1
404	Homo sapiens	MIMAT0000063_MirBase_let-7b_microRNA	TGAGGTAGTAGGTTGTGTGGTT	ENSG00000111261_ENST00000396349_MANSC1_mRNA	AGCTAGACAACCCAACTGCTACCTATTTTTCTGTCCCAACGAGGAAGCC	TGAGGTAGTAGGTTGTGTGGTTAGCTAGACAACCCAACTGCTACCTATTTTTCTGTCCCAACGAGGAAGCC	1
405	Homo sapiens	MIMAT0000063_MirBase_let-7b_microRNA	TGAGGTAGTAGGTTGTGTGGTT	ENSG00000198886_ENST00000361381_MT-ND4_mRNA	CCTGACAAAACACATAGCCTACCCCTTCCTTGTACTATCCCTATGAGGCATAATTATAACA	TGAGGTAGTAGGTTGTGTGGTTCCTGACAAAACACATAGCCTACCCCTTCCTTGTACTATCCCTATGAGGCATAATTATAACA	1
406	Homo sapiens	MIMAT0000063_MirBase_let-7b_microRNA	TGAGGTAGTAGGTTGTGTGGTT	ENSG00000170540_ENST00000304414_ARL6IP1_mRNA	AAGTCCACAACCTGCTTCTCACCTACCTGATAGTGACTTCCTTACTA	TGAGGTAGTAGGTTGTGTGGTTAAGTCCACAACCTGCTTCTCACCTACCTGATAGTGACTTCCTTACTA	1
407	Homo sapiens	MIMAT0000063_MirBase_let-7b_microRNA	TGAGGTAGTAGGTTGTGTGGTT	ENSG00000136848_ENST00000408936_DAB2IP_mRNA	CTGAGCACATCACCAACCACTACCTGGGGCTGTGTGCAGCCCTCGAGCCCATCCTCAGTGCCAAGACCAAGGA	TGAGGTAGTAGGTTGTGTGGTTCTGAGCACATCACCAACCACTACCTGGGGCTGTGTGCAGCCCTCGAGCCCATCCTCAGTGCCAAGACCAAGGA	1
408	Homo sapiens	MIMAT0000063_MirBase_let-7b_microRNA	TGAGGTAGTAGGTTGTGTGGTT	ENSG00000135097_ENST00000257552_MSI1_mRNA	AAGCCACAACCTACGCCAGCCGGAGTTATACAGGCCTCGCCCCTGGCTACAC	TGAGGTAGTAGGTTGTGTGGTTAAGCCACAACCTACGCCAGCCGGAGTTATACAGGCCTCGCCCCTGGCTACAC	1
409	Homo sapiens	MIMAT0000063_MirBase_let-7b_microRNA	TGAGGTAGTAGGTTGTGTGGTT	ENSG00000037474_ENST00000264670_NSUN2_mRNA	GTTAGCATGATCCCACCACTGCTCCTCAACGTGCGGCCTCATCATAAGATCT	TGAGGTAGTAGGTTGTGTGGTTGTTAGCATGATCCCACCACTGCTCCTCAACGTGCGGCCTCATCATAAGATCT	1
410	Homo sapiens	MIMAT0000063_MirBase_let-7b_microRNA	TGAGGTAGTAGGTTGTGTGGTT	ENSG00000060982_ENST00000261192_BCAT1_mRNA	AATCCCACAATATACCTAGCTACCTAATACATGGAGCTGGGGCTCAACCCACT	TGAGGTAGTAGGTTGTGTGGTTAATCCCACAATATACCTAGCTACCTAATACATGGAGCTGGGGCTCAACCCACT	1
411	Homo sapiens	MIMAT0000063_MirBase_let-7b_microRNA	TGAGGTAGTAGGTTGTGTGGTT	ENSG00000171723_ENST00000315266_GPHN_mRNA	AATTCATACTGCCAGCTCTACCTCATGCCATTGACCTTTTACGTGATGCC	TGAGGTAGTAGGTTGTGTGGTTAATTCATACTGCCAGCTCTACCTCATGCCATTGACCTTTTACGTGATGCC	1
412	Homo sapiens	MIMAT0000063_MirBase_let-7b_microRNA	TGAGGTAGTAGGTTGTGTGGTT	ENSG00000169599_ENST00000410022_NFU1_mRNA	TCCATACACCATTAAGAAACAGCCTCTGCATCAGTTTGTACAAAGACCACTTTTCCCACTACCTGCAGCCTT	TGAGGTAGTAGGTTGTGTGGTTTCCATACACCATTAAGAAACAGCCTCTGCATCAGTTTGTACAAAGACCACTTTTCCCACTACCTGCAGCCTT	1
413	Homo sapiens	MIMAT0000063_MirBase_let-7b_microRNA	TGAGGTAGTAGGTTGTGTGGTT	ENSG00000198712_ENST00000361739_MT-CO2_mRNA	CAAACCACTTTCACCGCTACACGACCGGGGGTATACTACGGTCAATGCTCTGAAATCTGTGGAGCAAA	TGAGGTAGTAGGTTGTGTGGTTCAAACCACTTTCACCGCTACACGACCGGGGGTATACTACGGTCAATGCTCTGAAATCTGTGGAGCAAA	1
414	Homo sapiens	MIMAT0000063_MirBase_let-7b_microRNA	TGAGGTAGTAGGTTGTGTGGTT	ENSG00000158711_ENST00000357992_ELK4_mRNA	CCTGGAAGCCCCAACCTCTGCCTCTAACGTAATGACTGCTTTTGCCACCACAC	TGAGGTAGTAGGTTGTGTGGTTCCTGGAAGCCCCAACCTCTGCCTCTAACGTAATGACTGCTTTTGCCACCACAC	1
415	Homo sapiens	MIMAT0000063_MirBase_let-7b_microRNA	TGAGGTAGTAGGTTGTGTGGTT	ENSG00000072736_ENST00000346183_NFATC3_mRNA	CAAGCCCACACCTATGCCTCAGAAAGTCAGCATGTGTCCTGAAGACGTTCATAGATTTATAGGAAATAAAG	TGAGGTAGTAGGTTGTGTGGTTCAAGCCCACACCTATGCCTCAGAAAGTCAGCATGTGTCCTGAAGACGTTCATAGATTTATAGGAAATAAAG	1
416	Homo sapiens	MIMAT0000063_MirBase_let-7b_microRNA	TGAGGTAGTAGGTTGTGTGGTT	ENSG00000046653_ENST00000316715_GPM6B_mRNA	TAATTGCAAATTGACCACAGACCTCTAACCTCCTACTTTTATAGACTTGAATACTTAAG	TGAGGTAGTAGGTTGTGTGGTTTAATTGCAAATTGACCACAGACCTCTAACCTCCTACTTTTATAGACTTGAATACTTAAG	1
417	Homo sapiens	MIMAT0000063_MirBase_let-7b_microRNA	TGAGGTAGTAGGTTGTGTGGTT	ENSG00000168672_ENST00000304916_FAM84B_mRNA	AGCAGACCAAAACCACAGCAGCCTCCTATTAAGTGTAACAAATAGTTAAGCAAACTCGGGCTACAAAC	TGAGGTAGTAGGTTGTGTGGTTAGCAGACCAAAACCACAGCAGCCTCCTATTAAGTGTAACAAATAGTTAAGCAAACTCGGGCTACAAAC	1
418	Homo sapiens	MIMAT0000063_MirBase_let-7b_microRNA	TGAGGTAGTAGGTTGTGTGGTT	ENSG00000137216_ENST00000323267_TMEM63B_mRNA	AAGTGCTACACTTTCCTCATCTTCATGGTGCTGCTCCTACCCTCGCTGGGACTGAGCAGCCTGGACCTC	TGAGGTAGTAGGTTGTGTGGTTAAGTGCTACACTTTCCTCATCTTCATGGTGCTGCTCCTACCCTCGCTGGGACTGAGCAGCCTGGACCTC	1
419	Homo sapiens	MIMAT0000063_MirBase_let-7b_microRNA	TGAGGTAGTAGGTTGTGTGGTT	ENSG00000110851_ENST00000228437_PRDM4_mRNA	AACTACACCCTACCTCCACCACCTTACCCTCACCTGGAGAGCAGT	TGAGGTAGTAGGTTGTGTGGTTAACTACACCCTACCTCCACCACCTTACCCTCACCTGGAGAGCAGT	1
420	Homo sapiens	MIMAT0000063_MirBase_let-7b_microRNA	TGAGGTAGTAGGTTGTGTGGTT	ENSG00000168264_ENST00000366609_IRF2BP2_mRNA	CACCACCCACTGCCTCACCTCATTCCAACCGGACCACACCGCCTGAAGC	TGAGGTAGTAGGTTGTGTGGTTCACCACCCACTGCCTCACCTCATTCCAACCGGACCACACCGCCTGAAGC	1
421	Homo sapiens	MIMAT0000063_MirBase_let-7b_microRNA	TGAGGTAGTAGGTTGTGTGGTT	ENSG00000198888_ENST00000361390_MT-ND1_mRNA	AACCCCCTGGTCAACCTCAACCTAGGCCTCCTATTTATTCTAGCCACCTCTAGCCTAGCCG	TGAGGTAGTAGGTTGTGTGGTTAACCCCCTGGTCAACCTCAACCTAGGCCTCCTATTTATTCTAGCCACCTCTAGCCTAGCCG	1
422	Homo sapiens	MIMAT0000063_MirBase_let-7b_microRNA	TGAGGTAGTAGGTTGTGTGGTT	ENSG00000132466_ENST00000358602_ANKRD17_mRNA	AGCCATGCTTCCTATCTACCCTGCCATTGATATTGATGCACAGACTGAGAGTA	TGAGGTAGTAGGTTGTGTGGTTAGCCATGCTTCCTATCTACCCTGCCATTGATATTGATGCACAGACTGAGAGTA	1
423	Homo sapiens	MIMAT0000063_MirBase_let-7b_microRNA	TGAGGTAGTAGGTTGTGTGGTT	ENSG00000168264_ENST00000366610_IRF2BP2_mRNA	CACCACCCACTGCCTCACCTCATTCCAACCGGACCACACCGCCTGAAG	TGAGGTAGTAGGTTGTGTGGTTCACCACCCACTGCCTCACCTCATTCCAACCGGACCACACCGCCTGAAG	1
424	Homo sapiens	MIMAT0000063_MirBase_let-7b_microRNA	TGAGGTAGTAGGTTGTGTGGTT	ENSG00000121892_ENST00000303538_PDS5A_mRNA	AGAACACACACTCTCTGCCTTGAAAACTAAAGAGACTATTACTTCCTTTTCACATGACCACA	TGAGGTAGTAGGTTGTGTGGTTAGAACACACACTCTCTGCCTTGAAAACTAAAGAGACTATTACTTCCTTTTCACATGACCACA	1
425	Homo sapiens	MIMAT0000063_MirBase_let-7b_microRNA	TGAGGTAGTAGGTTGTGTGGTT	ENSG00000100030_ENST00000215832_MAPK1_mRNA	AAGCCTTCCAACCTGCTGCTCAACACCACCTGTGATCTCAAGATCTGTG	TGAGGTAGTAGGTTGTGTGGTTAAGCCTTCCAACCTGCTGCTCAACACCACCTGTGATCTCAAGATCTGTG	1
426	Homo sapiens	MIMAT0000063_MirBase_let-7b_microRNA	TGAGGTAGTAGGTTGTGTGGTT	ENSG00000100296_ENST00000490103_THOC5_mRNA	TGACTTTCTACTACCTCATGAACCTCAACATCATGACAGTAAAAGCCAAAGTGA	TGAGGTAGTAGGTTGTGTGGTTTGACTTTCTACTACCTCATGAACCTCAACATCATGACAGTAAAAGCCAAAGTGA	1
427	Homo sapiens	MIMAT0000063_MirBase_let-7b_microRNA	TGAGGTAGTAGGTTGTGTGGTT	ENSG00000179094_ENST00000317276_PER1_mRNA	CCATTGCCTACAGCCTCCTGAGTGCCAGCTCAGAGCAGGACAACCCGTCCA	TGAGGTAGTAGGTTGTGTGGTTCCATTGCCTACAGCCTCCTGAGTGCCAGCTCAGAGCAGGACAACCCGTCCA	1
428	Homo sapiens	MIMAT0000063_MirBase_let-7b_microRNA	TGAGGTAGTAGGTTGTGTGGTT	ENSG00000125107_ENST00000317147_CNOT1_mRNA	AACCACAACAACTTCTACTACACCAGCTACCAACACCACTTGTACA	TGAGGTAGTAGGTTGTGTGGTTAACCACAACAACTTCTACTACACCAGCTACCAACACCACTTGTACA	1
429	Homo sapiens	MIMAT0000063_MirBase_let-7b_microRNA	TGAGGTAGTAGGTTGTGTGGTT	ENSG00000177697_ENST00000322008_CD151_mRNA	CGCCTACGCCTACTACCAGCAGCTGAACACGGAGCTCAAGGAGAACCTGAAGG	TGAGGTAGTAGGTTGTGTGGTTCGCCTACGCCTACTACCAGCAGCTGAACACGGAGCTCAAGGAGAACCTGAAGG	1
430	Homo sapiens	MIMAT0000063_MirBase_let-7b_microRNA	TGAGGTAGTAGGTTGTGTGGTT	ENSG00000130717_ENST00000372215_UCK1_mRNA	ACCCACACCCACTGCTTCCTCTCGGCGCACCCCAGGGGAGTGTTAGCA	TGAGGTAGTAGGTTGTGTGGTTACCCACACCCACTGCTTCCTCTCGGCGCACCCCAGGGGAGTGTTAGCA	1
431	Homo sapiens	MIMAT0000063_MirBase_let-7b_microRNA	TGAGGTAGTAGGTTGTGTGGTT	ENSG00000112308_ENST00000378119_C6orf62_mRNA	CGTCACCCACCCCGCCCTAGCTGCCTCAATTCCACCCCCTGCCCCTCGGGA	TGAGGTAGTAGGTTGTGTGGTTCGTCACCCACCCCGCCCTAGCTGCCTCAATTCCACCCCCTGCCCCTCGGGA	1
432	Homo sapiens	MIMAT0000063_MirBase_let-7b_microRNA	TGAGGTAGTAGGTTGTGTGGTT	ENSG00000171425_ENST00000270451_ZNF581_mRNA	AAGGCCCAACCACTACCTGCTTATTGACACTCAGGGTGTCCCCTACA	TGAGGTAGTAGGTTGTGTGGTTAAGGCCCAACCACTACCTGCTTATTGACACTCAGGGTGTCCCCTACA	1
433	Homo sapiens	MIMAT0000063_MirBase_let-7b_microRNA	TGAGGTAGTAGGTTGTGTGGTT	ENSG00000101266_ENST00000349736_CSNK2A1_mRNA	ATGCCATCCAGTGAGAAGACCTGCTCCTCAGTCTTGTAAATGTATCTTGAGAGGTAGGAGCA	TGAGGTAGTAGGTTGTGTGGTTATGCCATCCAGTGAGAAGACCTGCTCCTCAGTCTTGTAAATGTATCTTGAGAGGTAGGAGCA	1
434	Homo sapiens	MIMAT0000063_MirBase_let-7b_microRNA	TGAGGTAGTAGGTTGTGTGGTT	ENSG00000164924_ENST00000395957_YWHAZ_mRNA	GGCCTTCCAACTTTTGTCTGCCTCATTCTAAAATTTACACAGTAGACCATTTGT	TGAGGTAGTAGGTTGTGTGGTTGGCCTTCCAACTTTTGTCTGCCTCATTCTAAAATTTACACAGTAGACCATTTGT	1
435	Homo sapiens	MIMAT0000063_MirBase_let-7b_microRNA	TGAGGTAGTAGGTTGTGTGGTT	ENSG00000123975_ENST00000314355_CKS2_mRNA	ATGGCCCACAAGCAGATCTACTACTCGGACAAGTACTTCGACGAACACTACGAGTACCGGCAT	TGAGGTAGTAGGTTGTGTGGTTATGGCCCACAAGCAGATCTACTACTCGGACAAGTACTTCGACGAACACTACGAGTACCGGCAT	1
436	Homo sapiens	MIMAT0000063_MirBase_let-7b_microRNA	TGAGGTAGTAGGTTGTGTGGTT	ENSG00000152556_ENST00000359794_PFKM_mRNA	ACAGCACTCAATACTATCTGCACAACCTGTGACCGCATCAAGCAGTCAGCAGCTGGCACCA	TGAGGTAGTAGGTTGTGTGGTTACAGCACTCAATACTATCTGCACAACCTGTGACCGCATCAAGCAGTCAGCAGCTGGCACCA	1
437	Homo sapiens	MIMAT0000063_MirBase_let-7b_microRNA	TGAGGTAGTAGGTTGTGTGGTT	ENSG00000110881_ENST00000228468_ACCN2_mRNA	ATACGCTGCCAACATCCTACCTCACCATCCGGCCCGAGGCACGTTCGAGG	TGAGGTAGTAGGTTGTGTGGTTATACGCTGCCAACATCCTACCTCACCATCCGGCCCGAGGCACGTTCGAGG	1
438	Homo sapiens	MIMAT0000063_MirBase_let-7b_microRNA	TGAGGTAGTAGGTTGTGTGGTT	ENSG00000143458_ENST00000368918_GABPB2_mRNA	TTTCTTCAACCAACACCAAAACAACCTCAGGTGACCCCCATGCCTCAACAGTA	TGAGGTAGTAGGTTGTGTGGTTTTTCTTCAACCAACACCAAAACAACCTCAGGTGACCCCCATGCCTCAACAGTA	1
439	Homo sapiens	MIMAT0000063_MirBase_let-7b_microRNA	TGAGGTAGTAGGTTGTGTGGTT	ENSG00000092847_ENST00000373204_EIF2C1_mRNA	ACCTCACCTCAGACTCTGTCCAACCTCTGCCTCAAGATCAATGTCAAACTTGGTGGCATTAACAACATCC	TGAGGTAGTAGGTTGTGTGGTTACCTCACCTCAGACTCTGTCCAACCTCTGCCTCAAGATCAATGTCAAACTTGGTGGCATTAACAACATCC	1
440	Homo sapiens	MIMAT0000063_MirBase_let-7b_microRNA	TGAGGTAGTAGGTTGTGTGGTT	ENSG00000185591_ENST00000327443_SP1_mRNA	GACCTCACAGCCACACAACTTTCACAGGGTGCCAATGGCTGGCAGAT	TGAGGTAGTAGGTTGTGTGGTTGACCTCACAGCCACACAACTTTCACAGGGTGCCAATGGCTGGCAGAT	1
441	Homo sapiens	MIMAT0000063_MirBase_let-7b_microRNA	TGAGGTAGTAGGTTGTGTGGTT	ENSG00000116698_ENST00000413782_SMG7_mRNA	AGCCTTTTTCCTACTACCTTTACCCAGTTTGTGTGTTTGAGCTCTGCATT	TGAGGTAGTAGGTTGTGTGGTTAGCCTTTTTCCTACTACCTTTACCCAGTTTGTGTGTTTGAGCTCTGCATT	1
442	Homo sapiens	MIMAT0000063_MirBase_let-7b_microRNA	TGAGGTAGTAGGTTGTGTGGTT	ENSG00000091656_ENST00000521891_ZFHX4_mRNA	AAACCCAGCCTTTTTGCCTCATTTTCCTATGACCCCAGAAGCACTGCTGC	TGAGGTAGTAGGTTGTGTGGTTAAACCCAGCCTTTTTGCCTCATTTTCCTATGACCCCAGAAGCACTGCTGC	1
443	Homo sapiens	MIMAT0000063_MirBase_let-7b_microRNA	TGAGGTAGTAGGTTGTGTGGTT	ENSG00000010244_ENST00000394670_ZNF207_mRNA	TTCATTTCAGCCACAGCCTGTTCAACCTCAGCAAGGTTATATTCCTCCAATGGCACA	TGAGGTAGTAGGTTGTGTGGTTTTCATTTCAGCCACAGCCTGTTCAACCTCAGCAAGGTTATATTCCTCCAATGGCACA	1
444	Homo sapiens	MIMAT0000063_MirBase_let-7b_microRNA	TGAGGTAGTAGGTTGTGTGGTT	ENSG00000185591_ENST00000327443_SP1_mRNA	AGCTACTCAACTACTACTACCACCAGCAACATGGGAATTATGAACTTTACTACCAGTGGATCAT	TGAGGTAGTAGGTTGTGTGGTTAGCTACTCAACTACTACTACCACCAGCAACATGGGAATTATGAACTTTACTACCAGTGGATCAT	1
445	Homo sapiens	MIMAT0000063_MirBase_let-7b_microRNA	TGAGGTAGTAGGTTGTGTGGTT	ENSG00000086758_ENST00000342160_HUWE1_mRNA	TGCAACCCCAACCACCTCAGCTACTTCAAGTTTGTCGGACGCATTGT	TGAGGTAGTAGGTTGTGTGGTTTGCAACCCCAACCACCTCAGCTACTTCAAGTTTGTCGGACGCATTGT	1
446	Homo sapiens	MIMAT0000063_MirBase_let-7b_microRNA	TGAGGTAGTAGGTTGTGTGGTT	ENSG00000063241_ENST00000425675_ISOC2_mRNA	CAGGAGAAGTTCCGCCACAACATCGCCTACTTCCCACAGATCGTCTCAGTGGCTGCCCGCATGCTCA	TGAGGTAGTAGGTTGTGTGGTTCAGGAGAAGTTCCGCCACAACATCGCCTACTTCCCACAGATCGTCTCAGTGGCTGCCCGCATGCTCA	1
447	Homo sapiens	MIMAT0000063_MirBase_let-7b_microRNA	TGAGGTAGTAGGTTGTGTGGTT	ENSG00000070756_ENST00000318607_PABPC1_mRNA	CAAGCCATGCACCCTACTCTTGCTGGTAAAATCACTGGCATGTTGTTGGAGA	TGAGGTAGTAGGTTGTGTGGTTCAAGCCATGCACCCTACTCTTGCTGGTAAAATCACTGGCATGTTGTTGGAGA	1
448	Homo sapiens	MIMAT0000063_MirBase_let-7b_microRNA	TGAGGTAGTAGGTTGTGTGGTT	ENSG00000081189_ENST00000424173_MEF2C_mRNA	GAAACCCCAACCTATTGCCACTGGCTCACCCTTCTCTGCAGAGGAATAG	TGAGGTAGTAGGTTGTGTGGTTGAAACCCCAACCTATTGCCACTGGCTCACCCTTCTCTGCAGAGGAATAG	1
449	Homo sapiens	MIMAT0000063_MirBase_let-7b_microRNA	TGAGGTAGTAGGTTGTGTGGTT	ENSG00000138326_ENST00000372360_RPS24_mRNA	CACTAGAAAGTTCATGACCAACCGACTACTTCAGAGGAAACAAATGGTCATTGATGTCCTTCACCC	TGAGGTAGTAGGTTGTGTGGTTCACTAGAAAGTTCATGACCAACCGACTACTTCAGAGGAAACAAATGGTCATTGATGTCCTTCACCC	1
450	Homo sapiens	MIMAT0000063_MirBase_let-7b_microRNA	TGAGGTAGTAGGTTGTGTGGTT	ENSG00000050327_ENST00000056217_ARHGEF5_mRNA	TTTCAGCATCCCCTACTGCCTTATCCACGCTGAAGCAGGACTCTCAAGAAT	TGAGGTAGTAGGTTGTGTGGTTTTTCAGCATCCCCTACTGCCTTATCCACGCTGAAGCAGGACTCTCAAGAAT	1
451	Homo sapiens	MIMAT0000063_MirBase_let-7b_microRNA	TGAGGTAGTAGGTTGTGTGGTT	ENSG00000066135_ENST00000372396_KDM4A_mRNA	CACGGCCGCTGCCCAACTGCCTTCCATGTGAGCTGCGCCCAGGCT	TGAGGTAGTAGGTTGTGTGGTTCACGGCCGCTGCCCAACTGCCTTCCATGTGAGCTGCGCCCAGGCT	1
452	Homo sapiens	MIMAT0000063_MirBase_let-7b_microRNA	TGAGGTAGTAGGTTGTGTGGTT	ENSG00000180822_ENST00000473000_PSMG4_mRNA	CTTGGAGACACTTCCGACACGACCTCTACTGGCCTTGCCCAGCGCCTAG	TGAGGTAGTAGGTTGTGTGGTTCTTGGAGACACTTCCGACACGACCTCTACTGGCCTTGCCCAGCGCCTAG	1
453	Homo sapiens	MIMAT0000063_MirBase_let-7b_microRNA	TGAGGTAGTAGGTTGTGTGGTT	ENSG00000108557_ENST00000353383_RAI1_mRNA	ATGCCTCCACACCTACCACTACCCGTGTGCCAGCGATGCAGGTTGCATATTCATCGAAGAGAACTTTTCTTTG	TGAGGTAGTAGGTTGTGTGGTTATGCCTCCACACCTACCACTACCCGTGTGCCAGCGATGCAGGTTGCATATTCATCGAAGAGAACTTTTCTTTG	1
454	Homo sapiens	MIMAT0000063_MirBase_let-7b_microRNA	TGAGGTAGTAGGTTGTGTGGTT	ENSG00000081087_ENST00000193322_OSTM1_mRNA	TATTTAATCACACCCTGACCTGCTTTGAACATAACCTTCAGGGGAA	TGAGGTAGTAGGTTGTGTGGTTTATTTAATCACACCCTGACCTGCTTTGAACATAACCTTCAGGGGAA	1
455	Homo sapiens	MIMAT0000063_MirBase_let-7b_microRNA	TGAGGTAGTAGGTTGTGTGGTT	ENSG00000140718_ENST00000471389_FTO_mRNA	CAAAGCCTAACCTACTTTCCTCTTTCCCAAGCTTTTTCAGAGACTCTGGAGT	TGAGGTAGTAGGTTGTGTGGTTCAAAGCCTAACCTACTTTCCTCTTTCCCAAGCTTTTTCAGAGACTCTGGAGT	1
456	Homo sapiens	MIMAT0000063_MirBase_let-7b_microRNA	TGAGGTAGTAGGTTGTGTGGTT	ENSG00000185009_ENST00000355264_AP3M1_mRNA	ACCTGTCATTTCAACACCTCACCACTACCTCATCAGTATCTACCGGGATAAGCTCTTCT	TGAGGTAGTAGGTTGTGTGGTTACCTGTCATTTCAACACCTCACCACTACCTCATCAGTATCTACCGGGATAAGCTCTTCT	1
457	Homo sapiens	MIMAT0000063_MirBase_let-7b_microRNA	TGAGGTAGTAGGTTGTGTGGTT	ENSG00000198888_ENST00000361390_MT-ND1_mRNA	ATACCCATGGCCAACCTCCTACTCCTCATTGTACCCATTCTAATCGCAATGGCATTCCTAA	TGAGGTAGTAGGTTGTGTGGTTATACCCATGGCCAACCTCCTACTCCTCATTGTACCCATTCTAATCGCAATGGCATTCCTAA	1
458	Homo sapiens	MIMAT0000063_MirBase_let-7b_microRNA	TGAGGTAGTAGGTTGTGTGGTT	ENSG00000132740_ENST00000255078_IGHMBP2_mRNA	GCCCCACAGCCTCAGCATCTTCAGCACTTACCGATCCAGAGCC	TGAGGTAGTAGGTTGTGTGGTTGCCCCACAGCCTCAGCATCTTCAGCACTTACCGATCCAGAGCC	1
459	Homo sapiens	MIMAT0000063_MirBase_let-7b_microRNA	TGAGGTAGTAGGTTGTGTGGTT	ENSG00000132128_ENST00000343304_LRRC41_mRNA	CTCCAGCAGCCACCTCCTCTGCCTCTTCTTCTACATCCTCATACAAACGGGCACCAGCT	TGAGGTAGTAGGTTGTGTGGTTCTCCAGCAGCCACCTCCTCTGCCTCTTCTTCTACATCCTCATACAAACGGGCACCAGCT	1
460	Homo sapiens	MIMAT0000063_MirBase_let-7b_microRNA	TGAGGTAGTAGGTTGTGTGGTT	ENSG00000196376_ENST00000360388_SLC35F1_mRNA	TTCAGTTTCTAACTCCACCACCAATCTCTCCTCAATGAATAAGACTTTAGCAATTTATATA	TGAGGTAGTAGGTTGTGTGGTTTTCAGTTTCTAACTCCACCACCAATCTCTCCTCAATGAATAAGACTTTAGCAATTTATATA	1
461	Homo sapiens	MIMAT0000063_MirBase_let-7b_microRNA	TGAGGTAGTAGGTTGTGTGGTT	ENSG00000101144_ENST00000395863_BMP7_mRNA	GAAACGGTGCCCAAGCCCTGCTGTGCGCCCACGCAGCTCAATGCCATCTCC	TGAGGTAGTAGGTTGTGTGGTTGAAACGGTGCCCAAGCCCTGCTGTGCGCCCACGCAGCTCAATGCCATCTCC	1
462	Homo sapiens	MIMAT0000063_MirBase_let-7b_microRNA	TGAGGTAGTAGGTTGTGTGGTT	ENSG00000101126_ENST00000371602_ADNP_mRNA	CTTGGTGTGTATACCAGCAACATGACCGCCTCAACTATCACTCTGCATCTAGTTCACTGCA	TGAGGTAGTAGGTTGTGTGGTTCTTGGTGTGTATACCAGCAACATGACCGCCTCAACTATCACTCTGCATCTAGTTCACTGCA	1
463	Homo sapiens	MIMAT0000063_MirBase_let-7b_microRNA	TGAGGTAGTAGGTTGTGTGGTT	ENSG00000135597_ENST00000258062_REPS1_mRNA	TAACTCACACTAGTACCTCACCTCAGCAGATACCAGAGCAACCAAATTTTGCAGATTTCAGTCAGTTT	TGAGGTAGTAGGTTGTGTGGTTTAACTCACACTAGTACCTCACCTCAGCAGATACCAGAGCAACCAAATTTTGCAGATTTCAGTCAGTTT	1
464	Homo sapiens	MIMAT0000063_MirBase_let-7b_microRNA	TGAGGTAGTAGGTTGTGTGGTT	ENSG00000163754_ENST00000296048_GYG1_mRNA	ATCTTTACCACCAACGTTTTACCTCTGCTTCAACAATTTGGCCTTGTCAAAGACA	TGAGGTAGTAGGTTGTGTGGTTATCTTTACCACCAACGTTTTACCTCTGCTTCAACAATTTGGCCTTGTCAAAGACA	1
465	Homo sapiens	MIMAT0000063_MirBase_let-7b_microRNA	TGAGGTAGTAGGTTGTGTGGTT	ENSG00000120458_ENST00000239614_C11orf61_mRNA	AACCCACCCGAATTATCTATTGCTACCTCGGGATTGCTGAGGTCAGGACTCTACAGCAGTG	TGAGGTAGTAGGTTGTGTGGTTAACCCACCCGAATTATCTATTGCTACCTCGGGATTGCTGAGGTCAGGACTCTACAGCAGTG	1
466	Homo sapiens	MIMAT0000063_MirBase_let-7b_microRNA	TGAGGTAGTAGGTTGTGTGGTT	ENSG00000148337_ENST00000393608_CIZ1_mRNA	GACCCTCCCAGCCCCCACTACCTCGGCGCTCAACCCGCCTCAAAACCTGATAGAG	TGAGGTAGTAGGTTGTGTGGTTGACCCTCCCAGCCCCCACTACCTCGGCGCTCAACCCGCCTCAAAACCTGATAGAG	1
467	Homo sapiens	MIMAT0000063_MirBase_let-7b_microRNA	TGAGGTAGTAGGTTGTGTGGTT	ENSG00000167695_ENST00000308278_FAM57A_mRNA	CCTCACACCAGCTGCCTCCTCCACTCAGCATTCCATGGACCAAAT	TGAGGTAGTAGGTTGTGTGGTTCCTCACACCAGCTGCCTCCTCCACTCAGCATTCCATGGACCAAAT	1
468	Homo sapiens	MIMAT0000063_MirBase_let-7b_microRNA	TGAGGTAGTAGGTTGTGTGGTT	ENSG00000147164_ENST00000374274_SNX12_mRNA	AACCACACAGTCTCTGACTTCTCCTAAGCACTTTGAGTTGTTGAATGGGGCTCAGGGGCAAGAGTTTTTGCTGCCCTC	TGAGGTAGTAGGTTGTGTGGTTAACCACACAGTCTCTGACTTCTCCTAAGCACTTTGAGTTGTTGAATGGGGCTCAGGGGCAAGAGTTTTTGCTGCCCTC	1
469	Homo sapiens	MIMAT0000063_MirBase_let-7b_microRNA	TGAGGTAGTAGGTTGTGTGGTT	ENSG00000133124_ENST00000372129_IRS4_mRNA	AGCCCACCACCTGCTCCGAGTCCTCCAAAAGCACCTGATACTAATAAAGAG	TGAGGTAGTAGGTTGTGTGGTTAGCCCACCACCTGCTCCGAGTCCTCCAAAAGCACCTGATACTAATAAAGAG	1
470	Homo sapiens	MIMAT0000063_MirBase_let-7b_microRNA	TGAGGTAGTAGGTTGTGTGGTT	ENSG00000100354_ENST00000454349_TNRC6B_mRNA	AGCACACCACCTGCTCCAGATAATGGTACTTCCGCTTGGGGTGAGC	TGAGGTAGTAGGTTGTGTGGTTAGCACACCACCTGCTCCAGATAATGGTACTTCCGCTTGGGGTGAGC	1
471	Homo sapiens	MIMAT0000063_MirBase_let-7b_microRNA	TGAGGTAGTAGGTTGTGTGGTT	ENSG00000123416_ENST00000336023_TUBA1B_mRNA	AAACCTCGATATCGAGCGCCCAACCTACACTAACCTTAACCGCCTTATTAGCCAGATTGTGTCCTCCATCA	TGAGGTAGTAGGTTGTGTGGTTAAACCTCGATATCGAGCGCCCAACCTACACTAACCTTAACCGCCTTATTAGCCAGATTGTGTCCTCCATCA	1
472	Homo sapiens	MIMAT0000063_MirBase_let-7b_microRNA	TGAGGTAGTAGGTTGTGTGGTT	ENSG00000168268_ENST00000422318_NT5DC2_mRNA	CTCTGACCTCTACATGGCCTCCCTCAGCTGCCTGCTCAACTACCGCGTGGACTTCACCTTCT	TGAGGTAGTAGGTTGTGTGGTTCTCTGACCTCTACATGGCCTCCCTCAGCTGCCTGCTCAACTACCGCGTGGACTTCACCTTCT	1
473	Homo sapiens	MIMAT0000063_MirBase_let-7b_microRNA	TGAGGTAGTAGGTTGTGTGGTT	ENSG00000166526_ENST00000424697_ZNF3_mRNA	AGACCACTCCTGCCTCCACCTCTGACTCTTCAGCAGCTGAAGATTAATGCAGAGAAAGA	TGAGGTAGTAGGTTGTGTGGTTAGACCACTCCTGCCTCCACCTCTGACTCTTCAGCAGCTGAAGATTAATGCAGAGAAAGA	1
474	Homo sapiens	MIMAT0000063_MirBase_let-7b_microRNA	TGAGGTAGTAGGTTGTGTGGTT	ENSG00000167553_ENST00000301072_TUBA1C_mRNA	CGAGCGCCCAACCTACACTAACCTTAACCGCCTTATTAGCCAGATTGTGTCCTCCATCACTG	TGAGGTAGTAGGTTGTGTGGTTCGAGCGCCCAACCTACACTAACCTTAACCGCCTTATTAGCCAGATTGTGTCCTCCATCACTG	1
475	Homo sapiens	MIMAT0000063_MirBase_let-7b_microRNA	TGAGGTAGTAGGTTGTGTGGTT	ENSG00000080824_ENST00000216281_HSP90AA1_mRNA	ACTACACATCTGCCTCTGGTGATGAGATGGTTTCTCTCAAGGACTACT	TGAGGTAGTAGGTTGTGTGGTTACTACACATCTGCCTCTGGTGATGAGATGGTTTCTCTCAAGGACTACT	1
476	Homo sapiens	MIMAT0000063_MirBase_let-7b_microRNA	TGAGGTAGTAGGTTGTGTGGTT	ENSG00000078618_ENST00000354831_NRD1_mRNA	TGAAAGGATTTAACCACAAACTACCTCTACTGTTTCAGCTCATTATTGACTACTTAGCTGAGTTCAATTC	TGAGGTAGTAGGTTGTGTGGTTTGAAAGGATTTAACCACAAACTACCTCTACTGTTTCAGCTCATTATTGACTACTTAGCTGAGTTCAATTC	1
477	Homo sapiens	MIMAT0000063_MirBase_let-7b_microRNA	TGAGGTAGTAGGTTGTGTGGTT	ENSG00000105723_ENST00000222330_GSK3A_mRNA	CAGTCGACCGATGCCACACCTACCCTCACTAACTCCTCCTGAGGGCCCCACCAAGCACCCTT	TGAGGTAGTAGGTTGTGTGGTTCAGTCGACCGATGCCACACCTACCCTCACTAACTCCTCCTGAGGGCCCCACCAAGCACCCTT	1
478	Homo sapiens	MIMAT0000063_MirBase_let-7b_microRNA	TGAGGTAGTAGGTTGTGTGGTT	ENSG00000144118_ENST00000272519_RALB_mRNA	AGACCTTCTGCTACCTCTCATAGAATTGCTCTGTAATTCTAAATTT	TGAGGTAGTAGGTTGTGTGGTTAGACCTTCTGCTACCTCTCATAGAATTGCTCTGTAATTCTAAATTT	1
479	Homo sapiens	MIMAT0000063_MirBase_let-7b_microRNA	TGAGGTAGTAGGTTGTGTGGTT	ENSG00000092847_ENST00000373204_EIF2C1_mRNA	TTAAAAAGCTGACCGACAACCAGACCTCGACCATGATAAAGGCCACAGCTAGATCCG	TGAGGTAGTAGGTTGTGTGGTTTTAAAAAGCTGACCGACAACCAGACCTCGACCATGATAAAGGCCACAGCTAGATCCG	1
480	Homo sapiens	MIMAT0000063_MirBase_let-7b_microRNA	TGAGGTAGTAGGTTGTGTGGTT	ENSG00000188807_ENST00000340305_TMEM201_mRNA	AGCCACTCACCACTGCTGCCACCTCTCTGGCCAATGGCCCTTTCACT	TGAGGTAGTAGGTTGTGTGGTTAGCCACTCACCACTGCTGCCACCTCTCTGGCCAATGGCCCTTTCACT	1
481	Homo sapiens	MIMAT0000063_MirBase_let-7b_microRNA	TGAGGTAGTAGGTTGTGTGGTT	ENSG00000047849_ENST00000395734_MAP4_mRNA	AAGCCACTGCCTCTCCCTCTGGTCCCACAAATGGGCGCCCCCC	TGAGGTAGTAGGTTGTGTGGTTAAGCCACTGCCTCTCCCTCTGGTCCCACAAATGGGCGCCCCCC	1
482	Homo sapiens	MIMAT0000063_MirBase_let-7b_microRNA	TGAGGTAGTAGGTTGTGTGGTT	ENSG00000198034_ENST00000316084_RPS4X_mRNA	GACTCATGATGCCCGCACCATCCGCTACCCCGATCCCCTCATCAAGGTGAATGATACCAT	TGAGGTAGTAGGTTGTGTGGTTGACTCATGATGCCCGCACCATCCGCTACCCCGATCCCCTCATCAAGGTGAATGATACCAT	1
483	Homo sapiens	MIMAT0000063_MirBase_let-7b_microRNA	TGAGGTAGTAGGTTGTGTGGTT	ENSG00000147874_ENST00000380502_HAUS6_mRNA	GACCACCGCGACCTCAGGCTGACCGTAGGGAGGGATCTTGAGG	TGAGGTAGTAGGTTGTGTGGTTGACCACCGCGACCTCAGGCTGACCGTAGGGAGGGATCTTGAGG	1
484	Homo sapiens	MIMAT0000063_MirBase_let-7b_microRNA	TGAGGTAGTAGGTTGTGTGGTT	ENSG00000180011_ENST00000322342_ZADH2_mRNA	CCACACGGAAAGAGACTTTGCCTCACTTTTACATTCACAAACAAACAAAGGAGGGGGGAGCAG	TGAGGTAGTAGGTTGTGTGGTTCCACACGGAAAGAGACTTTGCCTCACTTTTACATTCACAAACAAACAAAGGAGGGGGGAGCAG	1
485	Homo sapiens	MIMAT0000063_MirBase_let-7b_microRNA	TGAGGTAGTAGGTTGTGTGGTT	ENSG00000079739_ENST00000371083_PGM1_mRNA	GCCACCACCCTGACCCCAACCTCACCTATGCAGCTGACCTGGTGGAGACCATGAAGTCAGGAGAGC	TGAGGTAGTAGGTTGTGTGGTTGCCACCACCCTGACCCCAACCTCACCTATGCAGCTGACCTGGTGGAGACCATGAAGTCAGGAGAGC	1
486	Homo sapiens	MIMAT0000063_MirBase_let-7b_microRNA	TGAGGTAGTAGGTTGTGTGGTT	ENSG00000107554_ENST00000324109_DNMBP_mRNA	TAAGCCACCATACCGCAACCTCAATGACACCTTTCTGATGGTCTTTACACAGTCTGTG	TGAGGTAGTAGGTTGTGTGGTTTAAGCCACCATACCGCAACCTCAATGACACCTTTCTGATGGTCTTTACACAGTCTGTG	1
487	Homo sapiens	MIMAT0000063_MirBase_let-7b_microRNA	TGAGGTAGTAGGTTGTGTGGTT	ENSG00000164284_ENST00000329271_GRPEL2_mRNA	ATTCCACCAGCCTTTACTCCTCTGCCCTTTTGTCAATTTTACCTTA	TGAGGTAGTAGGTTGTGTGGTTATTCCACCAGCCTTTACTCCTCTGCCCTTTTGTCAATTTTACCTTA	1
488	Homo sapiens	MIMAT0000063_MirBase_let-7b_microRNA	TGAGGTAGTAGGTTGTGTGGTT	ENSG00000179387_ENST00000323570_ELMOD2_mRNA	AGACCCAACTACTACCTTACTATTATAGGACGATTCTATGTTTCTG	TGAGGTAGTAGGTTGTGTGGTTAGACCCAACTACTACCTTACTATTATAGGACGATTCTATGTTTCTG	1
489	Homo sapiens	MIMAT0000063_MirBase_let-7b_microRNA	TGAGGTAGTAGGTTGTGTGGTT	ENSG00000006831_ENST00000357103_ADIPOR2_mRNA	TTTCTACTGTAATCCACAACCTTGCTTCATCTACTTGATTGTCATCTGTGTG	TGAGGTAGTAGGTTGTGTGGTTTTTCTACTGTAATCCACAACCTTGCTTCATCTACTTGATTGTCATCTGTGTG	1
490	Homo sapiens	MIMAT0000063_MirBase_let-7b_microRNA	TGAGGTAGTAGGTTGTGTGGTT	ENSG00000197217_ENST00000358689_ENTPD4_mRNA	TTTCCTTTGTCTACAACCACTACCTGTTCTCTGGCTGCTTCCTGGTGGTGCTGCT	TGAGGTAGTAGGTTGTGTGGTTTTTCCTTTGTCTACAACCACTACCTGTTCTCTGGCTGCTTCCTGGTGGTGCTGCT	1
491	Homo sapiens	MIMAT0000063_MirBase_let-7b_microRNA	TGAGGTAGTAGGTTGTGTGGTT	ENSG00000065183_ENST00000349139_WDR3_mRNA	TGAATCCATCCTTGCCTACTCCTCAGCCTGTCAGGACAAGCAGAATCACTAT	TGAGGTAGTAGGTTGTGTGGTTTGAATCCATCCTTGCCTACTCCTCAGCCTGTCAGGACAAGCAGAATCACTAT	1
492	Homo sapiens	MIMAT0000063_MirBase_let-7b_microRNA	TGAGGTAGTAGGTTGTGTGGTT	ENSG00000198886_ENST00000361381_MT-ND4_mRNA	TAATCGCCCACGGGCTTACATCCTCATTACTATTCTGCCTAGCAAACTCAAAC	TGAGGTAGTAGGTTGTGTGGTTTAATCGCCCACGGGCTTACATCCTCATTACTATTCTGCCTAGCAAACTCAAAC	1
493	Homo sapiens	MIMAT0000063_MirBase_let-7b_microRNA	TGAGGTAGTAGGTTGTGTGGTT	ENSG00000136108_ENST00000258607_CKAP2_mRNA	AAAGCCACAAAACCTCAGCCTGTAAACACCAGCAGTGTAACAGTGAAAAGTAATA	TGAGGTAGTAGGTTGTGTGGTTAAAGCCACAAAACCTCAGCCTGTAAACACCAGCAGTGTAACAGTGAAAAGTAATA	1
494	Homo sapiens	MIMAT0000063_MirBase_let-7b_microRNA	TGAGGTAGTAGGTTGTGTGGTT	ENSG00000052723_ENST00000369528_SIKE1_mRNA	AGCCCAGCCATCTGCCTCGAAGTATACCTTAAGTGACCCCATAAATCCATTCAAGAGGCAGGT	TGAGGTAGTAGGTTGTGTGGTTAGCCCAGCCATCTGCCTCGAAGTATACCTTAAGTGACCCCATAAATCCATTCAAGAGGCAGGT	1
495	Homo sapiens	MIMAT0000063_MirBase_let-7b_microRNA	TGAGGTAGTAGGTTGTGTGGTT	ENSG00000152818_ENST00000367545_UTRN_mRNA	CATGACCACCTTTCTACCTCAGATCCATCTTCATCCATTGCATTGGAAACTGCTTTATGC	TGAGGTAGTAGGTTGTGTGGTTCATGACCACCTTTCTACCTCAGATCCATCTTCATCCATTGCATTGGAAACTGCTTTATGC	1
496	Homo sapiens	MIMAT0000063_MirBase_let-7b_microRNA	TGAGGTAGTAGGTTGTGTGGTT	ENSG00000103932_ENST00000304330_RPAP1_mRNA	CCCCAGCATCCGCAACTGCTACCTGACTCATTGCTCGCCAGCCCGAGCCAGTCT	TGAGGTAGTAGGTTGTGTGGTTCCCCAGCATCCGCAACTGCTACCTGACTCATTGCTCGCCAGCCCGAGCCAGTCT	1
497	Homo sapiens	MIMAT0000063_MirBase_let-7b_microRNA	TGAGGTAGTAGGTTGTGTGGTT	ENSG00000185359_ENST00000329138_HGS_mRNA	ATCCTACCAGCCTACTCCCACAGCGGGCTACCAGAACGTGGCCT	TGAGGTAGTAGGTTGTGTGGTTATCCTACCAGCCTACTCCCACAGCGGGCTACCAGAACGTGGCCT	1
498	Homo sapiens	MIMAT0000063_MirBase_let-7b_microRNA	TGAGGTAGTAGGTTGTGTGGTT	ENSG00000130803_ENST00000247956_ZNF317_mRNA	AAACCACGGCCAGCTGCTTGTCTTTGTATGGCTTGCCAGCTAACAATA	TGAGGTAGTAGGTTGTGTGGTTAAACCACGGCCAGCTGCTTGTCTTTGTATGGCTTGCCAGCTAACAATA	1
499	Homo sapiens	MIMAT0000063_MirBase_let-7b_microRNA	TGAGGTAGTAGGTTGTGTGGTT	ENSG00000156011_ENST00000327040_PSD3_mRNA	CCACTTCACTCTGCTACTACTCAACTTTCTCCTAAAAATACTTCATCTATTTTCAGTCCTTTCT	TGAGGTAGTAGGTTGTGTGGTTCCACTTCACTCTGCTACTACTCAACTTTCTCCTAAAAATACTTCATCTATTTTCAGTCCTTTCT	1
500	Homo sapiens	MIMAT0000063_MirBase_let-7b_microRNA	TGAGGTAGTAGGTTGTGTGGTT	ENSG00000185950_ENST00000375856_IRS2_mRNA	AAAACGACCACAGTCCTACCTCAGTTCAAGGTAAAGCCGGATTTCCGTGGC	TGAGGTAGTAGGTTGTGTGGTTAAAACGACCACAGTCCTACCTCAGTTCAAGGTAAAGCCGGATTTCCGTGGC	1
501	Homo sapiens	MIMAT0000063_MirBase_let-7b_microRNA	TGAGGTAGTAGGTTGTGTGGTT	ENSG00000111640_ENST00000229239_GAPDH_mRNA	CTCCTGCACCACCAACTGCTTAGCACCCCTGGCCAAGGTCATCCATGACAACTTTGGTATCGTGGAAGGA	TGAGGTAGTAGGTTGTGTGGTTCTCCTGCACCACCAACTGCTTAGCACCCCTGGCCAAGGTCATCCATGACAACTTTGGTATCGTGGAAGGA	1
502	Homo sapiens	MIMAT0000063_MirBase_let-7b_microRNA	TGAGGTAGTAGGTTGTGTGGTT	ENSG00000168214_ENST00000342320_RBPJ_mRNA	ATTTATTCCACCAGCCTTACCTTTACCTACACACCAGAACCAGGGCCGC	TGAGGTAGTAGGTTGTGTGGTTATTTATTCCACCAGCCTTACCTTTACCTACACACCAGAACCAGGGCCGC	1
503	Homo sapiens	MIMAT0000063_MirBase_let-7b_microRNA	TGAGGTAGTAGGTTGTGTGGTT	ENSG00000136997_ENST00000377970_MYC_mRNA	GAAAGATTTAGCCATAATGTAAACTGCCTCAAATTGGACTTTGGGCATAAAAGAACTTTT	TGAGGTAGTAGGTTGTGTGGTTGAAAGATTTAGCCATAATGTAAACTGCCTCAAATTGGACTTTGGGCATAAAAGAACTTTT	1
504	Homo sapiens	MIMAT0000063_MirBase_let-7b_microRNA	TGAGGTAGTAGGTTGTGTGGTT	ENSG00000197111_ENST00000439930_PCBP2_mRNA	CTTTCCCCACACCACCCCGTCCATGTGCCTCAACCCTGACCTGGAGGGACCACCTCTAGAGGC	TGAGGTAGTAGGTTGTGTGGTTCTTTCCCCACACCACCCCGTCCATGTGCCTCAACCCTGACCTGGAGGGACCACCTCTAGAGGC	1
505	Homo sapiens	MIMAT0000063_MirBase_let-7b_microRNA	TGAGGTAGTAGGTTGTGTGGTT	ENSG00000120306_ENST00000261811_C5orf32_mRNA	TGACTAGCTTTGCACAGACACCTCTACCTTCAGCACTATGGGATTCTAGATTAATG	TGAGGTAGTAGGTTGTGTGGTTTGACTAGCTTTGCACAGACACCTCTACCTTCAGCACTATGGGATTCTAGATTAATG	1
506	Homo sapiens	MIMAT0000063_MirBase_let-7b_microRNA	TGAGGTAGTAGGTTGTGTGGTT	ENSG00000105700_ENST00000222307_C19orf50_mRNA	ACGACCACCATTGCCACCTCAGAACAGAGCACGGGCTCATGTGACACCAG	TGAGGTAGTAGGTTGTGTGGTTACGACCACCATTGCCACCTCAGAACAGAGCACGGGCTCATGTGACACCAG	1
507	Homo sapiens	MIMAT0000063_MirBase_let-7b_microRNA	TGAGGTAGTAGGTTGTGTGGTT	ENSG00000168488_ENST00000336783_ATXN2L_mRNA	ACATCTCCTACATACCTCAGATCCACATGGGACCAGCTGTGCAGGCA	TGAGGTAGTAGGTTGTGTGGTTACATCTCCTACATACCTCAGATCCACATGGGACCAGCTGTGCAGGCA	1
508	Homo sapiens	MIMAT0000063_MirBase_let-7b_microRNA	TGAGGTAGTAGGTTGTGTGGTT	ENSG00000139645_ENST00000267116_ANKRD52_mRNA	AACCACGCACTTTAACCTTGCTTCTTTCTTTTATCTTCTTTTGGGAGGGC	TGAGGTAGTAGGTTGTGTGGTTAACCACGCACTTTAACCTTGCTTCTTTCTTTTATCTTCTTTTGGGAGGGC	1
509	Homo sapiens	MIMAT0000063_MirBase_let-7b_microRNA	TGAGGTAGTAGGTTGTGTGGTT	ENSG00000198938_ENST00000362079_MT-CO3_mRNA	TAACACGAGAAAGCACATACCAAGGCCACCACACACCACCTGTCCAAAAAGGCCTTCGATACGGGATAAT	TGAGGTAGTAGGTTGTGTGGTTTAACACGAGAAAGCACATACCAAGGCCACCACACACCACCTGTCCAAAAAGGCCTTCGATACGGGATAAT	1
510	Homo sapiens	MIMAT0000063_MirBase_let-7b_microRNA	TGAGGTAGTAGGTTGTGTGGTT	ENSG00000109971_ENST00000227378_HSPA8_mRNA	ACCACCATTCCTACCAAGCAGACACAGACCTTCACTACCTATTCTGACAACCAGCCTGGTGTGCTTATTCAGGTTTATGA	TGAGGTAGTAGGTTGTGTGGTTACCACCATTCCTACCAAGCAGACACAGACCTTCACTACCTATTCTGACAACCAGCCTGGTGTGCTTATTCAGGTTTATGA	1
511	Homo sapiens	MIMAT0000063_MirBase_let-7b_microRNA	TGAGGTAGTAGGTTGTGTGGTT	ENSG00000184007_ENST00000344035_PTP4A2_mRNA	ATAACTCACAACCCTACCAATGCTACTCTCAACAAGTTCACAGAGGAACTTAAGAAGTATGGAG	TGAGGTAGTAGGTTGTGTGGTTATAACTCACAACCCTACCAATGCTACTCTCAACAAGTTCACAGAGGAACTTAAGAAGTATGGAG	1
512	Homo sapiens	MIMAT0000063_MirBase_let-7b_microRNA	TGAGGTAGTAGGTTGTGTGGTT	ENSG00000100353_ENST00000216190_EIF3D_mRNA	CTTCAATTCACCCCGCAACCTGGCCATGGAGGCAACCTACATCAACCACAATTTCTCCCAGCA	TGAGGTAGTAGGTTGTGTGGTTCTTCAATTCACCCCGCAACCTGGCCATGGAGGCAACCTACATCAACCACAATTTCTCCCAGCA	1
513	Homo sapiens	MIMAT0000063_MirBase_let-7b_microRNA	TGAGGTAGTAGGTTGTGTGGTT	ENSG00000069275_ENST00000367142_NUCKS1_mRNA	AGAGCACCACTGCACACCCTACCCCGAGTGCCAACCACCTCTGCTATAGGACACTATTTTC	TGAGGTAGTAGGTTGTGTGGTTAGAGCACCACTGCACACCCTACCCCGAGTGCCAACCACCTCTGCTATAGGACACTATTTTC	1
514	Homo sapiens	MIMAT0000063_MirBase_let-7b_microRNA	TGAGGTAGTAGGTTGTGTGGTT	ENSG00000112531_ENST00000361752_QKI_mRNA	ACCAACCTATTGCCTATGAGAAACATGTAAGATAATGTATTTACAGCCA	TGAGGTAGTAGGTTGTGTGGTTACCAACCTATTGCCTATGAGAAACATGTAAGATAATGTATTTACAGCCA	1
515	Homo sapiens	MIMAT0000063_MirBase_let-7b_microRNA	TGAGGTAGTAGGTTGTGTGGTT	ENSG00000137076_ENST00000314888_TLN1_mRNA	CTGCCAAGACCTCTACCCCAGAAGACTTCATCCGAATGACCAAGGGTATCACCATGGCAACCGCC	TGAGGTAGTAGGTTGTGTGGTTCTGCCAAGACCTCTACCCCAGAAGACTTCATCCGAATGACCAAGGGTATCACCATGGCAACCGCC	1
516	Homo sapiens	MIMAT0000063_MirBase_let-7b_microRNA	TGAGGTAGTAGGTTGTGTGGTT	ENSG00000244274_ENST00000372720_DBNDD2_mRNA	ACTCCTCCACCAACCTGCATAGCCCAAATCCAAGTGATGATGGAGCAGATACGC	TGAGGTAGTAGGTTGTGTGGTTACTCCTCCACCAACCTGCATAGCCCAAATCCAAGTGATGATGGAGCAGATACGC	1
517	Homo sapiens	MIMAT0000063_MirBase_let-7b_microRNA	TGAGGTAGTAGGTTGTGTGGTT	ENSG00000196531_ENST00000454682_NACA_mRNA	AGCTTGAAGAACAGGATTCCACCCAGGCAACCACACAACAAGCCCAGCTGGCGGCAGCAGCTGAAATTGATGAAGAA	TGAGGTAGTAGGTTGTGTGGTTAGCTTGAAGAACAGGATTCCACCCAGGCAACCACACAACAAGCCCAGCTGGCGGCAGCAGCTGAAATTGATGAAGAA	1
518	Homo sapiens	MIMAT0000063_MirBase_let-7b_microRNA	TGAGGTAGTAGGTTGTGTGGTT	ENSG00000148334_ENST00000338961_PTGES2_mRNA	AAGAGATCATCACCTACTACCCAGCCATGAAGGCTGTGAACGAGCAGGGCAAG	TGAGGTAGTAGGTTGTGTGGTTAAGAGATCATCACCTACTACCCAGCCATGAAGGCTGTGAACGAGCAGGGCAAG	1
519	Homo sapiens	MIMAT0000063_MirBase_let-7b_microRNA	TGAGGTAGTAGGTTGTGTGGTT	ENSG00000105323_ENST00000392006_HNRNPUL1_mRNA	GCACAGACCTACCCTCAGCCCAGCTATAACCAGTATCAGCAGTATG	TGAGGTAGTAGGTTGTGTGGTTGCACAGACCTACCCTCAGCCCAGCTATAACCAGTATCAGCAGTATG	1
520	Homo sapiens	MIMAT0000063_MirBase_let-7b_microRNA	TGAGGTAGTAGGTTGTGTGGTT	ENSG00000130985_ENST00000335972_UBA1_mRNA	GCAGCTGCTGCACAACTTCCCTCCTGACCAGCTCACAAGCTCAGGAGCGCCGT	TGAGGTAGTAGGTTGTGTGGTTGCAGCTGCTGCACAACTTCCCTCCTGACCAGCTCACAAGCTCAGGAGCGCCGT	1
521	Homo sapiens	MIMAT0000063_MirBase_let-7b_microRNA	TGAGGTAGTAGGTTGTGTGGTT	ENSG00000231129_ENST00000426219_ABCF1_mRNA	AAGACCACACTCCTCAAGCACATTGCCAACCGAGCCCTGAGCAT	TGAGGTAGTAGGTTGTGTGGTTAAGACCACACTCCTCAAGCACATTGCCAACCGAGCCCTGAGCAT	1
522	Homo sapiens	MIMAT0000063_MirBase_let-7b_microRNA	TGAGGTAGTAGGTTGTGTGGTT	ENSG00000130985_ENST00000377351_UBA1_mRNA	ATCCGGCAGCTGCTGCACAACTTCCCTCCTGACCAGCTCACAAGCTCAGGAGCGCCGT	TGAGGTAGTAGGTTGTGTGGTTATCCGGCAGCTGCTGCACAACTTCCCTCCTGACCAGCTCACAAGCTCAGGAGCGCCGT	1
523	Homo sapiens	MIMAT0000063_MirBase_let-7b_microRNA	TGAGGTAGTAGGTTGTGTGGTT	ENSG00000118579_ENST00000237380_MED28_mRNA	ACCTGGAGCAGGCATCTGCCAACATCCCTGCACCTCTGAAGCCAACGTGAGCAAAGGGCAGAGGCAGT	TGAGGTAGTAGGTTGTGTGGTTACCTGGAGCAGGCATCTGCCAACATCCCTGCACCTCTGAAGCCAACGTGAGCAAAGGGCAGAGGCAGT	1
524	Homo sapiens	MIMAT0000063_MirBase_let-7b_microRNA	TGAGGTAGTAGGTTGTGTGGTT	ENSG00000164880_ENST00000404767_INTS1_mRNA	GACAGCACCCTCTACCTGAGCCTCATGTACCTGGCCAAGATCAAGC	TGAGGTAGTAGGTTGTGTGGTTGACAGCACCCTCTACCTGAGCCTCATGTACCTGGCCAAGATCAAGC	1
525	Homo sapiens	MIMAT0000063_MirBase_let-7b_microRNA	TGAGGTAGTAGGTTGTGTGGTT	ENSG00000163026_ENST00000295148_C2orf44_mRNA	AAGAGCCCTGACCCACTTCAGATGGTAACACCACTTCTCACTGCCTTCA	TGAGGTAGTAGGTTGTGTGGTTAAGAGCCCTGACCCACTTCAGATGGTAACACCACTTCTCACTGCCTTCA	1
526	Homo sapiens	MIMAT0000063_MirBase_let-7b_microRNA	TGAGGTAGTAGGTTGTGTGGTT	ENSG00000104738_ENST00000523944_MCM4_mRNA	AAAACATCCAGCTGCCTCATACTTTATTATCAAGGTTTGATTTGATCTTC	TGAGGTAGTAGGTTGTGTGGTTAAAACATCCAGCTGCCTCATACTTTATTATCAAGGTTTGATTTGATCTTC	1
527	Homo sapiens	MIMAT0000063_MirBase_let-7b_microRNA	TGAGGTAGTAGGTTGTGTGGTT	ENSG00000085185_ENST00000218147_BCORL1_mRNA	GATCCCACACTGGCTACCTACTCGGGTCAGACAGCCATGAAGCT	TGAGGTAGTAGGTTGTGTGGTTGATCCCACACTGGCTACCTACTCGGGTCAGACAGCCATGAAGCT	1
528	Homo sapiens	MIMAT0000063_MirBase_let-7b_microRNA	TGAGGTAGTAGGTTGTGTGGTT	ENSG00000147065_ENST00000360270_MSN_mRNA	CACACTCCTACACCTAACTCACCTAACTCATACTGTGCTGGAGCCACTA	TGAGGTAGTAGGTTGTGTGGTTCACACTCCTACACCTAACTCACCTAACTCATACTGTGCTGGAGCCACTA	1
529	Homo sapiens	MIMAT0000063_MirBase_let-7b_microRNA	TGAGGTAGTAGGTTGTGTGGTT	ENSG00000182545_ENST00000430083_RNASE10_mRNA	CTACAACCTCCATCTCCCAGCCGCCTGCCTTGGCCTCCCAAAGT	TGAGGTAGTAGGTTGTGTGGTTCTACAACCTCCATCTCCCAGCCGCCTGCCTTGGCCTCCCAAAGT	1
530	Homo sapiens	MIMAT0000063_MirBase_let-7b_microRNA	TGAGGTAGTAGGTTGTGTGGTT	ENSG00000015532_ENST00000017003_XYLT2_mRNA	CTTCAACCGCAAACTACCTCTCAGGAAAGATGATGCCAGCTGGCTGCACGCAGGGCCACCCCACAACGAGTACATG	TGAGGTAGTAGGTTGTGTGGTTCTTCAACCGCAAACTACCTCTCAGGAAAGATGATGCCAGCTGGCTGCACGCAGGGCCACCCCACAACGAGTACATG	1
531	Homo sapiens	MIMAT0000063_MirBase_let-7b_microRNA	TGAGGTAGTAGGTTGTGTGGTT	ENSG00000116221_ENST00000360840_MRPL37_mRNA	CCCAAGAGAGAGACCTACTGCCCGGTCATCGTGGACAACCTAATACAGCTGTGT	TGAGGTAGTAGGTTGTGTGGTTCCCAAGAGAGAGACCTACTGCCCGGTCATCGTGGACAACCTAATACAGCTGTGT	1
532	Homo sapiens	MIMAT0000063_MirBase_let-7b_microRNA	TGAGGTAGTAGGTTGTGTGGTT	ENSG00000157851_ENST00000288699_DPYSL5_mRNA	GGACACCAACACCTCAACCTACCTCATGAGCCTGCTGGCCAATGACACTCTGAACATCGTGGCATCAGATCACCGG	TGAGGTAGTAGGTTGTGTGGTTGGACACCAACACCTCAACCTACCTCATGAGCCTGCTGGCCAATGACACTCTGAACATCGTGGCATCAGATCACCGG	1
533	Homo sapiens	MIMAT0000063_MirBase_let-7b_microRNA	TGAGGTAGTAGGTTGTGTGGTT	ENSG00000167700_ENST00000301327_MFSD3_mRNA	GAGCAGCGTCCCCACACCGCGCACCTTCTGCGGGACGTGCTAGCCGT	TGAGGTAGTAGGTTGTGTGGTTGAGCAGCGTCCCCACACCGCGCACCTTCTGCGGGACGTGCTAGCCGT	1
534	Homo sapiens	MIMAT0000063_MirBase_let-7b_microRNA	TGAGGTAGTAGGTTGTGTGGTT	ENSG00000212907_ENST00000361335_MT-ND4L_mRNA	AACACCCACTCCCTCTTAGCCAATATTGTGCCTATTGCCATACTA	TGAGGTAGTAGGTTGTGTGGTTAACACCCACTCCCTCTTAGCCAATATTGTGCCTATTGCCATACTA	1
535	Homo sapiens	MIMAT0000063_MirBase_let-7b_microRNA	TGAGGTAGTAGGTTGTGTGGTT	ENSG00000108510_ENST00000397786_MED13_mRNA	AAAATCACTAACCTATGATAACCACACCTCAATTTGAAAGTAGATTTAAAATTATTCCCTGACAGG	TGAGGTAGTAGGTTGTGTGGTTAAAATCACTAACCTATGATAACCACACCTCAATTTGAAAGTAGATTTAAAATTATTCCCTGACAGG	1
536	Homo sapiens	MIMAT0000063_MirBase_let-7b_microRNA	TGAGGTAGTAGGTTGTGTGGTT	ENSG00000111642_ENST00000357008_CHD4_mRNA	TCCTTCTTCCTACCACATCCACTGCCTGAATCCCCCACTTCCAGAGATCCCC	TGAGGTAGTAGGTTGTGTGGTTTCCTTCTTCCTACCACATCCACTGCCTGAATCCCCCACTTCCAGAGATCCCC	1
537	Homo sapiens	MIMAT0000063_MirBase_let-7b_microRNA	TGAGGTAGTAGGTTGTGTGGTT	ENSG00000185813_ENST00000331285_PCYT2_mRNA	AGACCACACCACCTCCCACTGGGCACCCCCCAACACGGTGTCCTGC	TGAGGTAGTAGGTTGTGTGGTTAGACCACACCACCTCCCACTGGGCACCCCCCAACACGGTGTCCTGC	1
538	Homo sapiens	MIMAT0000063_MirBase_let-7b_microRNA	TGAGGTAGTAGGTTGTGTGGTT	ENSG00000166165_ENST00000348956_CKB_mRNA	AACAACCACATGGCCAAGGTGCTGACCCCCGAGCTGTACGCGGAGCTGCGCGCCAAGAGCA	TGAGGTAGTAGGTTGTGTGGTTAACAACCACATGGCCAAGGTGCTGACCCCCGAGCTGTACGCGGAGCTGCGCGCCAAGAGCA	1
539	Homo sapiens	MIMAT0000063_MirBase_let-7b_microRNA	TGAGGTAGTAGGTTGTGTGGTT	ENSG00000185009_ENST00000425908_AP3M1_mRNA	AAACCACCAACAATTCTACGCTCTGTTGTCAACTCTATTACAGGCAGTAGTAAT	TGAGGTAGTAGGTTGTGTGGTTAAACCACCAACAATTCTACGCTCTGTTGTCAACTCTATTACAGGCAGTAGTAAT	1
540	Homo sapiens	MIMAT0000063_MirBase_let-7b_microRNA	TGAGGTAGTAGGTTGTGTGGTT	ENSG00000184110_ENST00000331666_EIF3S8_mRNA	ACTACAACCCCAACCTGGCAACCTACATGAAGCCAGAGATGTGGGGGAA	TGAGGTAGTAGGTTGTGTGGTTACTACAACCCCAACCTGGCAACCTACATGAAGCCAGAGATGTGGGGGAA	1
541	Homo sapiens	MIMAT0000063_MirBase_let-7b_microRNA	TGAGGTAGTAGGTTGTGTGGTT	ENSG00000101752_ENST00000261537_MIB1_mRNA	ACTTTCCTCCAACTCTCTGAATCTGCTACCTCTTATTATATGTCCCTTAGCAGTACTTTTCC	TGAGGTAGTAGGTTGTGTGGTTACTTTCCTCCAACTCTCTGAATCTGCTACCTCTTATTATATGTCCCTTAGCAGTACTTTTCC	1
542	Homo sapiens	MIMAT0000063_MirBase_let-7b_microRNA	TGAGGTAGTAGGTTGTGTGGTT	ENSG00000103994_ENST00000263805_ZFP106_mRNA	AACCACGTCTCCTACTTTCCAAACCCATGGCAGTGTCCCTGCTCCAGAC	TGAGGTAGTAGGTTGTGTGGTTAACCACGTCTCCTACTTTCCAAACCCATGGCAGTGTCCCTGCTCCAGAC	1
543	Homo sapiens	MIMAT0000063_MirBase_let-7b_microRNA	TGAGGTAGTAGGTTGTGTGGTT	ENSG00000129245_ENST00000250113_FXR2_mRNA	AAAACCTCCAACCTGCACCCCTCCCTTCTCCATCTCGCTTGCTGCCCAACACCATGGC	TGAGGTAGTAGGTTGTGTGGTTAAAACCTCCAACCTGCACCCCTCCCTTCTCCATCTCGCTTGCTGCCCAACACCATGGC	1
544	Homo sapiens	MIMAT0000063_MirBase_let-7b_microRNA	TGAGGTAGTAGGTTGTGTGGTT	ENSG00000198625_ENST00000367182_MDM4_mRNA	TACATACCTACCCTTTTCTACCTCATCATTTGTTGTAGGGATTAAATCCGGG	TGAGGTAGTAGGTTGTGTGGTTTACATACCTACCCTTTTCTACCTCATCATTTGTTGTAGGGATTAAATCCGGG	1
545	Homo sapiens	MIMAT0000063_MirBase_let-7b_microRNA	TGAGGTAGTAGGTTGTGTGGTT	ENSG00000164308_ENST00000437043_ERAP2_mRNA	AACCACACACTTCTCAGACCTAAGGACAGAGTAGGTCTGATTCATGATGTGT	TGAGGTAGTAGGTTGTGTGGTTAACCACACACTTCTCAGACCTAAGGACAGAGTAGGTCTGATTCATGATGTGT	1
546	Homo sapiens	MIMAT0000063_MirBase_let-7b_microRNA	TGAGGTAGTAGGTTGTGTGGTT	ENSG00000196924_ENST00000369863_FLNA_mRNA	GGCACCTGGCAGCTACCTCATCTCCATCAAGTACGGCGGCCCCTACCAC	TGAGGTAGTAGGTTGTGTGGTTGGCACCTGGCAGCTACCTCATCTCCATCAAGTACGGCGGCCCCTACCAC	1
547	Homo sapiens	MIMAT0000063_MirBase_let-7b_microRNA	TGAGGTAGTAGGTTGTGTGGTT	ENSG00000166848_ENST00000300086_TERF2IP_mRNA	AAGGACCGCTACCTCAAGCACCTGCGGGGCCAGGAGCATAAGTACC	TGAGGTAGTAGGTTGTGTGGTTAAGGACCGCTACCTCAAGCACCTGCGGGGCCAGGAGCATAAGTACC	1
548	Homo sapiens	MIMAT0000063_MirBase_let-7b_microRNA	TGAGGTAGTAGGTTGTGTGGTT	ENSG00000103202_ENST00000219479_NME4_mRNA	AGCCACCAACTTCAGTGCCTTTCTGTACCCCAAGCCAGCACAAGATTGGACCAA	TGAGGTAGTAGGTTGTGTGGTTAGCCACCAACTTCAGTGCCTTTCTGTACCCCAAGCCAGCACAAGATTGGACCAA	1
549	Homo sapiens	MIMAT0000063_MirBase_let-7b_microRNA	TGAGGTAGTAGGTTGTGTGGTT	ENSG00000183337_ENST00000397354_BCOR_mRNA	AAGGCCTTGCTACCTCAGCAGTCCTACAGCTTGGCCCAGCCGCT	TGAGGTAGTAGGTTGTGTGGTTAAGGCCTTGCTACCTCAGCAGTCCTACAGCTTGGCCCAGCCGCT	1
550	Homo sapiens	MIMAT0000063_MirBase_let-7b_microRNA	TGAGGTAGTAGGTTGTGTGGTT	ENSG00000112576_ENST00000372991_CCND3_mRNA	CACCCACCTCCCTGCCTCCAGGAACCACACCACATCTAAGCCTGAAGGGGCGTCTGTTCC	TGAGGTAGTAGGTTGTGTGGTTCACCCACCTCCCTGCCTCCAGGAACCACACCACATCTAAGCCTGAAGGGGCGTCTGTTCC	1
551	Homo sapiens	MIMAT0000063_MirBase_let-7b_microRNA	TGAGGTAGTAGGTTGTGTGGTT	ENSG00000165891_ENST00000322886_E2F7_mRNA	ATTCCACAGACCTTGCCTCTCCCAAGACTATGGGTAACAGGGCATCTATACCCCTCAAAG	TGAGGTAGTAGGTTGTGTGGTTATTCCACAGACCTTGCCTCTCCCAAGACTATGGGTAACAGGGCATCTATACCCCTCAAAG	1
552	Homo sapiens	MIMAT0000063_MirBase_let-7b_microRNA	TGAGGTAGTAGGTTGTGTGGTT	ENSG00000096696_ENST00000379802_DSP_mRNA	ACCGATCCGGCAGCCTCAGCCTCACTCAATTTGCTGACATGATCTCCTTGAAAAATGGTGTCG	TGAGGTAGTAGGTTGTGTGGTTACCGATCCGGCAGCCTCAGCCTCACTCAATTTGCTGACATGATCTCCTTGAAAAATGGTGTCG	1
553	Homo sapiens	MIMAT0000063_MirBase_let-7b_microRNA	TGAGGTAGTAGGTTGTGTGGTT	ENSG00000168116_ENST00000370733_KIAA1586_mRNA	AATTCAGCACATGAACCTACGCCTTTTATCTGACAGAAACCATGAAGATATTTTTAATTACTTTGATTTGCTGG	TGAGGTAGTAGGTTGTGTGGTTAATTCAGCACATGAACCTACGCCTTTTATCTGACAGAAACCATGAAGATATTTTTAATTACTTTGATTTGCTGG	1
554	Homo sapiens	MIMAT0000063_MirBase_let-7b_microRNA	TGAGGTAGTAGGTTGTGTGGTT	ENSG00000205339_ENST00000379719_IPO7_mRNA	ATAATCCACACCTACTACTCAATACCTTAGAAAATCTTCGCTTCCCTAATAATGTTGAACCAGTTACA	TGAGGTAGTAGGTTGTGTGGTTATAATCCACACCTACTACTCAATACCTTAGAAAATCTTCGCTTCCCTAATAATGTTGAACCAGTTACA	1
555	Homo sapiens	MIMAT0000063_MirBase_let-7b_microRNA	TGAGGTAGTAGGTTGTGTGGTT	ENSG00000104738_ENST00000523944_MCM4_mRNA	CATCCACAACCGCTCCCTCTTCTCTGACAAGCAGATGATCAAGCTTCAGGAGTCTCCGGAA	TGAGGTAGTAGGTTGTGTGGTTCATCCACAACCGCTCCCTCTTCTCTGACAAGCAGATGATCAAGCTTCAGGAGTCTCCGGAA	1
556	Homo sapiens	MIMAT0000063_MirBase_let-7b_microRNA	TGAGGTAGTAGGTTGTGTGGTT	ENSG00000125875_ENST00000354200_TBC1D20_mRNA	CTCCCAAATAGGCACCCACTCACTACCTTGGCGTCGTTTTTTGGGTCTGACT	TGAGGTAGTAGGTTGTGTGGTTCTCCCAAATAGGCACCCACTCACTACCTTGGCGTCGTTTTTTGGGTCTGACT	1
557	Homo sapiens	MIMAT0000063_MirBase_let-7b_microRNA	TGAGGTAGTAGGTTGTGTGGTT	ENSG00000149016_ENST00000329251_TUT1_mRNA	CTCTTGCCATCACCTAGCTGCCTGCACCTGCCCTTCAGGGAGATGGGGGTCATTAAAGGAAACTGAACATTG	TGAGGTAGTAGGTTGTGTGGTTCTCTTGCCATCACCTAGCTGCCTGCACCTGCCCTTCAGGGAGATGGGGGTCATTAAAGGAAACTGAACATTG	1
558	Homo sapiens	MIMAT0000063_MirBase_let-7b_microRNA	TGAGGTAGTAGGTTGTGTGGTT	ENSG00000101445_ENST00000299824_PPP1R16B_mRNA	CCAAAGTCTGAGCCACCAGCCACACCTGACAGGGGTGAGAAGTCCTCGCTGT	TGAGGTAGTAGGTTGTGTGGTTCCAAAGTCTGAGCCACCAGCCACACCTGACAGGGGTGAGAAGTCCTCGCTGT	1
559	Homo sapiens	MIMAT0000063_MirBase_let-7b_microRNA	TGAGGTAGTAGGTTGTGTGGTT	ENSG00000183826_ENST00000481247_BTBD9_mRNA	AGCCCACACTTCCCACCTGGGCCTGAGGGTGCGGCCAGTGCCC	TGAGGTAGTAGGTTGTGTGGTTAGCCCACACTTCCCACCTGGGCCTGAGGGTGCGGCCAGTGCCC	1
560	Homo sapiens	MIMAT0000063_MirBase_let-7b_microRNA	TGAGGTAGTAGGTTGTGTGGTT	ENSG00000012061_ENST00000013807_ERCC1_mRNA	ACCACAACCTGCACCCAGACTACATCCATGGGCGGCTGCAGAGCCT	TGAGGTAGTAGGTTGTGTGGTTACCACAACCTGCACCCAGACTACATCCATGGGCGGCTGCAGAGCCT	1
561	Homo sapiens	MIMAT0000063_MirBase_let-7b_microRNA	TGAGGTAGTAGGTTGTGTGGTT	ENSG00000104973_ENST00000312865_MED25_mRNA	AAGCCACCACCTGCTTCCCAGCCCAGTCTGGTCTCCACTGTGGCCCCT	TGAGGTAGTAGGTTGTGTGGTTAAGCCACCACCTGCTTCCCAGCCCAGTCTGGTCTCCACTGTGGCCCCT	1
562	Homo sapiens	MIMAT0000063_MirBase_let-7b_microRNA	TGAGGTAGTAGGTTGTGTGGTT	ENSG00000204469_ENST00000376033_BAT2_mRNA	AAACCACCCTCCTGCTCCCCGAGGCCGCACTGCCAGCGAGACA	TGAGGTAGTAGGTTGTGTGGTTAAACCACCCTCCTGCTCCCCGAGGCCGCACTGCCAGCGAGACA	1
563	Homo sapiens	MIMAT0000063_MirBase_let-7b_microRNA	TGAGGTAGTAGGTTGTGTGGTT	ENSG00000166348_ENST00000339859_USP54_mRNA	ATCCACCTATCCCTATTACCTGACCCTTTGTCTTCCCTGTCTCCCA	TGAGGTAGTAGGTTGTGTGGTTATCCACCTATCCCTATTACCTGACCCTTTGTCTTCCCTGTCTCCCA	1
564	Homo sapiens	MIMAT0000063_MirBase_let-7b_microRNA	TGAGGTAGTAGGTTGTGTGGTT	ENSG00000140505_ENST00000343932_CYP1A2_mRNA	TCTCAGCTCACTACAACCTCCGCCTCCCATGTTCAAGCGATTCTCCTGCCT	TGAGGTAGTAGGTTGTGTGGTTTCTCAGCTCACTACAACCTCCGCCTCCCATGTTCAAGCGATTCTCCTGCCT	1
565	Homo sapiens	MIMAT0000063_MirBase_let-7b_microRNA	TGAGGTAGTAGGTTGTGTGGTT	ENSG00000197822_ENST00000355237_OCLN_mRNA	AGCTCACCACAACCTCCGCCTCCCAGGTTCAAACAATTCTCCTGCCT	TGAGGTAGTAGGTTGTGTGGTTAGCTCACCACAACCTCCGCCTCCCAGGTTCAAACAATTCTCCTGCCT	1
566	Homo sapiens	MIMAT0000063_MirBase_let-7b_microRNA	TGAGGTAGTAGGTTGTGTGGTT	ENSG00000189403_ENST00000341423_HMGB1_mRNA	AGCCACTAACCTTGCCTGGTACAGTATGGGGGTTGTAAATTGGCATGGAA	TGAGGTAGTAGGTTGTGTGGTTAGCCACTAACCTTGCCTGGTACAGTATGGGGGTTGTAAATTGGCATGGAA	1
567	Homo sapiens	MIMAT0000063_MirBase_let-7b_microRNA	TGAGGTAGTAGGTTGTGTGGTT	ENSG00000144597_ENST00000396842_EAF1_mRNA	ACAGCCACCACCACCTCCACCACCTATGCCATTCAGAGCTCCAACGAAGC	TGAGGTAGTAGGTTGTGTGGTTACAGCCACCACCACCTCCACCACCTATGCCATTCAGAGCTCCAACGAAGC	1
568	Homo sapiens	MIMAT0000063_MirBase_let-7b_microRNA	TGAGGTAGTAGGTTGTGTGGTT	ENSG00000198763_ENST00000361453_MT-ND2_mRNA	ACTCTCCGGACAATGAACCATAACCAATACTACCAATCAATACTCATCATTAATAATCATAATAGCTATAGCAATA	TGAGGTAGTAGGTTGTGTGGTTACTCTCCGGACAATGAACCATAACCAATACTACCAATCAATACTCATCATTAATAATCATAATAGCTATAGCAATA	1
569	Homo sapiens	MIMAT0000063_MirBase_let-7b_microRNA	TGAGGTAGTAGGTTGTGTGGTT	ENSG00000113569_ENST00000231498_NUP155_mRNA	TGCTACACCCTGCTATTGTCTGTTTGTTTGTTTGAGACTGAGTTTTGCTC	TGAGGTAGTAGGTTGTGTGGTTTGCTACACCCTGCTATTGTCTGTTTGTTTGTTTGAGACTGAGTTTTGCTC	1
570	Homo sapiens	MIMAT0000063_MirBase_let-7b_microRNA	TGAGGTAGTAGGTTGTGTGGTT	ENSG00000204842_ENST00000377617_ATXN2_mRNA	CCACACCCTCAGCCTTCAGCTACCCCCACTGGACAGCAGCAAAGCCAACATG	TGAGGTAGTAGGTTGTGTGGTTCCACACCCTCAGCCTTCAGCTACCCCCACTGGACAGCAGCAAAGCCAACATG	1
571	Homo sapiens	MIMAT0000063_MirBase_let-7b_microRNA	TGAGGTAGTAGGTTGTGTGGTT	ENSG00000135414_ENST00000257868_GDF11_mRNA	TTGAGAATCTCCTGATCCACACCCTATCCTTACTTCACCACCAGGCCTCTTGGCTCCAG	TGAGGTAGTAGGTTGTGTGGTTTTGAGAATCTCCTGATCCACACCCTATCCTTACTTCACCACCAGGCCTCTTGGCTCCAG	1
572	Homo sapiens	MIMAT0000063_MirBase_let-7b_microRNA	TGAGGTAGTAGGTTGTGTGGTT	ENSG00000105220_ENST00000356487_GPI_mRNA	ATTGCCTCCAAGACCTTTACTACCCAGGAGACCATCACGAATGCAGAGACGGCGAAG	TGAGGTAGTAGGTTGTGTGGTTATTGCCTCCAAGACCTTTACTACCCAGGAGACCATCACGAATGCAGAGACGGCGAAG	1
573	Homo sapiens	MIMAT0000063_MirBase_let-7b_microRNA	TGAGGTAGTAGGTTGTGTGGTT	ENSG00000133597_ENST00000072869_ADCK2_mRNA	GCCACCAACCTCATCTCCGTGGCAGTGAAAGTGTTGCACCCTGGCCTGCTC	TGAGGTAGTAGGTTGTGTGGTTGCCACCAACCTCATCTCCGTGGCAGTGAAAGTGTTGCACCCTGGCCTGCTC	1
574	Homo sapiens	MIMAT0000063_MirBase_let-7b_microRNA	TGAGGTAGTAGGTTGTGTGGTT	ENSG00000072501_ENST00000322213_SMC1A_mRNA	TCTCATTCAGCTACCAACCACTCCTTGATCCTTCCCTTCTTAGTGGCTGTTGTTT	TGAGGTAGTAGGTTGTGTGGTTTCTCATTCAGCTACCAACCACTCCTTGATCCTTCCCTTCTTAGTGGCTGTTGTTT	1
575	Homo sapiens	MIMAT0000063_MirBase_let-7b_microRNA	TGAGGTAGTAGGTTGTGTGGTT	ENSG00000115107_ENST00000393106_STEAP3_mRNA	CCACCCCCACAACTTCCCTTTTGCTACTTCCCCAAGGCTCTTGCAGAGCTAGGGCTCTGAAGGGGAGGGA	TGAGGTAGTAGGTTGTGTGGTTCCACCCCCACAACTTCCCTTTTGCTACTTCCCCAAGGCTCTTGCAGAGCTAGGGCTCTGAAGGGGAGGGA	1
576	Homo sapiens	MIMAT0000063_MirBase_let-7b_microRNA	TGAGGTAGTAGGTTGTGTGGTT	ENSG00000088247_ENST00000398148_KHSRP_mRNA	TGGGCCGCCTACTACTCACACTACTACCAGCAGCCCCCGGGCCCCGTCCCCGGCCC	TGAGGTAGTAGGTTGTGTGGTTTGGGCCGCCTACTACTCACACTACTACCAGCAGCCCCCGGGCCCCGTCCCCGGCCC	1
577	Homo sapiens	MIMAT0000063_MirBase_let-7b_microRNA	TGAGGTAGTAGGTTGTGTGGTT	ENSG00000163872_ENST00000421660_YEATS2_mRNA	AGCAAGCCACCTGCCATTCTGCCTGTAGCTGCCCCAACTCCAGTTGTCC	TGAGGTAGTAGGTTGTGTGGTTAGCAAGCCACCTGCCATTCTGCCTGTAGCTGCCCCAACTCCAGTTGTCC	1
578	Homo sapiens	MIMAT0000063_MirBase_let-7b_microRNA	TGAGGTAGTAGGTTGTGTGGTT	ENSG00000228253_ENST00000361851_J01415-5_mRNA	ACCCAACTAAAAATATTAAACACAAACTACCACCTACCTCCCTCACCAAAGCCCATAAAAATAAAAAATTATAACAAACCC	TGAGGTAGTAGGTTGTGTGGTTACCCAACTAAAAATATTAAACACAAACTACCACCTACCTCCCTCACCAAAGCCCATAAAAATAAAAAATTATAACAAACCC	1
579	Homo sapiens	MIMAT0000063_MirBase_let-7b_microRNA	TGAGGTAGTAGGTTGTGTGGTT	ENSG00000131196_ENST00000318065_NFATC1_mRNA	ACCACCAGCCACGAGGCCATCCTCTCCAACACCAAAGTCCTGGAGATCCCACTCCTGC	TGAGGTAGTAGGTTGTGTGGTTACCACCAGCCACGAGGCCATCCTCTCCAACACCAAAGTCCTGGAGATCCCACTCCTGC	1
580	Homo sapiens	MIMAT0000063_MirBase_let-7b_microRNA	TGAGGTAGTAGGTTGTGTGGTT	ENSG00000115524_ENST00000335508_SF3B1_mRNA	GATCCTACACCTAGCCACACACCAGCGGGAGCTGCTACTCCTGGACGAGGT	TGAGGTAGTAGGTTGTGTGGTTGATCCTACACCTAGCCACACACCAGCGGGAGCTGCTACTCCTGGACGAGGT	1
581	Homo sapiens	MIMAT0000063_MirBase_let-7b_microRNA	TGAGGTAGTAGGTTGTGTGGTT	ENSG00000156299_ENST00000286827_TIAM1_mRNA	AATGCCACCAACTCCAGCTACTCACCCACCACAGGCCGGGCCTTTGTGGGC	TGAGGTAGTAGGTTGTGTGGTTAATGCCACCAACTCCAGCTACTCACCCACCACAGGCCGGGCCTTTGTGGGC	1
582	Homo sapiens	MIMAT0000063_MirBase_let-7b_microRNA	TGAGGTAGTAGGTTGTGTGGTT	ENSG00000113282_ENST00000411809_CLINT1_mRNA	AGATCAGAATGCTTCAACCCACACACCTCAGTCTTCAGTTAAGACTTCAGTGCCTAGCAGCAAGT	TGAGGTAGTAGGTTGTGTGGTTAGATCAGAATGCTTCAACCCACACACCTCAGTCTTCAGTTAAGACTTCAGTGCCTAGCAGCAAGT	1
583	Homo sapiens	MIMAT0000063_MirBase_let-7b_microRNA	TGAGGTAGTAGGTTGTGTGGTT	ENSG00000126883_ENST00000359428_NUP214_mRNA	ATCCACAGCTACCTCAAATACCTCTAACCTATTTGGAAACAGTGGGGCCA	TGAGGTAGTAGGTTGTGTGGTTATCCACAGCTACCTCAAATACCTCTAACCTATTTGGAAACAGTGGGGCCA	1
584	Homo sapiens	MIMAT0000063_MirBase_let-7b_microRNA	TGAGGTAGTAGGTTGTGTGGTT	ENSG00000126903_ENST00000263512_SLC10A3_mRNA	CTCGGAAAACCCAATCCTCTACCTGCTCCTGCCTCTTATCTTTGTCAACAAG	TGAGGTAGTAGGTTGTGTGGTTCTCGGAAAACCCAATCCTCTACCTGCTCCTGCCTCTTATCTTTGTCAACAAG	1
585	Homo sapiens	MIMAT0000063_MirBase_let-7b_microRNA	TGAGGTAGTAGGTTGTGTGGTT	ENSG00000184304_ENST00000331968_PRKD1_mRNA	CTTTTTCGCCATGACCCTACCTCTGAAAACATCCTTCAGCTGGTGAAAGCGGCCA	TGAGGTAGTAGGTTGTGTGGTTCTTTTTCGCCATGACCCTACCTCTGAAAACATCCTTCAGCTGGTGAAAGCGGCCA	1
586	Homo sapiens	MIMAT0000063_MirBase_let-7b_microRNA	TGAGGTAGTAGGTTGTGTGGTT	ENSG00000110651_ENST00000263645_CD81_mRNA	AGACCACCAACCTCCTGTATCTGGAGCTGGGAGACAAGCCCGC	TGAGGTAGTAGGTTGTGTGGTTAGACCACCAACCTCCTGTATCTGGAGCTGGGAGACAAGCCCGC	1
587	Homo sapiens	MIMAT0000063_MirBase_let-7b_microRNA	TGAGGTAGTAGGTTGTGTGGTT	ENSG00000143569_ENST00000343815_UBAP2L_mRNA	TCGACAACCTATACCTCCCAAAATAATGCTCAGGGCCCTCTTTA	TGAGGTAGTAGGTTGTGTGGTTTCGACAACCTATACCTCCCAAAATAATGCTCAGGGCCCTCTTTA	1
588	Homo sapiens	MIMAT0000063_MirBase_let-7b_microRNA	TGAGGTAGTAGGTTGTGTGGTT	ENSG00000083896_ENST00000344157_YTHDC1_mRNA	AACCTCCACACCATCCTTACTATCAGCACCATGCTCCACCTCCTCAAGCTCATC	TGAGGTAGTAGGTTGTGTGGTTAACCTCCACACCATCCTTACTATCAGCACCATGCTCCACCTCCTCAAGCTCATC	1
589	Homo sapiens	MIMAT0000063_MirBase_let-7b_microRNA	TGAGGTAGTAGGTTGTGTGGTT	ENSG00000164611_ENST00000352433_PTTG1_mRNA	GATGCCCCACCAGCCTTACCTAAAGCTACTAGAAAGGCTTTGGGAACTGTCAACA	TGAGGTAGTAGGTTGTGTGGTTGATGCCCCACCAGCCTTACCTAAAGCTACTAGAAAGGCTTTGGGAACTGTCAACA	1
590	Homo sapiens	MIMAT0000063_MirBase_let-7b_microRNA	TGAGGTAGTAGGTTGTGTGGTT	ENSG00000165782_ENST00000250489_TMEM55B_mRNA	ACTGCCACTGGCCTTGCCTTTGGCACATGGAAGCATGCACGGCGAT	TGAGGTAGTAGGTTGTGTGGTTACTGCCACTGGCCTTGCCTTTGGCACATGGAAGCATGCACGGCGAT	1
591	Homo sapiens	MIMAT0000063_MirBase_let-7b_microRNA	TGAGGTAGTAGGTTGTGTGGTT	ENSG00000140320_ENST00000416165_BAHD1_mRNA	AAGCCACACCCACCTGAAATCAAACCAAAGGAGTGCTGTGGCTCC	TGAGGTAGTAGGTTGTGTGGTTAAGCCACACCCACCTGAAATCAAACCAAAGGAGTGCTGTGGCTCC	1
592	Homo sapiens	MIMAT0000063_MirBase_let-7b_microRNA	TGAGGTAGTAGGTTGTGTGGTT	ENSG00000162923_ENST00000414423_WDR26_mRNA	CTGCCTCCGCCACCACCGCCGCCTCCTCTTCCTTGGCCACCCCAGAACTGGGCAGCAGCC	TGAGGTAGTAGGTTGTGTGGTTCTGCCTCCGCCACCACCGCCGCCTCCTCTTCCTTGGCCACCCCAGAACTGGGCAGCAGCC	1
593	Homo sapiens	MIMAT0000063_MirBase_let-7b_microRNA	TGAGGTAGTAGGTTGTGTGGTT	ENSG00000111412_ENST00000261318_C12orf49_mRNA	CTCCTACTACCTCTTATACTCATCTCCCCAAATTATTTGCCTCCCT	TGAGGTAGTAGGTTGTGTGGTTCTCCTACTACCTCTTATACTCATCTCCCCAAATTATTTGCCTCCCT	1
594	Homo sapiens	MIMAT0000063_MirBase_let-7b_microRNA	TGAGGTAGTAGGTTGTGTGGTT	ENSG00000121741_ENST00000382869_ZMYM2_mRNA	CCTTTCTTCCTTCTCCCACAAGCCTGCTCCAAAGAAACTCTGTGTTATGTGTAAAAAAGATATA	TGAGGTAGTAGGTTGTGTGGTTCCTTTCTTCCTTCTCCCACAAGCCTGCTCCAAAGAAACTCTGTGTTATGTGTAAAAAAGATATA	1
595	Homo sapiens	MIMAT0000063_MirBase_let-7b_microRNA	TGAGGTAGTAGGTTGTGTGGTT	ENSG00000111144_ENST00000228740_LTA4H_mRNA	AAAAAGTTCCAATACCCTGCTACCTGATTGCTTTAGTTGTTGGAGCTTTAGAAAGCAGG	TGAGGTAGTAGGTTGTGTGGTTAAAAAGTTCCAATACCCTGCTACCTGATTGCTTTAGTTGTTGGAGCTTTAGAAAGCAGG	1
596	Homo sapiens	MIMAT0000063_MirBase_let-7b_microRNA	TGAGGTAGTAGGTTGTGTGGTT	ENSG00000122778_ENST00000440172_KIAA1549_mRNA	TATTGATTATTCATGAGCCAGCGCCACTGCCAGGACCTCTGAAGGACCACACCACGCCCTCGGAAAATGGA	TGAGGTAGTAGGTTGTGTGGTTTATTGATTATTCATGAGCCAGCGCCACTGCCAGGACCTCTGAAGGACCACACCACGCCCTCGGAAAATGGA	1
597	Homo sapiens	MIMAT0000063_MirBase_let-7b_microRNA	TGAGGTAGTAGGTTGTGTGGTT	ENSG00000132613_ENST00000338779_MTSS1L_mRNA	TTAGCAACCACCTCATAGGCCCACCCACCTCGGGATCCGAGCCAACCATCCCACATCACAAACTTTG	TGAGGTAGTAGGTTGTGTGGTTTTAGCAACCACCTCATAGGCCCACCCACCTCGGGATCCGAGCCAACCATCCCACATCACAAACTTTG	1
598	Homo sapiens	MIMAT0000063_MirBase_let-7b_microRNA	TGAGGTAGTAGGTTGTGTGGTT	ENSG00000137309_ENST00000447654_HMGA1_mRNA	GCCAACACCTAAGAGACCTCGGGGCCGACCAAAGGGAAGCAAAAACAAGGGTGCT	TGAGGTAGTAGGTTGTGTGGTTGCCAACACCTAAGAGACCTCGGGGCCGACCAAAGGGAAGCAAAAACAAGGGTGCT	1
599	Homo sapiens	MIMAT0000063_MirBase_let-7b_microRNA	TGAGGTAGTAGGTTGTGTGGTT	ENSG00000198899_ENST00000361899_MT-ATP6_mRNA	ACTTCTTACCACAAGGCACACCTACACCCCTTATCCCCATACTAGTTATTATCGAAACCATCA	TGAGGTAGTAGGTTGTGTGGTTACTTCTTACCACAAGGCACACCTACACCCCTTATCCCCATACTAGTTATTATCGAAACCATCA	1
600	Homo sapiens	MIMAT0000063_MirBase_let-7b_microRNA	TGAGGTAGTAGGTTGTGTGGTT	ENSG00000164830_ENST00000312046_OXR1_mRNA	CCACCGCCGAAACCGTCGACCTCCTGGGCCCCAGTTCCGCGTCCAGC	TGAGGTAGTAGGTTGTGTGGTTCCACCGCCGAAACCGTCGACCTCCTGGGCCCCAGTTCCGCGTCCAGC	1
601	Homo sapiens	MIMAT0000063_MirBase_let-7b_microRNA	TGAGGTAGTAGGTTGTGTGGTT	ENSG00000141759_ENST00000269601_TXNL4A_mRNA	ACTCCACCAAGTACCGCTACTGAGGCGCCCTCAGTCTGCGCGGATAAATGT	TGAGGTAGTAGGTTGTGTGGTTACTCCACCAAGTACCGCTACTGAGGCGCCCTCAGTCTGCGCGGATAAATGT	1
602	Homo sapiens	MIMAT0000063_MirBase_let-7b_microRNA	TGAGGTAGTAGGTTGTGTGGTT	ENSG00000111640_ENST00000229239_GAPDH_mRNA	TCCCCCACCACACTGAATCTCCCCTCCTCACAGTTGCCATGTAGACCCCTTGAAGAGGGGAGGGGCC	TGAGGTAGTAGGTTGTGTGGTTTCCCCCACCACACTGAATCTCCCCTCCTCACAGTTGCCATGTAGACCCCTTGAAGAGGGGAGGGGCC	1
603	Homo sapiens	MIMAT0000063_MirBase_let-7b_microRNA	TGAGGTAGTAGGTTGTGTGGTT	ENSG00000198722_ENST00000378495_UNC13B_mRNA	CCCAACCTACTGCTATGAGTGTGAAGGCCTGCTCTGGGGCATTGCCCGGCAGGGCATGCGCTGCAGCGAATGTGG	TGAGGTAGTAGGTTGTGTGGTTCCCAACCTACTGCTATGAGTGTGAAGGCCTGCTCTGGGGCATTGCCCGGCAGGGCATGCGCTGCAGCGAATGTGG	1
604	Homo sapiens	MIMAT0000063_MirBase_let-7b_microRNA	TGAGGTAGTAGGTTGTGTGGTT	ENSG00000102030_ENST00000464845_NAA10_mRNA	AACCGGGCCGCCCTGCACCTCTATTCCAACACCCTCAACTTTCAGATCAGTG	TGAGGTAGTAGGTTGTGTGGTTAACCGGGCCGCCCTGCACCTCTATTCCAACACCCTCAACTTTCAGATCAGTG	1
605	Homo sapiens	MIMAT0000063_MirBase_let-7b_microRNA	TGAGGTAGTAGGTTGTGTGGTT	ENSG00000167470_ENST00000300952_MIDN_mRNA	TTCCTACCTCCTTCACCCTTCACTCCTGCCCTCCTCTTCCTCC	TGAGGTAGTAGGTTGTGTGGTTTTCCTACCTCCTTCACCCTTCACTCCTGCCCTCCTCTTCCTCC	1
606	Homo sapiens	MIMAT0000063_MirBase_let-7b_microRNA	TGAGGTAGTAGGTTGTGTGGTT	ENSG00000198804_ENST00000361624_MT-CO1_mRNA	CTCAGGCTACACCCTAGACCAAACCTACGCCAAAATCCATTTCACTATCATATTCATCGGCGTAAATCTAACTTTC	TGAGGTAGTAGGTTGTGTGGTTCTCAGGCTACACCCTAGACCAAACCTACGCCAAAATCCATTTCACTATCATATTCATCGGCGTAAATCTAACTTTC	1
607	Homo sapiens	MIMAT0000063_MirBase_let-7b_microRNA	TGAGGTAGTAGGTTGTGTGGTT	ENSG00000166704_ENST00000341164_ZNF606_mRNA	TCCATTCAACCTATTTACCCTGCAAGAATACAAACTGGAGATAATCTTTTCAAA	TGAGGTAGTAGGTTGTGTGGTTTCCATTCAACCTATTTACCCTGCAAGAATACAAACTGGAGATAATCTTTTCAAA	1
608	Homo sapiens	MIMAT0000063_MirBase_let-7b_microRNA	TGAGGTAGTAGGTTGTGTGGTT	ENSG00000168710_ENST00000369799_AHCYL1_mRNA	TCCACCTGAACCACACACTCTAAAGAAATATTTTTTAAGATAACTTTTATTTTCTTCTTACTCCTTTCCTCTT	TGAGGTAGTAGGTTGTGTGGTTTCCACCTGAACCACACACTCTAAAGAAATATTTTTTAAGATAACTTTTATTTTCTTCTTACTCCTTTCCTCTT	1
609	Homo sapiens	MIMAT0000063_MirBase_let-7b_microRNA	TGAGGTAGTAGGTTGTGTGGTT	ENSG00000170043_ENST00000303731_TRAPPC1_mRNA	ACTGTCCACAACCTGTACCTGTTTGACCGGAATGGAGTGTGTCTGCACT	TGAGGTAGTAGGTTGTGTGGTTACTGTCCACAACCTGTACCTGTTTGACCGGAATGGAGTGTGTCTGCACT	1
610	Homo sapiens	MIMAT0000063_MirBase_let-7b_microRNA	TGAGGTAGTAGGTTGTGTGGTT	ENSG00000167460_ENST00000300933_TPM4_mRNA	CACCCCACCACCCTACTCCTATTTATTCAGCACCACACTACCCAGGAAA	TGAGGTAGTAGGTTGTGTGGTTCACCCCACCACCCTACTCCTATTTATTCAGCACCACACTACCCAGGAAA	1
611	Homo sapiens	MIMAT0000063_MirBase_let-7b_microRNA	TGAGGTAGTAGGTTGTGTGGTT	ENSG00000105939_ENST00000242351_ZC3HAV1_mRNA	TTCCACTGACCTACTGAATATCTAGCATCCTTAGATTGGCTCAA	TGAGGTAGTAGGTTGTGTGGTTTTCCACTGACCTACTGAATATCTAGCATCCTTAGATTGGCTCAA	1
612	Homo sapiens	MIMAT0000063_MirBase_let-7b_microRNA	TGAGGTAGTAGGTTGTGTGGTT	ENSG00000100906_ENST00000216797_NFKBIA_mRNA	CGAGGAAATACCCCCCTACACCTTGCCTGTGAGCAGGGCTGCCTGGCCAGCGTGGGAGT	TGAGGTAGTAGGTTGTGTGGTTCGAGGAAATACCCCCCTACACCTTGCCTGTGAGCAGGGCTGCCTGGCCAGCGTGGGAGT	1
613	Homo sapiens	MIMAT0000063_MirBase_let-7b_microRNA	TGAGGTAGTAGGTTGTGTGGTT	ENSG00000204469_ENST00000376033_BAT2_mRNA	GAACCCCGCCCACTTACCTCACCTCTGCGCCAGGCTGCGGATGAGGATGACAAGGG	TGAGGTAGTAGGTTGTGTGGTTGAACCCCGCCCACTTACCTCACCTCTGCGCCAGGCTGCGGATGAGGATGACAAGGG	1
614	Homo sapiens	MIMAT0000063_MirBase_let-7b_microRNA	TGAGGTAGTAGGTTGTGTGGTT	ENSG00000170004_ENST00000380358_CHD3_mRNA	CCTCTAAACCTGCTACTCCAGCTCCAAGTGAGAAAGGAGAAGGC	TGAGGTAGTAGGTTGTGTGGTTCCTCTAAACCTGCTACTCCAGCTCCAAGTGAGAAAGGAGAAGGC	1
615	Homo sapiens	MIMAT0000063_MirBase_let-7b_microRNA	TGAGGTAGTAGGTTGTGTGGTT	ENSG00000131467_ENST00000441946_PSME3_mRNA	TACGCCCATACAGACATGCACACACAGACTCCTACTCCATTAGCTAACATACCCTCCCTCTCCACAACCCCTGTCACATA	TGAGGTAGTAGGTTGTGTGGTTTACGCCCATACAGACATGCACACACAGACTCCTACTCCATTAGCTAACATACCCTCCCTCTCCACAACCCCTGTCACATA	1
616	Homo sapiens	MIMAT0000063_MirBase_let-7b_microRNA	TGAGGTAGTAGGTTGTGTGGTT	ENSG00000172534_ENST00000310441_HCFC1_mRNA	GCCACCAACACGTCTACCCGCCCTATCATCACAGTGCACAAGTCAGGCA	TGAGGTAGTAGGTTGTGTGGTTGCCACCAACACGTCTACCCGCCCTATCATCACAGTGCACAAGTCAGGCA	1
617	Homo sapiens	MIMAT0000063_MirBase_let-7b_microRNA	TGAGGTAGTAGGTTGTGTGGTT	ENSG00000231555_ENST00000445736_HSPA1B_mRNA	ACGCAGATCTTCACCACCTACTCCGACAACCAACCCGGGGTGCTGATCCAGG	TGAGGTAGTAGGTTGTGTGGTTACGCAGATCTTCACCACCTACTCCGACAACCAACCCGGGGTGCTGATCCAGG	1
618	Homo sapiens	MIMAT0000063_MirBase_let-7b_microRNA	TGAGGTAGTAGGTTGTGTGGTT	ENSG00000092201_ENST00000216297_SUPT16H_mRNA	AATCCTCCAACCTACCCTACTGCCATGACCTTCCGCACATCTCTAAGT	TGAGGTAGTAGGTTGTGTGGTTAATCCTCCAACCTACCCTACTGCCATGACCTTCCGCACATCTCTAAGT	1
619	Homo sapiens	MIMAT0000063_MirBase_let-7b_microRNA	TGAGGTAGTAGGTTGTGTGGTT	ENSG00000221914_ENST00000380737_PPP2R2A_mRNA	AACTCCAACAGCTGCCTCAAATAAAAATCTGTATATGAATACATTTT	TGAGGTAGTAGGTTGTGTGGTTAACTCCAACAGCTGCCTCAAATAAAAATCTGTATATGAATACATTTT	1
620	Homo sapiens	MIMAT0000063_MirBase_let-7b_microRNA	TGAGGTAGTAGGTTGTGTGGTT	ENSG00000113196_ENST00000231121_HAND1_mRNA	ATCCCCAACCCTTTTCTACCTCAAGTCTGTGTGACCACTCACAGCCCCCCTCCCTTCGCCA	TGAGGTAGTAGGTTGTGTGGTTATCCCCAACCCTTTTCTACCTCAAGTCTGTGTGACCACTCACAGCCCCCCTCCCTTCGCCA	1
621	Homo sapiens	MIMAT0000063_MirBase_let-7b_microRNA	TGAGGTAGTAGGTTGTGTGGTT	ENSG00000117114_ENST00000359929_LPHN2_mRNA	ATGCCAACTACCATGATACCTCACCATACAGATGGGGAGGAAAGACTGATATCG	TGAGGTAGTAGGTTGTGTGGTTATGCCAACTACCATGATACCTCACCATACAGATGGGGAGGAAAGACTGATATCG	1
622	Homo sapiens	MIMAT0000063_MirBase_let-7b_microRNA	TGAGGTAGTAGGTTGTGTGGTT	ENSG00000160633_ENST00000292123_SAFB_mRNA	CACAGGGACCGCGGCCGCTACCCCGACCACTCGGTGGACAGGAGAGAAGGTT	TGAGGTAGTAGGTTGTGTGGTTCACAGGGACCGCGGCCGCTACCCCGACCACTCGGTGGACAGGAGAGAAGGTT	1
623	Homo sapiens	MIMAT0000063_MirBase_let-7b_microRNA	TGAGGTAGTAGGTTGTGTGGTT	ENSG00000109929_ENST00000392789_SC5DL_mRNA	GGACACACTATCACCTATTACATTTTACTGATTAACAAATAAATTGGAATTTAAAAAT	TGAGGTAGTAGGTTGTGTGGTTGGACACACTATCACCTATTACATTTTACTGATTAACAAATAAATTGGAATTTAAAAAT	1
624	Homo sapiens	MIMAT0000063_MirBase_let-7b_microRNA	TGAGGTAGTAGGTTGTGTGGTT	ENSG00000135537_ENST00000368977_LACE1_mRNA	ACGGTTCAGACATCCGAGAGCATGACCCCAACTGCCACTTCAGAGACTTATTTGAAAGCTTTGGCCGTTTGCCA	TGAGGTAGTAGGTTGTGTGGTTACGGTTCAGACATCCGAGAGCATGACCCCAACTGCCACTTCAGAGACTTATTTGAAAGCTTTGGCCGTTTGCCA	1
625	Homo sapiens	MIMAT0000063_MirBase_let-7b_microRNA	TGAGGTAGTAGGTTGTGTGGTT	ENSG00000198763_ENST00000361453_MT-ND2_mRNA	CACGCTACTCCTACCTATCTCCCCTTTTATACTAATAATCTTAT	TGAGGTAGTAGGTTGTGTGGTTCACGCTACTCCTACCTATCTCCCCTTTTATACTAATAATCTTAT	1
626	Homo sapiens	MIMAT0000063_MirBase_let-7b_microRNA	TGAGGTAGTAGGTTGTGTGGTT	ENSG00000006715_ENST00000310301_VPS41_mRNA	ATCCTGCAAGCTGCTACCTGCAACTTGGACGTTGTTTCCACGTGCTCTGCTG	TGAGGTAGTAGGTTGTGTGGTTATCCTGCAAGCTGCTACCTGCAACTTGGACGTTGTTTCCACGTGCTCTGCTG	1
627	Homo sapiens	MIMAT0000063_MirBase_let-7b_microRNA	TGAGGTAGTAGGTTGTGTGGTT	ENSG00000170471_ENST00000262879_RALGAPB_mRNA	ATCCCTGCCTTAAACATCTGCCTCAAATATTTTTTCGTGCCATGCGTGGAATC	TGAGGTAGTAGGTTGTGTGGTTATCCCTGCCTTAAACATCTGCCTCAAATATTTTTTCGTGCCATGCGTGGAATC	1
628	Homo sapiens	MIMAT0000063_MirBase_let-7b_microRNA	TGAGGTAGTAGGTTGTGTGGTT	ENSG00000180182_ENST00000324817_MED14_mRNA	TCCACCTCGTAAACTACCTCAGCGCTCTTGGGCGGCATCCATACCTACCAT	TGAGGTAGTAGGTTGTGTGGTTTCCACCTCGTAAACTACCTCAGCGCTCTTGGGCGGCATCCATACCTACCAT	1
629	Homo sapiens	MIMAT0000063_MirBase_let-7b_microRNA	TGAGGTAGTAGGTTGTGTGGTT	ENSG00000122779_ENST00000343526_TRIM24_mRNA	ATCAACTACCAACAGCACATCCTCTACTCCTTCCAGCCCCACGATTACTAGTGCAGCAGGATATGATGGA	TGAGGTAGTAGGTTGTGTGGTTATCAACTACCAACAGCACATCCTCTACTCCTTCCAGCCCCACGATTACTAGTGCAGCAGGATATGATGGA	1
630	Homo sapiens	MIMAT0000063_MirBase_let-7b_microRNA	TGAGGTAGTAGGTTGTGTGGTT	ENSG00000158796_ENST00000368006_DEDD_mRNA	TCTCTACCCTTCCAACCAATCACACCCCTGCCTTTTTTTTTTTTTTTTTAAAGAAAAAGACA	TGAGGTAGTAGGTTGTGTGGTTTCTCTACCCTTCCAACCAATCACACCCCTGCCTTTTTTTTTTTTTTTTTAAAGAAAAAGACA	1
631	Homo sapiens	MIMAT0000063_MirBase_let-7b_microRNA	TGAGGTAGTAGGTTGTGTGGTT	ENSG00000100354_ENST00000335727_TNRC6B_mRNA	TACTGACCACCAACTGCTGCGGGATAACACCACAGGGTCTAATTCTTC	TGAGGTAGTAGGTTGTGTGGTTTACTGACCACCAACTGCTGCGGGATAACACCACAGGGTCTAATTCTTC	1
632	Homo sapiens	MIMAT0000063_MirBase_let-7b_microRNA	TGAGGTAGTAGGTTGTGTGGTT	ENSG00000100354_ENST00000454349_TNRC6B_mRNA	TACTGACCACCAACTGCTGCGGGATAACACCACAGGGTCTAATTCTTCCCTCAACACCTCGCTGCCTTCACCTGGTG	TGAGGTAGTAGGTTGTGTGGTTTACTGACCACCAACTGCTGCGGGATAACACCACAGGGTCTAATTCTTCCCTCAACACCTCGCTGCCTTCACCTGGTG	1
633	Homo sapiens	MIMAT0000063_MirBase_let-7b_microRNA	TGAGGTAGTAGGTTGTGTGGTT	ENSG00000119402_ENST00000373926_FBXW2_mRNA	GACAACCGCTACCTGTACATCATGGACTTGCGGACAGAGAGCCTGATTAGTCG	TGAGGTAGTAGGTTGTGTGGTTGACAACCGCTACCTGTACATCATGGACTTGCGGACAGAGAGCCTGATTAGTCG	1
634	Homo sapiens	MIMAT0000063_MirBase_let-7b_microRNA	TGAGGTAGTAGGTTGTGTGGTT	ENSG00000090060_ENST00000216277_PAPOLA_mRNA	CAACTCCATCAACTACTACCTAATCATGTGCTTCAGAAAAAGAAAAAGCATTCAACAGAAGGTGTCAAATTGAC	TGAGGTAGTAGGTTGTGTGGTTCAACTCCATCAACTACTACCTAATCATGTGCTTCAGAAAAAGAAAAAGCATTCAACAGAAGGTGTCAAATTGAC	1
635	Homo sapiens	MIMAT0000063_MirBase_let-7b_microRNA	TGAGGTAGTAGGTTGTGTGGTT	ENSG00000086232_ENST00000199389_EIF2AK1_mRNA	TTAGCGTCATTCCAAAACCACACCCTTGCAAAGCTTTGTACTCCGCACCCCAGATGATCTCCAGGCAGCTC	TGAGGTAGTAGGTTGTGTGGTTTTAGCGTCATTCCAAAACCACACCCTTGCAAAGCTTTGTACTCCGCACCCCAGATGATCTCCAGGCAGCTC	1
636	Homo sapiens	MIMAT0000063_MirBase_let-7b_microRNA	TGAGGTAGTAGGTTGTGTGGTT	ENSG00000102870_ENST00000262525_ZNF629_mRNA	AGAACCACAACCTCCTCAAGCACCAGAAGATCCACGCGGGCGAGAA	TGAGGTAGTAGGTTGTGTGGTTAGAACCACAACCTCCTCAAGCACCAGAAGATCCACGCGGGCGAGAA	1
637	Homo sapiens	MIMAT0000063_MirBase_let-7b_microRNA	TGAGGTAGTAGGTTGTGTGGTT	ENSG00000078053_ENST00000356264_AMPH_mRNA	AGCCCACGCCTTCTGCACCAGCCATGGGGGCTGCTGACCAGCTAGCAT	TGAGGTAGTAGGTTGTGTGGTTAGCCCACGCCTTCTGCACCAGCCATGGGGGCTGCTGACCAGCTAGCAT	1
638	Homo sapiens	MIMAT0000063_MirBase_let-7b_microRNA	TGAGGTAGTAGGTTGTGTGGTT	ENSG00000137804_ENST00000260359_NUSAP1_mRNA	AAAAGCTACATAGCCCTATCGAAATGCGAGGATTAATGCTTTAATGCTTTTAGAGACAG	TGAGGTAGTAGGTTGTGTGGTTAAAAGCTACATAGCCCTATCGAAATGCGAGGATTAATGCTTTAATGCTTTTAGAGACAG	1
639	Homo sapiens	MIMAT0000063_MirBase_let-7b_microRNA	TGAGGTAGTAGGTTGTGTGGTT	ENSG00000119638_ENST00000238616_NEK9_mRNA	TTTTGTGTCACACATCCTACCTTTGATGAGTCTCACATCCCACCTTCCT	TGAGGTAGTAGGTTGTGTGGTTTTTTGTGTCACACATCCTACCTTTGATGAGTCTCACATCCCACCTTCCT	1
640	Homo sapiens	MIMAT0000063_MirBase_let-7b_microRNA	TGAGGTAGTAGGTTGTGTGGTT	ENSG00000198786_ENST00000361567_MT-ND5_mRNA	AACAGCCCTAGACCTCAACTACCTAACCAACAAACTTAAAATAAAATCCCCACTATGCACATTTTATTTCTCC	TGAGGTAGTAGGTTGTGTGGTTAACAGCCCTAGACCTCAACTACCTAACCAACAAACTTAAAATAAAATCCCCACTATGCACATTTTATTTCTCC	1
641	Homo sapiens	MIMAT0000063_MirBase_let-7b_microRNA	TGAGGTAGTAGGTTGTGTGGTT	ENSG00000092871_ENST00000315249_RFFL_mRNA	TTGGCTTACTGCAACCTCCACCTCCCAGGTTCAAGCTATTCTCCTGCCTTA	TGAGGTAGTAGGTTGTGTGGTTTTGGCTTACTGCAACCTCCACCTCCCAGGTTCAAGCTATTCTCCTGCCTTA	1
642	Homo sapiens	MIMAT0000063_MirBase_let-7b_microRNA	TGAGGTAGTAGGTTGTGTGGTT	ENSG00000072501_ENST00000322213_SMC1A_mRNA	TATTTGACTCCCAACCTTCCCCCTACCTCCTGGCCCTTTTTGGTGTAG	TGAGGTAGTAGGTTGTGTGGTTTATTTGACTCCCAACCTTCCCCCTACCTCCTGGCCCTTTTTGGTGTAG	1
643	Homo sapiens	MIMAT0000063_MirBase_let-7b_microRNA	TGAGGTAGTAGGTTGTGTGGTT	ENSG00000162409_ENST00000371244_PRKAA2_mRNA	TAATTCTTCATTGGAAGCCACTCCCTTCACCTCACCTCACCTAGTCAC	TGAGGTAGTAGGTTGTGTGGTTTAATTCTTCATTGGAAGCCACTCCCTTCACCTCACCTCACCTAGTCAC	1
644	Homo sapiens	MIMAT0000063_MirBase_let-7b_microRNA	TGAGGTAGTAGGTTGTGTGGTT	ENSG00000196313_ENST00000257622_POM121_mRNA	TTTGGCAAACCTCCTGCCTTGCCCACAACCACCACAGTCACCACCTTCAGCCAGTCCCTGCACA	TGAGGTAGTAGGTTGTGTGGTTTTTGGCAAACCTCCTGCCTTGCCCACAACCACCACAGTCACCACCTTCAGCCAGTCCCTGCACA	1
645	Homo sapiens	MIMAT0000063_MirBase_let-7b_microRNA	TGAGGTAGTAGGTTGTGTGGTT	ENSG00000169604_ENST00000303714_ANTXR1_mRNA	AGAGAAATGAACCCTACTTGCTATCTCTATCTTAGAAAGCAAAAACAAACAGGAGTTT	TGAGGTAGTAGGTTGTGTGGTTAGAGAAATGAACCCTACTTGCTATCTCTATCTTAGAAAGCAAAAACAAACAGGAGTTT	1
646	Homo sapiens	MIMAT0000063_MirBase_let-7b_microRNA	TGAGGTAGTAGGTTGTGTGGTT	ENSG00000197879_ENST00000438665_MYO1C_mRNA	ATGCCAGCCCTACTGCCGATGCCAAATATTTGAGAGAAGGGAACTTTTGCTG	TGAGGTAGTAGGTTGTGTGGTTATGCCAGCCCTACTGCCGATGCCAAATATTTGAGAGAAGGGAACTTTTGCTG	1
647	Homo sapiens	MIMAT0000063_MirBase_let-7b_microRNA	TGAGGTAGTAGGTTGTGTGGTT	ENSG00000160688_ENST00000368432_FLAD1_mRNA	AGGACACCCCACATACCGTCCAGCCTATCTACTGGAGAACGAAGAAGAGGA	TGAGGTAGTAGGTTGTGTGGTTAGGACACCCCACATACCGTCCAGCCTATCTACTGGAGAACGAAGAAGAGGA	1
648	Homo sapiens	MIMAT0000063_MirBase_let-7b_microRNA	TGAGGTAGTAGGTTGTGTGGTT	ENSG00000178234_ENST00000430044_GALNT11_mRNA	AAAAGTTCTACCCACCTGACCTGCCAGCTGCTAGTGTTGTTATCTGTTTCTATAATG	TGAGGTAGTAGGTTGTGTGGTTAAAAGTTCTACCCACCTGACCTGCCAGCTGCTAGTGTTGTTATCTGTTTCTATAATG	1
649	Homo sapiens	MIMAT0000063_MirBase_let-7b_microRNA	TGAGGTAGTAGGTTGTGTGGTT	ENSG00000198786_ENST00000361567_MT-ND5_mRNA	ACCTCTCACTTCAACCTCCCTCACCATTGGCAGCCTAGCATTAGCAGGAATACCTTTCCTC	TGAGGTAGTAGGTTGTGTGGTTACCTCTCACTTCAACCTCCCTCACCATTGGCAGCCTAGCATTAGCAGGAATACCTTTCCTC	1
650	Homo sapiens	MIMAT0000063_MirBase_let-7b_microRNA	TGAGGTAGTAGGTTGTGTGGTT	ENSG00000173898_ENST00000309996_SPTBN2_mRNA	GACGGAAACCACCGACTGACCCTTGGGCTGGTCTGGACCATCATCCTTC	TGAGGTAGTAGGTTGTGTGGTTGACGGAAACCACCGACTGACCCTTGGGCTGGTCTGGACCATCATCCTTC	1
651	Homo sapiens	MIMAT0000063_MirBase_let-7b_microRNA	TGAGGTAGTAGGTTGTGTGGTT	ENSG00000173898_ENST00000309996_SPTBN2_mRNA	CGCCAGCCTCTACCAGTTCCAGGCCGATGCAAACGACATGGAGGCCTGGTTGG	TGAGGTAGTAGGTTGTGTGGTTCGCCAGCCTCTACCAGTTCCAGGCCGATGCAAACGACATGGAGGCCTGGTTGG	1
652	Homo sapiens	MIMAT0000063_MirBase_let-7b_microRNA	TGAGGTAGTAGGTTGTGTGGTT	ENSG00000126698_ENST00000263697_DNAJC8_mRNA	AACCTTTCCCCTGCTATCTCCCTTCCTGCTTCGAAGGACTCATTCTTTCCTCCCACTTCCACCCC	TGAGGTAGTAGGTTGTGTGGTTAACCTTTCCCCTGCTATCTCCCTTCCTGCTTCGAAGGACTCATTCTTTCCTCCCACTTCCACCCC	1
653	Homo sapiens	MIMAT0000063_MirBase_let-7b_microRNA	TGAGGTAGTAGGTTGTGTGGTT	ENSG00000174227_ENST00000310340_PIGG_mRNA	AAAGCCACCTACAGTTACTATGCCTCGAATCAAGGCATTGATGACGGGGAGCCTT	TGAGGTAGTAGGTTGTGTGGTTAAAGCCACCTACAGTTACTATGCCTCGAATCAAGGCATTGATGACGGGGAGCCTT	1
654	Homo sapiens	MIMAT0000063_MirBase_let-7b_microRNA	TGAGGTAGTAGGTTGTGTGGTT	ENSG00000092847_ENST00000373204_EIF2C1_mRNA	CAGCACCTGCCTACTATGCCCGCCTGGTGGCTTTCCGGGCACGATACCACCTGGTGGACAAGG	TGAGGTAGTAGGTTGTGTGGTTCAGCACCTGCCTACTATGCCCGCCTGGTGGCTTTCCGGGCACGATACCACCTGGTGGACAAGG	1
655	Homo sapiens	MIMAT0000063_MirBase_let-7b_microRNA	TGAGGTAGTAGGTTGTGTGGTT	ENSG00000104765_ENST00000380629_BNIP3L_mRNA	ATGACCCAACCTACCACCCTGTTTTTACATATCCAATTCCAGTAACTCTCA	TGAGGTAGTAGGTTGTGTGGTTATGACCCAACCTACCACCCTGTTTTTACATATCCAATTCCAGTAACTCTCA	1
656	Homo sapiens	MIMAT0000063_MirBase_let-7b_microRNA	TGAGGTAGTAGGTTGTGTGGTT	ENSG00000107957_ENST00000355946_SH3PXD2A_mRNA	AGACTCACCCCTACTGCCCGCCCAGCGCAACAGCATACCCGTGTCCCCTGT	TGAGGTAGTAGGTTGTGTGGTTAGACTCACCCCTACTGCCCGCCCAGCGCAACAGCATACCCGTGTCCCCTGT	1
657	Homo sapiens	MIMAT0000063_MirBase_let-7b_microRNA	TGAGGTAGTAGGTTGTGTGGTT	ENSG00000159140_ENST00000356577_SON_mRNA	TAAAGCCTGCACCTCCACCTACTATAGAAGAGAAAGTTGCTAA	TGAGGTAGTAGGTTGTGTGGTTTAAAGCCTGCACCTCCACCTACTATAGAAGAGAAAGTTGCTAA	1
658	Homo sapiens	MIMAT0000063_MirBase_let-7b_microRNA	TGAGGTAGTAGGTTGTGTGGTT	ENSG00000120314_ENST00000358337_WDR55_mRNA	AAATGATCCACCTGCCTCTGCTTCCCAAAGTGCTGGGATTACAGGCAC	TGAGGTAGTAGGTTGTGTGGTTAAATGATCCACCTGCCTCTGCTTCCCAAAGTGCTGGGATTACAGGCAC	1
659	Homo sapiens	MIMAT0000063_MirBase_let-7b_microRNA	TGAGGTAGTAGGTTGTGTGGTT	ENSG00000147592_ENST00000276590_LACTB2_mRNA	CATCAATAATGACACTACCTATTGCATTAAAAAACTCCCACGGAATCCTC	TGAGGTAGTAGGTTGTGTGGTTCATCAATAATGACACTACCTATTGCATTAAAAAACTCCCACGGAATCCTC	1
660	Homo sapiens	MIMAT0000063_MirBase_let-7b_microRNA	TGAGGTAGTAGGTTGTGTGGTT	ENSG00000173418_ENST00000334982_NAA20_mRNA	ACTGAGAAGAAATCCATCATACCATTACCTCATCCTGTGAGGCCTGAAGACATTGAATAAC	TGAGGTAGTAGGTTGTGTGGTTACTGAGAAGAAATCCATCATACCATTACCTCATCCTGTGAGGCCTGAAGACATTGAATAAC	1
661	Homo sapiens	MIMAT0000063_MirBase_let-7b_microRNA	TGAGGTAGTAGGTTGTGTGGTT	ENSG00000091656_ENST00000521891_ZFHX4_mRNA	AAACCTGCAACCACACCTACCACGGAGGTCTGCGATGACAAATTTC	TGAGGTAGTAGGTTGTGTGGTTAAACCTGCAACCACACCTACCACGGAGGTCTGCGATGACAAATTTC	1
662	Homo sapiens	MIMAT0000063_MirBase_let-7b_microRNA	TGAGGTAGTAGGTTGTGTGGTT	ENSG00000169813_ENST00000443950_HNRNPF_mRNA	AAAAAAGCCACACCCAAGATCACCTGACACCCACCCTGACAAGTGTCCAT	TGAGGTAGTAGGTTGTGTGGTTAAAAAAGCCACACCCAAGATCACCTGACACCCACCCTGACAAGTGTCCAT	1
663	Homo sapiens	MIMAT0000063_MirBase_let-7b_microRNA	TGAGGTAGTAGGTTGTGTGGTT	ENSG00000088205_ENST00000263239_DDX18_mRNA	TCATCTACCTACTACTTGTAACCAGCTTGTTTCATAACATGTTATTTTCCTGTGTCATTAA	TGAGGTAGTAGGTTGTGTGGTTTCATCTACCTACTACTTGTAACCAGCTTGTTTCATAACATGTTATTTTCCTGTGTCATTAA	1
664	Homo sapiens	MIMAT0000063_MirBase_let-7b_microRNA	TGAGGTAGTAGGTTGTGTGGTT	ENSG00000008382_ENST00000359935_MPND_mRNA	AGGAACCCTGGAGCCAGGAGCACACCTACCTCGACAAGCTTAAGATCTCCTTGGCCAGCAGGACGC	TGAGGTAGTAGGTTGTGTGGTTAGGAACCCTGGAGCCAGGAGCACACCTACCTCGACAAGCTTAAGATCTCCTTGGCCAGCAGGACGC	1
665	Homo sapiens	MIMAT0000063_MirBase_let-7b_microRNA	TGAGGTAGTAGGTTGTGTGGTT	ENSG00000124243_ENST00000358791_BCAS4_mRNA	ACCACCCCCGCACCTGCCCTCGGCCTTTGTGAGCTTTGTGGTCTTCCCATCAGGAACGCT	TGAGGTAGTAGGTTGTGTGGTTACCACCCCCGCACCTGCCCTCGGCCTTTGTGAGCTTTGTGGTCTTCCCATCAGGAACGCT	1
666	Homo sapiens	MIMAT0000063_MirBase_let-7b_microRNA	TGAGGTAGTAGGTTGTGTGGTT	ENSG00000067704_ENST00000302637_IARS2_mRNA	AACCACCAGCCGAACTCGAATAGTGGCAGATACCGGGACACGGTGC	TGAGGTAGTAGGTTGTGTGGTTAACCACCAGCCGAACTCGAATAGTGGCAGATACCGGGACACGGTGC	1
667	Homo sapiens	MIMAT0000063_MirBase_let-7b_microRNA	TGAGGTAGTAGGTTGTGTGGTT	ENSG00000076650_ENST00000170564_GPATCH1_mRNA	ACAGTAAGCACCAACTGAATGCCTCCAAACGGGCTGAGTTGCTTGGAGA	TGAGGTAGTAGGTTGTGTGGTTACAGTAAGCACCAACTGAATGCCTCCAAACGGGCTGAGTTGCTTGGAGA	1
668	Homo sapiens	MIMAT0000063_MirBase_let-7b_microRNA	TGAGGTAGTAGGTTGTGTGGTT	ENSG00000198356_ENST00000357332_ASNA1_mRNA	CACAGCTGCCAGCCCCAACCGCTGCCATTTCACACTCACCCTCCACCCTCC	TGAGGTAGTAGGTTGTGTGGTTCACAGCTGCCAGCCCCAACCGCTGCCATTTCACACTCACCCTCCACCCTCC	1
669	Homo sapiens	MIMAT0000063_MirBase_let-7b_microRNA	TGAGGTAGTAGGTTGTGTGGTT	ENSG00000119596_ENST00000325680_YLPM1_mRNA	ATGCCACCTTCTCTACCAACCTCTGTTCCCCCACCAGGGATGCCTCCTTCTCTC	TGAGGTAGTAGGTTGTGTGGTTATGCCACCTTCTCTACCAACCTCTGTTCCCCCACCAGGGATGCCTCCTTCTCTC	1
670	Homo sapiens	MIMAT0000063_MirBase_let-7b_microRNA	TGAGGTAGTAGGTTGTGTGGTT	ENSG00000218336_ENST00000511685_ODZ3_mRNA	CTAGACAACCCAACTGCTTTCCCTGTGCAGCTTTGTAGAAGGA	TGAGGTAGTAGGTTGTGTGGTTCTAGACAACCCAACTGCTTTCCCTGTGCAGCTTTGTAGAAGGA	1
671	Homo sapiens	MIMAT0000063_MirBase_let-7b_microRNA	TGAGGTAGTAGGTTGTGTGGTT	ENSG00000025156_ENST00000452194_HSF2_mRNA	CTGCCGCCGCCGCTACCACCGCGTTCGGGTGTAGAATTTGGAATCCC	TGAGGTAGTAGGTTGTGTGGTTCTGCCGCCGCCGCTACCACCGCGTTCGGGTGTAGAATTTGGAATCCC	1
672	Homo sapiens	MIMAT0000063_MirBase_let-7b_microRNA	TGAGGTAGTAGGTTGTGTGGTT	ENSG00000166987_ENST00000355673_MBD6_mRNA	AACACCCCTCTGCCTCTGGCTCAGGTTGCTCAAAGCACAGATCCTC	TGAGGTAGTAGGTTGTGTGGTTAACACCCCTCTGCCTCTGGCTCAGGTTGCTCAAAGCACAGATCCTC	1
673	Homo sapiens	MIMAT0000063_MirBase_let-7b_microRNA	TGAGGTAGTAGGTTGTGTGGTT	ENSG00000135903_ENST00000392069_PAX3_mRNA	ACCTCAACCGCTTCCTCCAAGCACTGTACACCAAAGCACGATTCCTT	TGAGGTAGTAGGTTGTGTGGTTACCTCAACCGCTTCCTCCAAGCACTGTACACCAAAGCACGATTCCTT	1
674	Homo sapiens	MIMAT0000063_MirBase_let-7b_microRNA	TGAGGTAGTAGGTTGTGTGGTT	ENSG00000198786_ENST00000361567_MT-ND5_mRNA	AAGCCTCACCCCACTACTAGGCCTCCTCCTAGCAGCAGCAGGCAAAT	TGAGGTAGTAGGTTGTGTGGTTAAGCCTCACCCCACTACTAGGCCTCCTCCTAGCAGCAGCAGGCAAAT	1
675	Homo sapiens	MIMAT0000063_MirBase_let-7b_microRNA	TGAGGTAGTAGGTTGTGTGGTT	ENSG00000198740_ENST00000362063_ZNF652_mRNA	TGGTGAACACAGCCACAACCCCAACCCCTCCAATCAATATGAATCCTGTAAGCACT	TGAGGTAGTAGGTTGTGTGGTTTGGTGAACACAGCCACAACCCCAACCCCTCCAATCAATATGAATCCTGTAAGCACT	1
676	Homo sapiens	MIMAT0000063_MirBase_let-7b_microRNA	TGAGGTAGTAGGTTGTGTGGTT	ENSG00000168496_ENST00000305885_FEN1_mRNA	AGACCACCAGCCACCTGATGGGCATGTTCTACCGCACCATTCGCATGA	TGAGGTAGTAGGTTGTGTGGTTAGACCACCAGCCACCTGATGGGCATGTTCTACCGCACCATTCGCATGA	1
677	Homo sapiens	MIMAT0000063_MirBase_let-7b_microRNA	TGAGGTAGTAGGTTGTGTGGTT	ENSG00000164742_ENST00000297323_ADCY1_mRNA	AAGCCCCACACCCACCTCAGCCCTTGCTTGGCCATGCTGTGGCCCTTTGGA	TGAGGTAGTAGGTTGTGTGGTTAAGCCCCACACCCACCTCAGCCCTTGCTTGGCCATGCTGTGGCCCTTTGGA	1
678	Homo sapiens	MIMAT0000063_MirBase_let-7b_microRNA	TGAGGTAGTAGGTTGTGTGGTT	ENSG00000169696_ENST00000306739_ASPSCR1_mRNA	AGGACCACCTCCTCTGCCAGCAGGAATAAAGACTTGTGCATCCCTC	TGAGGTAGTAGGTTGTGTGGTTAGGACCACCTCCTCTGCCAGCAGGAATAAAGACTTGTGCATCCCTC	1
679	Homo sapiens	MIMAT0000063_MirBase_let-7b_microRNA	TGAGGTAGTAGGTTGTGTGGTT	ENSG00000139613_ENST00000267064_SMARCC2_mRNA	TTCCCCAACCAACAAACTCCTCCCTCAATGATGCCAGGGGCAGTGCCAGGCAGCGGGCAC	TGAGGTAGTAGGTTGTGTGGTTTTCCCCAACCAACAAACTCCTCCCTCAATGATGCCAGGGGCAGTGCCAGGCAGCGGGCAC	1
680	Homo sapiens	MIMAT0000063_MirBase_let-7b_microRNA	TGAGGTAGTAGGTTGTGTGGTT	ENSG00000204524_ENST00000414468_ZNF805_mRNA	CACCGATCCTACCTCAAAAGGCACCAGCGGATTCACACTGGGGAGAAGCC	TGAGGTAGTAGGTTGTGTGGTTCACCGATCCTACCTCAAAAGGCACCAGCGGATTCACACTGGGGAGAAGCC	1
681	Homo sapiens	MIMAT0000063_MirBase_let-7b_microRNA	TGAGGTAGTAGGTTGTGTGGTT	ENSG00000160445_ENST00000291900_ZER1_mRNA	ACACACTCCTACCCCAACCAGACTAAATGCCTATAACGCTGTGA	TGAGGTAGTAGGTTGTGTGGTTACACACTCCTACCCCAACCAGACTAAATGCCTATAACGCTGTGA	1
682	Homo sapiens	MIMAT0000063_MirBase_let-7b_microRNA	TGAGGTAGTAGGTTGTGTGGTT	ENSG00000096696_ENST00000379802_DSP_mRNA	AAAATCACCAACCTGACCCAGCAGCTGGAGCAGGCATCCATTGTTAAGAAGAGGAG	TGAGGTAGTAGGTTGTGTGGTTAAAATCACCAACCTGACCCAGCAGCTGGAGCAGGCATCCATTGTTAAGAAGAGGAG	1
683	Homo sapiens	MIMAT0000063_MirBase_let-7b_microRNA	TGAGGTAGTAGGTTGTGTGGTT	ENSG00000124422_ENST00000455117_USP22_mRNA	AACCCCAACCACTGCAACTGCATCATAGACCAGATCTTCACAGGCGGG	TGAGGTAGTAGGTTGTGTGGTTAACCCCAACCACTGCAACTGCATCATAGACCAGATCTTCACAGGCGGG	1
684	Homo sapiens	MIMAT0000063_MirBase_let-7b_microRNA	TGAGGTAGTAGGTTGTGTGGTT	ENSG00000170515_ENST00000303305_PA2G4_mRNA	AGGGCTAAATTAGCCACCACCACTGAAAACTCAGCCGAATTTTTTTAT	TGAGGTAGTAGGTTGTGTGGTTAGGGCTAAATTAGCCACCACCACTGAAAACTCAGCCGAATTTTTTTAT	1
685	Homo sapiens	MIMAT0000063_MirBase_let-7b_microRNA	TGAGGTAGTAGGTTGTGTGGTT	ENSG00000163349_ENST00000369558_HIPK1_mRNA	CTTTTCTCCTTTACCACCACCTCTACCCCTTTCCATTTTGGATTCTCGGCTGAGTTCTCACAGAAGCAT	TGAGGTAGTAGGTTGTGTGGTTCTTTTCTCCTTTACCACCACCTCTACCCCTTTCCATTTTGGATTCTCGGCTGAGTTCTCACAGAAGCAT	1
686	Homo sapiens	MIMAT0000063_MirBase_let-7b_microRNA	TGAGGTAGTAGGTTGTGTGGTT	ENSG00000171316_ENST00000423902_CHD7_mRNA	GAAGCTGCACCCTACTTACACTGTTGATATGCCAAGTTATGTAC	TGAGGTAGTAGGTTGTGTGGTTGAAGCTGCACCCTACTTACACTGTTGATATGCCAAGTTATGTAC	1
687	Homo sapiens	MIMAT0000063_MirBase_let-7b_microRNA	TGAGGTAGTAGGTTGTGTGGTT	ENSG00000139579_ENST00000380198_OBFC2B_mRNA	TTCTTCCTGCCACCAACCACATCCCAAGTGTCCCCTGGAGAGCAAGATAG	TGAGGTAGTAGGTTGTGTGGTTTTCTTCCTGCCACCAACCACATCCCAAGTGTCCCCTGGAGAGCAAGATAG	1
688	Homo sapiens	MIMAT0000063_MirBase_let-7b_microRNA	TGAGGTAGTAGGTTGTGTGGTT	ENSG00000130726_ENST00000253024_TRIM28_mRNA	ATTGGAGCCCCTCCTACTGCCACTGAGGGCCCTGAGACCAAACCTGTGC	TGAGGTAGTAGGTTGTGTGGTTATTGGAGCCCCTCCTACTGCCACTGAGGGCCCTGAGACCAAACCTGTGC	1
689	Homo sapiens	MIMAT0000063_MirBase_let-7b_microRNA	TGAGGTAGTAGGTTGTGTGGTT	ENSG00000159388_ENST00000290551_BTG2_mRNA	TGCCTTCCCAGACCTGCTTCCAGTCTTTATTGCTTTAAAGTTCACTTTGGGCCCACAGACCCAAGAGC	TGAGGTAGTAGGTTGTGTGGTTTGCCTTCCCAGACCTGCTTCCAGTCTTTATTGCTTTAAAGTTCACTTTGGGCCCACAGACCCAAGAGC	1
690	Homo sapiens	MIMAT0000063_MirBase_let-7b_microRNA	TGAGGTAGTAGGTTGTGTGGTT	ENSG00000072364_ENST00000265343_AFF4_mRNA	GACCCGCACCCAGCACTTCTCAGTCTCAGAAACGGTCCTCAGGCTTACA	TGAGGTAGTAGGTTGTGTGGTTGACCCGCACCCAGCACTTCTCAGTCTCAGAAACGGTCCTCAGGCTTACA	1
691	Homo sapiens	MIMAT0000063_MirBase_let-7b_microRNA	TGAGGTAGTAGGTTGTGTGGTT	ENSG00000084733_ENST00000264710_RAB10_mRNA	ATAAGTTCTAACTGCCTACTATCCAATGTCAGTTAATTGGTGTCTTCCCCCC	TGAGGTAGTAGGTTGTGTGGTTATAAGTTCTAACTGCCTACTATCCAATGTCAGTTAATTGGTGTCTTCCCCCC	1
692	Homo sapiens	MIMAT0000063_MirBase_let-7b_microRNA	TGAGGTAGTAGGTTGTGTGGTT	ENSG00000212907_ENST00000361335_MT-ND4L_mRNA	AACCTAAACCTACTCCAATGCTAA	TGAGGTAGTAGGTTGTGTGGTTAACCTAAACCTACTCCAATGCTAA	1
693	Homo sapiens	MIMAT0000063_MirBase_let-7b_microRNA	TGAGGTAGTAGGTTGTGTGGTT	ENSG00000126216_ENST00000261965_TUBGCP3_mRNA	GTTGGGGTCACGACTCGCATGGACTTTAACTGCAAATCAGCCTTCTTCAC	TGAGGTAGTAGGTTGTGTGGTTGTTGGGGTCACGACTCGCATGGACTTTAACTGCAAATCAGCCTTCTTCAC	1
694	Homo sapiens	MIMAT0000063_MirBase_let-7b_microRNA	TGAGGTAGTAGGTTGTGTGGTT	ENSG00000106351_ENST00000300176_AGFG2_mRNA	CCTCCAAACCTCCAACCACCAACCCCTTCTTGTAGCACTGTGTTTTTGGGGGGCCTCTTCC	TGAGGTAGTAGGTTGTGTGGTTCCTCCAAACCTCCAACCACCAACCCCTTCTTGTAGCACTGTGTTTTTGGGGGGCCTCTTCC	1
695	Homo sapiens	MIMAT0000063_MirBase_let-7b_microRNA	TGAGGTAGTAGGTTGTGTGGTT	ENSG00000133112_ENST00000379060_TPT1_mRNA	ATAACTGGCTTCTGCTTGTCATCCACACAACACCAGGACTTAAGACAAATGGGACTGATGTCATCTTGAGC	TGAGGTAGTAGGTTGTGTGGTTATAACTGGCTTCTGCTTGTCATCCACACAACACCAGGACTTAAGACAAATGGGACTGATGTCATCTTGAGC	1
696	Homo sapiens	MIMAT0000063_MirBase_let-7b_microRNA	TGAGGTAGTAGGTTGTGTGGTT	ENSG00000054654_ENST00000358025_SYNE2_mRNA	ACCACCTGCCTGATTGCCAAGGGTGCCCAGCACGTGGCCCCAGACCAATCTGAGTGACTTAGTGTTGGCAAGGT	TGAGGTAGTAGGTTGTGTGGTTACCACCTGCCTGATTGCCAAGGGTGCCCAGCACGTGGCCCCAGACCAATCTGAGTGACTTAGTGTTGGCAAGGT	1
697	Homo sapiens	MIMAT0000063_MirBase_let-7b_microRNA	TGAGGTAGTAGGTTGTGTGGTT	ENSG00000197102_ENST00000360184_DYNC1H1_mRNA	ATCCACCGCCTGCTCCTGATCCAGGCTTTCCGGCCCGATCGCCTGTTGGCCATGGC	TGAGGTAGTAGGTTGTGTGGTTATCCACCGCCTGCTCCTGATCCAGGCTTTCCGGCCCGATCGCCTGTTGGCCATGGC	1
698	Homo sapiens	MIMAT0000063_MirBase_let-7b_microRNA	TGAGGTAGTAGGTTGTGTGGTT	ENSG00000179361_ENST00000346246_ARID3B_mRNA	AATAAACCTCTACCTCTTCACACAA	TGAGGTAGTAGGTTGTGTGGTTAATAAACCTCTACCTCTTCACACAA	1
699	Homo sapiens	MIMAT0000063_MirBase_let-7b_microRNA	TGAGGTAGTAGGTTGTGTGGTT	ENSG00000124693_ENST00000244661_HIST1H3B_mRNA	ACCGCCCGGGCACTGTGGCTCTGCGCGAGATCCGCCGCTACCAAAAGTCGACCGAGTTGCTGATTCGGAAGCTGCCGT	TGAGGTAGTAGGTTGTGTGGTTACCGCCCGGGCACTGTGGCTCTGCGCGAGATCCGCCGCTACCAAAAGTCGACCGAGTTGCTGATTCGGAAGCTGCCGT	1
700	Homo sapiens	MIMAT0000063_MirBase_let-7b_microRNA	TGAGGTAGTAGGTTGTGTGGTT	ENSG00000198899_ENST00000361899_MT-ATP6_mRNA	ATTTACACCAACCACCCAACTATCTATAAACCTAGCCATGGCCATC	TGAGGTAGTAGGTTGTGTGGTTATTTACACCAACCACCCAACTATCTATAAACCTAGCCATGGCCATC	1
701	Homo sapiens	MIMAT0000063_MirBase_let-7b_microRNA	TGAGGTAGTAGGTTGTGTGGTT	ENSG00000178502_ENST00000319121_KLHL11_mRNA	AAACCTACCTACCTTACTCGACATGTCAAACCAGAGAGGCTGGTAGCCA	TGAGGTAGTAGGTTGTGTGGTTAAACCTACCTACCTTACTCGACATGTCAAACCAGAGAGGCTGGTAGCCA	1
702	Homo sapiens	MIMAT0000063_MirBase_let-7b_microRNA	TGAGGTAGTAGGTTGTGTGGTT	ENSG00000076108_ENST00000379441_BAZ2A_mRNA	CAAACATCAACCTCTATCTTTGCCAGTCCCACCTCTCCACCTGTCCTAGGGGAGT	TGAGGTAGTAGGTTGTGTGGTTCAAACATCAACCTCTATCTTTGCCAGTCCCACCTCTCCACCTGTCCTAGGGGAGT	1
703	Homo sapiens	MIMAT0000063_MirBase_let-7b_microRNA	TGAGGTAGTAGGTTGTGTGGTT	ENSG00000142408_ENST00000270458_CACNG8_mRNA	CCAGTTACCGCTTCCGCTACCGCCGCCGCTCCCGCTCTAGCTCCCGCT	TGAGGTAGTAGGTTGTGTGGTTCCAGTTACCGCTTCCGCTACCGCCGCCGCTCCCGCTCTAGCTCCCGCT	1
704	Homo sapiens	MIMAT0000063_MirBase_let-7b_microRNA	TGAGGTAGTAGGTTGTGTGGTT	ENSG00000163935_ENST00000394752_SFMBT1_mRNA	ATCCACATCGCTGCCTCCAGATAGACAAAGGAGAAAAAGGGAGCTTC	TGAGGTAGTAGGTTGTGTGGTTATCCACATCGCTGCCTCCAGATAGACAAAGGAGAAAAAGGGAGCTTC	1
705	Homo sapiens	MIMAT0000063_MirBase_let-7b_microRNA	TGAGGTAGTAGGTTGTGTGGTT	ENSG00000116396_ENST00000369787_KCNC4_mRNA	AATGACCACACCGACTTCAAGAACATCCCCATTGGCTTCTGGTGGGCTG	TGAGGTAGTAGGTTGTGTGGTTAATGACCACACCGACTTCAAGAACATCCCCATTGGCTTCTGGTGGGCTG	1
706	Homo sapiens	MIMAT0000063_MirBase_let-7b_microRNA	TGAGGTAGTAGGTTGTGTGGTT	ENSG00000145495_ENST00000274140_MARCH6_mRNA	CACACCCACATCCTCTCTTTTCCACACACAACTATCTGTTTATTT	TGAGGTAGTAGGTTGTGTGGTTCACACCCACATCCTCTCTTTTCCACACACAACTATCTGTTTATTT	1
707	Homo sapiens	MIMAT0000063_MirBase_let-7b_microRNA	TGAGGTAGTAGGTTGTGTGGTT	ENSG00000107719_ENST00000263563_KIAA1274_mRNA	ATCACCTCTCTGCCTCAGTTTCCCCATCTGTAAAATGGGAGAATAA	TGAGGTAGTAGGTTGTGTGGTTATCACCTCTCTGCCTCAGTTTCCCCATCTGTAAAATGGGAGAATAA	1
708	Homo sapiens	MIMAT0000063_MirBase_let-7b_microRNA	TGAGGTAGTAGGTTGTGTGGTT	ENSG00000100350_ENST00000397224_FOXRED2_mRNA	GGTCAGTCCCTCTTTCCCCGCAACCTCACACTCCCGCCAATGCGTGATTGCCAAAGA	TGAGGTAGTAGGTTGTGTGGTTGGTCAGTCCCTCTTTCCCCGCAACCTCACACTCCCGCCAATGCGTGATTGCCAAAGA	1
709	Homo sapiens	MIMAT0000063_MirBase_let-7b_microRNA	TGAGGTAGTAGGTTGTGTGGTT	ENSG00000078369_ENST00000378609_GNB1_mRNA	AACGTGGACACCCTACACCTCCCCTCAGAACTTCAAAAGGGCAAGATCTTTTTTCCTTC	TGAGGTAGTAGGTTGTGTGGTTAACGTGGACACCCTACACCTCCCCTCAGAACTTCAAAAGGGCAAGATCTTTTTTCCTTC	1
710	Homo sapiens	MIMAT0000063_MirBase_let-7b_microRNA	TGAGGTAGTAGGTTGTGTGGTT	ENSG00000198786_ENST00000361567_MT-ND5_mRNA	AAAACCTGCCCCTACTCCTCCTAGACCTAACCTGACTAGAAAAGCTATTAC	TGAGGTAGTAGGTTGTGTGGTTAAAACCTGCCCCTACTCCTCCTAGACCTAACCTGACTAGAAAAGCTATTAC	1
711	Homo sapiens	MIMAT0000063_MirBase_let-7b_microRNA	TGAGGTAGTAGGTTGTGTGGTT	ENSG00000103460_ENST00000219746_TOX3_mRNA	ATTCCACACACCAAGCCTTGGGGACGAGGAATTCGAAATTCCACCAATCA	TGAGGTAGTAGGTTGTGTGGTTATTCCACACACCAAGCCTTGGGGACGAGGAATTCGAAATTCCACCAATCA	1
712	Homo sapiens	MIMAT0000063_MirBase_let-7b_microRNA	TGAGGTAGTAGGTTGTGTGGTT	ENSG00000127616_ENST00000429416_SMARCA4_mRNA	TCCCCTAACCCACCCAACCTCACCAAGAAGATGAAGAAGATTGTGGATGCCGTGATC	TGAGGTAGTAGGTTGTGTGGTTTCCCCTAACCCACCCAACCTCACCAAGAAGATGAAGAAGATTGTGGATGCCGTGATC	1
713	Homo sapiens	MIMAT0000063_MirBase_let-7b_microRNA	TGAGGTAGTAGGTTGTGTGGTT	ENSG00000244462_ENST00000374114_RBM12_mRNA	TTCCAAGCACAGCCTCTCCAATGAACACAGTCCCGCCGCCACCA	TGAGGTAGTAGGTTGTGTGGTTTTCCAAGCACAGCCTCTCCAATGAACACAGTCCCGCCGCCACCA	1
714	Homo sapiens	MIMAT0000063_MirBase_let-7b_microRNA	TGAGGTAGTAGGTTGTGTGGTT	ENSG00000165821_ENST00000327430_SALL2_mRNA	CCTGGAATTCCAGCTCCACCTCCACTACCACTCCAAGCCTGGCCCCACCAGTGCTGTTTG	TGAGGTAGTAGGTTGTGTGGTTCCTGGAATTCCAGCTCCACCTCCACTACCACTCCAAGCCTGGCCCCACCAGTGCTGTTTG	1
715	Homo sapiens	MIMAT0000063_MirBase_let-7b_microRNA	TGAGGTAGTAGGTTGTGTGGTT	ENSG00000144554_ENST00000419585_FANCD2_mRNA	ATCACCAGCCTACCTGAGATCCTAGGGGATTCCCAGCACGCTGATGTG	TGAGGTAGTAGGTTGTGTGGTTATCACCAGCCTACCTGAGATCCTAGGGGATTCCCAGCACGCTGATGTG	1
716	Homo sapiens	MIMAT0000063_MirBase_let-7b_microRNA	TGAGGTAGTAGGTTGTGTGGTT	ENSG00000145819_ENST00000378004_ARHGAP26_mRNA	GCAACCCAACCTACTCTAAAACCAAACCAAAAAAATAAAATAACACATCCTC	TGAGGTAGTAGGTTGTGTGGTTGCAACCCAACCTACTCTAAAACCAAACCAAAAAAATAAAATAACACATCCTC	1
717	Homo sapiens	MIMAT0000063_MirBase_let-7b_microRNA	TGAGGTAGTAGGTTGTGTGGTT	ENSG00000140374_ENST00000267950_ETFA_mRNA	TTAAATACCATTACTGCAGCCACACGCCTTGGAGGTGAAGTGTCCTGCTTAGTAG	TGAGGTAGTAGGTTGTGTGGTTTTAAATACCATTACTGCAGCCACACGCCTTGGAGGTGAAGTGTCCTGCTTAGTAG	1
718	Homo sapiens	MIMAT0000063_MirBase_let-7b_microRNA	TGAGGTAGTAGGTTGTGTGGTT	ENSG00000198899_ENST00000361899_MT-ATP6_mRNA	CAACCATTAACCTTCCCTCTACACTTATCATCTTCACAATTCTAATTCTAC	TGAGGTAGTAGGTTGTGTGGTTCAACCATTAACCTTCCCTCTACACTTATCATCTTCACAATTCTAATTCTAC	1
719	Homo sapiens	MIMAT0000063_MirBase_let-7b_microRNA	TGAGGTAGTAGGTTGTGTGGTT	ENSG00000156983_ENST00000383829_BRPF1_mRNA	AAAATCACCAACCGCCTGACCATCCAAAGGAAGAGCCAGTTCATG	TGAGGTAGTAGGTTGTGTGGTTAAAATCACCAACCGCCTGACCATCCAAAGGAAGAGCCAGTTCATG	1
720	Homo sapiens	MIMAT0000063_MirBase_let-7b_microRNA	TGAGGTAGTAGGTTGTGTGGTT	ENSG00000172534_ENST00000310441_HCFC1_mRNA	AGGCCACCACCATACCCATTGTGCTGACACAGCAGGAGCTGGCTGCCCTGGTGCAGCAGC	TGAGGTAGTAGGTTGTGTGGTTAGGCCACCACCATACCCATTGTGCTGACACAGCAGGAGCTGGCTGCCCTGGTGCAGCAGC	1
721	Homo sapiens	MIMAT0000063_MirBase_let-7b_microRNA	TGAGGTAGTAGGTTGTGTGGTT	ENSG00000213079_ENST00000367178_RBM16_mRNA	AGCCACCACCTATACCAGTACAGAATGATCCTGAACTTTATGAA	TGAGGTAGTAGGTTGTGTGGTTAGCCACCACCTATACCAGTACAGAATGATCCTGAACTTTATGAA	1
722	Homo sapiens	MIMAT0000063_MirBase_let-7b_microRNA	TGAGGTAGTAGGTTGTGTGGTT	ENSG00000141027_ENST00000268712_NCOR1_mRNA	ATCTATCTTTTTAACCCTAGCCTTCTAAACAACCTCATACAGCCCAGTTACATAATGTTGGCTGT	TGAGGTAGTAGGTTGTGTGGTTATCTATCTTTTTAACCCTAGCCTTCTAAACAACCTCATACAGCCCAGTTACATAATGTTGGCTGT	1
723	Homo sapiens	MIMAT0000063_MirBase_let-7b_microRNA	TGAGGTAGTAGGTTGTGTGGTT	ENSG00000105197_ENST00000314349_TIMM50_mRNA	ACCAGCCACCCTACACGCTCGTTTTGGAGCTCACCGGCGTCCTCTTGCATC	TGAGGTAGTAGGTTGTGTGGTTACCAGCCACCCTACACGCTCGTTTTGGAGCTCACCGGCGTCCTCTTGCATC	1
724	Homo sapiens	MIMAT0000063_MirBase_let-7b_microRNA	TGAGGTAGTAGGTTGTGTGGTT	ENSG00000228253_ENST00000361851_J01415-5_mRNA	ATGCCCCAACTAAATACTACCGTATGGCCCACCATAATTACCCCCATACTCCTTACAC	TGAGGTAGTAGGTTGTGTGGTTATGCCCCAACTAAATACTACCGTATGGCCCACCATAATTACCCCCATACTCCTTACAC	1
725	Homo sapiens	MIMAT0000063_MirBase_let-7b_microRNA	TGAGGTAGTAGGTTGTGTGGTT	ENSG00000081791_ENST00000432126_KIAA0141_mRNA	TATTCCCCCACACCCCTACCCACTGGAAAGGAGTGTTGTAAGACTA	TGAGGTAGTAGGTTGTGTGGTTTATTCCCCCACACCCCTACCCACTGGAAAGGAGTGTTGTAAGACTA	1
726	Homo sapiens	MIMAT0000063_MirBase_let-7b_microRNA	TGAGGTAGTAGGTTGTGTGGTT	ENSG00000197586_ENST00000376652_ENTPD6_mRNA	CCTGCAGGCCTCCCCACCCGGCTACCTGACGGCACTGCGGATGTTTAACAGGACCTAC	TGAGGTAGTAGGTTGTGTGGTTCCTGCAGGCCTCCCCACCCGGCTACCTGACGGCACTGCGGATGTTTAACAGGACCTAC	1
727	Homo sapiens	MIMAT0000063_MirBase_let-7b_microRNA	TGAGGTAGTAGGTTGTGTGGTT	ENSG00000106392_ENST00000223122_C1GALT1_mRNA	TATACAGATATCAACCTACCTTACCTGAACGTATACTAAAGGAAATTAGTCAAGCAAACAAA	TGAGGTAGTAGGTTGTGTGGTTTATACAGATATCAACCTACCTTACCTGAACGTATACTAAAGGAAATTAGTCAAGCAAACAAA	1
728	Homo sapiens	MIMAT0000063_MirBase_let-7b_microRNA	TGAGGTAGTAGGTTGTGTGGTT	ENSG00000198860_ENST00000361641_TSEN15_mRNA	TTAAACCTACTGTCTCTGTCATAACTTGTCAACACTGCTGTATGA	TGAGGTAGTAGGTTGTGTGGTTTTAAACCTACTGTCTCTGTCATAACTTGTCAACACTGCTGTATGA	1
729	Homo sapiens	MIMAT0000063_MirBase_let-7b_microRNA	TGAGGTAGTAGGTTGTGTGGTT	ENSG00000110318_ENST00000263468_KIAA1377_mRNA	CACGCACCTCTACTCCCAGCTACTAGGAGGCTGAGGCAGGAGAATCGTT	TGAGGTAGTAGGTTGTGTGGTTCACGCACCTCTACTCCCAGCTACTAGGAGGCTGAGGCAGGAGAATCGTT	1
730	Homo sapiens	MIMAT0000063_MirBase_let-7b_microRNA	TGAGGTAGTAGGTTGTGTGGTT	ENSG00000112079_ENST00000229812_STK38_mRNA	TAGTTTCTACCCATACCTCAGCCTCAGGCGAGTGGCTTATAGCCTCCATTCATG	TGAGGTAGTAGGTTGTGTGGTTTAGTTTCTACCCATACCTCAGCCTCAGGCGAGTGGCTTATAGCCTCCATTCATG	1
731	Homo sapiens	MIMAT0000063_MirBase_let-7b_microRNA	TGAGGTAGTAGGTTGTGTGGTT	ENSG00000035141_ENST00000037869_FAM136A_mRNA	GACCACATGCACCTCATCCCAACTATGACCAAGAAGATGAAGGAGGCTC	TGAGGTAGTAGGTTGTGTGGTTGACCACATGCACCTCATCCCAACTATGACCAAGAAGATGAAGGAGGCTC	1
732	Homo sapiens	MIMAT0000063_MirBase_let-7b_microRNA	TGAGGTAGTAGGTTGTGTGGTT	ENSG00000130723_ENST00000357304_BAT2L_mRNA	CACCCACCTACATACCATGACATGCTTCCTGCTTTTATGTGTTCGC	TGAGGTAGTAGGTTGTGTGGTTCACCCACCTACATACCATGACATGCTTCCTGCTTTTATGTGTTCGC	1
733	Homo sapiens	MIMAT0000063_MirBase_let-7b_microRNA	TGAGGTAGTAGGTTGTGTGGTT	ENSG00000108639_ENST00000225777_SYNGR2_mRNA	ACTGCCTACGCCTCCTACCCAGGTGCATCTGTGGACAACTACCAACAGCCACCCTTCACCCAGAA	TGAGGTAGTAGGTTGTGTGGTTACTGCCTACGCCTCCTACCCAGGTGCATCTGTGGACAACTACCAACAGCCACCCTTCACCCAGAA	1
734	Homo sapiens	MIMAT0000063_MirBase_let-7b_microRNA	TGAGGTAGTAGGTTGTGTGGTT	ENSG00000175182_ENST00000340957_FAM131A_mRNA	CCGCGACCCTACCCTCTGCAAGGCGATGGCCCGCGCCCCGAGCG	TGAGGTAGTAGGTTGTGTGGTTCCGCGACCCTACCCTCTGCAAGGCGATGGCCCGCGCCCCGAGCG	1
735	Homo sapiens	MIMAT0000063_MirBase_let-7b_microRNA	TGAGGTAGTAGGTTGTGTGGTT	ENSG00000234507_ENST00000383108_BRD2_mRNA	CAGCCCCACCTGCCCTGCCTACAGGTTATGATTCAGAGGAGGAGG	TGAGGTAGTAGGTTGTGTGGTTCAGCCCCACCTGCCCTGCCTACAGGTTATGATTCAGAGGAGGAGG	1
736	Homo sapiens	MIMAT0000063_MirBase_let-7b_microRNA	TGAGGTAGTAGGTTGTGTGGTT	ENSG00000160049_ENST00000377038_DFFA_mRNA	GCTCACTGCAACCCCCACCTCCCAGGTTCAAGCGATTCTCCTGT	TGAGGTAGTAGGTTGTGTGGTTGCTCACTGCAACCCCCACCTCCCAGGTTCAAGCGATTCTCCTGT	1
737	Homo sapiens	MIMAT0000063_MirBase_let-7b_microRNA	TGAGGTAGTAGGTTGTGTGGTT	ENSG00000130706_ENST00000253003_ADRM1_mRNA	GTTGCACACCCTCACCTCCCACCCACTGATTATTAATAAAGTCTT	TGAGGTAGTAGGTTGTGTGGTTGTTGCACACCCTCACCTCCCACCCACTGATTATTAATAAAGTCTT	1
738	Homo sapiens	MIMAT0000063_MirBase_let-7b_microRNA	TGAGGTAGTAGGTTGTGTGGTT	ENSG00000089685_ENST00000301633_BIRC5_mRNA	TTATCTGTCACACCTGTGCCTCCTCAGAGGACAGTTTTTTTGTTGTTGT	TGAGGTAGTAGGTTGTGTGGTTTTATCTGTCACACCTGTGCCTCCTCAGAGGACAGTTTTTTTGTTGTTGT	1
739	Homo sapiens	MIMAT0000063_MirBase_let-7b_microRNA	TGAGGTAGTAGGTTGTGTGGTT	ENSG00000198763_ENST00000361453_MT-ND2_mRNA	ACAAAACCCACCCCATTCCTCCCCACACTCATCGCCCTTACCACGCTACTC	TGAGGTAGTAGGTTGTGTGGTTACAAAACCCACCCCATTCCTCCCCACACTCATCGCCCTTACCACGCTACTC	1
740	Homo sapiens	MIMAT0000063_MirBase_let-7b_microRNA	TGAGGTAGTAGGTTGTGTGGTT	ENSG00000067177_ENST00000339490_PHKA1_mRNA	AACCCAGCCTGGCCTCTTTGCTGAAATGTTTCGACTTCGAATTGGTCTG	TGAGGTAGTAGGTTGTGTGGTTAACCCAGCCTGGCCTCTTTGCTGAAATGTTTCGACTTCGAATTGGTCTG	1
741	Homo sapiens	MIMAT0000063_MirBase_let-7b_microRNA	TGAGGTAGTAGGTTGTGTGGTT	ENSG00000124789_ENST00000262077_NUP153_mRNA	TTTCGTTACAGAAGCCCCACCCTGCCTCACCCACCCTTTTTTAAATAAATAAATAG	TGAGGTAGTAGGTTGTGTGGTTTTTCGTTACAGAAGCCCCACCCTGCCTCACCCACCCTTTTTTAAATAAATAAATAG	1
742	Homo sapiens	MIMAT0000063_MirBase_let-7b_microRNA	TGAGGTAGTAGGTTGTGTGGTT	ENSG00000204469_ENST00000376033_BAT2_mRNA	CTGCTGCCCCTTCTACCCCAGCTCCACCACCTGCAGTCCCTAAAGAAC	TGAGGTAGTAGGTTGTGTGGTTCTGCTGCCCCTTCTACCCCAGCTCCACCACCTGCAGTCCCTAAAGAAC	1
743	Homo sapiens	MIMAT0000063_MirBase_let-7b_microRNA	TGAGGTAGTAGGTTGTGTGGTT	ENSG00000109971_ENST00000227378_HSPA8_mRNA	AGCCAGGCCTACACCCCAGCAACCATGTCCAAGGGACCTGCAGTTGGT	TGAGGTAGTAGGTTGTGTGGTTAGCCAGGCCTACACCCCAGCAACCATGTCCAAGGGACCTGCAGTTGGT	1
744	Homo sapiens	MIMAT0000063_MirBase_let-7b_microRNA	TGAGGTAGTAGGTTGTGTGGTT	ENSG00000100380_ENST00000216218_ST13_mRNA	ACCACCTGCTACTCAGAAAGCTAAATCAGAAGAAAATACCAAGGAAG	TGAGGTAGTAGGTTGTGTGGTTACCACCTGCTACTCAGAAAGCTAAATCAGAAGAAAATACCAAGGAAG	1
745	Homo sapiens	MIMAT0000063_MirBase_let-7b_microRNA	TGAGGTAGTAGGTTGTGTGGTT	ENSG00000087460_ENST00000265620_GNAS_mRNA	AACCAGACCAACCGCCTGCAGGAGGCTCTGAACCTCTTCAAGAG	TGAGGTAGTAGGTTGTGTGGTTAACCAGACCAACCGCCTGCAGGAGGCTCTGAACCTCTTCAAGAG	1
746	Homo sapiens	MIMAT0000063_MirBase_let-7b_microRNA	TGAGGTAGTAGGTTGTGTGGTT	ENSG00000084754_ENST00000380649_HADHA_mRNA	AAGCCACCTCTCTGCCTGTTCCTCCCAAGAGGCCAGGGTGGCCAGG	TGAGGTAGTAGGTTGTGTGGTTAAGCCACCTCTCTGCCTGTTCCTCCCAAGAGGCCAGGGTGGCCAGG	1
747	Homo sapiens	MIMAT0000063_MirBase_let-7b_microRNA	TGAGGTAGTAGGTTGTGTGGTT	ENSG00000177731_ENST00000327031_FLII_mRNA	TCCCGAAATCAGCTCACCTCACTGCCCTCAGCCATTTGCAAGCTGAGCAAGCTGAAGAAGC	TGAGGTAGTAGGTTGTGTGGTTTCCCGAAATCAGCTCACCTCACTGCCCTCAGCCATTTGCAAGCTGAGCAAGCTGAAGAAGC	1
748	Homo sapiens	MIMAT0000063_MirBase_let-7b_microRNA	TGAGGTAGTAGGTTGTGTGGTT	ENSG00000169083_ENST00000374690_AR_mRNA	ACTTCCCACATAAGCTACTTAACAAGATTGTCATGGAGCTGCAGATTCCATTGCCCACCAAAGACTAGAA	TGAGGTAGTAGGTTGTGTGGTTACTTCCCACATAAGCTACTTAACAAGATTGTCATGGAGCTGCAGATTCCATTGCCCACCAAAGACTAGAA	1
749	Homo sapiens	MIMAT0000063_MirBase_let-7b_microRNA	TGAGGTAGTAGGTTGTGTGGTT	ENSG00000123416_ENST00000336023_TUBA1B_mRNA	AACTACCAGCCTCCCACTGTGGTGCCTGGTGGAGACCTGGCCAA	TGAGGTAGTAGGTTGTGTGGTTAACTACCAGCCTCCCACTGTGGTGCCTGGTGGAGACCTGGCCAA	1
750	Homo sapiens	MIMAT0000063_MirBase_let-7b_microRNA	TGAGGTAGTAGGTTGTGTGGTT	ENSG00000198786_ENST00000361567_MT-ND5_mRNA	ACGAAAATAACCCCACCCTACTAAACCCCATTAAACGCCTGGCAGCC	TGAGGTAGTAGGTTGTGTGGTTACGAAAATAACCCCACCCTACTAAACCCCATTAAACGCCTGGCAGCC	1
751	Homo sapiens	MIMAT0000063_MirBase_let-7b_microRNA	TGAGGTAGTAGGTTGTGTGGTT	ENSG00000142864_ENST00000370994_SERBP1_mRNA	ACACATACGTGCTACCCAGAGATTAATTTAGTCCATATGAACTATTGACCCATTGTTCATT	TGAGGTAGTAGGTTGTGTGGTTACACATACGTGCTACCCAGAGATTAATTTAGTCCATATGAACTATTGACCCATTGTTCATT	1
752	Homo sapiens	MIMAT0000063_MirBase_let-7b_microRNA	TGAGGTAGTAGGTTGTGTGGTT	ENSG00000130818_ENST00000253115_ZNF426_mRNA	ACCCAGCCTACCTCAGTATTCACATGCGAACCCACACTGGGGAGAAACCA	TGAGGTAGTAGGTTGTGTGGTTACCCAGCCTACCTCAGTATTCACATGCGAACCCACACTGGGGAGAAACCA	1
753	Homo sapiens	MIMAT0000063_MirBase_let-7b_microRNA	TGAGGTAGTAGGTTGTGTGGTT	ENSG00000131732_ENST00000254037_ZCCHC9_mRNA	CAAGCCAAAACCTACCAAAGCGTAAACAACTTGAAGCCAATAGGCTATCCCTCAAAAATGATGCACCCC	TGAGGTAGTAGGTTGTGTGGTTCAAGCCAAAACCTACCAAAGCGTAAACAACTTGAAGCCAATAGGCTATCCCTCAAAAATGATGCACCCC	1
754	Homo sapiens	MIMAT0000063_MirBase_let-7b_microRNA	TGAGGTAGTAGGTTGTGTGGTT	ENSG00000102710_ENST00000350612_FAM48A_mRNA	TACAAACTTTATACAGAAGCACAACCTTATCATTTTTAAATAAAAACAGGGAAATGGTTT	TGAGGTAGTAGGTTGTGTGGTTTACAAACTTTATACAGAAGCACAACCTTATCATTTTTAAATAAAAACAGGGAAATGGTTT	1
755	Homo sapiens	MIMAT0000063_MirBase_let-7b_microRNA	TGAGGTAGTAGGTTGTGTGGTT	ENSG00000157933_ENST00000378536_SKI_mRNA	TCCACAACCTTCCCTTCTCTTTCTATTCCCCAGTGAACTGAGGTTTT	TGAGGTAGTAGGTTGTGTGGTTTCCACAACCTTCCCTTCTCTTTCTATTCCCCAGTGAACTGAGGTTTT	1
756	Homo sapiens	MIMAT0000063_MirBase_let-7b_microRNA	TGAGGTAGTAGGTTGTGTGGTT	ENSG00000112290_ENST00000392589_WASF1_mRNA	CCATCAACCCTACCTGTAATCAGTGATGCCAGGAGTGTGCTACTGGAAGCAATA	TGAGGTAGTAGGTTGTGTGGTTCCATCAACCCTACCTGTAATCAGTGATGCCAGGAGTGTGCTACTGGAAGCAATA	1
757	Homo sapiens	MIMAT0000063_MirBase_let-7b_microRNA	TGAGGTAGTAGGTTGTGTGGTT	ENSG00000113583_ENST00000231512_C5orf15_mRNA	ATCCCTCGCCTACTCCTCTGTCTCAAGAGGAAGCTGATAACAATGA	TGAGGTAGTAGGTTGTGTGGTTATCCCTCGCCTACTCCTCTGTCTCAAGAGGAAGCTGATAACAATGA	1
758	Homo sapiens	MIMAT0000063_MirBase_let-7b_microRNA	TGAGGTAGTAGGTTGTGTGGTT	ENSG00000181222_ENST00000322644_POLR2A_mRNA	CCCACCAGCCCCACCTACAGTCTCACAAGCCCGGCTATCAGCCCGGATGACAGTGACGAGG	TGAGGTAGTAGGTTGTGTGGTTCCCACCAGCCCCACCTACAGTCTCACAAGCCCGGCTATCAGCCCGGATGACAGTGACGAGG	1
759	Homo sapiens	MIMAT0000063_MirBase_let-7b_microRNA	TGAGGTAGTAGGTTGTGTGGTT	ENSG00000123908_ENST00000220592_EIF2C2_mRNA	CTGTCCAACCTCTGCCTGAAGATCAACGTCAAGCTGGGAGGCGTGAACA	TGAGGTAGTAGGTTGTGTGGTTCTGTCCAACCTCTGCCTGAAGATCAACGTCAAGCTGGGAGGCGTGAACA	1
760	Homo sapiens	MIMAT0000063_MirBase_let-7b_microRNA	TGAGGTAGTAGGTTGTGTGGTT	ENSG00000162063_ENST00000397066_CCNF_mRNA	AAGCACCCAACCACGCCCAGCTAATTTTTGTATTTTCGGTAGAGACG	TGAGGTAGTAGGTTGTGTGGTTAAGCACCCAACCACGCCCAGCTAATTTTTGTATTTTCGGTAGAGACG	1
761	Homo sapiens	MIMAT0000063_MirBase_let-7b_microRNA	TGAGGTAGTAGGTTGTGTGGTT	ENSG00000168763_ENST00000305510_CNNM3_mRNA	TATAAAGTAACAATCTCGCCTCAGCTGCTCTTGGCCACCCAGCGCTTCCTGTCCCGAGAAGTG	TGAGGTAGTAGGTTGTGTGGTTTATAAAGTAACAATCTCGCCTCAGCTGCTCTTGGCCACCCAGCGCTTCCTGTCCCGAGAAGTG	1
762	Homo sapiens	MIMAT0000063_MirBase_let-7b_microRNA	TGAGGTAGTAGGTTGTGTGGTT	ENSG00000125844_ENST00000360807_RRBP1_mRNA	CCAACCAACCTACACAGCGTTATCCAGGCCCAACTTCCGGTAGCTCCGAGAGAAGCCATGAGAGACAAG	TGAGGTAGTAGGTTGTGTGGTTCCAACCAACCTACACAGCGTTATCCAGGCCCAACTTCCGGTAGCTCCGAGAGAAGCCATGAGAGACAAG	1
763	Homo sapiens	MIMAT0000063_MirBase_let-7b_microRNA	TGAGGTAGTAGGTTGTGTGGTT	ENSG00000198888_ENST00000361390_MT-ND1_mRNA	CAAGACCCTACTTCTAACCTCCCTGTTCTTATGAATTCGAACAGCAT	TGAGGTAGTAGGTTGTGTGGTTCAAGACCCTACTTCTAACCTCCCTGTTCTTATGAATTCGAACAGCAT	1
764	Homo sapiens	MIMAT0000063_MirBase_let-7b_microRNA	TGAGGTAGTAGGTTGTGTGGTT	ENSG00000174231_ENST00000304992_PRPF8_mRNA	AAGCCTGCAGACACAGAACCACCTCCGCTGCTTGTTTACAAGTGGTGTCAAGGCATCAATAA	TGAGGTAGTAGGTTGTGTGGTTAAGCCTGCAGACACAGAACCACCTCCGCTGCTTGTTTACAAGTGGTGTCAAGGCATCAATAA	1
765	Homo sapiens	MIMAT0000063_MirBase_let-7b_microRNA	TGAGGTAGTAGGTTGTGTGGTT	ENSG00000122591_ENST00000432176_FAM126A_mRNA	TTAACAACCAGCCAATCCCTACCTAAGCCTAGTAGCCATGGTTTGGCTA	TGAGGTAGTAGGTTGTGTGGTTTTAACAACCAGCCAATCCCTACCTAAGCCTAGTAGCCATGGTTTGGCTA	1
766	Homo sapiens	MIMAT0000063_MirBase_let-7b_microRNA	TGAGGTAGTAGGTTGTGTGGTT	ENSG00000113356_ENST00000399107_POLR3G_mRNA	AAACCACCCCCACTATTTCCTGATACAGATTATAAACCAGTGCCACTGAAAACAGG	TGAGGTAGTAGGTTGTGTGGTTAAACCACCCCCACTATTTCCTGATACAGATTATAAACCAGTGCCACTGAAAACAGG	1
767	Homo sapiens	MIMAT0000063_MirBase_let-7b_microRNA	TGAGGTAGTAGGTTGTGTGGTT	ENSG00000101384_ENST00000254958_JAG1_mRNA	TTGCTGAGCACGCCTGCCTCTCTGATCCCTGTCACAACAGAGGCAGC	TGAGGTAGTAGGTTGTGTGGTTTTGCTGAGCACGCCTGCCTCTCTGATCCCTGTCACAACAGAGGCAGC	1
768	Homo sapiens	MIMAT0000063_MirBase_let-7b_microRNA	TGAGGTAGTAGGTTGTGTGGTT	ENSG00000134824_ENST00000278840_FADS2_mRNA	CATTCCACCGCCTCCCCAACTTGAGCCTGTGACCTTGGGACCAAAGGGGGAGT	TGAGGTAGTAGGTTGTGTGGTTCATTCCACCGCCTCCCCAACTTGAGCCTGTGACCTTGGGACCAAAGGGGGAGT	1
769	Homo sapiens	MIMAT0000063_MirBase_let-7b_microRNA	TGAGGTAGTAGGTTGTGTGGTT	ENSG00000235712_ENST00000415909_RXRB_mRNA	GCCACCCCTACCCCCTTCAACAGCTCCATCCCTTGGAGGCTCTGGG	TGAGGTAGTAGGTTGTGTGGTTGCCACCCCTACCCCCTTCAACAGCTCCATCCCTTGGAGGCTCTGGG	1
770	Homo sapiens	MIMAT0000063_MirBase_let-7b_microRNA	TGAGGTAGTAGGTTGTGTGGTT	ENSG00000197958_ENST00000361436_RPL12_mRNA	TCCGGGTTCATCCGACACCAGCCGCCTCCACCATGCCGCCGAAGTTCGACCCCAACG	TGAGGTAGTAGGTTGTGTGGTTTCCGGGTTCATCCGACACCAGCCGCCTCCACCATGCCGCCGAAGTTCGACCCCAACG	1
771	Homo sapiens	MIMAT0000063_MirBase_let-7b_microRNA	TGAGGTAGTAGGTTGTGTGGTT	ENSG00000243452_ENST00000369187_NBPF15_mRNA	ATCCTTGGCTGAGGATTGTATTTCAGAACCACCAACTGCTCTTGACAATTGTTAACCCGCTAGGCTCCTTTGGTTAGA	TGAGGTAGTAGGTTGTGTGGTTATCCTTGGCTGAGGATTGTATTTCAGAACCACCAACTGCTCTTGACAATTGTTAACCCGCTAGGCTCCTTTGGTTAGA	1
772	Homo sapiens	MIMAT0000063_MirBase_let-7b_microRNA	TGAGGTAGTAGGTTGTGTGGTT	ENSG00000100393_ENST00000263253_EP300_mRNA	CATGCCACCCTACTTGCCCAGGACTCAAGCTGCTGGCCCTGTGTCCCAGG	TGAGGTAGTAGGTTGTGTGGTTCATGCCACCCTACTTGCCCAGGACTCAAGCTGCTGGCCCTGTGTCCCAGG	1
773	Homo sapiens	MIMAT0000063_MirBase_let-7b_microRNA	TGAGGTAGTAGGTTGTGTGGTT	ENSG00000082781_ENST00000296181_ITGB5_mRNA	AAGACCACCTTCCAGCTACAGGTTCGCCAGGTGGAGGACTATCCTGTGGACCT	TGAGGTAGTAGGTTGTGTGGTTAAGACCACCTTCCAGCTACAGGTTCGCCAGGTGGAGGACTATCCTGTGGACCT	1
774	Homo sapiens	MIMAT0000063_MirBase_let-7b_microRNA	TGAGGTAGTAGGTTGTGTGGTT	ENSG00000164944_ENST00000297591_KIAA1429_mRNA	CCACCGCCACCACCTCCCCAGCCACAACCAAGTTTGAAAAGGAATCCAAAACA	TGAGGTAGTAGGTTGTGTGGTTCCACCGCCACCACCTCCCCAGCCACAACCAAGTTTGAAAAGGAATCCAAAACA	1
775	Homo sapiens	MIMAT0000063_MirBase_let-7b_microRNA	TGAGGTAGTAGGTTGTGTGGTT	ENSG00000082397_ENST00000341928_EPB41L3_mRNA	ATCCACCAGACCCTGCCCAACTATCTGAAGATATCACCAGGTA	TGAGGTAGTAGGTTGTGTGGTTATCCACCAGACCCTGCCCAACTATCTGAAGATATCACCAGGTA	1
776	Homo sapiens	MIMAT0000063_MirBase_let-7b_microRNA	TGAGGTAGTAGGTTGTGTGGTT	ENSG00000114315_ENST00000232424_HES1_mRNA	AGGCCACCCCTCCTCCTAAACTCCCCAACCCACCTCTCTTCCCTCCG	TGAGGTAGTAGGTTGTGTGGTTAGGCCACCCCTCCTCCTAAACTCCCCAACCCACCTCTCTTCCCTCCG	1
777	Homo sapiens	MIMAT0000063_MirBase_let-7b_microRNA	TGAGGTAGTAGGTTGTGTGGTT	ENSG00000134247_ENST00000393203_PTGFRN_mRNA	AAAGAAGCCACCACTATTCCTCTCTCTTGCCCATTGTGGGGGGCAAAGGCATTGGTC	TGAGGTAGTAGGTTGTGTGGTTAAAGAAGCCACCACTATTCCTCTCTCTTGCCCATTGTGGGGGGCAAAGGCATTGGTC	1
778	Homo sapiens	MIMAT0000063_MirBase_let-7b_microRNA	TGAGGTAGTAGGTTGTGTGGTT	ENSG00000126062_ENST00000266025_TMEM115_mRNA	TTCCCTCTGCTGTGGCGGTGACTGCTTCTGGACCAGAACAGCTCCAGCTCCCAGGTAT	TGAGGTAGTAGGTTGTGTGGTTTTCCCTCTGCTGTGGCGGTGACTGCTTCTGGACCAGAACAGCTCCAGCTCCCAGGTAT	1
779	Homo sapiens	MIMAT0000063_MirBase_let-7b_microRNA	TGAGGTAGTAGGTTGTGTGGTT	ENSG00000154655_ENST00000284898_L3MBTL4_mRNA	GGTTTGGAATACTCGGTGGAGCAGGCGCAGCAGGTGCTTCACC	TGAGGTAGTAGGTTGTGTGGTTGGTTTGGAATACTCGGTGGAGCAGGCGCAGCAGGTGCTTCACC	1
780	Homo sapiens	MIMAT0000063_MirBase_let-7b_microRNA	TGAGGTAGTAGGTTGTGTGGTT	ENSG00000107669_ENST00000369043_ATE1_mRNA	AAAACTGCATTATGACCTAGCCCCCATAATTGGGATTTATCATTTTGGAG	TGAGGTAGTAGGTTGTGTGGTTAAAACTGCATTATGACCTAGCCCCCATAATTGGGATTTATCATTTTGGAG	1
781	Homo sapiens	MIMAT0000063_MirBase_let-7b_microRNA	TGAGGTAGTAGGTTGTGTGGTT	ENSG00000167770_ENST00000301453_OTUB1_mRNA	ACACTACGATATCCTCTACAAATAGGGCTGGCTCCAGCCCGCTGCTGCCC	TGAGGTAGTAGGTTGTGTGGTTACACTACGATATCCTCTACAAATAGGGCTGGCTCCAGCCCGCTGCTGCCC	1
782	Homo sapiens	MIMAT0000063_MirBase_let-7b_microRNA	TGAGGTAGTAGGTTGTGTGGTT	ENSG00000143373_ENST00000324048_ZNF687_mRNA	CCCATGCCCACCTCTACTCCCAGCATCCCAGCTTCCAAACTCAGCAGGC	TGAGGTAGTAGGTTGTGTGGTTCCCATGCCCACCTCTACTCCCAGCATCCCAGCTTCCAAACTCAGCAGGC	1
783	Homo sapiens	MIMAT0000063_MirBase_let-7b_microRNA	TGAGGTAGTAGGTTGTGTGGTT	ENSG00000170445_ENST00000504156_HARS_mRNA	ACCATCTGCTCCTCAGTAGACAAGCTGGACAAGGTGTCCTGGGAAG	TGAGGTAGTAGGTTGTGTGGTTACCATCTGCTCCTCAGTAGACAAGCTGGACAAGGTGTCCTGGGAAG	1
784	Homo sapiens	MIMAT0000063_MirBase_let-7b_microRNA	TGAGGTAGTAGGTTGTGTGGTT	ENSG00000154001_ENST00000337537_PPP2R5E_mRNA	CTCAGCACCAACTACTCCTCCATCAGTGGATAAAGTAGACGGATTT	TGAGGTAGTAGGTTGTGTGGTTCTCAGCACCAACTACTCCTCCATCAGTGGATAAAGTAGACGGATTT	1
785	Homo sapiens	MIMAT0000063_MirBase_let-7b_microRNA	TGAGGTAGTAGGTTGTGTGGTT	ENSG00000119906_ENST00000238961_FAM178A_mRNA	GAACTCTCCAGTCATCCCCACAACCTCCTGTGGTTGGTACAGCTGGTCCCTA	TGAGGTAGTAGGTTGTGTGGTTGAACTCTCCAGTCATCCCCACAACCTCCTGTGGTTGGTACAGCTGGTCCCTA	1
786	Homo sapiens	MIMAT0000063_MirBase_let-7b_microRNA	TGAGGTAGTAGGTTGTGTGGTT	ENSG00000131504_ENST00000398557_DIAPH1_mRNA	GACCATCCCAACACCTCACCCTCTGTCTACAAGGAAATGGGAGGTGGAGCCTC	TGAGGTAGTAGGTTGTGTGGTTGACCATCCCAACACCTCACCCTCTGTCTACAAGGAAATGGGAGGTGGAGCCTC	1
787	Homo sapiens	MIMAT0000063_MirBase_let-7b_microRNA	TGAGGTAGTAGGTTGTGTGGTT	ENSG00000198837_ENST00000361217_DENND4B_mRNA	CACCAACCTACCCAGTTTGTTCGTGCTGATGTTGGGGGAGATCTGGG	TGAGGTAGTAGGTTGTGTGGTTCACCAACCTACCCAGTTTGTTCGTGCTGATGTTGGGGGAGATCTGGG	1
788	Homo sapiens	MIMAT0000063_MirBase_let-7b_microRNA	TGAGGTAGTAGGTTGTGTGGTT	ENSG00000163848_ENST00000360647_ZNF148_mRNA	CATACTTTCAGAACTTTTACCAAAACACACAACTGTTGAAGCAGTCACTTCTCTATGGAAGT	TGAGGTAGTAGGTTGTGTGGTTCATACTTTCAGAACTTTTACCAAAACACACAACTGTTGAAGCAGTCACTTCTCTATGGAAGT	1
789	Homo sapiens	MIMAT0000063_MirBase_let-7b_microRNA	TGAGGTAGTAGGTTGTGTGGTT	ENSG00000124160_ENST00000290231_NCOA5_mRNA	AGCCACCACCTTTGTTCATTGTGAACCTACCAAGGCTTTCCAGCTTCATACACATTGACCAGAGCTCAAGC	TGAGGTAGTAGGTTGTGTGGTTAGCCACCACCTTTGTTCATTGTGAACCTACCAAGGCTTTCCAGCTTCATACACATTGACCAGAGCTCAAGC	1
790	Homo sapiens	MIMAT0000063_MirBase_let-7b_microRNA	TGAGGTAGTAGGTTGTGTGGTT	ENSG00000132142_ENST00000452074_ACACA_mRNA	AGCAATCTGACATTCCCACAGCCCCTCAAACATGCAAGGCTACTAAGGCAGG	TGAGGTAGTAGGTTGTGTGGTTAGCAATCTGACATTCCCACAGCCCCTCAAACATGCAAGGCTACTAAGGCAGG	1
791	Homo sapiens	MIMAT0000063_MirBase_let-7b_microRNA	TGAGGTAGTAGGTTGTGTGGTT	ENSG00000101782_ENST00000339486_RIOK3_mRNA	AAGCCTACTATCAAACTCTTCATTTGATGCGGCAGTTATATCATGAATGTACGCTTGTCCAT	TGAGGTAGTAGGTTGTGTGGTTAAGCCTACTATCAAACTCTTCATTTGATGCGGCAGTTATATCATGAATGTACGCTTGTCCAT	1
792	Homo sapiens	MIMAT0000063_MirBase_let-7b_microRNA	TGAGGTAGTAGGTTGTGTGGTT	ENSG00000198938_ENST00000362079_MT-CO3_mRNA	ATGACCCACCAATCACATGCCTATCATATAGTAAAACCCAGCCCATGACCCCTAACAGGGGCCCTCTCA	TGAGGTAGTAGGTTGTGTGGTTATGACCCACCAATCACATGCCTATCATATAGTAAAACCCAGCCCATGACCCCTAACAGGGGCCCTCTCA	1
793	Homo sapiens	MIMAT0000063_MirBase_let-7b_microRNA	TGAGGTAGTAGGTTGTGTGGTT	ENSG00000130414_ENST00000252711_NDUFA10_mRNA	AAGCCCCTCGCCACCGACTATAATGGCAACTGTAGTTTGGAGAAATTTT	TGAGGTAGTAGGTTGTGTGGTTAAGCCCCTCGCCACCGACTATAATGGCAACTGTAGTTTGGAGAAATTTT	1
794	Homo sapiens	MIMAT0000063_MirBase_let-7b_microRNA	TGAGGTAGTAGGTTGTGTGGTT	ENSG00000198938_ENST00000362079_MT-CO3_mRNA	ACCCTCCTACAAGCCTCAGAGTACTTCGAGTCTCCCTTCACCATTTCCGACG	TGAGGTAGTAGGTTGTGTGGTTACCCTCCTACAAGCCTCAGAGTACTTCGAGTCTCCCTTCACCATTTCCGACG	1
795	Homo sapiens	MIMAT0000063_MirBase_let-7b_microRNA	TGAGGTAGTAGGTTGTGTGGTT	ENSG00000166851_ENST00000300093_PLK1_mRNA	CCAGCAACCGGAAGCCCCTCACAGTCCTCAATAAAGGCTTGGAGAACCCCCTG	TGAGGTAGTAGGTTGTGTGGTTCCAGCAACCGGAAGCCCCTCACAGTCCTCAATAAAGGCTTGGAGAACCCCCTG	1
796	Homo sapiens	MIMAT0000063_MirBase_let-7b_microRNA	TGAGGTAGTAGGTTGTGTGGTT	ENSG00000168488_ENST00000336783_ATXN2L_mRNA	AGCTTCCACACCCTCACCCTACCCCTACATCGGACACCCCCAAGG	TGAGGTAGTAGGTTGTGTGGTTAGCTTCCACACCCTCACCCTACCCCTACATCGGACACCCCCAAGG	1
797	Homo sapiens	MIMAT0000063_MirBase_let-7b_microRNA	TGAGGTAGTAGGTTGTGTGGTT	ENSG00000110107_ENST00000227524_PRPF19_mRNA	CCGGCCCAAGCCTCCCTCAGCCACCAGCATCCCGGCCATTCTGAAAGCT	TGAGGTAGTAGGTTGTGTGGTTCCGGCCCAAGCCTCCCTCAGCCACCAGCATCCCGGCCATTCTGAAAGCT	1
798	Homo sapiens	MIMAT0000063_MirBase_let-7b_microRNA	TGAGGTAGTAGGTTGTGTGGTT	ENSG00000174437_ENST00000313432_ATP2A2_mRNA	TTCATCCGCTACCTCATCTCGTCCAACGTCGGGGAAGTTGTCTGTAT	TGAGGTAGTAGGTTGTGTGGTTTTCATCCGCTACCTCATCTCGTCCAACGTCGGGGAAGTTGTCTGTAT	1
799	Homo sapiens	MIMAT0000063_MirBase_let-7b_microRNA	TGAGGTAGTAGGTTGTGTGGTT	ENSG00000128989_ENST00000249822_ARPP19_mRNA	AATTCCCCACCACACCTTATAAAATTGTAATCAAAGATATCTCACTCTGTC	TGAGGTAGTAGGTTGTGTGGTTAATTCCCCACCACACCTTATAAAATTGTAATCAAAGATATCTCACTCTGTC	1
800	Homo sapiens	MIMAT0000063_MirBase_let-7b_microRNA	TGAGGTAGTAGGTTGTGTGGTT	ENSG00000130985_ENST00000377351_UBA1_mRNA	GCCCAAACGCTGTCCACACCCGCTCACCTTTGATGTCAACAATCCCCTGCATCTGGACTATG	TGAGGTAGTAGGTTGTGTGGTTGCCCAAACGCTGTCCACACCCGCTCACCTTTGATGTCAACAATCCCCTGCATCTGGACTATG	1
801	Homo sapiens	MIMAT0000063_MirBase_let-7b_microRNA	TGAGGTAGTAGGTTGTGTGGTT	ENSG00000109819_ENST00000264867_PPARGC1A_mRNA	ACACCTACTACTCAATTGTTCTTTTCCTTTCTCTCGCCCAACA	TGAGGTAGTAGGTTGTGTGGTTACACCTACTACTCAATTGTTCTTTTCCTTTCTCTCGCCCAACA	1
802	Homo sapiens	MIMAT0000063_MirBase_let-7b_microRNA	TGAGGTAGTAGGTTGTGTGGTT	ENSG00000168813_ENST00000311921_ZNF507_mRNA	AATGTTGTGACACCGACCGAAGCCTTTGTTCTGGATCTTTCTTCCTATTGAA	TGAGGTAGTAGGTTGTGTGGTTAATGTTGTGACACCGACCGAAGCCTTTGTTCTGGATCTTTCTTCCTATTGAA	1
803	Homo sapiens	MIMAT0000063_MirBase_let-7b_microRNA	TGAGGTAGTAGGTTGTGTGGTT	ENSG00000156508_ENST00000316292_EEF1A1_mRNA	TGAATATTATCCCTAATACCTGCCACCCCACTCTTAATCAGTGGTGGAAGAACGGTCTCA	TGAGGTAGTAGGTTGTGTGGTTTGAATATTATCCCTAATACCTGCCACCCCACTCTTAATCAGTGGTGGAAGAACGGTCTCA	1
804	Homo sapiens	MIMAT0000063_MirBase_let-7b_microRNA	TGAGGTAGTAGGTTGTGTGGTT	ENSG00000168028_ENST00000301821_RPSA_mRNA	ATGTTAACCTACCTACCATTGCGCTGTGTAACACAGATTCTCCTCTGCGCTATGTGGACATTGCCATC	TGAGGTAGTAGGTTGTGTGGTTATGTTAACCTACCTACCATTGCGCTGTGTAACACAGATTCTCCTCTGCGCTATGTGGACATTGCCATC	1
805	Homo sapiens	MIMAT0000063_MirBase_let-7b_microRNA	TGAGGTAGTAGGTTGTGTGGTT	ENSG00000086758_ENST00000342160_HUWE1_mRNA	CGCCAGCCCAACCCTCCTCTTATACTGCAGAGGTTGCTTGGTCCCT	TGAGGTAGTAGGTTGTGTGGTTCGCCAGCCCAACCCTCCTCTTATACTGCAGAGGTTGCTTGGTCCCT	1
806	Homo sapiens	MIMAT0000063_MirBase_let-7b_microRNA	TGAGGTAGTAGGTTGTGTGGTT	ENSG00000182004_ENST00000414487_SNRPE_mRNA	CCCATCAACCTCATCTTCAGATACTTACAAAATAGATCGCGGATTCAGGTGTG	TGAGGTAGTAGGTTGTGTGGTTCCCATCAACCTCATCTTCAGATACTTACAAAATAGATCGCGGATTCAGGTGTG	1
807	Homo sapiens	MIMAT0000063_MirBase_let-7b_microRNA	TGAGGTAGTAGGTTGTGTGGTT	ENSG00000108953_ENST00000264335_YWHAE_mRNA	CCAACAAGAGAAACCATCTCTGACCACCCCCTCCTCCCCATCCCACCCTTTGGAAACTCCCCATTGTCA	TGAGGTAGTAGGTTGTGTGGTTCCAACAAGAGAAACCATCTCTGACCACCCCCTCCTCCCCATCCCACCCTTTGGAAACTCCCCATTGTCA	1
808	Homo sapiens	MIMAT0000063_MirBase_let-7b_microRNA	TGAGGTAGTAGGTTGTGTGGTT	ENSG00000176473_ENST00000402312_WDR25_mRNA	CTGCCCCAGCCTCGCCTTGCACCCGAGAGAGCCCGTGTTCCTGGCAC	TGAGGTAGTAGGTTGTGTGGTTCTGCCCCAGCCTCGCCTTGCACCCGAGAGAGCCCGTGTTCCTGGCAC	1
809	Homo sapiens	MIMAT0000063_MirBase_let-7b_microRNA	TGAGGTAGTAGGTTGTGTGGTT	ENSG00000169217_ENST00000305596_CD2BP2_mRNA	CAATCCCACACCCCCACCCTCCCTGGACATGTTCGCTGAGGAGTTGGCGGAGGAGGAACT	TGAGGTAGTAGGTTGTGTGGTTCAATCCCACACCCCCACCCTCCCTGGACATGTTCGCTGAGGAGTTGGCGGAGGAGGAACT	1
810	Homo sapiens	MIMAT0000063_MirBase_let-7b_microRNA	TGAGGTAGTAGGTTGTGTGGTT	ENSG00000125503_ENST00000263433_PPP1R12C_mRNA	GAACCACCCCCTGCAGAACCCAGAACCCTCAATGGCGTCTCCTCCCCGCCGCACCCCAGCC	TGAGGTAGTAGGTTGTGTGGTTGAACCACCCCCTGCAGAACCCAGAACCCTCAATGGCGTCTCCTCCCCGCCGCACCCCAGCC	1
811	Homo sapiens	MIMAT0000063_MirBase_let-7b_microRNA	TGAGGTAGTAGGTTGTGTGGTT	ENSG00000106299_ENST00000223023_WASL_mRNA	CACCGCCTCCACCTCCACCTCCTCCTGGGCCACCGCCCCCGCCTG	TGAGGTAGTAGGTTGTGTGGTTCACCGCCTCCACCTCCACCTCCTCCTGGGCCACCGCCCCCGCCTG	1
812	Homo sapiens	MIMAT0000063_MirBase_let-7b_microRNA	TGAGGTAGTAGGTTGTGTGGTT	ENSG00000129250_ENST00000320785_KIF1C_mRNA	CACCCCAACCCTACCCAGCCCAGCGGCCCCCAGGGCCCCGCTACCCCCC	TGAGGTAGTAGGTTGTGTGGTTCACCCCAACCCTACCCAGCCCAGCGGCCCCCAGGGCCCCGCTACCCCCC	1
813	Homo sapiens	MIMAT0000063_MirBase_let-7b_microRNA	TGAGGTAGTAGGTTGTGTGGTT	ENSG00000224051_ENST00000343938_GLTPD1_mRNA	CTCCCCGCCTCTCCTGCCTTGTTTGCCCCTCAGCGTGCCAGGCAGACTGG	TGAGGTAGTAGGTTGTGTGGTTCTCCCCGCCTCTCCTGCCTTGTTTGCCCCTCAGCGTGCCAGGCAGACTGG	1
814	Homo sapiens	MIMAT0000063_MirBase_let-7b_microRNA	TGAGGTAGTAGGTTGTGTGGTT	ENSG00000168439_ENST00000305218_STIP1_mRNA	CAACACCTCCACCACCACCCCCTCCCAAAAAGGAGACCAAGCCAGAGCCAA	TGAGGTAGTAGGTTGTGTGGTTCAACACCTCCACCACCACCCCCTCCCAAAAAGGAGACCAAGCCAGAGCCAA	1
815	Homo sapiens	MIMAT0000063_MirBase_let-7b_microRNA	TGAGGTAGTAGGTTGTGTGGTT	ENSG00000063177_ENST00000084795_RPL18_mRNA	AACCCTGGATCCTACTCTCTTATTAAAAAGATTTTTGCTG	TGAGGTAGTAGGTTGTGTGGTTAACCCTGGATCCTACTCTCTTATTAAAAAGATTTTTGCTG	1
816	Homo sapiens	MIMAT0000063_MirBase_let-7b_microRNA	TGAGGTAGTAGGTTGTGTGGTT	ENSG00000128713_ENST00000249504_HOXD11_mRNA	TCTCGGATGCTCAACCTCACTGACCGGCAAGTCAAAATCTGGTTCCAGAATCGCAGG	TGAGGTAGTAGGTTGTGTGGTTTCTCGGATGCTCAACCTCACTGACCGGCAAGTCAAAATCTGGTTCCAGAATCGCAGG	1
817	Homo sapiens	MIMAT0000063_MirBase_let-7b_microRNA	TGAGGTAGTAGGTTGTGTGGTT	ENSG00000198804_ENST00000361624_MT-CO1_mRNA	TGGAGCCTCCGTAGACCTAACCATCTTCTCCTTACACCTAGCAGGTGTCTCCTCTATCTTAGGGGCCATCAAT	TGAGGTAGTAGGTTGTGTGGTTTGGAGCCTCCGTAGACCTAACCATCTTCTCCTTACACCTAGCAGGTGTCTCCTCTATCTTAGGGGCCATCAAT	1
818	Homo sapiens	MIMAT0000063_MirBase_let-7b_microRNA	TGAGGTAGTAGGTTGTGTGGTT	ENSG00000235067_ENST00000419792_TUBB_mRNA	ATCTCCACTTTCAATCTCCCTCCAAGCTCTACTCTGGAGGAGTCTGTCCCACT	TGAGGTAGTAGGTTGTGTGGTTATCTCCACTTTCAATCTCCCTCCAAGCTCTACTCTGGAGGAGTCTGTCCCACT	1
819	Homo sapiens	MIMAT0000063_MirBase_let-7b_microRNA	TGAGGTAGTAGGTTGTGTGGTT	ENSG00000185009_ENST00000425908_AP3M1_mRNA	AGCTACACACCGCTAACAAAGTTACTTAGTTATCAATGTAGGATTCTTAAGGAGCTTTAA	TGAGGTAGTAGGTTGTGTGGTTAGCTACACACCGCTAACAAAGTTACTTAGTTATCAATGTAGGATTCTTAAGGAGCTTTAA	1
820	Homo sapiens	MIMAT0000063_MirBase_let-7b_microRNA	TGAGGTAGTAGGTTGTGTGGTT	ENSG00000159658_ENST00000371933_KIAA0494_mRNA	AAATTCCCCCAGCCATTATCTCACACTGACCACCCAGAGCTTTAGAAGAGAGCTG	TGAGGTAGTAGGTTGTGTGGTTAAATTCCCCCAGCCATTATCTCACACTGACCACCCAGAGCTTTAGAAGAGAGCTG	1
821	Homo sapiens	MIMAT0000063_MirBase_let-7b_microRNA	TGAGGTAGTAGGTTGTGTGGTT	ENSG00000160714_ENST00000292211_UBE2Q1_mRNA	CTACCCACACCCACCTAATTAGGGGTGCTAATAAAACATGCTGAG	TGAGGTAGTAGGTTGTGTGGTTCTACCCACACCCACCTAATTAGGGGTGCTAATAAAACATGCTGAG	1
822	Homo sapiens	MIMAT0000063_MirBase_let-7b_microRNA	TGAGGTAGTAGGTTGTGTGGTT	ENSG00000121848_ENST00000369291_RNF115_mRNA	CAACCTCTACCCCACCATTAGTGTATTTTACTATAAAAACAGTGGAACCACAG	TGAGGTAGTAGGTTGTGTGGTTCAACCTCTACCCCACCATTAGTGTATTTTACTATAAAAACAGTGGAACCACAG	1
823	Homo sapiens	MIMAT0000063_MirBase_let-7b_microRNA	TGAGGTAGTAGGTTGTGTGGTT	ENSG00000097007_ENST00000318560_ABL1_mRNA	AAGAAGAAGACAGCCCCAACCCCTCCCAAACGCAGCAGCTCCTTCCGGGAGATGGACGGCCAGCCGGAGC	TGAGGTAGTAGGTTGTGTGGTTAAGAAGAAGACAGCCCCAACCCCTCCCAAACGCAGCAGCTCCTTCCGGGAGATGGACGGCCAGCCGGAGC	1
824	Homo sapiens	MIMAT0000063_MirBase_let-7b_microRNA	TGAGGTAGTAGGTTGTGTGGTT	ENSG00000158555_ENST00000336898_GDPD5_mRNA	AACTGGACCACCCTGCAGAGACTCAACGCTGGCCAGTGGTTCCTGAAG	TGAGGTAGTAGGTTGTGTGGTTAACTGGACCACCCTGCAGAGACTCAACGCTGGCCAGTGGTTCCTGAAG	1
825	Homo sapiens	MIMAT0000063_MirBase_let-7b_microRNA	TGAGGTAGTAGGTTGTGTGGTT	ENSG00000076201_ENST00000265562_PTPN23_mRNA	AGTCCCCACCTGGTGCCTTCACCTGCCCCATCTCCAGGGCCTGGT	TGAGGTAGTAGGTTGTGTGGTTAGTCCCCACCTGGTGCCTTCACCTGCCCCATCTCCAGGGCCTGGT	1
826	Homo sapiens	MIMAT0000063_MirBase_let-7b_microRNA	TGAGGTAGTAGGTTGTGTGGTT	ENSG00000239697_ENST00000293825_TNFSF12_mRNA	TGAAGTTCATCCACGACCTGGACAGGACGGAGCGCAGGCAGGT	TGAGGTAGTAGGTTGTGTGGTTTGAAGTTCATCCACGACCTGGACAGGACGGAGCGCAGGCAGGT	1
827	Homo sapiens	MIMAT0000063_MirBase_let-7b_microRNA	TGAGGTAGTAGGTTGTGTGGTT	ENSG00000184110_ENST00000331666_EIF3S8_mRNA	AACCTTGAAGTCCTAAACCACACCTCAGTCACTAAAGGTCTGTTTAAAGTTGTTCTGG	TGAGGTAGTAGGTTGTGTGGTTAACCTTGAAGTCCTAAACCACACCTCAGTCACTAAAGGTCTGTTTAAAGTTGTTCTGG	1
828	Homo sapiens	MIMAT0000063_MirBase_let-7b_microRNA	TGAGGTAGTAGGTTGTGTGGTT	ENSG00000111596_ENST00000229195_CNOT2_mRNA	ACCAACAATGTCACTTCACACGCCTCCATCTCCAAGCAGGGGTATTTTGCCTATGAATCCTA	TGAGGTAGTAGGTTGTGTGGTTACCAACAATGTCACTTCACACGCCTCCATCTCCAAGCAGGGGTATTTTGCCTATGAATCCTA	1
829	Homo sapiens	MIMAT0000063_MirBase_let-7b_microRNA	TGAGGTAGTAGGTTGTGTGGTT	ENSG00000125864_ENST00000377873_BFSP1_mRNA	ATCCACACCACTCCTCCAGCATCCATTGTGACGAGTGGGATGAGG	TGAGGTAGTAGGTTGTGTGGTTATCCACACCACTCCTCCAGCATCCATTGTGACGAGTGGGATGAGG	1
830	Homo sapiens	MIMAT0000063_MirBase_let-7b_microRNA	TGAGGTAGTAGGTTGTGTGGTT	ENSG00000104067_ENST00000400007_TJP1_mRNA	ACCACTGCCTCCACCCCCAACTCAAACCGAAGAAGAGGAAGAT	TGAGGTAGTAGGTTGTGTGGTTACCACTGCCTCCACCCCCAACTCAAACCGAAGAAGAGGAAGAT	1
831	Homo sapiens	MIMAT0000063_MirBase_let-7b_microRNA	TGAGGTAGTAGGTTGTGTGGTT	ENSG00000130402_ENST00000252699_ACTN4_mRNA	TGTCACACCCCAACTCTGCCCCATCCCGGCAGGGTGAGTACAGGCTGA	TGAGGTAGTAGGTTGTGTGGTTTGTCACACCCCAACTCTGCCCCATCCCGGCAGGGTGAGTACAGGCTGA	1
832	Homo sapiens	MIMAT0000063_MirBase_let-7b_microRNA	TGAGGTAGTAGGTTGTGTGGTT	ENSG00000105556_ENST00000264819_MIER2_mRNA	ACCCCCACCTGCCTCTTCCCCCTCCATCCCTGCTCCCCGATCCTG	TGAGGTAGTAGGTTGTGTGGTTACCCCCACCTGCCTCTTCCCCCTCCATCCCTGCTCCCCGATCCTG	1
833	Homo sapiens	MIMAT0000063_MirBase_let-7b_microRNA	TGAGGTAGTAGGTTGTGTGGTT	ENSG00000136485_ENST00000310827_DCAF7_mRNA	AGTTAAGAGCTCTACCCACACCTGTCAACCCCTCTCTCCCCCAGTTTAGGTTCTGAGCAG	TGAGGTAGTAGGTTGTGTGGTTAGTTAAGAGCTCTACCCACACCTGTCAACCCCTCTCTCCCCCAGTTTAGGTTCTGAGCAG	1
834	Homo sapiens	MIMAT0000063_MirBase_let-7b_microRNA	TGAGGTAGTAGGTTGTGTGGTT	ENSG00000099956_ENST00000263121_SMARCB1_mRNA	CAGAGCCCCCCACCTACCTCAGGGAACAGAAGGCCAAGAGGAACAGCCAGTG	TGAGGTAGTAGGTTGTGTGGTTCAGAGCCCCCCACCTACCTCAGGGAACAGAAGGCCAAGAGGAACAGCCAGTG	1
835	Homo sapiens	MIMAT0000063_MirBase_let-7b_microRNA	TGAGGTAGTAGGTTGTGTGGTT	ENSG00000100644_ENST00000337138_HIF1A_mRNA	ACCCACCGCTGAAACGCCAAAGCCACTTCGAAGTAGTGCTGACCCTGC	TGAGGTAGTAGGTTGTGTGGTTACCCACCGCTGAAACGCCAAAGCCACTTCGAAGTAGTGCTGACCCTGC	1
836	Homo sapiens	MIMAT0000063_MirBase_let-7b_microRNA	TGAGGTAGTAGGTTGTGTGGTT	ENSG00000066117_ENST00000394963_SMARCD1_mRNA	ACTCCACCCTGCCTCTGCATCCCTTAATGGAGAAACGGGCCTAAA	TGAGGTAGTAGGTTGTGTGGTTACTCCACCCTGCCTCTGCATCCCTTAATGGAGAAACGGGCCTAAA	1
837	Homo sapiens	MIMAT0000063_MirBase_let-7b_microRNA	TGAGGTAGTAGGTTGTGTGGTT	ENSG00000198886_ENST00000361381_MT-ND4_mRNA	CTGTTCCCCAACCTTTTCCTCCGACCCCCTAACAACCCCCCTCCTAATAC	TGAGGTAGTAGGTTGTGTGGTTCTGTTCCCCAACCTTTTCCTCCGACCCCCTAACAACCCCCCTCCTAATAC	1
838	Homo sapiens	MIMAT0000063_MirBase_let-7b_microRNA	TGAGGTAGTAGGTTGTGTGGTT	ENSG00000167658_ENST00000309311_EEF2_mRNA	AACTGCCATCTCCCTCTTCTACGAGCTCTCGGAGAATGACTTGAACTTCATCAAGCAGAGCA	TGAGGTAGTAGGTTGTGTGGTTAACTGCCATCTCCCTCTTCTACGAGCTCTCGGAGAATGACTTGAACTTCATCAAGCAGAGCA	1
839	Homo sapiens	MIMAT0000063_MirBase_let-7b_microRNA	TGAGGTAGTAGGTTGTGTGGTT	ENSG00000175029_ENST00000411419_CTBP2_mRNA	AACCACCACCTCATCAATGACTTTACCATAAAGCAGATGAGGCAGGGAGCA	TGAGGTAGTAGGTTGTGTGGTTAACCACCACCTCATCAATGACTTTACCATAAAGCAGATGAGGCAGGGAGCA	1
840	Homo sapiens	MIMAT0000063_MirBase_let-7b_microRNA	TGAGGTAGTAGGTTGTGTGGTT	ENSG00000197150_ENST00000358849_ABCB8_mRNA	ATCCCCACCTCTGCCTTGTGGCCCTGTGTGAGGCAGAAGAGGCC	TGAGGTAGTAGGTTGTGTGGTTATCCCCACCTCTGCCTTGTGGCCCTGTGTGAGGCAGAAGAGGCC	1
841	Homo sapiens	MIMAT0000063_MirBase_let-7b_microRNA	TGAGGTAGTAGGTTGTGTGGTT	ENSG00000233450_ENST00000448818_KIFC1_mRNA	ACCACATCCCACCCAAGAGTTCCATCCCTCACTACAGTGCCACAGACACAAGGCCAGA	TGAGGTAGTAGGTTGTGTGGTTACCACATCCCACCCAAGAGTTCCATCCCTCACTACAGTGCCACAGACACAAGGCCAGA	1
842	Homo sapiens	MIMAT0000063_MirBase_let-7b_microRNA	TGAGGTAGTAGGTTGTGTGGTT	ENSG00000164904_ENST00000409134_ALDH7A1_mRNA	ACAAGCTGCCTGGTGCAATTTGTTCCTTGACTTGTGGTGGAGCAGATATTGGCACAGCAATGGCCAAA	TGAGGTAGTAGGTTGTGTGGTTACAAGCTGCCTGGTGCAATTTGTTCCTTGACTTGTGGTGGAGCAGATATTGGCACAGCAATGGCCAAA	1
843	Homo sapiens	MIMAT0000063_MirBase_let-7b_microRNA	TGAGGTAGTAGGTTGTGTGGTT	ENSG00000156642_ENST00000351217_NPTN_mRNA	GAGAGCTGAGGATTCAGGCGAATACCACTGCGTATATCACTTTGTCAGCGCTCCTAAA	TGAGGTAGTAGGTTGTGTGGTTGAGAGCTGAGGATTCAGGCGAATACCACTGCGTATATCACTTTGTCAGCGCTCCTAAA	1
844	Homo sapiens	MIMAT0000063_MirBase_let-7b_microRNA	TGAGGTAGTAGGTTGTGTGGTT	ENSG00000181904_ENST00000394976_C5orf24_mRNA	ATTCCTCTTCCTCTACCCTCCAGCACATCTACTTACTGGTGCTGTGCTGTGTGTCAGAA	TGAGGTAGTAGGTTGTGTGGTTATTCCTCTTCCTCTACCCTCCAGCACATCTACTTACTGGTGCTGTGCTGTGTGTCAGAA	1
845	Homo sapiens	MIMAT0000063_MirBase_let-7b_microRNA	TGAGGTAGTAGGTTGTGTGGTT	ENSG00000002586_ENST00000381187_CD99_mRNA	ATGCCAAATCCAAACCCCAACCACCCTAGTTCCTCCGGTAGCTTTTCAGATGCTGACCTTGCGG	TGAGGTAGTAGGTTGTGTGGTTATGCCAAATCCAAACCCCAACCACCCTAGTTCCTCCGGTAGCTTTTCAGATGCTGACCTTGCGG	1
846	Homo sapiens	MIMAT0000063_MirBase_let-7b_microRNA	TGAGGTAGTAGGTTGTGTGGTT	ENSG00000100201_ENST00000444597_DDX17_mRNA	TTACTAACTTCACCTTCTTTCCTCTTGCTGTCATCTGCATTCGTGCTTCC	TGAGGTAGTAGGTTGTGTGGTTTTACTAACTTCACCTTCTTTCCTCTTGCTGTCATCTGCATTCGTGCTTCC	1
847	Homo sapiens	MIMAT0000063_MirBase_let-7b_microRNA	TGAGGTAGTAGGTTGTGTGGTT	ENSG00000196497_ENST00000354464_IPO4_mRNA	ATCACCCCCTACCTCTCTGAAGTCCTCACATTCTGCCTGGAGGTAGCTAGAAAT	TGAGGTAGTAGGTTGTGTGGTTATCACCCCCTACCTCTCTGAAGTCCTCACATTCTGCCTGGAGGTAGCTAGAAAT	1
848	Homo sapiens	MIMAT0000063_MirBase_let-7b_microRNA	TGAGGTAGTAGGTTGTGTGGTT	ENSG00000132763_ENST00000372082_MMACHC_mRNA	CTGACTACGAGGTGCACCCCAACCGACGCCCCAAGATCCTGGCCCAGACAGCAGCCC	TGAGGTAGTAGGTTGTGTGGTTCTGACTACGAGGTGCACCCCAACCGACGCCCCAAGATCCTGGCCCAGACAGCAGCCC	1
849	Homo sapiens	MIMAT0000063_MirBase_let-7b_microRNA	TGAGGTAGTAGGTTGTGTGGTT	ENSG00000138686_ENST00000264499_BBS7_mRNA	TTCCTGGACCCCCTACTGTCTTAGCACTACACAATGGAAATGGCGGTGACTCTGG	TGAGGTAGTAGGTTGTGTGGTTTTCCTGGACCCCCTACTGTCTTAGCACTACACAATGGAAATGGCGGTGACTCTGG	1
850	Homo sapiens	MIMAT0000063_MirBase_let-7b_microRNA	TGAGGTAGTAGGTTGTGTGGTT	ENSG00000188612_ENST00000420826_SUMO2_mRNA	AAAGACCAAGATTACATTCTCAATTAGAAAACTGCAATTTGGTTCCACCACATCCTG	TGAGGTAGTAGGTTGTGTGGTTAAAGACCAAGATTACATTCTCAATTAGAAAACTGCAATTTGGTTCCACCACATCCTG	1
851	Homo sapiens	MIMAT0000063_MirBase_let-7b_microRNA	TGAGGTAGTAGGTTGTGTGGTT	ENSG00000104824_ENST00000221419_HNRNPL_mRNA	AAAACCCCTGCCTCCCCAGTTGTCCACATCAGGGGCCTGATTGACGGTGTGG	TGAGGTAGTAGGTTGTGTGGTTAAAACCCCTGCCTCCCCAGTTGTCCACATCAGGGGCCTGATTGACGGTGTGG	1
852	Homo sapiens	MIMAT0000063_MirBase_let-7b_microRNA	TGAGGTAGTAGGTTGTGTGGTT	ENSG00000124587_ENST00000304611_PEX6_mRNA	ACCACCCATACCTCCTTGTACATGGTGGGTTCTACCCTGAGCCCTG	TGAGGTAGTAGGTTGTGTGGTTACCACCCATACCTCCTTGTACATGGTGGGTTCTACCCTGAGCCCTG	1
853	Homo sapiens	MIMAT0000063_MirBase_let-7b_microRNA	TGAGGTAGTAGGTTGTGTGGTT	ENSG00000010292_ENST00000315579_NCAPD2_mRNA	AGAGCCCCGCCGTACTACCCGTCGGCATCCAAACACCCAGCAGCGAGCTTCCAAAAAGAAAC	TGAGGTAGTAGGTTGTGTGGTTAGAGCCCCGCCGTACTACCCGTCGGCATCCAAACACCCAGCAGCGAGCTTCCAAAAAGAAAC	1
854	Homo sapiens	MIMAT0000063_MirBase_let-7b_microRNA	TGAGGTAGTAGGTTGTGTGGTT	ENSG00000163430_ENST00000295633_FSTL1_mRNA	AACCCCACTCACTACCCTGTTTCAGATGCATTTGGAATACCAAAGATTAAATCCTTG	TGAGGTAGTAGGTTGTGTGGTTAACCCCACTCACTACCCTGTTTCAGATGCATTTGGAATACCAAAGATTAAATCCTTG	1
855	Homo sapiens	MIMAT0000063_MirBase_let-7b_microRNA	TGAGGTAGTAGGTTGTGTGGTT	ENSG00000181222_ENST00000322644_POLR2A_mRNA	ACCCCCGACCCCAACCTCTCCATTGACCAGGTTGGCGTGCCCCGCTCCA	TGAGGTAGTAGGTTGTGTGGTTACCCCCGACCCCAACCTCTCCATTGACCAGGTTGGCGTGCCCCGCTCCA	1
856	Homo sapiens	MIMAT0000063_MirBase_let-7b_microRNA	TGAGGTAGTAGGTTGTGTGGTT	ENSG00000180660_ENST00000379919_MAB21L1_mRNA	CGGCTACCTCTCGGCGCGCAAAATCCGGTCCAGGTTTCAGACGC	TGAGGTAGTAGGTTGTGTGGTTCGGCTACCTCTCGGCGCGCAAAATCCGGTCCAGGTTTCAGACGC	1
857	Homo sapiens	MIMAT0000063_MirBase_let-7b_microRNA	TGAGGTAGTAGGTTGTGTGGTT	ENSG00000102870_ENST00000262525_ZNF629_mRNA	CCCCCAAACCTCCTCAGTTACGATCCCCAAGGCTCCCTTTCAGAGG	TGAGGTAGTAGGTTGTGTGGTTCCCCCAAACCTCCTCAGTTACGATCCCCAAGGCTCCCTTTCAGAGG	1
858	Homo sapiens	MIMAT0000063_MirBase_let-7b_microRNA	TGAGGTAGTAGGTTGTGTGGTT	ENSG00000112242_ENST00000346618_E2F3_mRNA	GTTGTCCCTTCCTACCTTCTTCCTCCAAGAGAGTATCATGAAGTAAACTACAAACTTCAGAA	TGAGGTAGTAGGTTGTGTGGTTGTTGTCCCTTCCTACCTTCTTCCTCCAAGAGAGTATCATGAAGTAAACTACAAACTTCAGAA	1
859	Homo sapiens	MIMAT0000063_MirBase_let-7b_microRNA	TGAGGTAGTAGGTTGTGTGGTT	ENSG00000099194_ENST00000370355_SCD_mRNA	CCCTGGACAGGCAGCCTCCTTTGTGTGTATTCAGAGGCAGTGA	TGAGGTAGTAGGTTGTGTGGTTCCCTGGACAGGCAGCCTCCTTTGTGTGTATTCAGAGGCAGTGA	1
860	Homo sapiens	MIMAT0000063_MirBase_let-7b_microRNA	TGAGGTAGTAGGTTGTGTGGTT	ENSG00000197217_ENST00000358689_ENTPD4_mRNA	TACTTGGACCCCTGCCTACCCCTAGACATTAAAGATGAAATCCAGCAA	TGAGGTAGTAGGTTGTGTGGTTTACTTGGACCCCTGCCTACCCCTAGACATTAAAGATGAAATCCAGCAA	1
861	Homo sapiens	MIMAT0000063_MirBase_let-7b_microRNA	TGAGGTAGTAGGTTGTGTGGTT	ENSG00000077721_ENST00000371558_UBE2A_mRNA	TCACCTCCCTACTCCTGTCATTACATTTACTTTATTAAAAGCAAAAT	TGAGGTAGTAGGTTGTGTGGTTTCACCTCCCTACTCCTGTCATTACATTTACTTTATTAAAAGCAAAAT	1
862	Homo sapiens	MIMAT0000063_MirBase_let-7b_microRNA	TGAGGTAGTAGGTTGTGTGGTT	ENSG00000197608_ENST00000426391_ZNF841_mRNA	AATGGCACCTCCCTCTTGTTTGTTCTTCTGGCCATGTGACATGCCCT	TGAGGTAGTAGGTTGTGTGGTTAATGGCACCTCCCTCTTGTTTGTTCTTCTGGCCATGTGACATGCCCT	1
863	Homo sapiens	MIMAT0000063_MirBase_let-7b_microRNA	TGAGGTAGTAGGTTGTGTGGTT	ENSG00000129187_ENST00000357067_DCTD_mRNA	AAAGAATATAAAGCCTCAAATCTTCCTTACTGTCTCTCTTGTCACATGGAATCTACATGTGTTTGAAC	TGAGGTAGTAGGTTGTGTGGTTAAAGAATATAAAGCCTCAAATCTTCCTTACTGTCTCTCTTGTCACATGGAATCTACATGTGTTTGAAC	1
864	Homo sapiens	MIMAT0000063_MirBase_let-7b_microRNA	TGAGGTAGTAGGTTGTGTGGTT	ENSG00000075624_ENST00000331789_ACTB_mRNA	TCCTAAAAGCCACCCCACTTCTCTCTAAGGAGAATGGCCCAGTCCTCTCCC	TGAGGTAGTAGGTTGTGTGGTTTCCTAAAAGCCACCCCACTTCTCTCTAAGGAGAATGGCCCAGTCCTCTCCC	1
865	Homo sapiens	MIMAT0000063_MirBase_let-7b_microRNA	TGAGGTAGTAGGTTGTGTGGTT	ENSG00000222036_ENST00000409832_POTEG_mRNA	CTAAAAGCCACCCCACTTCTCTCTAAGGAGAATGGCCCAGTCCTCTCCC	TGAGGTAGTAGGTTGTGTGGTTCTAAAAGCCACCCCACTTCTCTCTAAGGAGAATGGCCCAGTCCTCTCCC	1
866	Homo sapiens	MIMAT0000063_MirBase_let-7b_microRNA	TGAGGTAGTAGGTTGTGTGGTT	ENSG00000204463_ENST00000211379_BAT3_mRNA	CTGCCCCGGAAACAAATGCACCCAACCATCCTTCCCCTGCGGAGTATGTCG	TGAGGTAGTAGGTTGTGTGGTTCTGCCCCGGAAACAAATGCACCCAACCATCCTTCCCCTGCGGAGTATGTCG	1
867	Homo sapiens	MIMAT0000063_MirBase_let-7b_microRNA	TGAGGTAGTAGGTTGTGTGGTT	ENSG00000080603_ENST00000262518_SRCAP_mRNA	AAGACCCCAACCTCCAGCCCAGAGAAGCCACAGGAACTCGTTAC	TGAGGTAGTAGGTTGTGTGGTTAAGACCCCAACCTCCAGCCCAGAGAAGCCACAGGAACTCGTTAC	1
868	Homo sapiens	MIMAT0000063_MirBase_let-7b_microRNA	TGAGGTAGTAGGTTGTGTGGTT	ENSG00000096070_ENST00000357641_BRPF3_mRNA	TTAATTTTACCTACTATAATATGACTGTCTGAAACTTATTTTCTCTCTGAGA	TGAGGTAGTAGGTTGTGTGGTTTTAATTTTACCTACTATAATATGACTGTCTGAAACTTATTTTCTCTCTGAGA	1
869	Homo sapiens	MIMAT0000063_MirBase_let-7b_microRNA	TGAGGTAGTAGGTTGTGTGGTT	ENSG00000181991_ENST00000325844_MRPS11_mRNA	CATCCCACAACAACACACAGATCCAGGTAGTCTCTGCTAGTAATGAGCCCC	TGAGGTAGTAGGTTGTGTGGTTCATCCCACAACAACACACAGATCCAGGTAGTCTCTGCTAGTAATGAGCCCC	1
870	Homo sapiens	MIMAT0000063_MirBase_let-7b_microRNA	TGAGGTAGTAGGTTGTGTGGTT	ENSG00000166450_ENST00000389286_PRTG_mRNA	CCCACCTAAATAATCCAGGATAATCTCCCCAACTGAAGTTCCTCAACTTAATCACATCTACAGAGTTCCTTTTGCTAT	TGAGGTAGTAGGTTGTGTGGTTCCCACCTAAATAATCCAGGATAATCTCCCCAACTGAAGTTCCTCAACTTAATCACATCTACAGAGTTCCTTTTGCTAT	1
871	Homo sapiens	MIMAT0000063_MirBase_let-7b_microRNA	TGAGGTAGTAGGTTGTGTGGTT	ENSG00000108518_ENST00000225655_PFN1_mRNA	ACACCTCCCCCTACCCATATCCCTCCCGTGTGTGGTTGGAAAACTTTTGT	TGAGGTAGTAGGTTGTGTGGTTACACCTCCCCCTACCCATATCCCTCCCGTGTGTGGTTGGAAAACTTTTGT	1
872	Homo sapiens	MIMAT0000063_MirBase_let-7b_microRNA	TGAGGTAGTAGGTTGTGTGGTT	ENSG00000151729_ENST00000281456_SLC25A4_mRNA	TACTTCCCCACCCAAGCTCTCAACTTCGCCTTCAAGGACAAGTACAAGCAGCTCTTCTTAGGGGGTGTGGA	TGAGGTAGTAGGTTGTGTGGTTTACTTCCCCACCCAAGCTCTCAACTTCGCCTTCAAGGACAAGTACAAGCAGCTCTTCTTAGGGGGTGTGGA	1
873	Homo sapiens	MIMAT0000063_MirBase_let-7b_microRNA	TGAGGTAGTAGGTTGTGTGGTT	ENSG00000076108_ENST00000379441_BAZ2A_mRNA	AAAAAAACCACATTTGATAGAGATTCAAAAGACTCTGTGTATTCATCTTCCCTTCT	TGAGGTAGTAGGTTGTGTGGTTAAAAAAACCACATTTGATAGAGATTCAAAAGACTCTGTGTATTCATCTTCCCTTCT	1
874	Homo sapiens	MIMAT0000063_MirBase_let-7b_microRNA	TGAGGTAGTAGGTTGTGTGGTT	ENSG00000064703_ENST00000369702_DDX20_mRNA	ATACCACCACTTACTTAAAAACAATAAAAGCAATAGATTTGATTAGT	TGAGGTAGTAGGTTGTGTGGTTATACCACCACTTACTTAAAAACAATAAAAGCAATAGATTTGATTAGT	1
875	Homo sapiens	MIMAT0000063_MirBase_let-7b_microRNA	TGAGGTAGTAGGTTGTGTGGTT	ENSG00000157500_ENST00000288266_APPL1_mRNA	GCCTGACCCAGACCCCACCAAATTTCCTGTTAATCGAAATTTAA	TGAGGTAGTAGGTTGTGTGGTTGCCTGACCCAGACCCCACCAAATTTCCTGTTAATCGAAATTTAA	1
876	Homo sapiens	MIMAT0000063_MirBase_let-7b_microRNA	TGAGGTAGTAGGTTGTGTGGTT	ENSG00000141741_ENST00000394231_C17orf37_mRNA	CTTCTCCAGCCACCTCATACCCCCTTCCCAGGGTAAGTGCCCACGAAAGCCCAG	TGAGGTAGTAGGTTGTGTGGTTCTTCTCCAGCCACCTCATACCCCCTTCCCAGGGTAAGTGCCCACGAAAGCCCAG	1
877	Homo sapiens	MIMAT0000063_MirBase_let-7b_microRNA	TGAGGTAGTAGGTTGTGTGGTT	ENSG00000177556_ENST00000524142_ATOX1_mRNA	ACCTGTGGAGGCTGTGCTGAAGCTGTCTCTCGGGTCCTCAATAAGCTTGGA	TGAGGTAGTAGGTTGTGTGGTTACCTGTGGAGGCTGTGCTGAAGCTGTCTCTCGGGTCCTCAATAAGCTTGGA	1
878	Homo sapiens	MIMAT0000063_MirBase_let-7b_microRNA	TGAGGTAGTAGGTTGTGTGGTT	ENSG00000148840_ENST00000278070_PPRC1_mRNA	ACCCCTCCAGCTACCCCTCCCCACCAGTTATGGAAGCCCCTGGCTGCTG	TGAGGTAGTAGGTTGTGTGGTTACCCCTCCAGCTACCCCTCCCCACCAGTTATGGAAGCCCCTGGCTGCTG	1
879	Homo sapiens	MIMAT0000063_MirBase_let-7b_microRNA	TGAGGTAGTAGGTTGTGTGGTT	ENSG00000197150_ENST00000358849_ABCB8_mRNA	CGCATGGCTGTGGACATGCGGAGGGCCCTCTTCAGCTCCCTGCTCCGACAAGACATCACCTTCTTTGACGCCAATAAGACAGGG	TGAGGTAGTAGGTTGTGTGGTTCGCATGGCTGTGGACATGCGGAGGGCCCTCTTCAGCTCCCTGCTCCGACAAGACATCACCTTCTTTGACGCCAATAAGACAGGG	1
880	Homo sapiens	MIMAT0000063_MirBase_let-7b_microRNA	TGAGGTAGTAGGTTGTGTGGTT	ENSG00000115307_ENST00000377526_AUP1_mRNA	CTGTAGCACCCCTCTACTCAATAGTCCCCCCAGCTTTGTGTGCTGGT	TGAGGTAGTAGGTTGTGTGGTTCTGTAGCACCCCTCTACTCAATAGTCCCCCCAGCTTTGTGTGCTGGT	1
881	Homo sapiens	MIMAT0000063_MirBase_let-7b_microRNA	TGAGGTAGTAGGTTGTGTGGTT	ENSG00000004864_ENST00000265631_SLC25A13_mRNA	AAATCACCACTGGTCCTCGAGTCAGTGCTCTGTCTGTCGTGCGGGACC	TGAGGTAGTAGGTTGTGTGGTTAAATCACCACTGGTCCTCGAGTCAGTGCTCTGTCTGTCGTGCGGGACC	1
882	Homo sapiens	MIMAT0000063_MirBase_let-7b_microRNA	TGAGGTAGTAGGTTGTGTGGTT	ENSG00000187837_ENST00000343677_HIST1H1C_mRNA	CGAACGCCTACTTCTAAAACCCAAAAGGCTCTTTTCAGAGCCACCA	TGAGGTAGTAGGTTGTGTGGTTCGAACGCCTACTTCTAAAACCCAAAAGGCTCTTTTCAGAGCCACCA	1
883	Homo sapiens	MIMAT0000063_MirBase_let-7b_microRNA	TGAGGTAGTAGGTTGTGTGGTT	ENSG00000167658_ENST00000309311_EEF2_mRNA	CATCCACCTGCCCTCCCCTGTGACGGCCCAGAAGTACCGCTGCGAGCTCCTGTACGAGGGGCCCCC	TGAGGTAGTAGGTTGTGTGGTTCATCCACCTGCCCTCCCCTGTGACGGCCCAGAAGTACCGCTGCGAGCTCCTGTACGAGGGGCCCCC	1
884	Homo sapiens	MIMAT0000063_MirBase_let-7b_microRNA	TGAGGTAGTAGGTTGTGTGGTT	ENSG00000055070_ENST00000401089_C1orf144_mRNA	ACTGGGCTAGCTCTGTAGGCTCGGAGAGCCTGGGGAGGGTGCCAACCCCACCTC	TGAGGTAGTAGGTTGTGTGGTTACTGGGCTAGCTCTGTAGGCTCGGAGAGCCTGGGGAGGGTGCCAACCCCACCTC	1
885	Homo sapiens	MIMAT0000063_MirBase_let-7b_microRNA	TGAGGTAGTAGGTTGTGTGGTT	ENSG00000002726_ENST00000487631_ABP1_mRNA	CACCTGCTCATCCTGCCTAGAGCGGTTGAATTCTCTGTTTTGC	TGAGGTAGTAGGTTGTGTGGTTCACCTGCTCATCCTGCCTAGAGCGGTTGAATTCTCTGTTTTGC	1
886	Homo sapiens	MIMAT0000063_MirBase_let-7b_microRNA	TGAGGTAGTAGGTTGTGTGGTT	ENSG00000162729_ENST00000368086_IGSF8_mRNA	AGGCCCCAACCTCACCCCCACGCATGACGGTGCATGAGGGGCAGGAGCTGGCA	TGAGGTAGTAGGTTGTGTGGTTAGGCCCCAACCTCACCCCCACGCATGACGGTGCATGAGGGGCAGGAGCTGGCA	1
887	Homo sapiens	MIMAT0000063_MirBase_let-7b_microRNA	TGAGGTAGTAGGTTGTGTGGTT	ENSG00000103226_ENST00000399336_NOMO3_mRNA	AAGCTGTGCTGTGGTGTGAGAATGTCATTCTTGATCTTCAGCCTTCGTTTG	TGAGGTAGTAGGTTGTGTGGTTAAGCTGTGCTGTGGTGTGAGAATGTCATTCTTGATCTTCAGCCTTCGTTTG	1
888	Homo sapiens	MIMAT0000063_MirBase_let-7b_microRNA	TGAGGTAGTAGGTTGTGTGGTT	ENSG00000137975_ENST00000370565_CLCA2_mRNA	TCATGCTATGTATGTACCAGGTTACACAGCAAACGGTAATATT	TGAGGTAGTAGGTTGTGTGGTTTCATGCTATGTATGTACCAGGTTACACAGCAAACGGTAATATT	1
889	Homo sapiens	MIMAT0000063_MirBase_let-7b_microRNA	TGAGGTAGTAGGTTGTGTGGTT	ENSG00000157456_ENST00000288207_CCNB2_mRNA	CAGTTCAACCCACCAAAACAACAAATGTCAACAAACAACTGAAA	TGAGGTAGTAGGTTGTGTGGTTCAGTTCAACCCACCAAAACAACAAATGTCAACAAACAACTGAAA	1
890	Homo sapiens	MIMAT0000063_MirBase_let-7b_microRNA	TGAGGTAGTAGGTTGTGTGGTT	ENSG00000198763_ENST00000361453_MT-ND2_mRNA	ATCCACCCTCCTCTCCCTAGGAGGCCTGCCCCCGCTAACCGGC	TGAGGTAGTAGGTTGTGTGGTTATCCACCCTCCTCTCCCTAGGAGGCCTGCCCCCGCTAACCGGC	1
891	Homo sapiens	MIMAT0000063_MirBase_let-7b_microRNA	TGAGGTAGTAGGTTGTGTGGTT	ENSG00000181873_ENST00000366711_C1orf69_mRNA	TCAGGGCTCACCTGGAGCCGTCCCTGTCTCACCTGGAAGCTCT	TGAGGTAGTAGGTTGTGTGGTTTCAGGGCTCACCTGGAGCCGTCCCTGTCTCACCTGGAAGCTCT	1
892	Homo sapiens	MIMAT0000063_MirBase_let-7b_microRNA	TGAGGTAGTAGGTTGTGTGGTT	ENSG00000137996_ENST00000370128_RTCD1_mRNA	ATACCTCATTGATATATTGCACTATTTCATAAATACTATAAAATA	TGAGGTAGTAGGTTGTGTGGTTATACCTCATTGATATATTGCACTATTTCATAAATACTATAAAATA	1
893	Homo sapiens	MIMAT0000063_MirBase_let-7b_microRNA	TGAGGTAGTAGGTTGTGTGGTT	ENSG00000196576_ENST00000449103_PLXNB2_mRNA	GTTCCAAGACCACCCCACCCCTTTTTGTAAATCTTGTTCATTGTAAAT	TGAGGTAGTAGGTTGTGTGGTTGTTCCAAGACCACCCCACCCCTTTTTGTAAATCTTGTTCATTGTAAAT	1
894	Homo sapiens	MIMAT0000063_MirBase_let-7b_microRNA	TGAGGTAGTAGGTTGTGTGGTT	ENSG00000224470_ENST00000427980_ATXN1L_mRNA	TTCCCTGTAGATAAATTACTGATCCCCCATCTACTATCCCCAGTATGTAATGGCTGAATTAATATGTAA	TGAGGTAGTAGGTTGTGTGGTTTTCCCTGTAGATAAATTACTGATCCCCCATCTACTATCCCCAGTATGTAATGGCTGAATTAATATGTAA	1
895	Homo sapiens	MIMAT0000063_MirBase_let-7b_microRNA	TGAGGTAGTAGGTTGTGTGGTT	ENSG00000100201_ENST00000396821_DDX17_mRNA	TCCTACCAGAGAGCTTGCCCAGCAAGTACAGCAGGTGGCCGATGACTA	TGAGGTAGTAGGTTGTGTGGTTTCCTACCAGAGAGCTTGCCCAGCAAGTACAGCAGGTGGCCGATGACTA	1
896	Homo sapiens	MIMAT0000063_MirBase_let-7b_microRNA	TGAGGTAGTAGGTTGTGTGGTT	ENSG00000149269_ENST00000356341_PAK1_mRNA	GCCAAGCCTTCTGTGAGATAAATGCACATTTCAGAAATTCCAACT	TGAGGTAGTAGGTTGTGTGGTTGCCAAGCCTTCTGTGAGATAAATGCACATTTCAGAAATTCCAACT	1
897	Homo sapiens	MIMAT0000063_MirBase_let-7b_microRNA	TGAGGTAGTAGGTTGTGTGGTT	ENSG00000141448_ENST00000269216_GATA6_mRNA	AGCACCAATCCCGAGAACAGCGAGCTCAAGTATTCGGGTCAAG	TGAGGTAGTAGGTTGTGTGGTTAGCACCAATCCCGAGAACAGCGAGCTCAAGTATTCGGGTCAAG	1
898	Homo sapiens	MIMAT0000063_MirBase_let-7b_microRNA	TGAGGTAGTAGGTTGTGTGGTT	ENSG00000176095_ENST00000448476_IP6K1_mRNA	CCCACCCCTCCCTCTCTGGGCCTGTGCAGTGAGCATGGGGATTCC	TGAGGTAGTAGGTTGTGTGGTTCCCACCCCTCCCTCTCTGGGCCTGTGCAGTGAGCATGGGGATTCC	1
899	Homo sapiens	MIMAT0000063_MirBase_let-7b_microRNA	TGAGGTAGTAGGTTGTGTGGTT	ENSG00000139726_ENST00000280557_DENR_mRNA	TTAAAAAATGGAATTCTCCATTAACTGTGGATTTTACTAAATA	TGAGGTAGTAGGTTGTGTGGTTTTAAAAAATGGAATTCTCCATTAACTGTGGATTTTACTAAATA	1
900	Homo sapiens	MIMAT0000063_MirBase_let-7b_microRNA	TGAGGTAGTAGGTTGTGTGGTT	ENSG00000134057_ENST00000256442_CCNB1_mRNA	AACTTTCACTTTGAAAAATGAGAATTTTATATTCTAAGCCAGTTTTC	TGAGGTAGTAGGTTGTGTGGTTAACTTTCACTTTGAAAAATGAGAATTTTATATTCTAAGCCAGTTTTC	1
901	Homo sapiens	MIMAT0000063_MirBase_let-7b_microRNA	TGAGGTAGTAGGTTGTGTGGTT	ENSG00000162490_ENST00000294485_C1orf187_mRNA	TCCCTGTGGTCTAGTAGCTGATATCCTGGGATAAGAAGTGTTTG	TGAGGTAGTAGGTTGTGTGGTTTCCCTGTGGTCTAGTAGCTGATATCCTGGGATAAGAAGTGTTTG	1
902	Homo sapiens	MIMAT0000063_MirBase_let-7b_microRNA	TGAGGTAGTAGGTTGTGTGGTT	ENSG00000186451_ENST00000334325_SPATA12_mRNA	CCTGTCCCCACCCCCACAGTAGGAGTCAGAATCAGGGACTGGAAGGGA	TGAGGTAGTAGGTTGTGTGGTTCCTGTCCCCACCCCCACAGTAGGAGTCAGAATCAGGGACTGGAAGGGA	1
903	Homo sapiens	MIMAT0000064_MirBase_let-7c_microRNA	TGAGGTAGTAGGTTGTATGGTT	ENSG00000135829_ENST00000367549_DHX9_mRNA	GTTGAAGTAACCAAACAACCTGCTATCATCAGCCAGTTGGACCCCGTAAATGAACGTA	TGAGGTAGTAGGTTGTATGGTTGTTGAAGTAACCAAACAACCTGCTATCATCAGCCAGTTGGACCCCGTAAATGAACGTA	1
904	Homo sapiens	MIMAT0000064_MirBase_let-7c_microRNA	TGAGGTAGTAGGTTGTATGGTT	ENSG00000171246_ENST00000306773_NPTX1_mRNA	AAACCATGGGACCTGCCACCTCCCATCAGCAATTCTGGAAATGCACTATTT	TGAGGTAGTAGGTTGTATGGTTAAACCATGGGACCTGCCACCTCCCATCAGCAATTCTGGAAATGCACTATTT	1
905	Homo sapiens	MIMAT0000064_MirBase_let-7c_microRNA	TGAGGTAGTAGGTTGTATGGTT	ENSG00000113328_ENST00000340828_CCNG1_mRNA	TATACAGAACCTACTGCCTCAAACTGAATCCCATCAAGAAAACTA	TGAGGTAGTAGGTTGTATGGTTTATACAGAACCTACTGCCTCAAACTGAATCCCATCAAGAAAACTA	1
906	Homo sapiens	MIMAT0000064_MirBase_let-7c_microRNA	TGAGGTAGTAGGTTGTATGGTT	ENSG00000177283_ENST00000374694_FZD8_mRNA	CTTCCTCTCGGCCTGCTACCTCTTCGTGTCGGTGGGCTACCTAGT	TGAGGTAGTAGGTTGTATGGTTCTTCCTCTCGGCCTGCTACCTCTTCGTGTCGGTGGGCTACCTAGT	1
907	Homo sapiens	MIMAT0000064_MirBase_let-7c_microRNA	TGAGGTAGTAGGTTGTATGGTT	ENSG00000112531_ENST00000361752_QKI_mRNA	ATGCTATGTATGTACCATAACCAACCTATTGCCTATGAGAAACATGTAAGATAATGTATTTACAGCCATTGTTACAAGTTTA	TGAGGTAGTAGGTTGTATGGTTATGCTATGTATGTACCATAACCAACCTATTGCCTATGAGAAACATGTAAGATAATGTATTTACAGCCATTGTTACAAGTTTA	1
908	Homo sapiens	MIMAT0000064_MirBase_let-7c_microRNA	TGAGGTAGTAGGTTGTATGGTT	ENSG00000075624_ENST00000331789_ACTB_mRNA	ATGCCATCCTGCGTCTGGACCTGGCTGGCCGGGACCTGACTGACTACCTCATGAAGATCCT	TGAGGTAGTAGGTTGTATGGTTATGCCATCCTGCGTCTGGACCTGGCTGGCCGGGACCTGACTGACTACCTCATGAAGATCCT	1
909	Homo sapiens	MIMAT0000064_MirBase_let-7c_microRNA	TGAGGTAGTAGGTTGTATGGTT	ENSG00000136068_ENST00000358537_FLNB_mRNA	AAACCCATGCAGCCTGGCCCTCACGTGGTCAAGATCTTCTTTGCTG	TGAGGTAGTAGGTTGTATGGTTAAACCCATGCAGCCTGGCCCTCACGTGGTCAAGATCTTCTTTGCTG	1
910	Homo sapiens	MIMAT0000064_MirBase_let-7c_microRNA	TGAGGTAGTAGGTTGTATGGTT	ENSG00000188559_ENST00000202677_RALGAPA2_mRNA	TTACTTGAAAACATTGGCCATACAAGTCCTGAATGCCTTTTACCGTCACAGCTAAATCTAAATGAACCTTC	TGAGGTAGTAGGTTGTATGGTTTTACTTGAAAACATTGGCCATACAAGTCCTGAATGCCTTTTACCGTCACAGCTAAATCTAAATGAACCTTC	1
911	Homo sapiens	MIMAT0000064_MirBase_let-7c_microRNA	TGAGGTAGTAGGTTGTATGGTT	ENSG00000084463_ENST00000261167_WBP11_mRNA	AAAACCTCAGCCTATGGACCTCCAACTCGGGCAGTTTCTATCCTTCCTCTTC	TGAGGTAGTAGGTTGTATGGTTAAAACCTCAGCCTATGGACCTCCAACTCGGGCAGTTTCTATCCTTCCTCTTC	1
912	Homo sapiens	MIMAT0000064_MirBase_let-7c_microRNA	TGAGGTAGTAGGTTGTATGGTT	ENSG00000198899_ENST00000361899_MT-ATP6_mRNA	GTTATTATCGAAACCATCAGCCTACTCATTCAACCAATAGCCCTGGCCGTACGCC	TGAGGTAGTAGGTTGTATGGTTGTTATTATCGAAACCATCAGCCTACTCATTCAACCAATAGCCCTGGCCGTACGCC	1
913	Homo sapiens	MIMAT0000064_MirBase_let-7c_microRNA	TGAGGTAGTAGGTTGTATGGTT	ENSG00000186063_ENST00000340020_AIDA_mRNA	AAACCTTAAAACCTGCATACCTCTTCTTACAGTGAGGAGTATGCAAAATCTGG	TGAGGTAGTAGGTTGTATGGTTAAACCTTAAAACCTGCATACCTCTTCTTACAGTGAGGAGTATGCAAAATCTGG	1
914	Homo sapiens	MIMAT0000064_MirBase_let-7c_microRNA	TGAGGTAGTAGGTTGTATGGTT	ENSG00000169398_ENST00000521059_PTK2_mRNA	TCGGCTGACTGCAACCTCTGCCTCCCAGAATATGACAGATACCTAGC	TGAGGTAGTAGGTTGTATGGTTTCGGCTGACTGCAACCTCTGCCTCCCAGAATATGACAGATACCTAGC	1
915	Homo sapiens	MIMAT0000064_MirBase_let-7c_microRNA	TGAGGTAGTAGGTTGTATGGTT	ENSG00000092847_ENST00000373204_EIF2C1_mRNA	AAGACCTCACCTCAGACTCTGTCCAACCTCTGCCTCAAGATCAATGTCAAACTTGGTGGCATTAACAACATCCTAGTCCCACACCAGC	TGAGGTAGTAGGTTGTATGGTTAAGACCTCACCTCAGACTCTGTCCAACCTCTGCCTCAAGATCAATGTCAAACTTGGTGGCATTAACAACATCCTAGTCCCACACCAGC	1
916	Homo sapiens	MIMAT0000064_MirBase_let-7c_microRNA	TGAGGTAGTAGGTTGTATGGTT	ENSG00000157456_ENST00000288207_CCNB2_mRNA	AAATGTCAACAAACAACTGAAACCTACTGCTTCTGTCAAACCAGTACAGATGGAAAAGTTGG	TGAGGTAGTAGGTTGTATGGTTAAATGTCAACAAACAACTGAAACCTACTGCTTCTGTCAAACCAGTACAGATGGAAAAGTTGG	1
917	Homo sapiens	MIMAT0000064_MirBase_let-7c_microRNA	TGAGGTAGTAGGTTGTATGGTT	ENSG00000064651_ENST00000262461_SLC12A2_mRNA	ATTATGATACCCACACCAACACCTACTACCTGCGCACCTTCGGCCAC	TGAGGTAGTAGGTTGTATGGTTATTATGATACCCACACCAACACCTACTACCTGCGCACCTTCGGCCAC	1
918	Homo sapiens	MIMAT0000064_MirBase_let-7c_microRNA	TGAGGTAGTAGGTTGTATGGTT	ENSG00000066933_ENST00000356056_MYO9A_mRNA	ACTACCAGAGTGAAACCTACTACCCAGTCAGAGGTTTCGCCACTCTTTGCAGGC	TGAGGTAGTAGGTTGTATGGTTACTACCAGAGTGAAACCTACTACCCAGTCAGAGGTTTCGCCACTCTTTGCAGGC	1
919	Homo sapiens	MIMAT0000064_MirBase_let-7c_microRNA	TGAGGTAGTAGGTTGTATGGTT	ENSG00000172728_ENST00000327671_FUT10_mRNA	TTTCTTCACCATCAACCGGACCTACCTCCATCATCACATGACCAAAGCATTCCTCTTCTA	TGAGGTAGTAGGTTGTATGGTTTTTCTTCACCATCAACCGGACCTACCTCCATCATCACATGACCAAAGCATTCCTCTTCTA	1
920	Homo sapiens	MIMAT0000064_MirBase_let-7c_microRNA	TGAGGTAGTAGGTTGTATGGTT	ENSG00000077235_ENST00000356183_GTF3C1_mRNA	TATGCTCACACAGACCTACGACCTCATTGAGCGCAGAGGCACGAAAG	TGAGGTAGTAGGTTGTATGGTTTATGCTCACACAGACCTACGACCTCATTGAGCGCAGAGGCACGAAAG	1
921	Homo sapiens	MIMAT0000064_MirBase_let-7c_microRNA	TGAGGTAGTAGGTTGTATGGTT	ENSG00000196367_ENST00000355540_TRRAP_mRNA	TTCTTGGCAAATCCTACTACCTCTGCTCTGTTTGCTACGATTCTGGTGGAAT	TGAGGTAGTAGGTTGTATGGTTTTCTTGGCAAATCCTACTACCTCTGCTCTGTTTGCTACGATTCTGGTGGAAT	1
922	Homo sapiens	MIMAT0000064_MirBase_let-7c_microRNA	TGAGGTAGTAGGTTGTATGGTT	ENSG00000009954_ENST00000339594_BAZ1B_mRNA	TCTGCCTCCTGCAGCCCTACACCTCATTGCATACTACAAAGAAAACAAAGACAGGGAGGA	TGAGGTAGTAGGTTGTATGGTTTCTGCCTCCTGCAGCCCTACACCTCATTGCATACTACAAAGAAAACAAAGACAGGGAGGA	1
923	Homo sapiens	MIMAT0000064_MirBase_let-7c_microRNA	TGAGGTAGTAGGTTGTATGGTT	ENSG00000140406_ENST00000267984_MESDC1_mRNA	TGAAGGCTGCACCCTGCTATCTCAGGCTTTAAGGGAGAGGTCTTCGC	TGAGGTAGTAGGTTGTATGGTTTGAAGGCTGCACCCTGCTATCTCAGGCTTTAAGGGAGAGGTCTTCGC	1
924	Homo sapiens	MIMAT0000064_MirBase_let-7c_microRNA	TGAGGTAGTAGGTTGTATGGTT	ENSG00000168264_ENST00000366609_IRF2BP2_mRNA	ATGACTCCTACATCCTCTTTTGTGTCTCCGCCACCACCCACTGCCTCACCTCATTCCAACCGGACCACACCGCCTGAAGC	TGAGGTAGTAGGTTGTATGGTTATGACTCCTACATCCTCTTTTGTGTCTCCGCCACCACCCACTGCCTCACCTCATTCCAACCGGACCACACCGCCTGAAGC	1
925	Homo sapiens	MIMAT0000064_MirBase_let-7c_microRNA	TGAGGTAGTAGGTTGTATGGTT	ENSG00000173473_ENST00000254480_SMARCC1_mRNA	AATTGTTTGACCAGACCCAACATCTACCTCATTCCAGACATTGATCTGAAGTTGGCTAAC	TGAGGTAGTAGGTTGTATGGTTAATTGTTTGACCAGACCCAACATCTACCTCATTCCAGACATTGATCTGAAGTTGGCTAAC	1
926	Homo sapiens	MIMAT0000064_MirBase_let-7c_microRNA	TGAGGTAGTAGGTTGTATGGTT	ENSG00000106105_ENST00000389266_GARS_mRNA	ATTGGCCGCATCTACCTCTACCTCACGAAGGTTGGAATATCTCCAGATAA	TGAGGTAGTAGGTTGTATGGTTATTGGCCGCATCTACCTCTACCTCACGAAGGTTGGAATATCTCCAGATAA	1
927	Homo sapiens	MIMAT0000064_MirBase_let-7c_microRNA	TGAGGTAGTAGGTTGTATGGTT	ENSG00000198888_ENST00000361390_MT-ND1_mRNA	AACCCCCTGGTCAACCTCAACCTAGGCCTCCTATTTATTCTAGCCAC	TGAGGTAGTAGGTTGTATGGTTAACCCCCTGGTCAACCTCAACCTAGGCCTCCTATTTATTCTAGCCAC	1
928	Homo sapiens	MIMAT0000064_MirBase_let-7c_microRNA	TGAGGTAGTAGGTTGTATGGTT	ENSG00000086758_ENST00000342160_HUWE1_mRNA	AGATGAACCTACTGCTTCAGACTCTAAGGGCAAATCTAAAATCACACCAG	TGAGGTAGTAGGTTGTATGGTTAGATGAACCTACTGCTTCAGACTCTAAGGGCAAATCTAAAATCACACCAG	1
929	Homo sapiens	MIMAT0000064_MirBase_let-7c_microRNA	TGAGGTAGTAGGTTGTATGGTT	ENSG00000138326_ENST00000435275_RPS24_mRNA	ACTAGAAAGTTCATGACCAACCGACTACTTCAGAGGAAACAAATGGTCATTGATGTCCTTCACCC	TGAGGTAGTAGGTTGTATGGTTACTAGAAAGTTCATGACCAACCGACTACTTCAGAGGAAACAAATGGTCATTGATGTCCTTCACCC	1
930	Homo sapiens	MIMAT0000064_MirBase_let-7c_microRNA	TGAGGTAGTAGGTTGTATGGTT	ENSG00000101266_ENST00000349736_CSNK2A1_mRNA	ATGCCATCCAGTGAGAAGACCTGCTCCTCAGTCTTGTAAATGTATCTTGAGAGGTAGGAGCA	TGAGGTAGTAGGTTGTATGGTTATGCCATCCAGTGAGAAGACCTGCTCCTCAGTCTTGTAAATGTATCTTGAGAGGTAGGAGCA	1
931	Homo sapiens	MIMAT0000064_MirBase_let-7c_microRNA	TGAGGTAGTAGGTTGTATGGTT	ENSG00000221983_ENST00000442744_UBA52_mRNA	ACACCAACAACCTGCGTCCCAAGAAGAAGGTCAAATAAGGTGGTTCTTTC	TGAGGTAGTAGGTTGTATGGTTACACCAACAACCTGCGTCCCAAGAAGAAGGTCAAATAAGGTGGTTCTTTC	1
932	Homo sapiens	MIMAT0000064_MirBase_let-7c_microRNA	TGAGGTAGTAGGTTGTATGGTT	ENSG00000081189_ENST00000424173_MEF2C_mRNA	AACCCTGTCAGCTCACTGGGAAACCCCAACCTATTGCCACTGGCTCACCCTTCTCTGCAGAGGAAT	TGAGGTAGTAGGTTGTATGGTTAACCCTGTCAGCTCACTGGGAAACCCCAACCTATTGCCACTGGCTCACCCTTCTCTGCAGAGGAAT	1
933	Homo sapiens	MIMAT0000064_MirBase_let-7c_microRNA	TGAGGTAGTAGGTTGTATGGTT	ENSG00000243279_ENST00000376390_PRAF2_mRNA	ACCAAACCAACTACCTTCTCTGCTTCGGCATCGGCCTCGCTCTCGCCGGG	TGAGGTAGTAGGTTGTATGGTTACCAAACCAACTACCTTCTCTGCTTCGGCATCGGCCTCGCTCTCGCCGGG	1
934	Homo sapiens	MIMAT0000064_MirBase_let-7c_microRNA	TGAGGTAGTAGGTTGTATGGTT	ENSG00000134250_ENST00000256646_NOTCH2_mRNA	TAGACGGCCCAGTGCCAAGAGTACCATGCCTACTAGCCTCCCTAACCTTGCCAAGGAGGCAAAGGATG	TGAGGTAGTAGGTTGTATGGTTTAGACGGCCCAGTGCCAAGAGTACCATGCCTACTAGCCTCCCTAACCTTGCCAAGGAGGCAAAGGATG	1
935	Homo sapiens	MIMAT0000064_MirBase_let-7c_microRNA	TGAGGTAGTAGGTTGTATGGTT	ENSG00000140525_ENST00000310775_FANCI_mRNA	CCAAAACCTGATCTGCTGCCTCCTCTGAAATTAGAAGCTTGTATTCTGACCCAAGGA	TGAGGTAGTAGGTTGTATGGTTCCAAAACCTGATCTGCTGCCTCCTCTGAAATTAGAAGCTTGTATTCTGACCCAAGGA	1
936	Homo sapiens	MIMAT0000064_MirBase_let-7c_microRNA	TGAGGTAGTAGGTTGTATGGTT	ENSG00000148835_ENST00000369839_TAF5_mRNA	CCGCCAACGCTGCTACCTCCGCAGGCGGGGGACGGCGCAGGCGAGG	TGAGGTAGTAGGTTGTATGGTTCCGCCAACGCTGCTACCTCCGCAGGCGGGGGACGGCGCAGGCGAGG	1
937	Homo sapiens	MIMAT0000064_MirBase_let-7c_microRNA	TGAGGTAGTAGGTTGTATGGTT	ENSG00000092847_ENST00000373204_EIF2C1_mRNA	TTAAAAAGCTGACCGACAACCAGACCTCGACCATGATAAAGGCCACAGCTAGATCCGCTCCA	TGAGGTAGTAGGTTGTATGGTTTTAAAAAGCTGACCGACAACCAGACCTCGACCATGATAAAGGCCACAGCTAGATCCGCTCCA	1
938	Homo sapiens	MIMAT0000064_MirBase_let-7c_microRNA	TGAGGTAGTAGGTTGTATGGTT	ENSG00000104885_ENST00000398665_DOT1L_mRNA	GCCCGTTCTACCAGCTACCTCCGAGCGTGCAGCGGCACTCCCCCAACCCGC	TGAGGTAGTAGGTTGTATGGTTGCCCGTTCTACCAGCTACCTCCGAGCGTGCAGCGGCACTCCCCCAACCCGC	1
939	Homo sapiens	MIMAT0000064_MirBase_let-7c_microRNA	TGAGGTAGTAGGTTGTATGGTT	ENSG00000198712_ENST00000361739_MT-CO2_mRNA	AATCTTCAACTCCTACATACTTCCCCCATTATTCCTAGAACCAGGCGACCTGCGA	TGAGGTAGTAGGTTGTATGGTTAATCTTCAACTCCTACATACTTCCCCCATTATTCCTAGAACCAGGCGACCTGCGA	1
940	Homo sapiens	MIMAT0000064_MirBase_let-7c_microRNA	TGAGGTAGTAGGTTGTATGGTT	ENSG00000243207_ENST00000393796_PPAN-P2RY11_mRNA	AGCCTCAACCGCTACCTGGGCATCGTGCACCCCTTCTTCGCCCGAA	TGAGGTAGTAGGTTGTATGGTTAGCCTCAACCGCTACCTGGGCATCGTGCACCCCTTCTTCGCCCGAA	1
941	Homo sapiens	MIMAT0000064_MirBase_let-7c_microRNA	TGAGGTAGTAGGTTGTATGGTT	ENSG00000198888_ENST00000361390_MT-ND1_mRNA	ATACCCATGGCCAACCTCCTACTCCTCATTGTACCCATTCTAATCGCAATGGCATTCCTAA	TGAGGTAGTAGGTTGTATGGTTATACCCATGGCCAACCTCCTACTCCTCATTGTACCCATTCTAATCGCAATGGCATTCCTAA	1
942	Homo sapiens	MIMAT0000064_MirBase_let-7c_microRNA	TGAGGTAGTAGGTTGTATGGTT	ENSG00000166847_ENST00000300087_DCTN5_mRNA	AGAACCATTCAGCCTACCCTGTATTTGCCATAAACTCCACAATTCAC	TGAGGTAGTAGGTTGTATGGTTAGAACCATTCAGCCTACCCTGTATTTGCCATAAACTCCACAATTCAC	1
943	Homo sapiens	MIMAT0000064_MirBase_let-7c_microRNA	TGAGGTAGTAGGTTGTATGGTT	ENSG00000108352_ENST00000436615_RAPGEFL1_mRNA	GTTGCCAACCACCTAACTGCCTTCCACTGGGAGCTGTTCCGATGTGT	TGAGGTAGTAGGTTGTATGGTTGTTGCCAACCACCTAACTGCCTTCCACTGGGAGCTGTTCCGATGTGT	1
944	Homo sapiens	MIMAT0000064_MirBase_let-7c_microRNA	TGAGGTAGTAGGTTGTATGGTT	ENSG00000126067_ENST00000373237_PSMB2_mRNA	GACCGATACTACACACCGACTATCTCACGTGAGAGGGCAGTGGAACT	TGAGGTAGTAGGTTGTATGGTTGACCGATACTACACACCGACTATCTCACGTGAGAGGGCAGTGGAACT	1
945	Homo sapiens	MIMAT0000064_MirBase_let-7c_microRNA	TGAGGTAGTAGGTTGTATGGTT	ENSG00000167625_ENST00000301215_ZNF526_mRNA	TGTACAACCTGCTCCAAGGTCTTCAAGAAAGCAGCATCGCTTGAGCAGC	TGAGGTAGTAGGTTGTATGGTTTGTACAACCTGCTCCAAGGTCTTCAAGAAAGCAGCATCGCTTGAGCAGC	1
946	Homo sapiens	MIMAT0000064_MirBase_let-7c_microRNA	TGAGGTAGTAGGTTGTATGGTT	ENSG00000183337_ENST00000397354_BCOR_mRNA	TACAAGGCCTTGCTACCTCAGCAGTCCTACAGCTTGGCCCAGCCGCT	TGAGGTAGTAGGTTGTATGGTTTACAAGGCCTTGCTACCTCAGCAGTCCTACAGCTTGGCCCAGCCGCT	1
947	Homo sapiens	MIMAT0000064_MirBase_let-7c_microRNA	TGAGGTAGTAGGTTGTATGGTT	ENSG00000133606_ENST00000255977_MKRN1_mRNA	CTCTCCAACTGCAACCACACCTACTGTCTCAAGTGCATTCGCAAGTGGAGGAGTG	TGAGGTAGTAGGTTGTATGGTTCTCTCCAACTGCAACCACACCTACTGTCTCAAGTGCATTCGCAAGTGGAGGAGTG	1
948	Homo sapiens	MIMAT0000064_MirBase_let-7c_microRNA	TGAGGTAGTAGGTTGTATGGTT	ENSG00000149948_ENST00000403681_HMGA2_mRNA	ACAATCAAAACACACTACTACCTCTTAAGTCCCAGTATACCTCATTTTTCA	TGAGGTAGTAGGTTGTATGGTTACAATCAAAACACACTACTACCTCTTAAGTCCCAGTATACCTCATTTTTCA	1
949	Homo sapiens	MIMAT0000064_MirBase_let-7c_microRNA	TGAGGTAGTAGGTTGTATGGTT	ENSG00000065183_ENST00000349139_WDR3_mRNA	TATTCACTGAATCCATCCTTGCCTACTCCTCAGCCTGTCAGGACAAGCAGAATCACTATTGGGGGTCAT	TGAGGTAGTAGGTTGTATGGTTTATTCACTGAATCCATCCTTGCCTACTCCTCAGCCTGTCAGGACAAGCAGAATCACTATTGGGGGTCAT	1
950	Homo sapiens	MIMAT0000064_MirBase_let-7c_microRNA	TGAGGTAGTAGGTTGTATGGTT	ENSG00000165494_ENST00000298281_PCF11_mRNA	TTAGTATTTGCATTTCCTACTGCCTGCAGAGTTTCAGGTGCTTGTTGTG	TGAGGTAGTAGGTTGTATGGTTTTAGTATTTGCATTTCCTACTGCCTGCAGAGTTTCAGGTGCTTGTTGTG	1
951	Homo sapiens	MIMAT0000064_MirBase_let-7c_microRNA	TGAGGTAGTAGGTTGTATGGTT	ENSG00000143368_ENST00000271628_SF3B4_mRNA	CCCGACCACCACCTGGAATGCCTCATCCTGGACCTCCTCCAATGGGC	TGAGGTAGTAGGTTGTATGGTTCCCGACCACCACCTGGAATGCCTCATCCTGGACCTCCTCCAATGGGC	1
952	Homo sapiens	MIMAT0000064_MirBase_let-7c_microRNA	TGAGGTAGTAGGTTGTATGGTT	ENSG00000169371_ENST00000371091_SNUPN_mRNA	AAACCAGACCTACTACGTTCTGGATGTGATGTGCTGGCGGGGACAC	TGAGGTAGTAGGTTGTATGGTTAAACCAGACCTACTACGTTCTGGATGTGATGTGCTGGCGGGGACAC	1
953	Homo sapiens	MIMAT0000064_MirBase_let-7c_microRNA	TGAGGTAGTAGGTTGTATGGTT	ENSG00000116675_ENST00000395325_DNAJC6_mRNA	TACCCAGTCAACACCACGCCGCTCTGCCACCTCCACCTCTGCGTCTCCAACCCTAAGAGTGGGAGAAGGT	TGAGGTAGTAGGTTGTATGGTTTACCCAGTCAACACCACGCCGCTCTGCCACCTCCACCTCTGCGTCTCCAACCCTAAGAGTGGGAGAAGGT	1
954	Homo sapiens	MIMAT0000064_MirBase_let-7c_microRNA	TGAGGTAGTAGGTTGTATGGTT	ENSG00000086758_ENST00000342160_HUWE1_mRNA	CACTGCAACCCCAACCACCTCAGCTACTTCAAGTTTGTCGGACGCATTGT	TGAGGTAGTAGGTTGTATGGTTCACTGCAACCCCAACCACCTCAGCTACTTCAAGTTTGTCGGACGCATTGT	1
955	Homo sapiens	MIMAT0000064_MirBase_let-7c_microRNA	TGAGGTAGTAGGTTGTATGGTT	ENSG00000054523_ENST00000263934_KIF1B_mRNA	GATCTCAACCACTACCTTTGAAAGCGCCATCACACCTAGCGAGA	TGAGGTAGTAGGTTGTATGGTTGATCTCAACCACTACCTTTGAAAGCGCCATCACACCTAGCGAGA	1
956	Homo sapiens	MIMAT0000064_MirBase_let-7c_microRNA	TGAGGTAGTAGGTTGTATGGTT	ENSG00000149357_ENST00000278671_C11orf59_mRNA	ACCCTAACCTGCTACTAATCACAGAGAAAAATGTGAAGAAGGAGG	TGAGGTAGTAGGTTGTATGGTTACCCTAACCTGCTACTAATCACAGAGAAAAATGTGAAGAAGGAGG	1
957	Homo sapiens	MIMAT0000064_MirBase_let-7c_microRNA	TGAGGTAGTAGGTTGTATGGTT	ENSG00000148334_ENST00000338961_PTGES2_mRNA	GGCAGCCCCTGGAAGAGATCATCACCTACTACCCAGCCATGAAGGCTGTGAACGAGCAGGGCAAG	TGAGGTAGTAGGTTGTATGGTTGGCAGCCCCTGGAAGAGATCATCACCTACTACCCAGCCATGAAGGCTGTGAACGAGCAGGGCAAG	1
958	Homo sapiens	MIMAT0000064_MirBase_let-7c_microRNA	TGAGGTAGTAGGTTGTATGGTT	ENSG00000109113_ENST00000395245_RAB34_mRNA	AGTGATGACAGCAACCTCTACCTAACTGCCAGCAAGAAGAAGCCCACA	TGAGGTAGTAGGTTGTATGGTTAGTGATGACAGCAACCTCTACCTAACTGCCAGCAAGAAGAAGCCCACA	1
959	Homo sapiens	MIMAT0000064_MirBase_let-7c_microRNA	TGAGGTAGTAGGTTGTATGGTT	ENSG00000134333_ENST00000422447_LDHA_mRNA	AAACAATGCAACCAACTATCCAAGTGTTATACCAACTAAAACCCCCAATAAAC	TGAGGTAGTAGGTTGTATGGTTAAACAATGCAACCAACTATCCAAGTGTTATACCAACTAAAACCCCCAATAAAC	1
960	Homo sapiens	MIMAT0000064_MirBase_let-7c_microRNA	TGAGGTAGTAGGTTGTATGGTT	ENSG00000170540_ENST00000304414_ARL6IP1_mRNA	AAGTCCACAACCTGCTTCTCACCTACCTGATAGTGACTTCCTTACTATTGC	TGAGGTAGTAGGTTGTATGGTTAAGTCCACAACCTGCTTCTCACCTACCTGATAGTGACTTCCTTACTATTGC	1
961	Homo sapiens	MIMAT0000064_MirBase_let-7c_microRNA	TGAGGTAGTAGGTTGTATGGTT	ENSG00000114098_ENST00000481646_ARMC8_mRNA	ATTGCTCACCTACTAACCTCACTGTCCTACAAAGTTCGAATGCAAGCA	TGAGGTAGTAGGTTGTATGGTTATTGCTCACCTACTAACCTCACTGTCCTACAAAGTTCGAATGCAAGCA	1
962	Homo sapiens	MIMAT0000064_MirBase_let-7c_microRNA	TGAGGTAGTAGGTTGTATGGTT	ENSG00000171634_ENST00000306378_BPTF_mRNA	CCAAGAAAAAGAAAATGATCTCTACTACCTCAAAGGAAACTAAGAAGGACACAAAGCTTTACTGTA	TGAGGTAGTAGGTTGTATGGTTCCAAGAAAAAGAAAATGATCTCTACTACCTCAAAGGAAACTAAGAAGGACACAAAGCTTTACTGTA	1
963	Homo sapiens	MIMAT0000064_MirBase_let-7c_microRNA	TGAGGTAGTAGGTTGTATGGTT	ENSG00000185619_ENST00000362003_PCGF3_mRNA	AACGCCCACATCACCTGCCGCCTGTGCAGCGGGTACCTCATCGACGC	TGAGGTAGTAGGTTGTATGGTTAACGCCCACATCACCTGCCGCCTGTGCAGCGGGTACCTCATCGACGC	1
964	Homo sapiens	MIMAT0000064_MirBase_let-7c_microRNA	TGAGGTAGTAGGTTGTATGGTT	ENSG00000149016_ENST00000329251_TUT1_mRNA	CTCTTGCCATCACCTAGCTGCCTGCACCTGCCCTTCAGGGAGATGGGGGTCATTAAAGGAAACTGAACATTG	TGAGGTAGTAGGTTGTATGGTTCTCTTGCCATCACCTAGCTGCCTGCACCTGCCCTTCAGGGAGATGGGGGTCATTAAAGGAAACTGAACATTG	1
965	Homo sapiens	MIMAT0000064_MirBase_let-7c_microRNA	TGAGGTAGTAGGTTGTATGGTT	ENSG00000111144_ENST00000228740_LTA4H_mRNA	ATCCAAAAAGTTCCAATACCCTGCTACCTGATTGCTTTAGTTGTTGGAGCTTTAGAAAGCAGG	TGAGGTAGTAGGTTGTATGGTTATCCAAAAAGTTCCAATACCCTGCTACCTGATTGCTTTAGTTGTTGGAGCTTTAGAAAGCAGG	1
966	Homo sapiens	MIMAT0000064_MirBase_let-7c_microRNA	TGAGGTAGTAGGTTGTATGGTT	ENSG00000139496_ENST00000381736_NUPL1_mRNA	TATTACCTCTACCTCAGCTAGCGGTCTGACTCTTTCGTCTGCTC	TGAGGTAGTAGGTTGTATGGTTTATTACCTCTACCTCAGCTAGCGGTCTGACTCTTTCGTCTGCTC	1
967	Homo sapiens	MIMAT0000064_MirBase_let-7c_microRNA	TGAGGTAGTAGGTTGTATGGTT	ENSG00000092201_ENST00000216297_SUPT16H_mRNA	AATCCTCCAACCTACCCTACTGCCATGACCTTCCGCACATCTC	TGAGGTAGTAGGTTGTATGGTTAATCCTCCAACCTACCCTACTGCCATGACCTTCCGCACATCTC	1
968	Homo sapiens	MIMAT0000064_MirBase_let-7c_microRNA	TGAGGTAGTAGGTTGTATGGTT	ENSG00000183196_ENST00000332272_CHST6_mRNA	ACTGCAACCTCCGCCTCCCAGTTTCAAGCGATTCTCCTGCCTCAGCC	TGAGGTAGTAGGTTGTATGGTTACTGCAACCTCCGCCTCCCAGTTTCAAGCGATTCTCCTGCCTCAGCC	1
969	Homo sapiens	MIMAT0000064_MirBase_let-7c_microRNA	TGAGGTAGTAGGTTGTATGGTT	ENSG00000153922_ENST00000284049_CHD1_mRNA	TAACCATTGCTACCTCATTAAACCACCAGATAATAATGAATTCT	TGAGGTAGTAGGTTGTATGGTTTAACCATTGCTACCTCATTAAACCACCAGATAATAATGAATTCT	1
970	Homo sapiens	MIMAT0000064_MirBase_let-7c_microRNA	TGAGGTAGTAGGTTGTATGGTT	ENSG00000198792_ENST00000361906_TMEM184B_mRNA	AAGCCCCTCCTCTCCCCCTCCACACCTCTAGACCTGGGGCCTCC	TGAGGTAGTAGGTTGTATGGTTAAGCCCCTCCTCTCCCCCTCCACACCTCTAGACCTGGGGCCTCC	1
971	Homo sapiens	MIMAT0000064_MirBase_let-7c_microRNA	TGAGGTAGTAGGTTGTATGGTT	ENSG00000115806_ENST00000234160_GORASP2_mRNA	CCAACCTCAACCTCAACCTCCCAGCACCACACATCATGCCAGGGGTT	TGAGGTAGTAGGTTGTATGGTTCCAACCTCAACCTCAACCTCCCAGCACCACACATCATGCCAGGGGTT	1
972	Homo sapiens	MIMAT0000064_MirBase_let-7c_microRNA	TGAGGTAGTAGGTTGTATGGTT	ENSG00000183741_ENST00000407418_CBX6_mRNA	AAAGCCCACAACCTCTCTGAGCCTCCCTGGCCTGAAAGGGGATG	TGAGGTAGTAGGTTGTATGGTTAAAGCCCACAACCTCTCTGAGCCTCCCTGGCCTGAAAGGGGATG	1
973	Homo sapiens	MIMAT0000064_MirBase_let-7c_microRNA	TGAGGTAGTAGGTTGTATGGTT	ENSG00000198763_ENST00000361453_MT-ND2_mRNA	CCTTACCACGCTACTCCTACCTATCTCCCCTTTTATACTAATAATCT	TGAGGTAGTAGGTTGTATGGTTCCTTACCACGCTACTCCTACCTATCTCCCCTTTTATACTAATAATCT	1
974	Homo sapiens	MIMAT0000064_MirBase_let-7c_microRNA	TGAGGTAGTAGGTTGTATGGTT	ENSG00000008083_ENST00000341776_JARID2_mRNA	CTGCCAGCACCTGTGCTACCTGTCCATGGTGGTACAAGAGAACGAAAAC	TGAGGTAGTAGGTTGTATGGTTCTGCCAGCACCTGTGCTACCTGTCCATGGTGGTACAAGAGAACGAAAAC	1
975	Homo sapiens	MIMAT0000064_MirBase_let-7c_microRNA	TGAGGTAGTAGGTTGTATGGTT	ENSG00000132466_ENST00000358602_ANKRD17_mRNA	ATCCTATGCCTACTGCCAAAGAACACTATCCAGTATCATCCCCATCTTC	TGAGGTAGTAGGTTGTATGGTTATCCTATGCCTACTGCCAAAGAACACTATCCAGTATCATCCCCATCTTC	1
976	Homo sapiens	MIMAT0000064_MirBase_let-7c_microRNA	TGAGGTAGTAGGTTGTATGGTT	ENSG00000198786_ENST00000361567_MT-ND5_mRNA	AGCCCTAGACCTCAACTACCTAACCAACAAACTTAAAATAAAATCCCCACTAT	TGAGGTAGTAGGTTGTATGGTTAGCCCTAGACCTCAACTACCTAACCAACAAACTTAAAATAAAATCCCCACTAT	1
977	Homo sapiens	MIMAT0000064_MirBase_let-7c_microRNA	TGAGGTAGTAGGTTGTATGGTT	ENSG00000171425_ENST00000270451_ZNF581_mRNA	AAGGCCCAACCACTACCTGCTTATTGACACTCAGGGTGTCCCCTACA	TGAGGTAGTAGGTTGTATGGTTAAGGCCCAACCACTACCTGCTTATTGACACTCAGGGTGTCCCCTACA	1
978	Homo sapiens	MIMAT0000064_MirBase_let-7c_microRNA	TGAGGTAGTAGGTTGTATGGTT	ENSG00000176087_ENST00000323146_SLC35A4_mRNA	TACTGCCTCTGCCTCCGGCACCGCCTCTCTGTGCGTCAGGGGTT	TGAGGTAGTAGGTTGTATGGTTTACTGCCTCTGCCTCCGGCACCGCCTCTCTGTGCGTCAGGGGTT	1
979	Homo sapiens	MIMAT0000064_MirBase_let-7c_microRNA	TGAGGTAGTAGGTTGTATGGTT	ENSG00000135045_ENST00000376854_C9orf40_mRNA	ACATTAAATACCTACAGTTACTACTGAACCTCTTAATAAGGATTTGTCAAGGATAGAGTACA	TGAGGTAGTAGGTTGTATGGTTACATTAAATACCTACAGTTACTACTGAACCTCTTAATAAGGATTTGTCAAGGATAGAGTACA	1
980	Homo sapiens	MIMAT0000064_MirBase_let-7c_microRNA	TGAGGTAGTAGGTTGTATGGTT	ENSG00000198899_ENST00000361899_MT-ATP6_mRNA	AAGCGCCACCCTAGCAATATCAACCATTAACCTTCCCTCTACACTTATCATCTTCACAATTCTAATTCTACTGACT	TGAGGTAGTAGGTTGTATGGTTAAGCGCCACCCTAGCAATATCAACCATTAACCTTCCCTCTACACTTATCATCTTCACAATTCTAATTCTACTGACT	1
981	Homo sapiens	MIMAT0000064_MirBase_let-7c_microRNA	TGAGGTAGTAGGTTGTATGGTT	ENSG00000174437_ENST00000313432_ATP2A2_mRNA	ATGAAACAGTTCATCCGCTACCTCATCTCGTCCAACGTCGGGGAAGTTGTCT	TGAGGTAGTAGGTTGTATGGTTATGAAACAGTTCATCCGCTACCTCATCTCGTCCAACGTCGGGGAAGTTGTCT	1
982	Homo sapiens	MIMAT0000064_MirBase_let-7c_microRNA	TGAGGTAGTAGGTTGTATGGTT	ENSG00000234507_ENST00000383108_BRD2_mRNA	TACTACCACCCCTACACCTACAGCCATCTTGGCTCCTGGTTCTC	TGAGGTAGTAGGTTGTATGGTTTACTACCACCCCTACACCTACAGCCATCTTGGCTCCTGGTTCTC	1
983	Homo sapiens	MIMAT0000064_MirBase_let-7c_microRNA	TGAGGTAGTAGGTTGTATGGTT	ENSG00000109686_ENST00000455740_SH3D19_mRNA	AAAACCATCCCTGAAATGCCTTGCTAATACAACTAATCCTTCCATATATGTGCCA	TGAGGTAGTAGGTTGTATGGTTAAAACCATCCCTGAAATGCCTTGCTAATACAACTAATCCTTCCATATATGTGCCA	1
984	Homo sapiens	MIMAT0000064_MirBase_let-7c_microRNA	TGAGGTAGTAGGTTGTATGGTT	ENSG00000126903_ENST00000263512_SLC10A3_mRNA	CTCGGAAAACCCAATCCTCTACCTGCTCCTGCCTCTTATCTTTGT	TGAGGTAGTAGGTTGTATGGTTCTCGGAAAACCCAATCCTCTACCTGCTCCTGCCTCTTATCTTTGT	1
985	Homo sapiens	MIMAT0000064_MirBase_let-7c_microRNA	TGAGGTAGTAGGTTGTATGGTT	ENSG00000135801_ENST00000258281_TAF5L_mRNA	TATCCGCTACCTCCAAAGTGACAACAATACTGCCCTGTGCAAAG	TGAGGTAGTAGGTTGTATGGTTTATCCGCTACCTCCAAAGTGACAACAATACTGCCCTGTGCAAAG	1
986	Homo sapiens	MIMAT0000064_MirBase_let-7c_microRNA	TGAGGTAGTAGGTTGTATGGTT	ENSG00000169612_ENST00000304191_FAM103A1_mRNA	CTTGACTTCTACCTCAGAATCTTCTTTGTTTCATGACTTAATAGT	TGAGGTAGTAGGTTGTATGGTTCTTGACTTCTACCTCAGAATCTTCTTTGTTTCATGACTTAATAGT	1
987	Homo sapiens	MIMAT0000064_MirBase_let-7c_microRNA	TGAGGTAGTAGGTTGTATGGTT	ENSG00000110700_ENST00000228140_RPS13_mRNA	ATCTACAGCCTCTGCCCTGGTCGCATAAATTTGTCTGTGTACTCAAGCAAT	TGAGGTAGTAGGTTGTATGGTTATCTACAGCCTCTGCCCTGGTCGCATAAATTTGTCTGTGTACTCAAGCAAT	1
988	Homo sapiens	MIMAT0000064_MirBase_let-7c_microRNA	TGAGGTAGTAGGTTGTATGGTT	ENSG00000135503_ENST00000257963_ACVR1B_mRNA	GAAAACCATCTCTGTGATTACCTCTCAATCTATTTGTTTTTAAAGAAATCC	TGAGGTAGTAGGTTGTATGGTTGAAAACCATCTCTGTGATTACCTCTCAATCTATTTGTTTTTAAAGAAATCC	1
989	Homo sapiens	MIMAT0000064_MirBase_let-7c_microRNA	TGAGGTAGTAGGTTGTATGGTT	ENSG00000160058_ENST00000455895_BSDC1_mRNA	CTTGTCCAACCAGCTACCCACCTCAACTCCCCTGTAGTTTAGGACAC	TGAGGTAGTAGGTTGTATGGTTCTTGTCCAACCAGCTACCCACCTCAACTCCCCTGTAGTTTAGGACAC	1
990	Homo sapiens	MIMAT0000064_MirBase_let-7c_microRNA	TGAGGTAGTAGGTTGTATGGTT	ENSG00000198804_ENST00000361624_MT-CO1_mRNA	GCTACACCCTAGACCAAACCTACGCCAAAATCCATTTCACTATCATATTCATCGGCGTAAATCTAAC	TGAGGTAGTAGGTTGTATGGTTGCTACACCCTAGACCAAACCTACGCCAAAATCCATTTCACTATCATATTCATCGGCGTAAATCTAAC	1
991	Homo sapiens	MIMAT0000064_MirBase_let-7c_microRNA	TGAGGTAGTAGGTTGTATGGTT	ENSG00000128789_ENST00000317615_PSMG2_mRNA	TTTCTGTTTTATACCTTATACCCAAAACACTTACTACCAACACAGCTGTTAAACATTCTATAC	TGAGGTAGTAGGTTGTATGGTTTTTCTGTTTTATACCTTATACCCAAAACACTTACTACCAACACAGCTGTTAAACATTCTATAC	1
992	Homo sapiens	MIMAT0000064_MirBase_let-7c_microRNA	TGAGGTAGTAGGTTGTATGGTT	ENSG00000184007_ENST00000344035_PTP4A2_mRNA	AACTCACAACCCTACCAATGCTACTCTCAACAAGTTCACAGAGGAACTTAAG	TGAGGTAGTAGGTTGTATGGTTAACTCACAACCCTACCAATGCTACTCTCAACAAGTTCACAGAGGAACTTAAG	1
993	Homo sapiens	MIMAT0000064_MirBase_let-7c_microRNA	TGAGGTAGTAGGTTGTATGGTT	ENSG00000105723_ENST00000222330_GSK3A_mRNA	GATGCCACACCTACCCTCACTAACTCCTCCTGAGGGCCCCACCAAG	TGAGGTAGTAGGTTGTATGGTTGATGCCACACCTACCCTCACTAACTCCTCCTGAGGGCCCCACCAAG	1
994	Homo sapiens	MIMAT0000064_MirBase_let-7c_microRNA	TGAGGTAGTAGGTTGTATGGTT	ENSG00000141756_ENST00000321562_FKBP10_mRNA	ACTCCCGCAACCACACCTACAATACCTATATCGGGCAGGGTTA	TGAGGTAGTAGGTTGTATGGTTACTCCCGCAACCACACCTACAATACCTATATCGGGCAGGGTTA	1
995	Homo sapiens	MIMAT0000064_MirBase_let-7c_microRNA	TGAGGTAGTAGGTTGTATGGTT	ENSG00000228253_ENST00000361851_J01415-5_mRNA	ATGCCCCAACTAAATACTACCGTATGGCCCACCATAATTACCCCCA	TGAGGTAGTAGGTTGTATGGTTATGCCCCAACTAAATACTACCGTATGGCCCACCATAATTACCCCCA	1
996	Homo sapiens	MIMAT0000064_MirBase_let-7c_microRNA	TGAGGTAGTAGGTTGTATGGTT	ENSG00000141030_ENST00000268717_COPS3_mRNA	TGTATTCAACCAACAACCCCTCAGAACTCCGAAACCTGGTGAATAAGCACAGT	TGAGGTAGTAGGTTGTATGGTTTGTATTCAACCAACAACCCCTCAGAACTCCGAAACCTGGTGAATAAGCACAGT	1
997	Homo sapiens	MIMAT0000064_MirBase_let-7c_microRNA	TGAGGTAGTAGGTTGTATGGTT	ENSG00000100603_ENST00000261531_SNW1_mRNA	TCGCGCTGGAAGAAGCGGAAGAAGATGGCGCTCACCAGCTTTTTACCTGCACCTACTCAGCTATCT	TGAGGTAGTAGGTTGTATGGTTTCGCGCTGGAAGAAGCGGAAGAAGATGGCGCTCACCAGCTTTTTACCTGCACCTACTCAGCTATCT	1
998	Homo sapiens	MIMAT0000064_MirBase_let-7c_microRNA	TGAGGTAGTAGGTTGTATGGTT	ENSG00000112237_ENST00000520429_CCNC_mRNA	ATTCTTAGTAAGATGCCAAAACCAAAACCACCTCCAAACAGTGAAGGAGAGCAGGGTCCAAATG	TGAGGTAGTAGGTTGTATGGTTATTCTTAGTAAGATGCCAAAACCAAAACCACCTCCAAACAGTGAAGGAGAGCAGGGTCCAAATG	1
999	Homo sapiens	MIMAT0000064_MirBase_let-7c_microRNA	TGAGGTAGTAGGTTGTATGGTT	ENSG00000111540_ENST00000360299_RAB5B_mRNA	TAACCTCCATCCCTACCCCTCAGCACACAACCCCTACGGTAACAGCACACT	TGAGGTAGTAGGTTGTATGGTTTAACCTCCATCCCTACCCCTCAGCACACAACCCCTACGGTAACAGCACACT	1
1000	Homo sapiens	MIMAT0000064_MirBase_let-7c_microRNA	TGAGGTAGTAGGTTGTATGGTT	ENSG00000198886_ENST00000361381_MT-ND4_mRNA	AAAACACATAGCCTACCCCTTCCTTGTACTATCCCTATGAGGCATAA	TGAGGTAGTAGGTTGTATGGTTAAAACACATAGCCTACCCCTTCCTTGTACTATCCCTATGAGGCATAA	1
1001	Homo sapiens	MIMAT0000064_MirBase_let-7c_microRNA	TGAGGTAGTAGGTTGTATGGTT	ENSG00000096717_ENST00000212015_SIRT1_mRNA	AAGTTCCATACCCCATGAAGTGCCTCAGATATTAATTAATAGAGAACCTTTGCCT	TGAGGTAGTAGGTTGTATGGTTAAGTTCCATACCCCATGAAGTGCCTCAGATATTAATTAATAGAGAACCTTTGCCT	1
1002	Homo sapiens	MIMAT0000064_MirBase_let-7c_microRNA	TGAGGTAGTAGGTTGTATGGTT	ENSG00000066117_ENST00000394963_SMARCD1_mRNA	AAGAGACCTGCCCCTCAGCAGATCCAGCAGGTCCAGCAGCAGGC	TGAGGTAGTAGGTTGTATGGTTAAGAGACCTGCCCCTCAGCAGATCCAGCAGGTCCAGCAGCAGGC	1
1003	Homo sapiens	MIMAT0000064_MirBase_let-7c_microRNA	TGAGGTAGTAGGTTGTATGGTT	ENSG00000140395_ENST00000267973_WDR61_mRNA	ATCAGCCACACCCTGCCCATTGCTGCATCCAGCTCTCTTGATGCT	TGAGGTAGTAGGTTGTATGGTTATCAGCCACACCCTGCCCATTGCTGCATCCAGCTCTCTTGATGCT	1
1004	Homo sapiens	MIMAT0000064_MirBase_let-7c_microRNA	TGAGGTAGTAGGTTGTATGGTT	ENSG00000100316_ENST00000216146_RPL3_mRNA	TTATAAGATTGGCCAGGGCTACCTTATCAAGGACGGCAAGCTGATCAAGAACA	TGAGGTAGTAGGTTGTATGGTTTTATAAGATTGGCCAGGGCTACCTTATCAAGGACGGCAAGCTGATCAAGAACA	1
1005	Homo sapiens	MIMAT0000064_MirBase_let-7c_microRNA	TGAGGTAGTAGGTTGTATGGTT	ENSG00000126524_ENST00000246868_SBDS_mRNA	ACCCATCAATCTCTTCACCTCTAAAACACTAAAGTGTTTCCGTTTCCGACGGCACTGTTTCATGTCTGTG	TGAGGTAGTAGGTTGTATGGTTACCCATCAATCTCTTCACCTCTAAAACACTAAAGTGTTTCCGTTTCCGACGGCACTGTTTCATGTCTGTG	1
1006	Homo sapiens	MIMAT0000064_MirBase_let-7c_microRNA	TGAGGTAGTAGGTTGTATGGTT	ENSG00000158161_ENST00000373871_EYA3_mRNA	AAGCACAAATGCCAGCCTGATATCTACTTCTTCTACAATTGCCAATATTCCAGCAGCAGCAGTAGCCAGC	TGAGGTAGTAGGTTGTATGGTTAAGCACAAATGCCAGCCTGATATCTACTTCTTCTACAATTGCCAATATTCCAGCAGCAGCAGTAGCCAGC	1
1007	Homo sapiens	MIMAT0000064_MirBase_let-7c_microRNA	TGAGGTAGTAGGTTGTATGGTT	ENSG00000205339_ENST00000379719_IPO7_mRNA	AATCCACACCTACTACTCAATACCTTAGAAAATCTTCGCTTCCCTAATAAT	TGAGGTAGTAGGTTGTATGGTTAATCCACACCTACTACTCAATACCTTAGAAAATCTTCGCTTCCCTAATAAT	1
1008	Homo sapiens	MIMAT0000064_MirBase_let-7c_microRNA	TGAGGTAGTAGGTTGTATGGTT	ENSG00000088038_ENST00000221232_CNOT3_mRNA	AGGCCTTGGGCCCCCCTTCCGGCCCCCACAACCCACCTCCCAGCAC	TGAGGTAGTAGGTTGTATGGTTAGGCCTTGGGCCCCCCTTCCGGCCCCCACAACCCACCTCCCAGCAC	1
1009	Homo sapiens	MIMAT0000064_MirBase_let-7c_microRNA	TGAGGTAGTAGGTTGTATGGTT	ENSG00000140943_ENST00000343411_MBTPS1_mRNA	TGACACCGCCTAGCCTCAGTCACTCTGGGAACCGCCAGCGCCCTC	TGAGGTAGTAGGTTGTATGGTTTGACACCGCCTAGCCTCAGTCACTCTGGGAACCGCCAGCGCCCTC	1
1010	Homo sapiens	MIMAT0000064_MirBase_let-7c_microRNA	TGAGGTAGTAGGTTGTATGGTT	ENSG00000158966_ENST00000371073_CACHD1_mRNA	ACTACACCGCCTATCTCAGCGACAACACCCGCCTCATTGCTAACC	TGAGGTAGTAGGTTGTATGGTTACTACACCGCCTATCTCAGCGACAACACCCGCCTCATTGCTAACC	1
1011	Homo sapiens	MIMAT0000064_MirBase_let-7c_microRNA	TGAGGTAGTAGGTTGTATGGTT	ENSG00000088205_ENST00000263239_DDX18_mRNA	CTACCTACTACTTGTAACCAGCTTGTTTCATAACATGTTATTTTC	TGAGGTAGTAGGTTGTATGGTTCTACCTACTACTTGTAACCAGCTTGTTTCATAACATGTTATTTTC	1
1012	Homo sapiens	MIMAT0000064_MirBase_let-7c_microRNA	TGAGGTAGTAGGTTGTATGGTT	ENSG00000164086_ENST00000495880_DUSP7_mRNA	CCAACCACAACCTGTTCCCACTCAATACGCTGGAGTCCACGTGAGGC	TGAGGTAGTAGGTTGTATGGTTCCAACCACAACCTGTTCCCACTCAATACGCTGGAGTCCACGTGAGGC	1
1013	Homo sapiens	MIMAT0000064_MirBase_let-7c_microRNA	TGAGGTAGTAGGTTGTATGGTT	ENSG00000182944_ENST00000397938_EWSR1_mRNA	GAAGACCCACCCACTGCCAAGGCTGCCGTGGAATGGTTTGATG	TGAGGTAGTAGGTTGTATGGTTGAAGACCCACCCACTGCCAAGGCTGCCGTGGAATGGTTTGATG	1
1014	Homo sapiens	MIMAT0000064_MirBase_let-7c_microRNA	TGAGGTAGTAGGTTGTATGGTT	ENSG00000100075_ENST00000215882_SLC25A1_mRNA	AAGGTGAAGTTCATCCACGACCAGACCTCCCCAAACCCCAAGTACAGA	TGAGGTAGTAGGTTGTATGGTTAAGGTGAAGTTCATCCACGACCAGACCTCCCCAAACCCCAAGTACAGA	1
1015	Homo sapiens	MIMAT0000064_MirBase_let-7c_microRNA	TGAGGTAGTAGGTTGTATGGTT	ENSG00000107581_ENST00000369144_EIF3A_mRNA	CCACTCTTTCCATCCCTATTACTCCTGAGCGTACGGATATTGCTCGACTTCTGGATA	TGAGGTAGTAGGTTGTATGGTTCCACTCTTTCCATCCCTATTACTCCTGAGCGTACGGATATTGCTCGACTTCTGGATA	1
1016	Homo sapiens	MIMAT0000064_MirBase_let-7c_microRNA	TGAGGTAGTAGGTTGTATGGTT	ENSG00000198786_ENST00000361567_MT-ND5_mRNA	CTCTCACTTCAACCTCCCTCACCATTGGCAGCCTAGCATTAGCAGGAA	TGAGGTAGTAGGTTGTATGGTTCTCTCACTTCAACCTCCCTCACCATTGGCAGCCTAGCATTAGCAGGAA	1
1017	Homo sapiens	MIMAT0000064_MirBase_let-7c_microRNA	TGAGGTAGTAGGTTGTATGGTT	ENSG00000184110_ENST00000331666_EIF3S8_mRNA	AACCTTGAAGTCCTAAACCACACCTCAGTCACTAAAGGTCTGTTTAAAGTTGTTCTGG	TGAGGTAGTAGGTTGTATGGTTAACCTTGAAGTCCTAAACCACACCTCAGTCACTAAAGGTCTGTTTAAAGTTGTTCTGG	1
1018	Homo sapiens	MIMAT0000064_MirBase_let-7c_microRNA	TGAGGTAGTAGGTTGTATGGTT	ENSG00000065613_ENST00000369755_SLK_mRNA	CCAGAGCTACCTCTAAGTCATACTTCCTCAAGCACAAAGCTCTCAG	TGAGGTAGTAGGTTGTATGGTTCCAGAGCTACCTCTAAGTCATACTTCCTCAAGCACAAAGCTCTCAG	1
1019	Homo sapiens	MIMAT0000064_MirBase_let-7c_microRNA	TGAGGTAGTAGGTTGTATGGTT	ENSG00000143614_ENST00000368655_GATAD2B_mRNA	ATCCATCTGCACAGCCTTAGGCTGCGTGAACCGAGGTGAGGCT	TGAGGTAGTAGGTTGTATGGTTATCCATCTGCACAGCCTTAGGCTGCGTGAACCGAGGTGAGGCT	1
1020	Homo sapiens	MIMAT0000064_MirBase_let-7c_microRNA	TGAGGTAGTAGGTTGTATGGTT	ENSG00000127720_ENST00000248306_C12orf26_mRNA	TCAAGAAAAGATGCCTACCTCAGCTATTTTGCCTGATTTTTCTGGCTCTGTAATTTC	TGAGGTAGTAGGTTGTATGGTTTCAAGAAAAGATGCCTACCTCAGCTATTTTGCCTGATTTTTCTGGCTCTGTAATTTC	1
1021	Homo sapiens	MIMAT0000064_MirBase_let-7c_microRNA	TGAGGTAGTAGGTTGTATGGTT	ENSG00000116138_ENST00000375847_DNAJC16_mRNA	CAAGAAACCCTACCTCATCAAGATCACCTCCGATTGGTGCTTTAGCTGC	TGAGGTAGTAGGTTGTATGGTTCAAGAAACCCTACCTCATCAAGATCACCTCCGATTGGTGCTTTAGCTGC	1
1022	Homo sapiens	MIMAT0000064_MirBase_let-7c_microRNA	TGAGGTAGTAGGTTGTATGGTT	ENSG00000143127_ENST00000369304_ITGA10_mRNA	CTGCTCCTCTCTCCTGAGCCAGGTCTTCGTGAAGCTGACTGCC	TGAGGTAGTAGGTTGTATGGTTCTGCTCCTCTCTCCTGAGCCAGGTCTTCGTGAAGCTGACTGCC	1
1023	Homo sapiens	MIMAT0000064_MirBase_let-7c_microRNA	TGAGGTAGTAGGTTGTATGGTT	ENSG00000134851_ENST00000381334_TMEM165_mRNA	AAGAAGATCCTGCTACCCAAACTAATTTGGGATTTATCCATGCATTT	TGAGGTAGTAGGTTGTATGGTTAAGAAGATCCTGCTACCCAAACTAATTTGGGATTTATCCATGCATTT	1
1024	Homo sapiens	MIMAT0000064_MirBase_let-7c_microRNA	TGAGGTAGTAGGTTGTATGGTT	ENSG00000198786_ENST00000361567_MT-ND5_mRNA	GAAAATAACCCCACCCTACTAAACCCCATTAAACGCCTGGCAGCCGG	TGAGGTAGTAGGTTGTATGGTTGAAAATAACCCCACCCTACTAAACCCCATTAAACGCCTGGCAGCCGG	1
1025	Homo sapiens	MIMAT0000064_MirBase_let-7c_microRNA	TGAGGTAGTAGGTTGTATGGTT	ENSG00000145826_ENST00000274507_LECT2_mRNA	TACCTCATAAACAAATACACCTATGTACCCACAAAAATTTTTTAATTAAAAAAAGGA	TGAGGTAGTAGGTTGTATGGTTTACCTCATAAACAAATACACCTATGTACCCACAAAAATTTTTTAATTAAAAAAAGGA	1
1026	Homo sapiens	MIMAT0000064_MirBase_let-7c_microRNA	TGAGGTAGTAGGTTGTATGGTT	ENSG00000130669_ENST00000358301_PAK4_mRNA	CGCCCACCCCTGCCTCGAGTTAGTTTTACAATTAAAACATTGTCTT	TGAGGTAGTAGGTTGTATGGTTCGCCCACCCCTGCCTCGAGTTAGTTTTACAATTAAAACATTGTCTT	1
1027	Homo sapiens	MIMAT0000064_MirBase_let-7c_microRNA	TGAGGTAGTAGGTTGTATGGTT	ENSG00000184351_ENST00000390689_KRTAP19-1_mRNA	CCACTCCTGACACCATGAGTCACTACGGCAGCTACTACGGAGGC	TGAGGTAGTAGGTTGTATGGTTCCACTCCTGACACCATGAGTCACTACGGCAGCTACTACGGAGGC	1
1028	Homo sapiens	MIMAT0000064_MirBase_let-7c_microRNA	TGAGGTAGTAGGTTGTATGGTT	ENSG00000167005_ENST00000300291_NUDT21_mRNA	CATCAACCTGTACCCTCTTACCAATTATACTTTTGGTACAAAAGAGC	TGAGGTAGTAGGTTGTATGGTTCATCAACCTGTACCCTCTTACCAATTATACTTTTGGTACAAAAGAGC	1
1029	Homo sapiens	MIMAT0000064_MirBase_let-7c_microRNA	TGAGGTAGTAGGTTGTATGGTT	ENSG00000105640_ENST00000222247_RPL18A_mRNA	ACACGCCGCCCCTCTACCGCATGCGAATCTTTGCGCCTAATCATG	TGAGGTAGTAGGTTGTATGGTTACACGCCGCCCCTCTACCGCATGCGAATCTTTGCGCCTAATCATG	1
1030	Homo sapiens	MIMAT0000064_MirBase_let-7c_microRNA	TGAGGTAGTAGGTTGTATGGTT	ENSG00000136485_ENST00000310827_DCAF7_mRNA	AGTTAAGAGCTCTACCCACACCTGTCAACCCCTCTCTCCCCCAGTTT	TGAGGTAGTAGGTTGTATGGTTAGTTAAGAGCTCTACCCACACCTGTCAACCCCTCTCTCCCCCAGTTT	1
1031	Homo sapiens	MIMAT0000064_MirBase_let-7c_microRNA	TGAGGTAGTAGGTTGTATGGTT	ENSG00000103202_ENST00000219479_NME4_mRNA	ACATTATCATAACCTCTCCTCTAAAGGGGAGGCATTAAAATTCACTG	TGAGGTAGTAGGTTGTATGGTTACATTATCATAACCTCTCCTCTAAAGGGGAGGCATTAAAATTCACTG	1
1032	Homo sapiens	MIMAT0000064_MirBase_let-7c_microRNA	TGAGGTAGTAGGTTGTATGGTT	ENSG00000129824_ENST00000250784_RPS4Y1_mRNA	CTGGTGACTCATGATGCTCGAACCATCCGCTACCCAGATCCTGTCATCAAGGTGAACGATACTGT	TGAGGTAGTAGGTTGTATGGTTCTGGTGACTCATGATGCTCGAACCATCCGCTACCCAGATCCTGTCATCAAGGTGAACGATACTGT	1
1033	Homo sapiens	MIMAT0000064_MirBase_let-7c_microRNA	TGAGGTAGTAGGTTGTATGGTT	ENSG00000124587_ENST00000304611_PEX6_mRNA	ACCACCCATACCTCCTTGTACATGGTGGGTTCTACCCTGAGCCCTG	TGAGGTAGTAGGTTGTATGGTTACCACCCATACCTCCTTGTACATGGTGGGTTCTACCCTGAGCCCTG	1
1034	Homo sapiens	MIMAT0000064_MirBase_let-7c_microRNA	TGAGGTAGTAGGTTGTATGGTT	ENSG00000198899_ENST00000361899_MT-ATP6_mRNA	AAGGCACACCTACACCCCTTATCCCCATACTAGTTATTATCGAAACCAT	TGAGGTAGTAGGTTGTATGGTTAAGGCACACCTACACCCCTTATCCCCATACTAGTTATTATCGAAACCAT	1
1035	Homo sapiens	MIMAT0000064_MirBase_let-7c_microRNA	TGAGGTAGTAGGTTGTATGGTT	ENSG00000110395_ENST00000264033_CBL_mRNA	AGCCTTTACCTCCCTCCCAGAGCAAGGAGTTTAGGGATTCTAA	TGAGGTAGTAGGTTGTATGGTTAGCCTTTACCTCCCTCCCAGAGCAAGGAGTTTAGGGATTCTAA	1
1036	Homo sapiens	MIMAT0000064_MirBase_let-7c_microRNA	TGAGGTAGTAGGTTGTATGGTT	ENSG00000143776_ENST00000366769_CDC42BPA_mRNA	ATCCTCTGCTACCAAACAATGATGTGGATTCTTTTGCACAGAAATAT	TGAGGTAGTAGGTTGTATGGTTATCCTCTGCTACCAAACAATGATGTGGATTCTTTTGCACAGAAATAT	1
1037	Homo sapiens	MIMAT0000064_MirBase_let-7c_microRNA	TGAGGTAGTAGGTTGTATGGTT	ENSG00000142408_ENST00000270458_CACNG8_mRNA	AGTTACCGCTTCCGCTACCGCCGCCGCTCCCGCTCTAGCTCCCGCT	TGAGGTAGTAGGTTGTATGGTTAGTTACCGCTTCCGCTACCGCCGCCGCTCCCGCTCTAGCTCCCGCT	1
1038	Homo sapiens	MIMAT0000064_MirBase_let-7c_microRNA	TGAGGTAGTAGGTTGTATGGTT	ENSG00000183337_ENST00000397354_BCOR_mRNA	TTGATTCCCACGCCTATCCTCACATCCAGAACAGTAAGCAGCCCAG	TGAGGTAGTAGGTTGTATGGTTTTGATTCCCACGCCTATCCTCACATCCAGAACAGTAAGCAGCCCAG	1
1039	Homo sapiens	MIMAT0000064_MirBase_let-7c_microRNA	TGAGGTAGTAGGTTGTATGGTT	ENSG00000154001_ENST00000337537_PPP2R5E_mRNA	CTCAGCACCAACTACTCCTCCATCAGTGGATAAAGTAGACGGATTT	TGAGGTAGTAGGTTGTATGGTTCTCAGCACCAACTACTCCTCCATCAGTGGATAAAGTAGACGGATTT	1
1040	Homo sapiens	MIMAT0000064_MirBase_let-7c_microRNA	TGAGGTAGTAGGTTGTATGGTT	ENSG00000080603_ENST00000262518_SRCAP_mRNA	AAGACCCCAACCTCCAGCCCAGAGAAGCCACAGGAACTCGTTAC	TGAGGTAGTAGGTTGTATGGTTAAGACCCCAACCTCCAGCCCAGAGAAGCCACAGGAACTCGTTAC	1
1041	Homo sapiens	MIMAT0000064_MirBase_let-7c_microRNA	TGAGGTAGTAGGTTGTATGGTT	ENSG00000174231_ENST00000304992_PRPF8_mRNA	AGAACCACCTCCGCTGCTTGTTTACAAGTGGTGTCAAGGCATCAA	TGAGGTAGTAGGTTGTATGGTTAGAACCACCTCCGCTGCTTGTTTACAAGTGGTGTCAAGGCATCAA	1
1042	Homo sapiens	MIMAT0000064_MirBase_let-7c_microRNA	TGAGGTAGTAGGTTGTATGGTT	ENSG00000084733_ENST00000264710_RAB10_mRNA	TGCCATCCACTACCCCGTTTTCTCTTCTTGCTGCAAAATAAACCACTCTGTCC	TGAGGTAGTAGGTTGTATGGTTTGCCATCCACTACCCCGTTTTCTCTTCTTGCTGCAAAATAAACCACTCTGTCC	1
1043	Homo sapiens	MIMAT0000064_MirBase_let-7c_microRNA	TGAGGTAGTAGGTTGTATGGTT	ENSG00000138614_ENST00000395644_C15orf44_mRNA	AGAAGATTTTAAGAAATGCAAGGAAACTACCTGAAAAAACACAGACATTCTATAAGGAGCTGA	TGAGGTAGTAGGTTGTATGGTTAGAAGATTTTAAGAAATGCAAGGAAACTACCTGAAAAAACACAGACATTCTATAAGGAGCTGA	1
1044	Homo sapiens	MIMAT0000064_MirBase_let-7c_microRNA	TGAGGTAGTAGGTTGTATGGTT	ENSG00000066117_ENST00000394963_SMARCD1_mRNA	ACTCCACCCTGCCTCTGCATCCCTTAATGGAGAAACGGGCCTAAA	TGAGGTAGTAGGTTGTATGGTTACTCCACCCTGCCTCTGCATCCCTTAATGGAGAAACGGGCCTAAA	1
1045	Homo sapiens	MIMAT0000064_MirBase_let-7c_microRNA	TGAGGTAGTAGGTTGTATGGTT	ENSG00000130402_ENST00000252699_ACTN4_mRNA	TGTCACACCCCAACTCTGCCCCATCCCGGCAGGGTGAGTACAGGCTGA	TGAGGTAGTAGGTTGTATGGTTTGTCACACCCCAACTCTGCCCCATCCCGGCAGGGTGAGTACAGGCTGA	1
1046	Homo sapiens	MIMAT0000064_MirBase_let-7c_microRNA	TGAGGTAGTAGGTTGTATGGTT	ENSG00000198626_ENST00000355794_RYR2_mRNA	GAGGAAACCATCCTCTGCTGGTGCCCTATGATACACTGACAGCC	TGAGGTAGTAGGTTGTATGGTTGAGGAAACCATCCTCTGCTGGTGCCCTATGATACACTGACAGCC	1
1047	Homo sapiens	MIMAT0000064_MirBase_let-7c_microRNA	TGAGGTAGTAGGTTGTATGGTT	ENSG00000198938_ENST00000362079_MT-CO3_mRNA	ATGACCCACCAATCACATGCCTATCATATAGTAAAACCCAGCCCAT	TGAGGTAGTAGGTTGTATGGTTATGACCCACCAATCACATGCCTATCATATAGTAAAACCCAGCCCAT	1
1048	Homo sapiens	MIMAT0000064_MirBase_let-7c_microRNA	TGAGGTAGTAGGTTGTATGGTT	ENSG00000204469_ENST00000376033_BAT2_mRNA	CTGCTGCCCCTTCTACCCCAGCTCCACCACCTGCAGTCCCTAAA	TGAGGTAGTAGGTTGTATGGTTCTGCTGCCCCTTCTACCCCAGCTCCACCACCTGCAGTCCCTAAA	1
1049	Homo sapiens	MIMAT0000064_MirBase_let-7c_microRNA	TGAGGTAGTAGGTTGTATGGTT	ENSG00000212907_ENST00000361335_MT-ND4L_mRNA	ATCCTCCCTACTATGCCTAGAAGGAATAATACTATCGCTGTTCATTA	TGAGGTAGTAGGTTGTATGGTTATCCTCCCTACTATGCCTAGAAGGAATAATACTATCGCTGTTCATTA	1
1050	Homo sapiens	MIMAT0000064_MirBase_let-7c_microRNA	TGAGGTAGTAGGTTGTATGGTT	ENSG00000102125_ENST00000299328_TAZ_mRNA	ACACTCCCACTTCTTCAGCTTGGGCAAGTGTGTGCCTGTGTGCCGA	TGAGGTAGTAGGTTGTATGGTTACACTCCCACTTCTTCAGCTTGGGCAAGTGTGTGCCTGTGTGCCGA	1
1051	Homo sapiens	MIMAT0000064_MirBase_let-7c_microRNA	TGAGGTAGTAGGTTGTATGGTT	ENSG00000177613_ENST00000331173_CSTF2T_mRNA	ATCATGCCTCTGGTCATGACACTCGTGGCCCTTCCTCACATGAGATGAGGGGAGGGCCATTAGGAG	TGAGGTAGTAGGTTGTATGGTTATCATGCCTCTGGTCATGACACTCGTGGCCCTTCCTCACATGAGATGAGGGGAGGGCCATTAGGAG	1
1052	Homo sapiens	MIMAT0000064_MirBase_let-7c_microRNA	TGAGGTAGTAGGTTGTATGGTT	ENSG00000181904_ENST00000394976_C5orf24_mRNA	TCCTCTTCCTCTACCCTCCAGCACATCTACTTACTGGTGCTGTGC	TGAGGTAGTAGGTTGTATGGTTTCCTCTTCCTCTACCCTCCAGCACATCTACTTACTGGTGCTGTGC	1
1053	Homo sapiens	MIMAT0000064_MirBase_let-7c_microRNA	TGAGGTAGTAGGTTGTATGGTT	ENSG00000162063_ENST00000397066_CCNF_mRNA	AAGCACCCAACCACGCCCAGCTAATTTTTGTATTTTCGGTAGAGACG	TGAGGTAGTAGGTTGTATGGTTAAGCACCCAACCACGCCCAGCTAATTTTTGTATTTTCGGTAGAGACG	1
1054	Homo sapiens	MIMAT0000064_MirBase_let-7c_microRNA	TGAGGTAGTAGGTTGTATGGTT	ENSG00000081791_ENST00000432126_KIAA0141_mRNA	TATTCCCCCACACCCCTACCCACTGGAAAGGAGTGTTGTAAGACTA	TGAGGTAGTAGGTTGTATGGTTTATTCCCCCACACCCCTACCCACTGGAAAGGAGTGTTGTAAGACTA	1
1055	Homo sapiens	MIMAT0000064_MirBase_let-7c_microRNA	TGAGGTAGTAGGTTGTATGGTT	ENSG00000111142_ENST00000323666_METAP2_mRNA	AAACAGACCCTCCCTCAGTTCCAATATGTGACCTGTATCCTAATGGTGTA	TGAGGTAGTAGGTTGTATGGTTAAACAGACCCTCCCTCAGTTCCAATATGTGACCTGTATCCTAATGGTGTA	1
1056	Homo sapiens	MIMAT0000064_MirBase_let-7c_microRNA	TGAGGTAGTAGGTTGTATGGTT	ENSG00000198763_ENST00000361453_MT-ND2_mRNA	AAAACCCACCCCATTCCTCCCCACACTCATCGCCCTTACCACGCTAC	TGAGGTAGTAGGTTGTATGGTTAAAACCCACCCCATTCCTCCCCACACTCATCGCCCTTACCACGCTAC	1
1057	Homo sapiens	MIMAT0000064_MirBase_let-7c_microRNA	TGAGGTAGTAGGTTGTATGGTT	ENSG00000118689_ENST00000343882_FOXO3_mRNA	TTCAGGAAAGAAATCAGCTCAGCTCTCCACTCATTGCCAAATGTCACTAAA	TGAGGTAGTAGGTTGTATGGTTTTCAGGAAAGAAATCAGCTCAGCTCTCCACTCATTGCCAAATGTCACTAAA	1
1058	Homo sapiens	MIMAT0000064_MirBase_let-7c_microRNA	TGAGGTAGTAGGTTGTATGGTT	ENSG00000160633_ENST00000292123_SAFB_mRNA	GCCGCTACCCCGACCACTCGGTGGACAGGAGAGAAGGTTCAAG	TGAGGTAGTAGGTTGTATGGTTGCCGCTACCCCGACCACTCGGTGGACAGGAGAGAAGGTTCAAG	1
1059	Homo sapiens	MIMAT0000064_MirBase_let-7c_microRNA	TGAGGTAGTAGGTTGTATGGTT	ENSG00000142556_ENST00000270649_ZNF614_mRNA	TTATCCATTCACCTATGAGATATATTTGCACTGTTTTCCTGGTTTT	TGAGGTAGTAGGTTGTATGGTTTTATCCATTCACCTATGAGATATATTTGCACTGTTTTCCTGGTTTT	1
1060	Homo sapiens	MIMAT0000064_MirBase_let-7c_microRNA	TGAGGTAGTAGGTTGTATGGTT	ENSG00000075624_ENST00000331789_ACTB_mRNA	TAAAAGCCACCCCACTTCTCTCTAAGGAGAATGGCCCAGTCCTCTCC	TGAGGTAGTAGGTTGTATGGTTTAAAAGCCACCCCACTTCTCTCTAAGGAGAATGGCCCAGTCCTCTCC	1
1061	Homo sapiens	MIMAT0000064_MirBase_let-7c_microRNA	TGAGGTAGTAGGTTGTATGGTT	ENSG00000099814_ENST00000414716_KIAA0284_mRNA	TTGGGGCTGCCCTGTGGAGGCCTCCTGGGTATGGACCAGGGGC	TGAGGTAGTAGGTTGTATGGTTTTGGGGCTGCCCTGTGGAGGCCTCCTGGGTATGGACCAGGGGC	1
1062	Homo sapiens	MIMAT0000064_MirBase_let-7c_microRNA	TGAGGTAGTAGGTTGTATGGTT	ENSG00000168411_ENST00000361070_RFWD3_mRNA	ATTTATAAATCCAGGCTTTAGTCTTCTGGGCTCCACCAGTCTCTGCC	TGAGGTAGTAGGTTGTATGGTTATTTATAAATCCAGGCTTTAGTCTTCTGGGCTCCACCAGTCTCTGCC	1
1063	Homo sapiens	MIMAT0000064_MirBase_let-7c_microRNA	TGAGGTAGTAGGTTGTATGGTT	ENSG00000176095_ENST00000448476_IP6K1_mRNA	CCCACCCCTCCCTCTCTGGGCCTGTGCAGTGAGCATGGGGATTCC	TGAGGTAGTAGGTTGTATGGTTCCCACCCCTCCCTCTCTGGGCCTGTGCAGTGAGCATGGGGATTCC	1
1064	Homo sapiens	MIMAT0000064_MirBase_let-7c_microRNA	TGAGGTAGTAGGTTGTATGGTT	ENSG00000179912_ENST00000347140_R3HDM2_mRNA	CCATCCTCTTCTATCATTTTTTTAAATCTCTTCTCCTATCATAAAAT	TGAGGTAGTAGGTTGTATGGTTCCATCCTCTTCTATCATTTTTTTAAATCTCTTCTCCTATCATAAAAT	1
1065	Homo sapiens	MIMAT0000065_MirBase_let-7d_microRNA	AGAGGTAGTAGGTTGCATAGTT	ENSG00000108651_ENST00000261708_UTP6_mRNA	TCTTACTGCAACCTCTGCCTCCTAGGTTCAAACAGTTCTCCCTGC	AGAGGTAGTAGGTTGCATAGTTTCTTACTGCAACCTCTGCCTCCTAGGTTCAAACAGTTCTCCCTGC	1
1066	Homo sapiens	MIMAT0000065_MirBase_let-7d_microRNA	AGAGGTAGTAGGTTGCATAGTT	ENSG00000116212_ENST00000371370_LRRC42_mRNA	AGTTGCAACCAAGGCAATGTCTTACTACCTCAGCTCAGAAAACCACCTGGACCCAGGGCC	AGAGGTAGTAGGTTGCATAGTTAGTTGCAACCAAGGCAATGTCTTACTACCTCAGCTCAGAAAACCACCTGGACCCAGGGCC	1
1067	Homo sapiens	MIMAT0000065_MirBase_let-7d_microRNA	AGAGGTAGTAGGTTGCATAGTT	ENSG00000084676_ENST00000405141_NCOA1_mRNA	GTGAATGATGACAGCACCTGACATTCTGCACCAGCTACCTCTGCCTCCATGGCAGAGAAAAGGCCATAAGAA	AGAGGTAGTAGGTTGCATAGTTGTGAATGATGACAGCACCTGACATTCTGCACCAGCTACCTCTGCCTCCATGGCAGAGAAAAGGCCATAAGAA	1
1068	Homo sapiens	MIMAT0000065_MirBase_let-7d_microRNA	AGAGGTAGTAGGTTGCATAGTT	ENSG00000148337_ENST00000393608_CIZ1_mRNA	CGACCCTTCTGCACCGTTTGCAACCGCTACTTCAAAACCCCTCGCAAGTTTGTGGAGCACGTG	AGAGGTAGTAGGTTGCATAGTTCGACCCTTCTGCACCGTTTGCAACCGCTACTTCAAAACCCCTCGCAAGTTTGTGGAGCACGTG	1
1069	Homo sapiens	MIMAT0000065_MirBase_let-7d_microRNA	AGAGGTAGTAGGTTGCATAGTT	ENSG00000134762_ENST00000434452_DSC3_mRNA	CGATCAAAACCTGCTACCTCCCCAAGACTTTACTAGTGCCGATAAACT	AGAGGTAGTAGGTTGCATAGTTCGATCAAAACCTGCTACCTCCCCAAGACTTTACTAGTGCCGATAAACT	1
1070	Homo sapiens	MIMAT0000065_MirBase_let-7d_microRNA	AGAGGTAGTAGGTTGCATAGTT	ENSG00000188486_ENST00000375167_H2AFX_mRNA	TAGTGTTTGAGCCGTCGTGCTTCACCGGTCTACCTCGCTAGCATGTCG	AGAGGTAGTAGGTTGCATAGTTTAGTGTTTGAGCCGTCGTGCTTCACCGGTCTACCTCGCTAGCATGTCG	1
1071	Homo sapiens	MIMAT0000065_MirBase_let-7d_microRNA	AGAGGTAGTAGGTTGCATAGTT	ENSG00000163214_ENST00000295373_DHX57_mRNA	TAACAGCAGAACCTCTACCTCGAACTAAAGACCTATTGGGGCTGGC	AGAGGTAGTAGGTTGCATAGTTTAACAGCAGAACCTCTACCTCGAACTAAAGACCTATTGGGGCTGGC	1
1072	Homo sapiens	MIMAT0000065_MirBase_let-7d_microRNA	AGAGGTAGTAGGTTGCATAGTT	ENSG00000159086_ENST00000331923_GCFC1_mRNA	TAGATGTTGCCCTACTACCTACCATTGTGGAAAAGGTGATTCTTC	AGAGGTAGTAGGTTGCATAGTTTAGATGTTGCCCTACTACCTACCATTGTGGAAAAGGTGATTCTTC	1
1073	Homo sapiens	MIMAT0000065_MirBase_let-7d_microRNA	AGAGGTAGTAGGTTGCATAGTT	ENSG00000119231_ENST00000323460_SENP5_mRNA	TCTTGCCTCACTGCAACCTCCACCTCCCAGGTTCAAGCGATTCTCCTG	AGAGGTAGTAGGTTGCATAGTTTCTTGCCTCACTGCAACCTCCACCTCCCAGGTTCAAGCGATTCTCCTG	1
1074	Homo sapiens	MIMAT0000065_MirBase_let-7d_microRNA	AGAGGTAGTAGGTTGCATAGTT	ENSG00000137154_ENST00000380394_RPS6_mRNA	TCTCTGCGAGCTTCTACTTCTAAGTCTGAATCCAGTCAGAAATAAGATTTTTTGAGTAACAAATAAATAAGATCA	AGAGGTAGTAGGTTGCATAGTTTCTCTGCGAGCTTCTACTTCTAAGTCTGAATCCAGTCAGAAATAAGATTTTTTGAGTAACAAATAAATAAGATCA	1
1075	Homo sapiens	MIMAT0000065_MirBase_let-7d_microRNA	AGAGGTAGTAGGTTGCATAGTT	ENSG00000060069_ENST00000299543_CTDP1_mRNA	TATGACCGCTACCTCAACAAGGAGATCGAGGAGGCGCCGGACA	AGAGGTAGTAGGTTGCATAGTTTATGACCGCTACCTCAACAAGGAGATCGAGGAGGCGCCGGACA	1
1076	Homo sapiens	MIMAT0000065_MirBase_let-7d_microRNA	AGAGGTAGTAGGTTGCATAGTT	ENSG00000111639_ENST00000229238_MRPL51_mRNA	AAACGCATCCGCTATCTCTACAAACACTTTAACCGACATGGGAAG	AGAGGTAGTAGGTTGCATAGTTAAACGCATCCGCTATCTCTACAAACACTTTAACCGACATGGGAAG	1
1077	Homo sapiens	MIMAT0000065_MirBase_let-7d_microRNA	AGAGGTAGTAGGTTGCATAGTT	ENSG00000101150_ENST00000346249_TPD52L2_mRNA	ACGCAACCCAGCCTCAGCATCACAGCCGCAGCTCTGTTCAGCG	AGAGGTAGTAGGTTGCATAGTTACGCAACCCAGCCTCAGCATCACAGCCGCAGCTCTGTTCAGCG	1
1078	Homo sapiens	MIMAT0000065_MirBase_let-7d_microRNA	AGAGGTAGTAGGTTGCATAGTT	ENSG00000071082_ENST00000264258_RPL31_mRNA	TTGGTTACCTATGTACCTGTTACCACTTTCAAAAATCTACAGACAGTCAATGTGGATGAGAACTAATCGCTG	AGAGGTAGTAGGTTGCATAGTTTTGGTTACCTATGTACCTGTTACCACTTTCAAAAATCTACAGACAGTCAATGTGGATGAGAACTAATCGCTG	1
1079	Homo sapiens	MIMAT0000065_MirBase_let-7d_microRNA	AGAGGTAGTAGGTTGCATAGTT	ENSG00000176087_ENST00000323146_SLC35A4_mRNA	TACTGCCTCTGCCTCCGGCACCGCCTCTCTGTGCGTCAGGGGTT	AGAGGTAGTAGGTTGCATAGTTTACTGCCTCTGCCTCCGGCACCGCCTCTCTGTGCGTCAGGGGTT	1
1080	Homo sapiens	MIMAT0000065_MirBase_let-7d_microRNA	AGAGGTAGTAGGTTGCATAGTT	ENSG00000181220_ENST00000340622_ZNF746_mRNA	CTCATCGACCACTACCGAACGCACACGGGCGTGCGGCCCTTCACCTGC	AGAGGTAGTAGGTTGCATAGTTCTCATCGACCACTACCGAACGCACACGGGCGTGCGGCCCTTCACCTGC	1
1081	Homo sapiens	MIMAT0000065_MirBase_let-7d_microRNA	AGAGGTAGTAGGTTGCATAGTT	ENSG00000205352_ENST00000379786_PRR13_mRNA	AAGCATTCCTCCTCTTCCTCCTCCTCTTCCAGCAGTGATTCTGACTGAATACAGGCCCTGGACCCTTCCC	AGAGGTAGTAGGTTGCATAGTTAAGCATTCCTCCTCTTCCTCCTCCTCTTCCAGCAGTGATTCTGACTGAATACAGGCCCTGGACCCTTCCC	1
1082	Homo sapiens	MIMAT0000065_MirBase_let-7d_microRNA	AGAGGTAGTAGGTTGCATAGTT	ENSG00000142408_ENST00000270458_CACNG8_mRNA	CAGTTACCGCTTCCGCTACCGCCGCCGCTCCCGCTCTAGCTCCCGCT	AGAGGTAGTAGGTTGCATAGTTCAGTTACCGCTTCCGCTACCGCCGCCGCTCCCGCTCTAGCTCCCGCT	1
1083	Homo sapiens	MIMAT0000066_MirBase_let-7e_microRNA	TGAGGTAGGAGGTTGTATAGTT	ENSG00000099381_ENST00000262519_SETD1A_mRNA	TACCGGCCTCCTGCCTCAGAGGCTCCACCCCCGGAGCCTCCAGAACCTGGT	TGAGGTAGGAGGTTGTATAGTTTACCGGCCTCCTGCCTCAGAGGCTCCACCCCCGGAGCCTCCAGAACCTGGT	1
1084	Homo sapiens	MIMAT0000066_MirBase_let-7e_microRNA	TGAGGTAGGAGGTTGTATAGTT	ENSG00000068878_ENST00000404125_PSME4_mRNA	GTTTAATTGGCTCTGGAAACCTCCTACCTCCGTTGAAAGGAGAGCCAGTT	TGAGGTAGGAGGTTGTATAGTTGTTTAATTGGCTCTGGAAACCTCCTACCTCCGTTGAAAGGAGAGCCAGTT	1
1085	Homo sapiens	MIMAT0000066_MirBase_let-7e_microRNA	TGAGGTAGGAGGTTGTATAGTT	ENSG00000145996_ENST00000378610_CDKAL1_mRNA	CTGGACTCAAGCAGTCCTCCTACCTCAGCCTCCCTAATAGCCAGGGGC	TGAGGTAGGAGGTTGTATAGTTCTGGACTCAAGCAGTCCTCCTACCTCAGCCTCCCTAATAGCCAGGGGC	1
1086	Homo sapiens	MIMAT0000066_MirBase_let-7e_microRNA	TGAGGTAGGAGGTTGTATAGTT	ENSG00000197408_ENST00000324071_CYP2B6_mRNA	AAGCAACTCTCCTGCCTCAGCCTCCCTAGTAGCTGGGATTACA	TGAGGTAGGAGGTTGTATAGTTAAGCAACTCTCCTGCCTCAGCCTCCCTAGTAGCTGGGATTACA	1
1087	Homo sapiens	MIMAT0000066_MirBase_let-7e_microRNA	TGAGGTAGGAGGTTGTATAGTT	ENSG00000173581_ENST00000308964_CCDC106_mRNA	CTGAGTCAGCAGCCTCCTCCCTCAGCGGAGCGTCCGAAGAAGGCAGCGCCA	TGAGGTAGGAGGTTGTATAGTTCTGAGTCAGCAGCCTCCTCCCTCAGCGGAGCGTCCGAAGAAGGCAGCGCCA	1
1088	Homo sapiens	MIMAT0000066_MirBase_let-7e_microRNA	TGAGGTAGGAGGTTGTATAGTT	ENSG00000161800_ENST00000434422_RACGAP1_mRNA	GTACTCTGCTCTGCAGCCTCCTGTACTCATTACTACTTTTAGCATTCTCCAGGCTT	TGAGGTAGGAGGTTGTATAGTTGTACTCTGCTCTGCAGCCTCCTGTACTCATTACTACTTTTAGCATTCTCCAGGCTT	1
1089	Homo sapiens	MIMAT0000066_MirBase_let-7e_microRNA	TGAGGTAGGAGGTTGTATAGTT	ENSG00000122140_ENST00000371785_MRPS2_mRNA	ACCAACTGCAACCCCTGCCTCATCACCTACCCTGTACCCGGCAATGAC	TGAGGTAGGAGGTTGTATAGTTACCAACTGCAACCCCTGCCTCATCACCTACCCTGTACCCGGCAATGAC	1
1090	Homo sapiens	MIMAT0000066_MirBase_let-7e_microRNA	TGAGGTAGGAGGTTGTATAGTT	ENSG00000165688_ENST00000371717_PMPCA_mRNA	AACGCGACCTCCTACCACCACAGCTACGAGGACACTGGCCTCCT	TGAGGTAGGAGGTTGTATAGTTAACGCGACCTCCTACCACCACAGCTACGAGGACACTGGCCTCCT	1
1091	Homo sapiens	MIMAT0000066_MirBase_let-7e_microRNA	TGAGGTAGGAGGTTGTATAGTT	ENSG00000204495_ENST00000376132_PRAMEF13_mRNA	ATCCTCCTGCCTCAGCTGGGCTTATGGGATCCTCCTGCCTCAGC	TGAGGTAGGAGGTTGTATAGTTATCCTCCTGCCTCAGCTGGGCTTATGGGATCCTCCTGCCTCAGC	1
1092	Homo sapiens	MIMAT0000066_MirBase_let-7e_microRNA	TGAGGTAGGAGGTTGTATAGTT	ENSG00000006695_ENST00000261643_COX10_mRNA	AATGCGTACATCTCCTACCTCGGCTTCCGCTTCTACGTGGACGCAGACCG	TGAGGTAGGAGGTTGTATAGTTAATGCGTACATCTCCTACCTCGGCTTCCGCTTCTACGTGGACGCAGACCG	1
1093	Homo sapiens	MIMAT0000066_MirBase_let-7e_microRNA	TGAGGTAGGAGGTTGTATAGTT	ENSG00000099331_ENST00000397274_MYO9B_mRNA	AACCGAGGGCAACCTCCTGAAGAACCTCAAGCACCGCTTCCTGCAACAAAAGATCTA	TGAGGTAGGAGGTTGTATAGTTAACCGAGGGCAACCTCCTGAAGAACCTCAAGCACCGCTTCCTGCAACAAAAGATCTA	1
1094	Homo sapiens	MIMAT0000066_MirBase_let-7e_microRNA	TGAGGTAGGAGGTTGTATAGTT	ENSG00000103021_ENST00000443128_CCDC113_mRNA	ACTGCAACCTCCACCTCTGGGATTCAAGCAATTCTCCCACCTCAGCCTCT	TGAGGTAGGAGGTTGTATAGTTACTGCAACCTCCACCTCTGGGATTCAAGCAATTCTCCCACCTCAGCCTCT	1
1095	Homo sapiens	MIMAT0000066_MirBase_let-7e_microRNA	TGAGGTAGGAGGTTGTATAGTT	ENSG00000067182_ENST00000162749_TNFRSF1A_mRNA	TTTCCAGTGCTTCAATTGCAGCCTCTGCCTCAATGGGACCGTGCACCTCT	TGAGGTAGGAGGTTGTATAGTTTTTCCAGTGCTTCAATTGCAGCCTCTGCCTCAATGGGACCGTGCACCTCT	1
1096	Homo sapiens	MIMAT0000066_MirBase_let-7e_microRNA	TGAGGTAGGAGGTTGTATAGTT	ENSG00000077235_ENST00000356183_GTF3C1_mRNA	AATGGGAACCTCCTGCCTCCCTGATACGTTCACCAAGCTGATAA	TGAGGTAGGAGGTTGTATAGTTAATGGGAACCTCCTGCCTCCCTGATACGTTCACCAAGCTGATAA	1
1097	Homo sapiens	MIMAT0000066_MirBase_let-7e_microRNA	TGAGGTAGGAGGTTGTATAGTT	ENSG00000143420_ENST00000369016_ENSA_mRNA	ATGCAACCTCCGCCTCCCGG	TGAGGTAGGAGGTTGTATAGTTATGCAACCTCCGCCTCCCGG	1
1098	Homo sapiens	MIMAT0000066_MirBase_let-7e_microRNA	TGAGGTAGGAGGTTGTATAGTT	ENSG00000196628_ENST00000356073_TCF4_mRNA	ACCTCTTCCTGTACGCCTCCTGCCAACGGGACAGACAGTATAATGGCA	TGAGGTAGGAGGTTGTATAGTTACCTCTTCCTGTACGCCTCCTGCCAACGGGACAGACAGTATAATGGCA	1
1099	Homo sapiens	MIMAT0000066_MirBase_let-7e_microRNA	TGAGGTAGGAGGTTGTATAGTT	ENSG00000196116_ENST00000355295_TDRD7_mRNA	TCAAGCCTCCTGCCTCTTACACTTATAAAATGGATGAGGTTCAAAATCG	TGAGGTAGGAGGTTGTATAGTTTCAAGCCTCCTGCCTCTTACACTTATAAAATGGATGAGGTTCAAAATCG	1
1100	Homo sapiens	MIMAT0000066_MirBase_let-7e_microRNA	TGAGGTAGGAGGTTGTATAGTT	ENSG00000134874_ENST00000347108_DZIP1_mRNA	TCGGCTCACTACAACCTCCGCCTCCCAGATTCAAGCGATTTTCCTGCCT	TGAGGTAGGAGGTTGTATAGTTTCGGCTCACTACAACCTCCGCCTCCCAGATTCAAGCGATTTTCCTGCCT	1
1101	Homo sapiens	MIMAT0000066_MirBase_let-7e_microRNA	TGAGGTAGGAGGTTGTATAGTT	ENSG00000151553_ENST00000369248_FAM160B1_mRNA	TTACTGTAATACTCTGTTTTGCCTCCTGCCTTGTTTACATTAAACAGGATATTTGGTAAAT	TGAGGTAGGAGGTTGTATAGTTTTACTGTAATACTCTGTTTTGCCTCCTGCCTTGTTTACATTAAACAGGATATTTGGTAAAT	1
1102	Homo sapiens	MIMAT0000066_MirBase_let-7e_microRNA	TGAGGTAGGAGGTTGTATAGTT	ENSG00000145526_ENST00000507958_CDH18_mRNA	TTGCAACCTCCACCTCCTGGGTTCACGCCATTCTCCTGCCTCAGCCT	TGAGGTAGGAGGTTGTATAGTTTTGCAACCTCCACCTCCTGGGTTCACGCCATTCTCCTGCCTCAGCCT	1
1103	Homo sapiens	MIMAT0000066_MirBase_let-7e_microRNA	TGAGGTAGGAGGTTGTATAGTT	ENSG00000136159_ENST00000258662_NUDT15_mRNA	GCAGCCTCCGCCACCTGGGTTCAAGCAATTCTCCTACCTCAGC	TGAGGTAGGAGGTTGTATAGTTGCAGCCTCCGCCACCTGGGTTCAAGCAATTCTCCTACCTCAGC	1
1104	Homo sapiens	MIMAT0000066_MirBase_let-7e_microRNA	TGAGGTAGGAGGTTGTATAGTT	ENSG00000166135_ENST00000299163_HIF1AN_mRNA	CTGCAACCTCAGTGCCTCAGCCTGAGAGAGAGATGAGATGCTC	TGAGGTAGGAGGTTGTATAGTTCTGCAACCTCAGTGCCTCAGCCTGAGAGAGAGATGAGATGCTC	1
1105	Homo sapiens	MIMAT0000066_MirBase_let-7e_microRNA	TGAGGTAGGAGGTTGTATAGTT	ENSG00000188000_ENST00000344248_OR7D2_mRNA	CGATCTCATCTCACTGCAACCTCCACCTCCCAGGTTCAAGCGATT	TGAGGTAGGAGGTTGTATAGTTCGATCTCATCTCACTGCAACCTCCACCTCCCAGGTTCAAGCGATT	1
1106	Homo sapiens	MIMAT0000066_MirBase_let-7e_microRNA	TGAGGTAGGAGGTTGTATAGTT	ENSG00000168268_ENST00000422318_NT5DC2_mRNA	GCACGACCTCCTGCCCCCCGAGGTCTGCAGTCTCCTGAACCCAG	TGAGGTAGGAGGTTGTATAGTTGCACGACCTCCTGCCCCCCGAGGTCTGCAGTCTCCTGAACCCAG	1
1107	Homo sapiens	MIMAT0000066_MirBase_let-7e_microRNA	TGAGGTAGGAGGTTGTATAGTT	ENSG00000150316_ENST00000279839_CWC15_mRNA	TACAACCTCCTCTTCAGTGTCAAAAAAGCCACGGTTAGACCAG	TGAGGTAGGAGGTTGTATAGTTTACAACCTCCTCTTCAGTGTCAAAAAAGCCACGGTTAGACCAG	1
1108	Homo sapiens	MIMAT0000066_MirBase_let-7e_microRNA	TGAGGTAGGAGGTTGTATAGTT	ENSG00000166441_ENST00000314138_RPL27A_mRNA	GTTAAGCGATTCTCCTGCCTCAGCTTCCTGACTAACTGGGATTACAGGC	TGAGGTAGGAGGTTGTATAGTTGTTAAGCGATTCTCCTGCCTCAGCTTCCTGACTAACTGGGATTACAGGC	1
1109	Homo sapiens	MIMAT0000066_MirBase_let-7e_microRNA	TGAGGTAGGAGGTTGTATAGTT	ENSG00000156011_ENST00000327040_PSD3_mRNA	TGGGCCTCCTACCTTGCTCCACAGCTTTCTGGCCATCTTGTCT	TGAGGTAGGAGGTTGTATAGTTTGGGCCTCCTACCTTGCTCCACAGCTTTCTGGCCATCTTGTCT	1
1110	Homo sapiens	MIMAT0000066_MirBase_let-7e_microRNA	TGAGGTAGGAGGTTGTATAGTT	ENSG00000178449_ENST00000317943_C12orf62_mRNA	CTAGCTGACATTGGCTATAAGACCTTCTCTACCTCCATGATGCTTCTCACTGTGTATGGGGGGTAC	TGAGGTAGGAGGTTGTATAGTTCTAGCTGACATTGGCTATAAGACCTTCTCTACCTCCATGATGCTTCTCACTGTGTATGGGGGGTAC	1
1111	Homo sapiens	MIMAT0000066_MirBase_let-7e_microRNA	TGAGGTAGGAGGTTGTATAGTT	ENSG00000169239_ENST00000318636_CA5B_mRNA	AAGCAGTCCTCCTGCCTTAGCCTCTAGAGTAGCTGGGGCTACAG	TGAGGTAGGAGGTTGTATAGTTAAGCAGTCCTCCTGCCTTAGCCTCTAGAGTAGCTGGGGCTACAG	1
1112	Homo sapiens	MIMAT0000066_MirBase_let-7e_microRNA	TGAGGTAGGAGGTTGTATAGTT	ENSG00000167378_ENST00000422989_IRGQ_mRNA	ATGTGATTCTCCTGCCTCAGCCTCCTGAGTAGCTGGGATTACAGGCAT	TGAGGTAGGAGGTTGTATAGTTATGTGATTCTCCTGCCTCAGCCTCCTGAGTAGCTGGGATTACAGGCAT	1
1113	Homo sapiens	MIMAT0000066_MirBase_let-7e_microRNA	TGAGGTAGGAGGTTGTATAGTT	ENSG00000057019_ENST00000326840_DCBLD2_mRNA	AAAACTTACTCAACCTCCACCTCCTCGGAACAGCAATGACCTCAAAAA	TGAGGTAGGAGGTTGTATAGTTAAAACTTACTCAACCTCCACCTCCTCGGAACAGCAATGACCTCAAAAA	1
1114	Homo sapiens	MIMAT0000066_MirBase_let-7e_microRNA	TGAGGTAGGAGGTTGTATAGTT	ENSG00000177600_ENST00000321153_RPLP2_mRNA	CGCGATGCGCTACGTCGCCTCCTACCTGCTGGCTGCCCTAGGGGGCAACTCCTCCCCCAGCGC	TGAGGTAGGAGGTTGTATAGTTCGCGATGCGCTACGTCGCCTCCTACCTGCTGGCTGCCCTAGGGGGCAACTCCTCCCCCAGCGC	1
1115	Homo sapiens	MIMAT0000066_MirBase_let-7e_microRNA	TGAGGTAGGAGGTTGTATAGTT	ENSG00000145029_ENST00000430622_NICN1_mRNA	TAACTGCAACCTCCGCCTCCCAGGTTCAAGCAATTCTCCTGCC	TGAGGTAGGAGGTTGTATAGTTTAACTGCAACCTCCGCCTCCCAGGTTCAAGCAATTCTCCTGCC	1
1116	Homo sapiens	MIMAT0000066_MirBase_let-7e_microRNA	TGAGGTAGGAGGTTGTATAGTT	ENSG00000196345_ENST00000341840_ZNF167_mRNA	AGTTCAAGCGATTCTCCTGCCTCAGACTCCTGAGTAGCTGGGATTACAGGCGC	TGAGGTAGGAGGTTGTATAGTTAGTTCAAGCGATTCTCCTGCCTCAGACTCCTGAGTAGCTGGGATTACAGGCGC	1
1117	Homo sapiens	MIMAT0000066_MirBase_let-7e_microRNA	TGAGGTAGGAGGTTGTATAGTT	ENSG00000189143_ENST00000431918_CLDN4_mRNA	GTTAAAGCGATTCTCCTGCCTCAGTCTCCTGAGTAGCTGTGATTACA	TGAGGTAGGAGGTTGTATAGTTGTTAAAGCGATTCTCCTGCCTCAGTCTCCTGAGTAGCTGTGATTACA	1
1118	Homo sapiens	MIMAT0000066_MirBase_let-7e_microRNA	TGAGGTAGGAGGTTGTATAGTT	ENSG00000198146_ENST00000356321_ZNF770_mRNA	AGATTCCAGCGATTCTCCTGCCTCAGCCTCCTGAGTAGCTGGGATTACAGGT	TGAGGTAGGAGGTTGTATAGTTAGATTCCAGCGATTCTCCTGCCTCAGCCTCCTGAGTAGCTGGGATTACAGGT	1
1119	Homo sapiens	MIMAT0000066_MirBase_let-7e_microRNA	TGAGGTAGGAGGTTGTATAGTT	ENSG00000105323_ENST00000352456_HNRNPUL1_mRNA	ACCTATAACTGCGACCTCCACTTCAAGGTGGCCCGAGATCGGAGTAGTGGC	TGAGGTAGGAGGTTGTATAGTTACCTATAACTGCGACCTCCACTTCAAGGTGGCCCGAGATCGGAGTAGTGGC	1
1120	Homo sapiens	MIMAT0000066_MirBase_let-7e_microRNA	TGAGGTAGGAGGTTGTATAGTT	ENSG00000105323_ENST00000392006_HNRNPUL1_mRNA	ACCTATAACTGCGACCTCCACTTCAAGGTGGCCCGAGATCGGAGTAGTGGCTATCCGCTCACAA	TGAGGTAGGAGGTTGTATAGTTACCTATAACTGCGACCTCCACTTCAAGGTGGCCCGAGATCGGAGTAGTGGCTATCCGCTCACAA	1
1121	Homo sapiens	MIMAT0000066_MirBase_let-7e_microRNA	TGAGGTAGGAGGTTGTATAGTT	ENSG00000005339_ENST00000262367_CREBBP_mRNA	TCTGCCTTCTCCTACCTCAGCACCGCCCGGGACCCCCACACAGCAG	TGAGGTAGGAGGTTGTATAGTTTCTGCCTTCTCCTACCTCAGCACCGCCCGGGACCCCCACACAGCAG	1
1122	Homo sapiens	MIMAT0000066_MirBase_let-7e_microRNA	TGAGGTAGGAGGTTGTATAGTT	ENSG00000112200_ENST00000370706_ZNF451_mRNA	AACAACCTTCTTCCTCAGATTATTCAGTGTTTTGCATGTCCAAATT	TGAGGTAGGAGGTTGTATAGTTAACAACCTTCTTCCTCAGATTATTCAGTGTTTTGCATGTCCAAATT	1
1123	Homo sapiens	MIMAT0000066_MirBase_let-7e_microRNA	TGAGGTAGGAGGTTGTATAGTT	ENSG00000115970_ENST00000405975_THADA_mRNA	ACAGCTTCCTACCTGCTGAACTTCTTAATCTGGCAGGATGCTCTACCG	TGAGGTAGGAGGTTGTATAGTTACAGCTTCCTACCTGCTGAACTTCTTAATCTGGCAGGATGCTCTACCG	1
1124	Homo sapiens	MIMAT0000066_MirBase_let-7e_microRNA	TGAGGTAGGAGGTTGTATAGTT	ENSG00000092847_ENST00000373204_EIF2C1_mRNA	AAGACCTCACCTCAGACTCTGTCCAACCTCTGCCTCAAGATCAATGTCAAACTTGGTGGCATTAACA	TGAGGTAGGAGGTTGTATAGTTAAGACCTCACCTCAGACTCTGTCCAACCTCTGCCTCAAGATCAATGTCAAACTTGGTGGCATTAACA	1
1125	Homo sapiens	MIMAT0000066_MirBase_let-7e_microRNA	TGAGGTAGGAGGTTGTATAGTT	ENSG00000164338_ENST00000296792_UTP15_mRNA	TAAGCAGTTCTCCTGCCTCAGCCTCCTGAGTAGCTGGGATTACAGGT	TGAGGTAGGAGGTTGTATAGTTTAAGCAGTTCTCCTGCCTCAGCCTCCTGAGTAGCTGGGATTACAGGT	1
1126	Homo sapiens	MIMAT0000066_MirBase_let-7e_microRNA	TGAGGTAGGAGGTTGTATAGTT	ENSG00000182378_ENST00000381657_PLCXD1_mRNA	TCACCGCAACCTCCGCCTCCCTGGTTCAAGCAATTCTCCTGCCTCCGCC	TGAGGTAGGAGGTTGTATAGTTTCACCGCAACCTCCGCCTCCCTGGTTCAAGCAATTCTCCTGCCTCCGCC	1
1127	Homo sapiens	MIMAT0000066_MirBase_let-7e_microRNA	TGAGGTAGGAGGTTGTATAGTT	ENSG00000131831_ENST00000360011_RAI2_mRNA	ATGACTGACTCCCCTCCTGCCTTGGCTAATAACAGACTGGAGAATGGCATGG	TGAGGTAGGAGGTTGTATAGTTATGACTGACTCCCCTCCTGCCTTGGCTAATAACAGACTGGAGAATGGCATGG	1
1128	Homo sapiens	MIMAT0000066_MirBase_let-7e_microRNA	TGAGGTAGGAGGTTGTATAGTT	ENSG00000184203_ENST00000328432_PPP1R2_mRNA	TACCTGTCTTAACCTCCTGCTTTTCTTTCCTACTCCTTTCCACACAT	TGAGGTAGGAGGTTGTATAGTTTACCTGTCTTAACCTCCTGCTTTTCTTTCCTACTCCTTTCCACACAT	1
1129	Homo sapiens	MIMAT0000066_MirBase_let-7e_microRNA	TGAGGTAGGAGGTTGTATAGTT	ENSG00000160193_ENST00000398208_WDR4_mRNA	GACAACGTGACCTCCTACCTGAAGAAGAAAGAGGAGAGACTGCAG	TGAGGTAGGAGGTTGTATAGTTGACAACGTGACCTCCTACCTGAAGAAGAAAGAGGAGAGACTGCAG	1
1130	Homo sapiens	MIMAT0000066_MirBase_let-7e_microRNA	TGAGGTAGGAGGTTGTATAGTT	ENSG00000062822_ENST00000262266_POLD1_mRNA	AGAACTTCGACCTTCCGTACCTCATCTCTCGGGCCCAGACCCTCAAGGTACAAA	TGAGGTAGGAGGTTGTATAGTTAGAACTTCGACCTTCCGTACCTCATCTCTCGGGCCCAGACCCTCAAGGTACAAA	1
1131	Homo sapiens	MIMAT0000066_MirBase_let-7e_microRNA	TGAGGTAGGAGGTTGTATAGTT	ENSG00000180787_ENST00000318833_ZFP3_mRNA	CAGTCCTCCTGCCTCAGCCTTCCAAATAGCTAGGACTGCAGGCACT	TGAGGTAGGAGGTTGTATAGTTCAGTCCTCCTGCCTCAGCCTTCCAAATAGCTAGGACTGCAGGCACT	1
1132	Homo sapiens	MIMAT0000066_MirBase_let-7e_microRNA	TGAGGTAGGAGGTTGTATAGTT	ENSG00000135821_ENST00000339526_GLUL_mRNA	GTGAGCAGTACTGCGGCCTCCTCTCCTCTCCTAACCTCGCTCTCGCGGCCTAGCTTTACCCGCCCGCCTGCTCG	TGAGGTAGGAGGTTGTATAGTTGTGAGCAGTACTGCGGCCTCCTCTCCTCTCCTAACCTCGCTCTCGCGGCCTAGCTTTACCCGCCCGCCTGCTCG	1
1133	Homo sapiens	MIMAT0000066_MirBase_let-7e_microRNA	TGAGGTAGGAGGTTGTATAGTT	ENSG00000100359_ENST00000248929_SGSM3_mRNA	CCGCCTCCTACTTCAGCACCACCCTGCTGGGTGTCCAGACTGAC	TGAGGTAGGAGGTTGTATAGTTCCGCCTCCTACTTCAGCACCACCCTGCTGGGTGTCCAGACTGAC	1
1134	Homo sapiens	MIMAT0000066_MirBase_let-7e_microRNA	TGAGGTAGGAGGTTGTATAGTT	ENSG00000101654_ENST00000383314_RNMT_mRNA	AATGTTTATTAGCCTCCTACCTAAGTCAGTCACTTTGCTAAATTCTT	TGAGGTAGGAGGTTGTATAGTTAATGTTTATTAGCCTCCTACCTAAGTCAGTCACTTTGCTAAATTCTT	1
1135	Homo sapiens	MIMAT0000066_MirBase_let-7e_microRNA	TGAGGTAGGAGGTTGTATAGTT	ENSG00000107651_ENST00000369075_SEC23IP_mRNA	TTGCTATGTTTCTCACTATTCGAGGAGTTGATAGGATAGATGAGAATTACAGCCTTCCTACCTGTAAAGGG	TGAGGTAGGAGGTTGTATAGTTTTGCTATGTTTCTCACTATTCGAGGAGTTGATAGGATAGATGAGAATTACAGCCTTCCTACCTGTAAAGGG	1
1136	Homo sapiens	MIMAT0000066_MirBase_let-7e_microRNA	TGAGGTAGGAGGTTGTATAGTT	ENSG00000171490_ENST00000396503_RSL1D1_mRNA	TACTGGAACCTCCACCTCGACTCCAGCGGCCCCGACAGCACGGAAGC	TGAGGTAGGAGGTTGTATAGTTTACTGGAACCTCCACCTCGACTCCAGCGGCCCCGACAGCACGGAAGC	1
1137	Homo sapiens	MIMAT0000066_MirBase_let-7e_microRNA	TGAGGTAGGAGGTTGTATAGTT	ENSG00000198888_ENST00000361390_MT-ND1_mRNA	TACCCATGGCCAACCTCCTACTCCTCATTGTACCCATTCTAATCGCAATGGCATTC	TGAGGTAGGAGGTTGTATAGTTTACCCATGGCCAACCTCCTACTCCTCATTGTACCCATTCTAATCGCAATGGCATTC	1
1138	Homo sapiens	MIMAT0000066_MirBase_let-7e_microRNA	TGAGGTAGGAGGTTGTATAGTT	ENSG00000197822_ENST00000355237_OCLN_mRNA	AGCTCACCACAACCTCCGCCTCCCAGGTTCAAACAATTCTCCTGCCTCG	TGAGGTAGGAGGTTGTATAGTTAGCTCACCACAACCTCCGCCTCCCAGGTTCAAACAATTCTCCTGCCTCG	1
1139	Homo sapiens	MIMAT0000066_MirBase_let-7e_microRNA	TGAGGTAGGAGGTTGTATAGTT	ENSG00000132716_ENST00000368073_DCAF8_mRNA	TGCCTCAGATCTCCTACCTCTCCTTAAGTCTTGTAGGGGGTTCC	TGAGGTAGGAGGTTGTATAGTTTGCCTCAGATCTCCTACCTCTCCTTAAGTCTTGTAGGGGGTTCC	1
1140	Homo sapiens	MIMAT0000066_MirBase_let-7e_microRNA	TGAGGTAGGAGGTTGTATAGTT	ENSG00000113387_ENST00000265073_SUB1_mRNA	ATTAATGCCTAAGAACTTAAGAATACTCCTACCTCATTAGCTACTCAAGATGCTGTGACGATCAAATCTATTCTAC	TGAGGTAGGAGGTTGTATAGTTATTAATGCCTAAGAACTTAAGAATACTCCTACCTCATTAGCTACTCAAGATGCTGTGACGATCAAATCTATTCTAC	1
1141	Homo sapiens	MIMAT0000066_MirBase_let-7e_microRNA	TGAGGTAGGAGGTTGTATAGTT	ENSG00000148773_ENST00000368654_MKI67_mRNA	ACTAACTCTGTACCTACCATCTCCTGCCTCCCTTAGGCAGGCACCTC	TGAGGTAGGAGGTTGTATAGTTACTAACTCTGTACCTACCATCTCCTGCCTCCCTTAGGCAGGCACCTC	1
1142	Homo sapiens	MIMAT0000066_MirBase_let-7e_microRNA	TGAGGTAGGAGGTTGTATAGTT	ENSG00000116337_ENST00000393688_AMPD2_mRNA	AACAGCCTCTTCCTCAGCTATCACCGGAATCCGCTACCGGAGTA	TGAGGTAGGAGGTTGTATAGTTAACAGCCTCTTCCTCAGCTATCACCGGAATCCGCTACCGGAGTA	1
1143	Homo sapiens	MIMAT0000066_MirBase_let-7e_microRNA	TGAGGTAGGAGGTTGTATAGTT	ENSG00000094916_ENST00000454593_CBX5_mRNA	GCTTACTGTACCCTCCACCTCCTGGGTTCAAGCGATTCTCCTGCCTCA	TGAGGTAGGAGGTTGTATAGTTGCTTACTGTACCCTCCACCTCCTGGGTTCAAGCGATTCTCCTGCCTCA	1
1144	Homo sapiens	MIMAT0000066_MirBase_let-7e_microRNA	TGAGGTAGGAGGTTGTATAGTT	ENSG00000197822_ENST00000355237_OCLN_mRNA	AAACAATTCTCCTGCCTCGGCCTCCCGAGTAGCTGGGATTACAGGC	TGAGGTAGGAGGTTGTATAGTTAAACAATTCTCCTGCCTCGGCCTCCCGAGTAGCTGGGATTACAGGC	1
1145	Homo sapiens	MIMAT0000066_MirBase_let-7e_microRNA	TGAGGTAGGAGGTTGTATAGTT	ENSG00000162521_ENST00000458695_RBBP4_mRNA	TCTTGACTCACTGCAACCTCTGCCTCCTGGTTCAAGCGATTCTCCTGCC	TGAGGTAGGAGGTTGTATAGTTTCTTGACTCACTGCAACCTCTGCCTCCTGGTTCAAGCGATTCTCCTGCC	1
1146	Homo sapiens	MIMAT0000066_MirBase_let-7e_microRNA	TGAGGTAGGAGGTTGTATAGTT	ENSG00000105663_ENST00000420124_AD000671-3_mRNA	CTGTCCTCCTGCCTCAGCAACTTCCACTTCATGTGTGCCCGGGCCAGCTACTG	TGAGGTAGGAGGTTGTATAGTTCTGTCCTCCTGCCTCAGCAACTTCCACTTCATGTGTGCCCGGGCCAGCTACTG	1
1147	Homo sapiens	MIMAT0000066_MirBase_let-7e_microRNA	TGAGGTAGGAGGTTGTATAGTT	ENSG00000204524_ENST00000414468_ZNF805_mRNA	ATTTTGCTGTCTTGCAACCTTCCTAAACTCATTATTTCTTGCCATTTCTTTTGGGAGA	TGAGGTAGGAGGTTGTATAGTTATTTTGCTGTCTTGCAACCTTCCTAAACTCATTATTTCTTGCCATTTCTTTTGGGAGA	1
1148	Homo sapiens	MIMAT0000066_MirBase_let-7e_microRNA	TGAGGTAGGAGGTTGTATAGTT	ENSG00000157741_ENST00000473989_UBN2_mRNA	CTAAGCCTTCTGCCTCACCCAAGCCCTCTCTGTCAGCTAAGCC	TGAGGTAGGAGGTTGTATAGTTCTAAGCCTTCTGCCTCACCCAAGCCCTCTCTGTCAGCTAAGCC	1
1149	Homo sapiens	MIMAT0000066_MirBase_let-7e_microRNA	TGAGGTAGGAGGTTGTATAGTT	ENSG00000096696_ENST00000379802_DSP_mRNA	ATCCGGCAGCCTCAGCCTCACTCAATTTGCTGACATGATCTCCTTGAAAAATGGTG	TGAGGTAGGAGGTTGTATAGTTATCCGGCAGCCTCAGCCTCACTCAATTTGCTGACATGATCTCCTTGAAAAATGGTG	1
1150	Homo sapiens	MIMAT0000066_MirBase_let-7e_microRNA	TGAGGTAGGAGGTTGTATAGTT	ENSG00000198888_ENST00000361390_MT-ND1_mRNA	AACTCATACACCTCCTATGAAAAAACTTCCTACCACTCACCCTAGCATTACTT	TGAGGTAGGAGGTTGTATAGTTAACTCATACACCTCCTATGAAAAAACTTCCTACCACTCACCCTAGCATTACTT	1
1151	Homo sapiens	MIMAT0000066_MirBase_let-7e_microRNA	TGAGGTAGGAGGTTGTATAGTT	ENSG00000105323_ENST00000392006_HNRNPUL1_mRNA	AAACATGCAGCCTCCAACCCTTCCAAGAAGTACAACATCCTGGGTACC	TGAGGTAGGAGGTTGTATAGTTAAACATGCAGCCTCCAACCCTTCCAAGAAGTACAACATCCTGGGTACC	1
1152	Homo sapiens	MIMAT0000066_MirBase_let-7e_microRNA	TGAGGTAGGAGGTTGTATAGTT	ENSG00000154945_ENST00000285243_ANKRD40_mRNA	AGCTCACTGAAACCTCTGCCTCCCGGGTTCAAACGATTCTCCTGCCTCA	TGAGGTAGGAGGTTGTATAGTTAGCTCACTGAAACCTCTGCCTCCCGGGTTCAAACGATTCTCCTGCCTCA	1
1153	Homo sapiens	MIMAT0000066_MirBase_let-7e_microRNA	TGAGGTAGGAGGTTGTATAGTT	ENSG00000144560_ENST00000273038_VGLL4_mRNA	TAGCATCCTTACTTCCTGCCTCAGTTACCAAAGAAACCTCTGATGCAGGTC	TGAGGTAGGAGGTTGTATAGTTTAGCATCCTTACTTCCTGCCTCAGTTACCAAAGAAACCTCTGATGCAGGTC	1
1154	Homo sapiens	MIMAT0000066_MirBase_let-7e_microRNA	TGAGGTAGGAGGTTGTATAGTT	ENSG00000163607_ENST00000485330_GTPBP8_mRNA	CACCATTCTCCTGCCTCAGCCTTCCAAGCAGCTGGGACTACAGGCACC	TGAGGTAGGAGGTTGTATAGTTCACCATTCTCCTGCCTCAGCCTTCCAAGCAGCTGGGACTACAGGCACC	1
1155	Homo sapiens	MIMAT0000066_MirBase_let-7e_microRNA	TGAGGTAGGAGGTTGTATAGTT	ENSG00000204525_ENST00000376228_HLA-C_mRNA	AGCTGCAACTTCTTACTTCCCTAATGAAGTTAAGAACCTGAATATAA	TGAGGTAGGAGGTTGTATAGTTAGCTGCAACTTCTTACTTCCCTAATGAAGTTAAGAACCTGAATATAA	1
1156	Homo sapiens	MIMAT0000066_MirBase_let-7e_microRNA	TGAGGTAGGAGGTTGTATAGTT	ENSG00000142039_ENST00000269967_CCDC97_mRNA	ACGGTTCCTGACCTCCGAGCCTCAGCTATGCCCTCTGGGTCAACCAGAATTA	TGAGGTAGGAGGTTGTATAGTTACGGTTCCTGACCTCCGAGCCTCAGCTATGCCCTCTGGGTCAACCAGAATTA	1
1157	Homo sapiens	MIMAT0000066_MirBase_let-7e_microRNA	TGAGGTAGGAGGTTGTATAGTT	ENSG00000135903_ENST00000392069_PAX3_mRNA	AATGGCCTCTCACCTCAGGTAATGGGACTCCTGACCAACCACGGT	TGAGGTAGGAGGTTGTATAGTTAATGGCCTCTCACCTCAGGTAATGGGACTCCTGACCAACCACGGT	1
1158	Homo sapiens	MIMAT0000066_MirBase_let-7e_microRNA	TGAGGTAGGAGGTTGTATAGTT	ENSG00000107372_ENST00000237937_ZFAND5_mRNA	TAATCTTGGCTCACTGCAACCTCTGCCTCCTGGGTTCAAGTGATTCTCCTGC	TGAGGTAGGAGGTTGTATAGTTTAATCTTGGCTCACTGCAACCTCTGCCTCCTGGGTTCAAGTGATTCTCCTGC	1
1159	Homo sapiens	MIMAT0000066_MirBase_let-7e_microRNA	TGAGGTAGGAGGTTGTATAGTT	ENSG00000147601_ENST00000276602_TERF1_mRNA	TTCAGCTCACTGCAACCTCTGCCTCCCAGGTTCAAGTGATTCTCCTGCC	TGAGGTAGGAGGTTGTATAGTTTTCAGCTCACTGCAACCTCTGCCTCCCAGGTTCAAGTGATTCTCCTGCC	1
1160	Homo sapiens	MIMAT0000066_MirBase_let-7e_microRNA	TGAGGTAGGAGGTTGTATAGTT	ENSG00000141367_ENST00000269122_CLTC_mRNA	AGGAATCTGCAAAACCTCCTTATCCTCACTGCAATTAAGGCTGACCGTACACGTGTT	TGAGGTAGGAGGTTGTATAGTTAGGAATCTGCAAAACCTCCTTATCCTCACTGCAATTAAGGCTGACCGTACACGTGTT	1
1161	Homo sapiens	MIMAT0000066_MirBase_let-7e_microRNA	TGAGGTAGGAGGTTGTATAGTT	ENSG00000172840_ENST00000311765_PDP2_mRNA	ACACAATCCTTCTACCTCTGCTATGCTGAACCCCTCATTCACC	TGAGGTAGGAGGTTGTATAGTTACACAATCCTTCTACCTCTGCTATGCTGAACCCCTCATTCACC	1
1162	Homo sapiens	MIMAT0000066_MirBase_let-7e_microRNA	TGAGGTAGGAGGTTGTATAGTT	ENSG00000084090_ENST00000337288_STARD7_mRNA	ATTCGGTATCTCACTGAGCTAATCTGGAACAAACCTCTCACCTCAGGCCAGAAGGGGATGACCTCCATTTGCT	TGAGGTAGGAGGTTGTATAGTTATTCGGTATCTCACTGAGCTAATCTGGAACAAACCTCTCACCTCAGGCCAGAAGGGGATGACCTCCATTTGCT	1
1163	Homo sapiens	MIMAT0000066_MirBase_let-7e_microRNA	TGAGGTAGGAGGTTGTATAGTT	ENSG00000053501_ENST00000263897_USE1_mRNA	TGACCTCCTCCTCAGAGAAAGCACTGGCCAACCAGTTCCTGGCCCCTGGCCGTGTGCCAACCACAGCCAGAGAGCGAGTGCC	TGAGGTAGGAGGTTGTATAGTTTGACCTCCTCCTCAGAGAAAGCACTGGCCAACCAGTTCCTGGCCCCTGGCCGTGTGCCAACCACAGCCAGAGAGCGAGTGCC	1
1164	Homo sapiens	MIMAT0000066_MirBase_let-7e_microRNA	TGAGGTAGGAGGTTGTATAGTT	ENSG00000151014_ENST00000280614_CCRN4L_mRNA	GCTTCCTCCAGCCTCAACCTGAACAGCGCCTACAAGCTGCTGAGT	TGAGGTAGGAGGTTGTATAGTTGCTTCCTCCAGCCTCAACCTGAACAGCGCCTACAAGCTGCTGAGT	1
1165	Homo sapiens	MIMAT0000066_MirBase_let-7e_microRNA	TGAGGTAGGAGGTTGTATAGTT	ENSG00000101187_ENST00000217159_SLCO4A1_mRNA	ATTTGACCTGCAACCTTCTACTTAACCTGTGGTTTAAAGTCGGCTGTG	TGAGGTAGGAGGTTGTATAGTTATTTGACCTGCAACCTTCTACTTAACCTGTGGTTTAAAGTCGGCTGTG	1
1166	Homo sapiens	MIMAT0000066_MirBase_let-7e_microRNA	TGAGGTAGGAGGTTGTATAGTT	ENSG00000196367_ENST00000355540_TRRAP_mRNA	ATCAACCCCTACCTCGTCCTGGAGTGCGCCTGGCGGGTGTCCA	TGAGGTAGGAGGTTGTATAGTTATCAACCCCTACCTCGTCCTGGAGTGCGCCTGGCGGGTGTCCA	1
1167	Homo sapiens	MIMAT0000066_MirBase_let-7e_microRNA	TGAGGTAGGAGGTTGTATAGTT	ENSG00000188229_ENST00000340384_TUBB2C_mRNA	TACTTCCTCCTGCTTCCCCGCCGCCGCCGCCGCCATCATGAGG	TGAGGTAGGAGGTTGTATAGTTTACTTCCTCCTGCTTCCCCGCCGCCGCCGCCGCCATCATGAGG	1
1168	Homo sapiens	MIMAT0000066_MirBase_let-7e_microRNA	TGAGGTAGGAGGTTGTATAGTT	ENSG00000163125_ENST00000369068_RPRD2_mRNA	AGTAAGGCCTCCTCCTCGTCGGCCTCTTCGGCAGGGGCTCTGGAG	TGAGGTAGGAGGTTGTATAGTTAGTAAGGCCTCCTCCTCGTCGGCCTCTTCGGCAGGGGCTCTGGAG	1
1169	Homo sapiens	MIMAT0000066_MirBase_let-7e_microRNA	TGAGGTAGGAGGTTGTATAGTT	ENSG00000170515_ENST00000303305_PA2G4_mRNA	CAGCTTGCTGCTCCTGCCTCATCCCCTTCCCACCAAACCCCAGACTCT	TGAGGTAGGAGGTTGTATAGTTCAGCTTGCTGCTCCTGCCTCATCCCCTTCCCACCAAACCCCAGACTCT	1
1170	Homo sapiens	MIMAT0000066_MirBase_let-7e_microRNA	TGAGGTAGGAGGTTGTATAGTT	ENSG00000197471_ENST00000360121_SPN_mRNA	AGTTCACTGCAACCTCTGCCTCCTAAGTTCAGGCGATTCTCCTGCCT	TGAGGTAGGAGGTTGTATAGTTAGTTCACTGCAACCTCTGCCTCCTAAGTTCAGGCGATTCTCCTGCCT	1
1171	Homo sapiens	MIMAT0000066_MirBase_let-7e_microRNA	TGAGGTAGGAGGTTGTATAGTT	ENSG00000138756_ENST00000335016_BMP2K_mRNA	TTAATACAATACTCCTCACCTCAGCCCAATTATCCTCTGATGTTGCAGT	TGAGGTAGGAGGTTGTATAGTTTTAATACAATACTCCTCACCTCAGCCCAATTATCCTCTGATGTTGCAGT	1
1172	Homo sapiens	MIMAT0000066_MirBase_let-7e_microRNA	TGAGGTAGGAGGTTGTATAGTT	ENSG00000102781_ENST00000380615_KATNAL1_mRNA	AAGCCATTCTCCTGCCTCGGCCTCCTGAGTAGCTGGGATTACAGTT	TGAGGTAGGAGGTTGTATAGTTAAGCCATTCTCCTGCCTCGGCCTCCTGAGTAGCTGGGATTACAGTT	1
1173	Homo sapiens	MIMAT0000066_MirBase_let-7e_microRNA	TGAGGTAGGAGGTTGTATAGTT	ENSG00000009954_ENST00000339594_BAZ1B_mRNA	ACGAAAACTTCCTACTTCATTAAAAAAAGGAGAAAGGAAATGGGCT	TGAGGTAGGAGGTTGTATAGTTACGAAAACTTCCTACTTCATTAAAAAAAGGAGAAAGGAAATGGGCT	1
1174	Homo sapiens	MIMAT0000066_MirBase_let-7e_microRNA	TGAGGTAGGAGGTTGTATAGTT	ENSG00000107372_ENST00000237937_ZFAND5_mRNA	AGTGGTTCCAACAGTCCTACCTCAGATTCTGCATCTGTACAGAGAGCAGACACTAGCTTAAAC	TGAGGTAGGAGGTTGTATAGTTAGTGGTTCCAACAGTCCTACCTCAGATTCTGCATCTGTACAGAGAGCAGACACTAGCTTAAAC	1
1175	Homo sapiens	MIMAT0000066_MirBase_let-7e_microRNA	TGAGGTAGGAGGTTGTATAGTT	ENSG00000198899_ENST00000361899_MT-ATP6_mRNA	CACAACTAACCTCCTCGGACTCCTGCCTCACTCATTTACACCAACCACCCAACTATCTATAA	TGAGGTAGGAGGTTGTATAGTTCACAACTAACCTCCTCGGACTCCTGCCTCACTCATTTACACCAACCACCCAACTATCTATAA	1
1176	Homo sapiens	MIMAT0000066_MirBase_let-7e_microRNA	TGAGGTAGGAGGTTGTATAGTT	ENSG00000174231_ENST00000304992_PRPF8_mRNA	AAAAACCTCAACTACCTGCACCTGGACTACAACTTCAACCTCAAGCCT	TGAGGTAGGAGGTTGTATAGTTAAAAACCTCAACTACCTGCACCTGGACTACAACTTCAACCTCAAGCCT	1
1177	Homo sapiens	MIMAT0000066_MirBase_let-7e_microRNA	TGAGGTAGGAGGTTGTATAGTT	ENSG00000168495_ENST00000397802_POLR3D_mRNA	TACCTAACCTTTCTGAGCCTCCTATACCTCATCCGACACAAATGGGGATGATACC	TGAGGTAGGAGGTTGTATAGTTTACCTAACCTTTCTGAGCCTCCTATACCTCATCCGACACAAATGGGGATGATACC	1
1178	Homo sapiens	MIMAT0000066_MirBase_let-7e_microRNA	TGAGGTAGGAGGTTGTATAGTT	ENSG00000148730_ENST00000373218_EIF4EBP2_mRNA	AAGTGTTTCTCCTGCCTCAGCCTTCCGAGTAGCTGGGATTACAGGC	TGAGGTAGGAGGTTGTATAGTTAAGTGTTTCTCCTGCCTCAGCCTTCCGAGTAGCTGGGATTACAGGC	1
1179	Homo sapiens	MIMAT0000066_MirBase_let-7e_microRNA	TGAGGTAGGAGGTTGTATAGTT	ENSG00000196670_ENST00000512132_ZFP62_mRNA	TTAATGGAACCTCCTACCCTAGTCTACAGCAGAAAACCAATGCTGTTAAGAAATTACATAAATGTGATGA	TGAGGTAGGAGGTTGTATAGTTTTAATGGAACCTCCTACCCTAGTCTACAGCAGAAAACCAATGCTGTTAAGAAATTACATAAATGTGATGA	1
1180	Homo sapiens	MIMAT0000066_MirBase_let-7e_microRNA	TGAGGTAGGAGGTTGTATAGTT	ENSG00000167566_ENST00000335999_KIAA1602_mRNA	TCTGCTTCCTGCCTCTGCTTCTGCCGTATCCCTAATAAAATGTGG	TGAGGTAGGAGGTTGTATAGTTTCTGCTTCCTGCCTCTGCTTCTGCCGTATCCCTAATAAAATGTGG	1
1181	Homo sapiens	MIMAT0000066_MirBase_let-7e_microRNA	TGAGGTAGGAGGTTGTATAGTT	ENSG00000156030_ENST00000394071_C14orf43_mRNA	GTTAAAAGAATTCTCCTGCCTCAGCCTCCTGAGTAGCTGGGATTATAGGC	TGAGGTAGGAGGTTGTATAGTTGTTAAAAGAATTCTCCTGCCTCAGCCTCCTGAGTAGCTGGGATTATAGGC	1
1182	Homo sapiens	MIMAT0000066_MirBase_let-7e_microRNA	TGAGGTAGGAGGTTGTATAGTT	ENSG00000116771_ENST00000375826_AGMAT_mRNA	AATCGATTCTCCTGCCTCAGCCTCCTGAGTACCTGGGATTACAGGT	TGAGGTAGGAGGTTGTATAGTTAATCGATTCTCCTGCCTCAGCCTCCTGAGTACCTGGGATTACAGGT	1
1183	Homo sapiens	MIMAT0000066_MirBase_let-7e_microRNA	TGAGGTAGGAGGTTGTATAGTT	ENSG00000008294_ENST00000262013_SPAG9_mRNA	TAGTTCTCCTGCCTCAGCCTCCCAAGTAGCTGGGATTACAGGT	TGAGGTAGGAGGTTGTATAGTTTAGTTCTCCTGCCTCAGCCTCCCAAGTAGCTGGGATTACAGGT	1
1184	Homo sapiens	MIMAT0000066_MirBase_let-7e_microRNA	TGAGGTAGGAGGTTGTATAGTT	ENSG00000204469_ENST00000376033_BAT2_mRNA	AGCACCACCTCCTGCCCCACCTCCCCTTTCTCTGTTACCTGTGGGCCCTGCTCTGCAGC	TGAGGTAGGAGGTTGTATAGTTAGCACCACCTCCTGCCCCACCTCCCCTTTCTCTGTTACCTGTGGGCCCTGCTCTGCAGC	1
1185	Homo sapiens	MIMAT0000066_MirBase_let-7e_microRNA	TGAGGTAGGAGGTTGTATAGTT	ENSG00000169714_ENST00000451728_CNBP_mRNA	TAATTCTCCTGCCTCAGCCTCCCAAATAGCTGGGATTACAGGTGT	TGAGGTAGGAGGTTGTATAGTTTAATTCTCCTGCCTCAGCCTCCCAAATAGCTGGGATTACAGGTGT	1
1186	Homo sapiens	MIMAT0000066_MirBase_let-7e_microRNA	TGAGGTAGGAGGTTGTATAGTT	ENSG00000064601_ENST00000372484_CTSA_mRNA	AACACAACAGCTGCTTCCACCTACCTCAACAACCCGTACGTGCGGAAGGCCCTCAACATC	TGAGGTAGGAGGTTGTATAGTTAACACAACAGCTGCTTCCACCTACCTCAACAACCCGTACGTGCGGAAGGCCCTCAACATC	1
1187	Homo sapiens	MIMAT0000066_MirBase_let-7e_microRNA	TGAGGTAGGAGGTTGTATAGTT	ENSG00000156030_ENST00000286523_C14orf43_mRNA	TAAAAGAATTCTCCTGCCTCAGCCTCCTGAGTAGCTGGGATTATAGGC	TGAGGTAGGAGGTTGTATAGTTTAAAAGAATTCTCCTGCCTCAGCCTCCTGAGTAGCTGGGATTATAGGC	1
1188	Homo sapiens	MIMAT0000066_MirBase_let-7e_microRNA	TGAGGTAGGAGGTTGTATAGTT	ENSG00000198431_ENST00000503506_TXNRD1_mRNA	ATCAGGCCTCCTGCCAGCAGTTCTTGAAGCTTCTTTTTCATTC	TGAGGTAGGAGGTTGTATAGTTATCAGGCCTCCTGCCAGCAGTTCTTGAAGCTTCTTTTTCATTC	1
1189	Homo sapiens	MIMAT0000066_MirBase_let-7e_microRNA	TGAGGTAGGAGGTTGTATAGTT	ENSG00000067177_ENST00000339490_PHKA1_mRNA	AAACTAGCCCCTACCTCACAGAAGGGAGGGCTAGATCGGTTCCA	TGAGGTAGGAGGTTGTATAGTTAAACTAGCCCCTACCTCACAGAAGGGAGGGCTAGATCGGTTCCA	1
1190	Homo sapiens	MIMAT0000066_MirBase_let-7e_microRNA	TGAGGTAGGAGGTTGTATAGTT	ENSG00000167799_ENST00000301490_NUDT8_mRNA	TCTACCCTCTCTGCCTCCTGCCTGCAGGTAGATGAGGTGTTTGCACTGC	TGAGGTAGGAGGTTGTATAGTTTCTACCCTCTCTGCCTCCTGCCTGCAGGTAGATGAGGTGTTTGCACTGC	1
1191	Homo sapiens	MIMAT0000066_MirBase_let-7e_microRNA	TGAGGTAGGAGGTTGTATAGTT	ENSG00000133983_ENST00000389912_COX16_mRNA	TCTCCTGCCTCAGCATCCTGAGTAGCTGGGACTACAGGCACATGC	TGAGGTAGGAGGTTGTATAGTTTCTCCTGCCTCAGCATCCTGAGTAGCTGGGACTACAGGCACATGC	1
1192	Homo sapiens	MIMAT0000066_MirBase_let-7e_microRNA	TGAGGTAGGAGGTTGTATAGTT	ENSG00000136937_ENST00000375147_NCBP1_mRNA	TATTGTTCCTCCTACCTTCTCAGCTCTGTGTCCTGCAAACCCAACCTGCATT	TGAGGTAGGAGGTTGTATAGTTTATTGTTCCTCCTACCTTCTCAGCTCTGTGTCCTGCAAACCCAACCTGCATT	1
1193	Homo sapiens	MIMAT0000066_MirBase_let-7e_microRNA	TGAGGTAGGAGGTTGTATAGTT	ENSG00000213672_ENST00000294129_NCKIPSD_mRNA	ACAACCTCAGCCTCTGATGACCTGGAAGCCCTGGGTACACTGAG	TGAGGTAGGAGGTTGTATAGTTACAACCTCAGCCTCTGATGACCTGGAAGCCCTGGGTACACTGAG	1
1194	Homo sapiens	MIMAT0000066_MirBase_let-7e_microRNA	TGAGGTAGGAGGTTGTATAGTT	ENSG00000117713_ENST00000324856_ARID1A_mRNA	ATGACCTTCAACCTCAGTCAGCTCCCAGGGTTGCTAGAGCTCC	TGAGGTAGGAGGTTGTATAGTTATGACCTTCAACCTCAGTCAGCTCCCAGGGTTGCTAGAGCTCC	1
1195	Homo sapiens	MIMAT0000066_MirBase_let-7e_microRNA	TGAGGTAGGAGGTTGTATAGTT	ENSG00000052802_ENST00000261507_SC4MOL_mRNA	AGTTCAAGCAATTCTTCTGCCTCAGCCTCCCAAGTAGCTGGGATTACAGGC	TGAGGTAGGAGGTTGTATAGTTAGTTCAAGCAATTCTTCTGCCTCAGCCTCCCAAGTAGCTGGGATTACAGGC	1
1196	Homo sapiens	MIMAT0000066_MirBase_let-7e_microRNA	TGAGGTAGGAGGTTGTATAGTT	ENSG00000172689_ENST00000308287_MS4A10_mRNA	AAGTGATTCTCCTATCTCAGCCTCCCAAGTAGCTGGGACTATAGGC	TGAGGTAGGAGGTTGTATAGTTAAGTGATTCTCCTATCTCAGCCTCCCAAGTAGCTGGGACTATAGGC	1
1197	Homo sapiens	MIMAT0000066_MirBase_let-7e_microRNA	TGAGGTAGGAGGTTGTATAGTT	ENSG00000109079_ENST00000226225_TNFAIP1_mRNA	AAGCCTACCTCCTGCCGTGTGGTGATCTACCTGCAGCGGGAGATG	TGAGGTAGGAGGTTGTATAGTTAAGCCTACCTCCTGCCGTGTGGTGATCTACCTGCAGCGGGAGATG	1
1198	Homo sapiens	MIMAT0000066_MirBase_let-7e_microRNA	TGAGGTAGGAGGTTGTATAGTT	ENSG00000129128_ENST00000264597_SPCS3_mRNA	TTACTGCAACCTCCACCCCCCAGGTTCAAGCGATTCTCCTGCCTC	TGAGGTAGGAGGTTGTATAGTTTTACTGCAACCTCCACCCCCCAGGTTCAAGCGATTCTCCTGCCTC	1
1199	Homo sapiens	MIMAT0000066_MirBase_let-7e_microRNA	TGAGGTAGGAGGTTGTATAGTT	ENSG00000197563_ENST00000357637_PIGN_mRNA	ATTGATGTCAACCTACCTACTTCTAAGCACAGGGTATGAAGCTCTCTTTCCACTAGTG	TGAGGTAGGAGGTTGTATAGTTATTGATGTCAACCTACCTACTTCTAAGCACAGGGTATGAAGCTCTCTTTCCACTAGTG	1
1200	Homo sapiens	MIMAT0000066_MirBase_let-7e_microRNA	TGAGGTAGGAGGTTGTATAGTT	ENSG00000204793_ENST00000377473_FOXD4L6_mRNA	TATCATACTTTCCTACCTCGCTTTTATTTGCGCGGGTTTAAATGCGCC	TGAGGTAGGAGGTTGTATAGTTTATCATACTTTCCTACCTCGCTTTTATTTGCGCGGGTTTAAATGCGCC	1
1201	Homo sapiens	MIMAT0000066_MirBase_let-7e_microRNA	TGAGGTAGGAGGTTGTATAGTT	ENSG00000167747_ENST00000391812_C19orf48_mRNA	AGCTTCCTCCTCAACCTCGTCCTCTGCCCCTGAGCCAGTGACGCCC	TGAGGTAGGAGGTTGTATAGTTAGCTTCCTCCTCAACCTCGTCCTCTGCCCCTGAGCCAGTGACGCCC	1
1202	Homo sapiens	MIMAT0000066_MirBase_let-7e_microRNA	TGAGGTAGGAGGTTGTATAGTT	ENSG00000142186_ENST00000270176_SCYL1_mRNA	AAAATCGGCTCCTACCTCAGTGCTAGCACCAGACACAGGGTCC	TGAGGTAGGAGGTTGTATAGTTAAAATCGGCTCCTACCTCAGTGCTAGCACCAGACACAGGGTCC	1
1203	Homo sapiens	MIMAT0000066_MirBase_let-7e_microRNA	TGAGGTAGGAGGTTGTATAGTT	ENSG00000131795_ENST00000330165_RBM8A_mRNA	AAGCCATCCTTCTGCCTCACTGTCCCTAGTAGTTGGGATTACAGGCAC	TGAGGTAGGAGGTTGTATAGTTAAGCCATCCTTCTGCCTCACTGTCCCTAGTAGTTGGGATTACAGGCAC	1
1204	Homo sapiens	MIMAT0000066_MirBase_let-7e_microRNA	TGAGGTAGGAGGTTGTATAGTT	ENSG00000114742_ENST00000302313_WDR48_mRNA	TTCTACCTCCAACCTCATGCATCTTCAGGAGCAAAAACCTTAAAAAAAGA	TGAGGTAGGAGGTTGTATAGTTTTCTACCTCCAACCTCATGCATCTTCAGGAGCAAAAACCTTAAAAAAAGA	1
1205	Homo sapiens	MIMAT0000066_MirBase_let-7e_microRNA	TGAGGTAGGAGGTTGTATAGTT	ENSG00000171004_ENST00000370836_HS6ST2_mRNA	GATGGAAGGCCTCCAACCTCCGAAGAGCTGCCCAGCTGCTACACT	TGAGGTAGGAGGTTGTATAGTTGATGGAAGGCCTCCAACCTCCGAAGAGCTGCCCAGCTGCTACACT	1
1206	Homo sapiens	MIMAT0000066_MirBase_let-7e_microRNA	TGAGGTAGGAGGTTGTATAGTT	ENSG00000092199_ENST00000336053_HNRNPC_mRNA	ACCCAGCACGTGTACCTCCTCCTCCTCCTATTGCTCGGGCTGTAGTGCCCTCGA	TGAGGTAGGAGGTTGTATAGTTACCCAGCACGTGTACCTCCTCCTCCTCCTATTGCTCGGGCTGTAGTGCCCTCGA	1
1207	Homo sapiens	MIMAT0000066_MirBase_let-7e_microRNA	TGAGGTAGGAGGTTGTATAGTT	ENSG00000015479_ENST00000394805_MATR3_mRNA	AAATCCAGCACCAGGAATTCTGGGACCTCCACCTCCCTCATTTCATCTTGGGGGACCAGCAGT	TGAGGTAGGAGGTTGTATAGTTAAATCCAGCACCAGGAATTCTGGGACCTCCACCTCCCTCATTTCATCTTGGGGGACCAGCAGT	1
1208	Homo sapiens	MIMAT0000066_MirBase_let-7e_microRNA	TGAGGTAGGAGGTTGTATAGTT	ENSG00000196689_ENST00000425167_TRPV1_mRNA	AATTCTCCTGCCTCGGCTTCCCAAGTAGCTGGGATTACAGGCA	TGAGGTAGGAGGTTGTATAGTTAATTCTCCTGCCTCGGCTTCCCAAGTAGCTGGGATTACAGGCA	1
1209	Homo sapiens	MIMAT0000066_MirBase_let-7e_microRNA	TGAGGTAGGAGGTTGTATAGTT	ENSG00000168610_ENST00000389272_STAT3_mRNA	TTTTAATCTCCTACTTCTGCTATCTTTGAGCAATCTGGGCACTTTT	TGAGGTAGGAGGTTGTATAGTTTTTTAATCTCCTACTTCTGCTATCTTTGAGCAATCTGGGCACTTTT	1
1210	Homo sapiens	MIMAT0000066_MirBase_let-7e_microRNA	TGAGGTAGGAGGTTGTATAGTT	ENSG00000160789_ENST00000368300_LMNA_mRNA	ATCGACAGCCTCTCTGCCCAGCTCAGCCAGCTCCAGAAGCAGCTGGCA	TGAGGTAGGAGGTTGTATAGTTATCGACAGCCTCTCTGCCCAGCTCAGCCAGCTCCAGAAGCAGCTGGCA	1
1211	Homo sapiens	MIMAT0000066_MirBase_let-7e_microRNA	TGAGGTAGGAGGTTGTATAGTT	ENSG00000186591_ENST00000355621_UBE2H_mRNA	TTTGAGTCCTTCCTGCCTCAGTTATTGGCCTATCCTAACCCCATAGAT	TGAGGTAGGAGGTTGTATAGTTTTTGAGTCCTTCCTGCCTCAGTTATTGGCCTATCCTAACCCCATAGAT	1
1212	Homo sapiens	MIMAT0000066_MirBase_let-7e_microRNA	TGAGGTAGGAGGTTGTATAGTT	ENSG00000169139_ENST00000523111_UBE2V2_mRNA	CAAACTTGTCTTAAATCAACAACCTTCTACTCATGTTAATGTCTTGATTAAATATCACAATGCAAAATACACAT	TGAGGTAGGAGGTTGTATAGTTCAAACTTGTCTTAAATCAACAACCTTCTACTCATGTTAATGTCTTGATTAAATATCACAATGCAAAATACACAT	1
1213	Homo sapiens	MIMAT0000066_MirBase_let-7e_microRNA	TGAGGTAGGAGGTTGTATAGTT	ENSG00000135913_ENST00000258399_USP37_mRNA	CTTTGCCTCCTACCATCTACCTATATACCTTATTGTAATGAATGTTC	TGAGGTAGGAGGTTGTATAGTTCTTTGCCTCCTACCATCTACCTATATACCTTATTGTAATGAATGTTC	1
1214	Homo sapiens	MIMAT0000066_MirBase_let-7e_microRNA	TGAGGTAGGAGGTTGTATAGTT	ENSG00000198763_ENST00000361453_MT-ND2_mRNA	ACTAAACGTAAGCCTTCTCCTCACTCTCTCAATCTTATCCATCATAGCAGGCAGTTGA	TGAGGTAGGAGGTTGTATAGTTACTAAACGTAAGCCTTCTCCTCACTCTCTCAATCTTATCCATCATAGCAGGCAGTTGA	1
1215	Homo sapiens	MIMAT0000066_MirBase_let-7e_microRNA	TGAGGTAGGAGGTTGTATAGTT	ENSG00000169714_ENST00000451728_CNBP_mRNA	AAACAGCCTCTACCTTGCGAGCCGTCTTCCCCAGGCCTGCGTCC	TGAGGTAGGAGGTTGTATAGTTAAACAGCCTCTACCTTGCGAGCCGTCTTCCCCAGGCCTGCGTCC	1
1216	Homo sapiens	MIMAT0000066_MirBase_let-7e_microRNA	TGAGGTAGGAGGTTGTATAGTT	ENSG00000148843_ENST00000369797_PDCD11_mRNA	TGTTCCTTCAGCCTCAGCCTCACTGGTACCTTCTGCCCTTTAGGGGAGG	TGAGGTAGGAGGTTGTATAGTTTGTTCCTTCAGCCTCAGCCTCACTGGTACCTTCTGCCCTTTAGGGGAGG	1
1217	Homo sapiens	MIMAT0000066_MirBase_let-7e_microRNA	TGAGGTAGGAGGTTGTATAGTT	ENSG00000181789_ENST00000314797_COPG_mRNA	GAGCCACCTTCTACCTAAATGTCCTGGAGCAGAAGCAGAAGGCCCTTAAT	TGAGGTAGGAGGTTGTATAGTTGAGCCACCTTCTACCTAAATGTCCTGGAGCAGAAGCAGAAGGCCCTTAAT	1
1218	Homo sapiens	MIMAT0000066_MirBase_let-7e_microRNA	TGAGGTAGGAGGTTGTATAGTT	ENSG00000152454_ENST00000282308_ZNF256_mRNA	AAAATCCTTTACCTGTAAATCCTACCTCATCTCACACTGGAAAGTTCATACTGGAGC	TGAGGTAGGAGGTTGTATAGTTAAAATCCTTTACCTGTAAATCCTACCTCATCTCACACTGGAAAGTTCATACTGGAGC	1
1219	Homo sapiens	MIMAT0000066_MirBase_let-7e_microRNA	TGAGGTAGGAGGTTGTATAGTT	ENSG00000113328_ENST00000340828_CCNG1_mRNA	TACAGAACCTACTGCCTCAAACTGAATCCCATCAAGAAAACTAGTTTC	TGAGGTAGGAGGTTGTATAGTTTACAGAACCTACTGCCTCAAACTGAATCCCATCAAGAAAACTAGTTTC	1
1220	Homo sapiens	MIMAT0000066_MirBase_let-7e_microRNA	TGAGGTAGGAGGTTGTATAGTT	ENSG00000197321_ENST00000375398_SVIL_mRNA	ACTCTGGAGAATCTATGCGAATCAACCTTTCTACCTTAATATCTCCCCAAAAATGTATAGTGCCT	TGAGGTAGGAGGTTGTATAGTTACTCTGGAGAATCTATGCGAATCAACCTTTCTACCTTAATATCTCCCCAAAAATGTATAGTGCCT	1
1221	Homo sapiens	MIMAT0000066_MirBase_let-7e_microRNA	TGAGGTAGGAGGTTGTATAGTT	ENSG00000153201_ENST00000283195_RANBP2_mRNA	ACTTCTGTTCCAGCTCCTGCCTCTTTTAAGTTTGGTACTTCAGAGACAAGCAAGGCT	TGAGGTAGGAGGTTGTATAGTTACTTCTGTTCCAGCTCCTGCCTCTTTTAAGTTTGGTACTTCAGAGACAAGCAAGGCT	1
1222	Homo sapiens	MIMAT0000066_MirBase_let-7e_microRNA	TGAGGTAGGAGGTTGTATAGTT	ENSG00000132128_ENST00000343304_LRRC41_mRNA	TACTTCAAAGCATCCTACCTCTGCTCAATATATATTACTTGGAGAGGATT	TGAGGTAGGAGGTTGTATAGTTTACTTCAAAGCATCCTACCTCTGCTCAATATATATTACTTGGAGAGGATT	1
1223	Homo sapiens	MIMAT0000066_MirBase_let-7e_microRNA	TGAGGTAGGAGGTTGTATAGTT	ENSG00000198938_ENST00000362079_MT-CO3_mRNA	AATGACCTCCGGCCTAGCCATGTGATTTCACTTCCACTCCATAACG	TGAGGTAGGAGGTTGTATAGTTAATGACCTCCGGCCTAGCCATGTGATTTCACTTCCACTCCATAACG	1
1224	Homo sapiens	MIMAT0000066_MirBase_let-7e_microRNA	TGAGGTAGGAGGTTGTATAGTT	ENSG00000134294_ENST00000256689_SLC38A2_mRNA	AGCGACTTCAACTACTCCTACCCCACCAAGCAAGCTGCTCTGAAAAGCCATT	TGAGGTAGGAGGTTGTATAGTTAGCGACTTCAACTACTCCTACCCCACCAAGCAAGCTGCTCTGAAAAGCCATT	1
1225	Homo sapiens	MIMAT0000066_MirBase_let-7e_microRNA	TGAGGTAGGAGGTTGTATAGTT	ENSG00000100902_ENST00000261479_PSMA6_mRNA	TCATGGAGGTCCCTGGATTGAAAAAGGAGCCTCTCCCACTCCTCCTACCACCGAAGTGGTTAGGACTCTATATAAAT	TGAGGTAGGAGGTTGTATAGTTTCATGGAGGTCCCTGGATTGAAAAAGGAGCCTCTCCCACTCCTCCTACCACCGAAGTGGTTAGGACTCTATATAAAT	1
1226	Homo sapiens	MIMAT0000066_MirBase_let-7e_microRNA	TGAGGTAGGAGGTTGTATAGTT	ENSG00000198740_ENST00000362063_ZNF652_mRNA	AGCCTCCAACTCTTGGGTTCAAGCAACCCTGCCTCAGCTAACCAAGTAGCTGGGACTACAGGTG	TGAGGTAGGAGGTTGTATAGTTAGCCTCCAACTCTTGGGTTCAAGCAACCCTGCCTCAGCTAACCAAGTAGCTGGGACTACAGGTG	1
1227	Homo sapiens	MIMAT0000066_MirBase_let-7e_microRNA	TGAGGTAGGAGGTTGTATAGTT	ENSG00000153561_ENST00000283632_RMND5A_mRNA	CGCCTCCTTTCCTCGCCCGGGTGGCCATCCCCCTCCCCCCAGT	TGAGGTAGGAGGTTGTATAGTTCGCCTCCTTTCCTCGCCCGGGTGGCCATCCCCCTCCCCCCAGT	1
1228	Homo sapiens	MIMAT0000066_MirBase_let-7e_microRNA	TGAGGTAGGAGGTTGTATAGTT	ENSG00000142657_ENST00000270776_PGD_mRNA	TCAGAACCTCCTACTGGACGACTTCTTTAAGTCAGCTGTTGAAAACTGCCAGG	TGAGGTAGGAGGTTGTATAGTTTCAGAACCTCCTACTGGACGACTTCTTTAAGTCAGCTGTTGAAAACTGCCAGG	1
1229	Homo sapiens	MIMAT0000066_MirBase_let-7e_microRNA	TGAGGTAGGAGGTTGTATAGTT	ENSG00000161547_ENST00000392485_SRSF2_mRNA	TGGACAACCTGACCTACCGCACCTCGCCCGACACGCTGAGGCGCGTCTTCGAGA	TGAGGTAGGAGGTTGTATAGTTTGGACAACCTGACCTACCGCACCTCGCCCGACACGCTGAGGCGCGTCTTCGAGA	1
1230	Homo sapiens	MIMAT0000066_MirBase_let-7e_microRNA	TGAGGTAGGAGGTTGTATAGTT	ENSG00000167193_ENST00000300574_CRK_mRNA	AGACCTGCCTCCGCCTCAGTATCGGCTCTGATTGGAGGTAACCAG	TGAGGTAGGAGGTTGTATAGTTAGACCTGCCTCCGCCTCAGTATCGGCTCTGATTGGAGGTAACCAG	1
1231	Homo sapiens	MIMAT0000066_MirBase_let-7e_microRNA	TGAGGTAGGAGGTTGTATAGTT	ENSG00000163625_ENST00000295888_WDFY3_mRNA	TAGACAACCTCTGTCTCACTCCTGCCAGCAAGCAAACTCCACTAATTGATCT	TGAGGTAGGAGGTTGTATAGTTTAGACAACCTCTGTCTCACTCCTGCCAGCAAGCAAACTCCACTAATTGATCT	1
1232	Homo sapiens	MIMAT0000066_MirBase_let-7e_microRNA	TGAGGTAGGAGGTTGTATAGTT	ENSG00000198804_ENST00000361624_MT-CO1_mRNA	TACTTCTCCTATCTCTCCCAGTCCTAGCTGCTGGCATCACTATA	TGAGGTAGGAGGTTGTATAGTTTACTTCTCCTATCTCTCCCAGTCCTAGCTGCTGGCATCACTATA	1
1233	Homo sapiens	MIMAT0000066_MirBase_let-7e_microRNA	TGAGGTAGGAGGTTGTATAGTT	ENSG00000084070_ENST00000372718_SMAP2_mRNA	CCTCGCTCTCCCCTTTCCACAGCCTCCACCCCTGACCCCCATCCTCTTTTCCTACCTCT	TGAGGTAGGAGGTTGTATAGTTCCTCGCTCTCCCCTTTCCACAGCCTCCACCCCTGACCCCCATCCTCTTTTCCTACCTCT	1
1234	Homo sapiens	MIMAT0000066_MirBase_let-7e_microRNA	TGAGGTAGGAGGTTGTATAGTT	ENSG00000198840_ENST00000361227_MT-ND3_mRNA	TAATTTTAATAATCAACACCCTCCTAGCCTTACTACTAATAATTATTACATTTTGACTACCA	TGAGGTAGGAGGTTGTATAGTTTAATTTTAATAATCAACACCCTCCTAGCCTTACTACTAATAATTATTACATTTTGACTACCA	1
1235	Homo sapiens	MIMAT0000066_MirBase_let-7e_microRNA	TGAGGTAGGAGGTTGTATAGTT	ENSG00000183010_ENST00000329875_PYCR1_mRNA	AACCTCAACCTCCTTTCTTCTCTGCTCCCAAACCATGTCAGGA	TGAGGTAGGAGGTTGTATAGTTAACCTCAACCTCCTTTCTTCTCTGCTCCCAAACCATGTCAGGA	1
1236	Homo sapiens	MIMAT0000066_MirBase_let-7e_microRNA	TGAGGTAGGAGGTTGTATAGTT	ENSG00000228253_ENST00000361851_J01415-5_mRNA	ACCCAACTAAAAATATTAAACACAAACTACCACCTACCTCCCTCACCAAAGCCCATAAAAATAAAAAAT	TGAGGTAGGAGGTTGTATAGTTACCCAACTAAAAATATTAAACACAAACTACCACCTACCTCCCTCACCAAAGCCCATAAAAATAAAAAAT	1
1237	Homo sapiens	MIMAT0000066_MirBase_let-7e_microRNA	TGAGGTAGGAGGTTGTATAGTT	ENSG00000171316_ENST00000423902_CHD7_mRNA	AGCCACAAAGCTAAAACAGCATTACCTCAGCTCTAAACTAGCCTTGAAGTTTACAGACA	TGAGGTAGGAGGTTGTATAGTTAGCCACAAAGCTAAAACAGCATTACCTCAGCTCTAAACTAGCCTTGAAGTTTACAGACA	1
1238	Homo sapiens	MIMAT0000066_MirBase_let-7e_microRNA	TGAGGTAGGAGGTTGTATAGTT	ENSG00000164713_ENST00000297290_BRI3_mRNA	CGCCGCCCTACCCCTACCTCGTCACAGGGATACCCACCCACCATCCCA	TGAGGTAGGAGGTTGTATAGTTCGCCGCCCTACCCCTACCTCGTCACAGGGATACCCACCCACCATCCCA	1
1239	Homo sapiens	MIMAT0000066_MirBase_let-7e_microRNA	TGAGGTAGGAGGTTGTATAGTT	ENSG00000147121_ENST00000344302_ZNF673_mRNA	AAGTGATCCGCCTGCCTCAGCTTCCCAAAGTGCTGGGATTACAGGCAT	TGAGGTAGGAGGTTGTATAGTTAAGTGATCCGCCTGCCTCAGCTTCCCAAAGTGCTGGGATTACAGGCAT	1
1240	Homo sapiens	MIMAT0000066_MirBase_let-7e_microRNA	TGAGGTAGGAGGTTGTATAGTT	ENSG00000160752_ENST00000447866_FDPS_mRNA	CTTTCTACTCCTTCTACCTTCCTATAGCTGCAGCCATGTACATGGCAG	TGAGGTAGGAGGTTGTATAGTTCTTTCTACTCCTTCTACCTTCCTATAGCTGCAGCCATGTACATGGCAG	1
1241	Homo sapiens	MIMAT0000066_MirBase_let-7e_microRNA	TGAGGTAGGAGGTTGTATAGTT	ENSG00000099194_ENST00000370355_SCD_mRNA	TAATAATACTGACCTACCTCAAAGGGCAGTTTTGAGGCATGACTAATGCTTTTTAGAAAGCATTTT	TGAGGTAGGAGGTTGTATAGTTTAATAATACTGACCTACCTCAAAGGGCAGTTTTGAGGCATGACTAATGCTTTTTAGAAAGCATTTT	1
1242	Homo sapiens	MIMAT0000066_MirBase_let-7e_microRNA	TGAGGTAGGAGGTTGTATAGTT	ENSG00000108953_ENST00000264335_YWHAE_mRNA	AGTTGAAGAAAGAAACCTCCTATCTGTTGCATATAAGAATGTGATTGGAGCTAG	TGAGGTAGGAGGTTGTATAGTTAGTTGAAGAAAGAAACCTCCTATCTGTTGCATATAAGAATGTGATTGGAGCTAG	1
1243	Homo sapiens	MIMAT0000066_MirBase_let-7e_microRNA	TGAGGTAGGAGGTTGTATAGTT	ENSG00000186026_ENST00000328297_ZNF284_mRNA	AAGCGATTCTCCTGCCTAAACCTCCTGAGTAGCAGGGATTACAGGCACGCACCAC	TGAGGTAGGAGGTTGTATAGTTAAGCGATTCTCCTGCCTAAACCTCCTGAGTAGCAGGGATTACAGGCACGCACCAC	1
1244	Homo sapiens	MIMAT0000066_MirBase_let-7e_microRNA	TGAGGTAGGAGGTTGTATAGTT	ENSG00000198786_ENST00000361567_MT-ND5_mRNA	CATACCTCTCACTTCAACCTCCCTCACCATTGGCAGCCTAGCATTA	TGAGGTAGGAGGTTGTATAGTTCATACCTCTCACTTCAACCTCCCTCACCATTGGCAGCCTAGCATTA	1
1245	Homo sapiens	MIMAT0000066_MirBase_let-7e_microRNA	TGAGGTAGGAGGTTGTATAGTT	ENSG00000227804_ENST00000449113_PPP1R10_mRNA	AAACGAACCTCCTCCTCCTCCTCCTCCATTCCGAGGCGCCAGAGGAGG	TGAGGTAGGAGGTTGTATAGTTAAACGAACCTCCTCCTCCTCCTCCTCCATTCCGAGGCGCCAGAGGAGG	1
1246	Homo sapiens	MIMAT0000066_MirBase_let-7e_microRNA	TGAGGTAGGAGGTTGTATAGTT	ENSG00000133124_ENST00000372129_IRS4_mRNA	ACCACCTCCTCCTCCACCCCCACCAGCTGGAGGAACTGGTGGA	TGAGGTAGGAGGTTGTATAGTTACCACCTCCTCCTCCACCCCCACCAGCTGGAGGAACTGGTGGA	1
1247	Homo sapiens	MIMAT0000066_MirBase_let-7e_microRNA	TGAGGTAGGAGGTTGTATAGTT	ENSG00000185950_ENST00000375856_IRS2_mRNA	ACAGTCCTACCTCAGTTCAAGGTAAAGCCGGATTTCCGTGGCG	TGAGGTAGGAGGTTGTATAGTTACAGTCCTACCTCAGTTCAAGGTAAAGCCGGATTTCCGTGGCG	1
1248	Homo sapiens	MIMAT0000066_MirBase_let-7e_microRNA	TGAGGTAGGAGGTTGTATAGTT	ENSG00000066855_ENST00000262146_MTFR1_mRNA	ACCACACCCTCCACCTCCCCCACCGCCCCTGCCTCCCCCTGCAC	TGAGGTAGGAGGTTGTATAGTTACCACACCCTCCACCTCCCCCACCGCCCCTGCCTCCCCCTGCAC	1
1249	Homo sapiens	MIMAT0000066_MirBase_let-7e_microRNA	TGAGGTAGGAGGTTGTATAGTT	ENSG00000213390_ENST00000358531_ARHGAP19_mRNA	ATTGACCCAGACACCAGGGCGAGAACCTTCTACTTCCCAGGTACAAAAGAGGGCTCGTTCGCG	TGAGGTAGGAGGTTGTATAGTTATTGACCCAGACACCAGGGCGAGAACCTTCTACTTCCCAGGTACAAAAGAGGGCTCGTTCGCG	1
1250	Homo sapiens	MIMAT0000066_MirBase_let-7e_microRNA	TGAGGTAGGAGGTTGTATAGTT	ENSG00000174021_ENST00000370645_GNG5_mRNA	TGCCATAATATACAAACTTCTACTTTCGTCAGTCCTTAACATCTACCTCTCTGAAT	TGAGGTAGGAGGTTGTATAGTTTGCCATAATATACAAACTTCTACTTTCGTCAGTCCTTAACATCTACCTCTCTGAAT	1
1251	Homo sapiens	MIMAT0000066_MirBase_let-7e_microRNA	TGAGGTAGGAGGTTGTATAGTT	ENSG00000113569_ENST00000231498_NUP155_mRNA	TCCGCTTACCTCCTGGATTCTCAGCATCTTCAACCGTGGAAAAGCCTTCAAAAGTACATAGAGC	TGAGGTAGGAGGTTGTATAGTTTCCGCTTACCTCCTGGATTCTCAGCATCTTCAACCGTGGAAAAGCCTTCAAAAGTACATAGAGC	1
1252	Homo sapiens	MIMAT0000066_MirBase_let-7e_microRNA	TGAGGTAGGAGGTTGTATAGTT	ENSG00000143569_ENST00000343815_UBAP2L_mRNA	AGTGGCTACCTCCACAGCTGCACCTCCACCTCCGTCTTCTCCTCTGCCA	TGAGGTAGGAGGTTGTATAGTTAGTGGCTACCTCCACAGCTGCACCTCCACCTCCGTCTTCTCCTCTGCCA	1
1253	Homo sapiens	MIMAT0000066_MirBase_let-7e_microRNA	TGAGGTAGGAGGTTGTATAGTT	ENSG00000100029_ENST00000354694_PES1_mRNA	ACGCTGCTGGGCTTTGTCAACTTCCGCCTTTACCAGTTGCTCAACCT	TGAGGTAGGAGGTTGTATAGTTACGCTGCTGGGCTTTGTCAACTTCCGCCTTTACCAGTTGCTCAACCT	1
1255	Homo sapiens	MIMAT0000066_MirBase_let-7e_microRNA	TGAGGTAGGAGGTTGTATAGTT	ENSG00000109606_ENST00000336812_DHX15_mRNA	TTAAAATCATTCCATTGTATTCTACACTTCCACCTCAGCAGCAGCAACGCATTTTTGAGCCTCC	TGAGGTAGGAGGTTGTATAGTTTTAAAATCATTCCATTGTATTCTACACTTCCACCTCAGCAGCAGCAACGCATTTTTGAGCCTCC	1
1256	Homo sapiens	MIMAT0000066_MirBase_let-7e_microRNA	TGAGGTAGGAGGTTGTATAGTT	ENSG00000177200_ENST00000398510_CHD9_mRNA	TCTCCTCTTACCTCTCTACCTAGGCTCCTAGATGCTAAAGGTATTA	TGAGGTAGGAGGTTGTATAGTTTCTCCTCTTACCTCTCTACCTAGGCTCCTAGATGCTAAAGGTATTA	1
1257	Homo sapiens	MIMAT0000066_MirBase_let-7e_microRNA	TGAGGTAGGAGGTTGTATAGTT	ENSG00000168488_ENST00000336783_ATXN2L_mRNA	TTCAGCCTCCATCCCTGTGACCTCATCAGTCTCAGATCCTGGAGTGGGCTCC	TGAGGTAGGAGGTTGTATAGTTTTCAGCCTCCATCCCTGTGACCTCATCAGTCTCAGATCCTGGAGTGGGCTCC	1
1258	Homo sapiens	MIMAT0000066_MirBase_let-7e_microRNA	TGAGGTAGGAGGTTGTATAGTT	ENSG00000125912_ENST00000246117_NCLN_mRNA	AGCACTTCAGCCTCCTCTACAAGACCGTCCAGAGGCTGCTCGT	TGAGGTAGGAGGTTGTATAGTTAGCACTTCAGCCTCCTCTACAAGACCGTCCAGAGGCTGCTCGT	1
1259	Homo sapiens	MIMAT0000066_MirBase_let-7e_microRNA	TGAGGTAGGAGGTTGTATAGTT	ENSG00000064607_ENST00000452918_SUGP2_mRNA	AGACCCTCCTATCCTCAGGCACCAGGCTGAAACACCACGGCCGGC	TGAGGTAGGAGGTTGTATAGTTAGACCCTCCTATCCTCAGGCACCAGGCTGAAACACCACGGCCGGC	1
1260	Homo sapiens	MIMAT0000066_MirBase_let-7e_microRNA	TGAGGTAGGAGGTTGTATAGTT	ENSG00000007202_ENST00000005905_KIAA0100_mRNA	AGCTTCATGACTCCTACCGGGCCTTTCGCTCGGAGAACCTCAATCTCTCC	TGAGGTAGGAGGTTGTATAGTTAGCTTCATGACTCCTACCGGGCCTTTCGCTCGGAGAACCTCAATCTCTCC	1
1261	Homo sapiens	MIMAT0000066_MirBase_let-7e_microRNA	TGAGGTAGGAGGTTGTATAGTT	ENSG00000109919_ENST00000302503_MTCH2_mRNA	GTAACTCACTGGCCTACCTCGTCAATACCTATGCACTGGACAGTGGGG	TGAGGTAGGAGGTTGTATAGTTGTAACTCACTGGCCTACCTCGTCAATACCTATGCACTGGACAGTGGGG	1
1262	Homo sapiens	MIMAT0000066_MirBase_let-7e_microRNA	TGAGGTAGGAGGTTGTATAGTT	ENSG00000109606_ENST00000336812_DHX15_mRNA	ATTTTTGAGCCTCCACCTCCCAAAAAACAGAATGGAGCAATTGGAA	TGAGGTAGGAGGTTGTATAGTTATTTTTGAGCCTCCACCTCCCAAAAAACAGAATGGAGCAATTGGAA	1
1263	Homo sapiens	MIMAT0000066_MirBase_let-7e_microRNA	TGAGGTAGGAGGTTGTATAGTT	ENSG00000142156_ENST00000361866_COL6A1_mRNA	GCAAACCTCTCCTTCCTCAGAATAGTGATGTGTTCGACGTTTTATCAA	TGAGGTAGGAGGTTGTATAGTTGCAAACCTCTCCTTCCTCAGAATAGTGATGTGTTCGACGTTTTATCAA	1
1264	Homo sapiens	MIMAT0000066_MirBase_let-7e_microRNA	TGAGGTAGGAGGTTGTATAGTT	ENSG00000140854_ENST00000379661_KATNB1_mRNA	AACGAGTACCTCCTGGCCTCCGGCAGCTCTGACAGGACAATCCGCTTCT	TGAGGTAGGAGGTTGTATAGTTAACGAGTACCTCCTGGCCTCCGGCAGCTCTGACAGGACAATCCGCTTCT	1
1265	Homo sapiens	MIMAT0000066_MirBase_let-7e_microRNA	TGAGGTAGGAGGTTGTATAGTT	ENSG00000163214_ENST00000295373_DHX57_mRNA	AATAACAGCAGAACCTCTACCTCGAACTAAAGACCTATTGGGGCTGGCCCTGG	TGAGGTAGGAGGTTGTATAGTTAATAACAGCAGAACCTCTACCTCGAACTAAAGACCTATTGGGGCTGGCCCTGG	1
1266	Homo sapiens	MIMAT0000066_MirBase_let-7e_microRNA	TGAGGTAGGAGGTTGTATAGTT	ENSG00000182957_ENST00000424834_SPATA13_mRNA	GGATTCCCTCCTGCCTGCACGCCTTCAGTAACTCCGAGCAGAA	TGAGGTAGGAGGTTGTATAGTTGGATTCCCTCCTGCCTGCACGCCTTCAGTAACTCCGAGCAGAA	1
1267	Homo sapiens	MIMAT0000066_MirBase_let-7e_microRNA	TGAGGTAGGAGGTTGTATAGTT	ENSG00000116260_ENST00000367602_QSOX1_mRNA	TTATTTGAAGTCCTGCCTCATTCTCACTGGAGCCTCAGTCTCTCCTG	TGAGGTAGGAGGTTGTATAGTTTTATTTGAAGTCCTGCCTCATTCTCACTGGAGCCTCAGTCTCTCCTG	1
1268	Homo sapiens	MIMAT0000066_MirBase_let-7e_microRNA	TGAGGTAGGAGGTTGTATAGTT	ENSG00000164329_ENST00000453514_PAPD4_mRNA	CTCCATGTAATGTTCCTCCTTACCTCTCAAAGAATGAATCAAACCTTGGGGACCTCT	TGAGGTAGGAGGTTGTATAGTTCTCCATGTAATGTTCCTCCTTACCTCTCAAAGAATGAATCAAACCTTGGGGACCTCT	1
1269	Homo sapiens	MIMAT0000066_MirBase_let-7e_microRNA	TGAGGTAGGAGGTTGTATAGTT	ENSG00000178691_ENST00000322652_SUZ12_mRNA	ATTGCCAAACCTCTTGCCACTAGAAATTCAGAGAGTCTCCATCAGG	TGAGGTAGGAGGTTGTATAGTTATTGCCAAACCTCTTGCCACTAGAAATTCAGAGAGTCTCCATCAGG	1
1270	Homo sapiens	MIMAT0000066_MirBase_let-7e_microRNA	TGAGGTAGGAGGTTGTATAGTT	ENSG00000178921_ENST00000314666_PFAS_mRNA	AAACTCCTAACCTCAAGTGATTCGCCTGCCTCGGCCTCCCAAA	TGAGGTAGGAGGTTGTATAGTTAAACTCCTAACCTCAAGTGATTCGCCTGCCTCGGCCTCCCAAA	1
1271	Homo sapiens	MIMAT0000066_MirBase_let-7e_microRNA	TGAGGTAGGAGGTTGTATAGTT	ENSG00000169641_ENST00000302291_LUZP1_mRNA	GTTCTTCCCTCCTGCCCTCAATTGTTTTTCTGGGCCTTGTTTTT	TGAGGTAGGAGGTTGTATAGTTGTTCTTCCCTCCTGCCCTCAATTGTTTTTCTGGGCCTTGTTTTT	1
1272	Homo sapiens	MIMAT0000066_MirBase_let-7e_microRNA	TGAGGTAGGAGGTTGTATAGTT	ENSG00000163719_ENST00000296003_MTMR14_mRNA	ATCCCCGACTTCCTGACTCACTCTCTGAACATTGACTGGAGCCAGTATCAGT	TGAGGTAGGAGGTTGTATAGTTATCCCCGACTTCCTGACTCACTCTCTGAACATTGACTGGAGCCAGTATCAGT	1
1273	Homo sapiens	MIMAT0000066_MirBase_let-7e_microRNA	TGAGGTAGGAGGTTGTATAGTT	ENSG00000179364_ENST00000447393_PACS2_mRNA	ATTTTCCCTGCCTACCTCACAGAGCTGTTCTGAGGGTGCATGG	TGAGGTAGGAGGTTGTATAGTTATTTTCCCTGCCTACCTCACAGAGCTGTTCTGAGGGTGCATGG	1
1274	Homo sapiens	MIMAT0000066_MirBase_let-7e_microRNA	TGAGGTAGGAGGTTGTATAGTT	ENSG00000196642_ENST00000371663_C9orf86_mRNA	AGGTTCCTCCTACTTCCGCTATGCTGAGTCTTCCATGAAGAACAG	TGAGGTAGGAGGTTGTATAGTTAGGTTCCTCCTACTTCCGCTATGCTGAGTCTTCCATGAAGAACAG	1
1275	Homo sapiens	MIMAT0000066_MirBase_let-7e_microRNA	TGAGGTAGGAGGTTGTATAGTT	ENSG00000213246_ENST00000225504_SUPT4H1_mRNA	AGAACTTCAAATACTTCCTACCCTCCAATTCAGACTCAGCTGACTGTTGAGAGAG	TGAGGTAGGAGGTTGTATAGTTAGAACTTCAAATACTTCCTACCCTCCAATTCAGACTCAGCTGACTGTTGAGAGAG	1
1276	Homo sapiens	MIMAT0000066_MirBase_let-7e_microRNA	TGAGGTAGGAGGTTGTATAGTT	ENSG00000196642_ENST00000311502_C9orf86_mRNA	AGACCTCCAGGTTCCTCCTACTTCCGCTATGCTGAGTCTTCCATGAAGAACAG	TGAGGTAGGAGGTTGTATAGTTAGACCTCCAGGTTCCTCCTACTTCCGCTATGCTGAGTCTTCCATGAAGAACAG	1
1277	Homo sapiens	MIMAT0000066_MirBase_let-7e_microRNA	TGAGGTAGGAGGTTGTATAGTT	ENSG00000198938_ENST00000362079_MT-CO3_mRNA	TATTTTACCCTCCTACAAGCCTCAGAGTACTTCGAGTCTCCCTTCACCATTTCCGACGGCAT	TGAGGTAGGAGGTTGTATAGTTTATTTTACCCTCCTACAAGCCTCAGAGTACTTCGAGTCTCCCTTCACCATTTCCGACGGCAT	1
1278	Homo sapiens	MIMAT0000066_MirBase_let-7e_microRNA	TGAGGTAGGAGGTTGTATAGTT	ENSG00000103449_ENST00000251020_SALL1_mRNA	ATGTGGCAAAACCTTCTCCTCATCGAGTGCCCTGCAGATTCACGAGAG	TGAGGTAGGAGGTTGTATAGTTATGTGGCAAAACCTTCTCCTCATCGAGTGCCCTGCAGATTCACGAGAG	1
1279	Homo sapiens	MIMAT0000066_MirBase_let-7e_microRNA	TGAGGTAGGAGGTTGTATAGTT	ENSG00000125841_ENST00000246039_NRSN2_mRNA	TCCCAAAACTTCCTACCCACACCCTCTTCCCAAGGCCCTCAGGGGCAGAAAAC	TGAGGTAGGAGGTTGTATAGTTTCCCAAAACTTCCTACCCACACCCTCTTCCCAAGGCCCTCAGGGGCAGAAAAC	1
1280	Homo sapiens	MIMAT0000066_MirBase_let-7e_microRNA	TGAGGTAGGAGGTTGTATAGTT	ENSG00000170906_ENST00000485876_NDUFA3_mRNA	ATTGAGCCCCTACTTCAAGTACTCCGTCATGATCAACAAGGCCAC	TGAGGTAGGAGGTTGTATAGTTATTGAGCCCCTACTTCAAGTACTCCGTCATGATCAACAAGGCCAC	1
1281	Homo sapiens	MIMAT0000066_MirBase_let-7e_microRNA	TGAGGTAGGAGGTTGTATAGTT	ENSG00000168653_ENST00000372969_NDUFS5_mRNA	ACACCCCTCCACCTCACCACATTGGCAAGGGGGAGCCTCGGCC	TGAGGTAGGAGGTTGTATAGTTACACCCCTCCACCTCACCACATTGGCAAGGGGGAGCCTCGGCC	1
1282	Homo sapiens	MIMAT0000066_MirBase_let-7e_microRNA	TGAGGTAGGAGGTTGTATAGTT	ENSG00000105197_ENST00000314349_TIMM50_mRNA	GGCTTCATCTCCTACCGCCTATTCCGGGACGCCACAAGATACATG	TGAGGTAGGAGGTTGTATAGTTGGCTTCATCTCCTACCGCCTATTCCGGGACGCCACAAGATACATG	1
1283	Homo sapiens	MIMAT0000066_MirBase_let-7e_microRNA	TGAGGTAGGAGGTTGTATAGTT	ENSG00000104549_ENST00000265896_SQLE_mRNA	AGCAAGCTTCCTTCCTCCTTCATCAGTGAAGAAACGAGGTGTTC	TGAGGTAGGAGGTTGTATAGTTAGCAAGCTTCCTTCCTCCTTCATCAGTGAAGAAACGAGGTGTTC	1
1284	Homo sapiens	MIMAT0000066_MirBase_let-7e_microRNA	TGAGGTAGGAGGTTGTATAGTT	ENSG00000198060_ENST00000358935_MARCH5_mRNA	ATCACCTCCTATTTCCCAGGCACTGTGCAGAGTGCTGTAGGACATAGTGGT	TGAGGTAGGAGGTTGTATAGTTATCACCTCCTATTTCCCAGGCACTGTGCAGAGTGCTGTAGGACATAGTGGT	1
1285	Homo sapiens	MIMAT0000066_MirBase_let-7e_microRNA	TGAGGTAGGAGGTTGTATAGTT	ENSG00000198763_ENST00000361453_MT-ND2_mRNA	CCCTTACCACGCTACTCCTACCTATCTCCCCTTTTATACTAATAATCTTAT	TGAGGTAGGAGGTTGTATAGTTCCCTTACCACGCTACTCCTACCTATCTCCCCTTTTATACTAATAATCTTAT	1
1286	Homo sapiens	MIMAT0000066_MirBase_let-7e_microRNA	TGAGGTAGGAGGTTGTATAGTT	ENSG00000157500_ENST00000288266_APPL1_mRNA	AGTTATTCCTTCTACCTTTAAAAATTTTGAGAACTTGCCAACCA	TGAGGTAGGAGGTTGTATAGTTAGTTATTCCTTCTACCTTTAAAAATTTTGAGAACTTGCCAACCA	1
1287	Homo sapiens	MIMAT0000066_MirBase_let-7e_microRNA	TGAGGTAGGAGGTTGTATAGTT	ENSG00000134308_ENST00000381844_YWHAQ_mRNA	ACTCTTTATTTGCTGCTGTTTAAGTTGCCAACCTCCCCTCCCAATAAAAATTCACTTACACCTCCTG	TGAGGTAGGAGGTTGTATAGTTACTCTTTATTTGCTGCTGTTTAAGTTGCCAACCTCCCCTCCCAATAAAAATTCACTTACACCTCCTG	1
1288	Homo sapiens	MIMAT0000066_MirBase_let-7e_microRNA	TGAGGTAGGAGGTTGTATAGTT	ENSG00000136738_ENST00000377524_STAM_mRNA	AACTCTGCCTCAGCCCGGAGGCAGCCAACAGCCACCTCAGCCACAGCAACCATATTCTCAGAAGGC	TGAGGTAGGAGGTTGTATAGTTAACTCTGCCTCAGCCCGGAGGCAGCCAACAGCCACCTCAGCCACAGCAACCATATTCTCAGAAGGC	1
1289	Homo sapiens	MIMAT0000066_MirBase_let-7e_microRNA	TGAGGTAGGAGGTTGTATAGTT	ENSG00000131504_ENST00000398557_DIAPH1_mRNA	CTCCACCCGGAATGGGTATGCCTCCACCTCCCCCATTTGGATTTGGAGTTCCTGCAG	TGAGGTAGGAGGTTGTATAGTTCTCCACCCGGAATGGGTATGCCTCCACCTCCCCCATTTGGATTTGGAGTTCCTGCAG	1
1290	Homo sapiens	MIMAT0000066_MirBase_let-7e_microRNA	TGAGGTAGGAGGTTGTATAGTT	ENSG00000163655_ENST00000496455_GMPS_mRNA	AAAGAACCTCCTACAGATGTTACTCCCACTTTCTTGACAACAGGGGTGCTCAGTAC	TGAGGTAGGAGGTTGTATAGTTAAAGAACCTCCTACAGATGTTACTCCCACTTTCTTGACAACAGGGGTGCTCAGTAC	1
1291	Homo sapiens	MIMAT0000066_MirBase_let-7e_microRNA	TGAGGTAGGAGGTTGTATAGTT	ENSG00000189403_ENST00000341423_HMGB1_mRNA	TTCGGCCTTCTTCCTCTTCTGCTCTGAGTATCGCCCAAAAATCAAAGGAGAACATCCTGGCCTGTCCA	TGAGGTAGGAGGTTGTATAGTTTTCGGCCTTCTTCCTCTTCTGCTCTGAGTATCGCCCAAAAATCAAAGGAGAACATCCTGGCCTGTCCA	1
1292	Homo sapiens	MIMAT0000066_MirBase_let-7e_microRNA	TGAGGTAGGAGGTTGTATAGTT	ENSG00000239306_ENST00000514361_RBM14_mRNA	AGTCACCTCACCTCCACCTCTCTCGATCCCTACGATAGACACCTGTTGCCGA	TGAGGTAGGAGGTTGTATAGTTAGTCACCTCACCTCCACCTCTCTCGATCCCTACGATAGACACCTGTTGCCGA	1
1293	Homo sapiens	MIMAT0000066_MirBase_let-7e_microRNA	TGAGGTAGGAGGTTGTATAGTT	ENSG00000173933_ENST00000409406_RBM4_mRNA	AGTCACCTCACCTCCACCTCTCTCGATCCCTACGATAGACACCTGTTGCCGACCTC	TGAGGTAGGAGGTTGTATAGTTAGTCACCTCACCTCCACCTCTCTCGATCCCTACGATAGACACCTGTTGCCGACCTC	1
1294	Homo sapiens	MIMAT0000066_MirBase_let-7e_microRNA	TGAGGTAGGAGGTTGTATAGTT	ENSG00000140264_ENST00000249786_SERF2_mRNA	TTTTGTGCTTCCTTCCCCTCAGGTAGCCTCTCTCCCCCTGGGCCACTCC	TGAGGTAGGAGGTTGTATAGTTTTTTGTGCTTCCTTCCCCTCAGGTAGCCTCTCTCCCCCTGGGCCACTCC	1
1295	Homo sapiens	MIMAT0000066_MirBase_let-7e_microRNA	TGAGGTAGGAGGTTGTATAGTT	ENSG00000163349_ENST00000369558_HIPK1_mRNA	TAGCAACCCAGGCCTCAGGTCTCCTGAGCAATAAGACTAAGCCAG	TGAGGTAGGAGGTTGTATAGTTTAGCAACCCAGGCCTCAGGTCTCCTGAGCAATAAGACTAAGCCAG	1
1296	Homo sapiens	MIMAT0000066_MirBase_let-7e_microRNA	TGAGGTAGGAGGTTGTATAGTT	ENSG00000105568_ENST00000322088_PPP2R1A_mRNA	GGTTCACCTCCCGCACCTCGGCCTGCGGCCTCTTCTCCGTCTGCTACCCCCGAGTG	TGAGGTAGGAGGTTGTATAGTTGGTTCACCTCCCGCACCTCGGCCTGCGGCCTCTTCTCCGTCTGCTACCCCCGAGTG	1
1297	Homo sapiens	MIMAT0000066_MirBase_let-7e_microRNA	TGAGGTAGGAGGTTGTATAGTT	ENSG00000185621_ENST00000330198_LMLN_mRNA	GTCAGCAACCCAACCACCTCGTCAGCAACCCAACCACCTCGTCAGCAA	TGAGGTAGGAGGTTGTATAGTTGTCAGCAACCCAACCACCTCGTCAGCAACCCAACCACCTCGTCAGCAA	1
1298	Homo sapiens	MIMAT0000066_MirBase_let-7e_microRNA	TGAGGTAGGAGGTTGTATAGTT	ENSG00000185808_ENST00000360525_PIGP_mRNA	AGTTGCATTACCTGTCTACCTCCTTATTGCTATAGTAATTGGCTACGTGCTCTTGT	TGAGGTAGGAGGTTGTATAGTTAGTTGCATTACCTGTCTACCTCCTTATTGCTATAGTAATTGGCTACGTGCTCTTGT	1
1299	Homo sapiens	MIMAT0000066_MirBase_let-7e_microRNA	TGAGGTAGGAGGTTGTATAGTT	ENSG00000167770_ENST00000301453_OTUB1_mRNA	AGAGCACCTCCGACTACCTTGTGGTCTACCTGCGGCTGCTCACCTCG	TGAGGTAGGAGGTTGTATAGTTAGAGCACCTCCGACTACCTTGTGGTCTACCTGCGGCTGCTCACCTCG	1
1300	Homo sapiens	MIMAT0000066_MirBase_let-7e_microRNA	TGAGGTAGGAGGTTGTATAGTT	ENSG00000065060_ENST00000192788_UHRF1BP1_mRNA	AAAGAGTCCTCCTACCATCTGCTCATCTCCCGCCTGGACCTGCACATT	TGAGGTAGGAGGTTGTATAGTTAAAGAGTCCTCCTACCATCTGCTCATCTCCCGCCTGGACCTGCACATT	1
1301	Homo sapiens	MIMAT0000066_MirBase_let-7e_microRNA	TGAGGTAGGAGGTTGTATAGTT	ENSG00000143164_ENST00000367843_DCAF6_mRNA	CTTCAGCCTTCTACATCCTCTACAATGTCAGCTCAGGCTCATTCGA	TGAGGTAGGAGGTTGTATAGTTCTTCAGCCTTCTACATCCTCTACAATGTCAGCTCAGGCTCATTCGA	1
1302	Homo sapiens	MIMAT0000066_MirBase_let-7e_microRNA	TGAGGTAGGAGGTTGTATAGTT	ENSG00000168028_ENST00000301821_RPSA_mRNA	TTATGTTAACCTACCTACCATTGCGCTGTGTAACACAGATTCTCCTCTGCGCTATGTGGACATTGCCATCCC	TGAGGTAGGAGGTTGTATAGTTTTATGTTAACCTACCTACCATTGCGCTGTGTAACACAGATTCTCCTCTGCGCTATGTGGACATTGCCATCCC	1
1303	Homo sapiens	MIMAT0000066_MirBase_let-7e_microRNA	TGAGGTAGGAGGTTGTATAGTT	ENSG00000166398_ENST00000299505_KIAA0355_mRNA	AAGGAAACCGCTACCTCAGCAAACAAAAGGAATGGAGGAGGAGAC	TGAGGTAGGAGGTTGTATAGTTAAGGAAACCGCTACCTCAGCAAACAAAAGGAATGGAGGAGGAGAC	1
1304	Homo sapiens	MIMAT0000066_MirBase_let-7e_microRNA	TGAGGTAGGAGGTTGTATAGTT	ENSG00000105699_ENST00000361790_LSR_mRNA	AGGCTACAACCCCTACGTTGAGTGCCAGGACAGCGTGCGCACCGTCAG	TGAGGTAGGAGGTTGTATAGTTAGGCTACAACCCCTACGTTGAGTGCCAGGACAGCGTGCGCACCGTCAG	1
1305	Homo sapiens	MIMAT0000066_MirBase_let-7e_microRNA	TGAGGTAGGAGGTTGTATAGTT	ENSG00000220205_ENST00000316509_VAMP2_mRNA	GATCCACCTCCTCCTCCCACCAGGAGAGTTGGGGGTTGGCCAC	TGAGGTAGGAGGTTGTATAGTTGATCCACCTCCTCCTCCCACCAGGAGAGTTGGGGGTTGGCCAC	1
1306	Homo sapiens	MIMAT0000066_MirBase_let-7e_microRNA	TGAGGTAGGAGGTTGTATAGTT	ENSG00000175166_ENST00000310118_PSMD2_mRNA	TCGCCTCCTGCTCTTTTGTTACTGAGTGAGATAAGGTTGTTCA	TGAGGTAGGAGGTTGTATAGTTTCGCCTCCTGCTCTTTTGTTACTGAGTGAGATAAGGTTGTTCA	1
1307	Homo sapiens	MIMAT0000066_MirBase_let-7e_microRNA	TGAGGTAGGAGGTTGTATAGTT	ENSG00000136731_ENST00000259253_UGGT1_mRNA	ATCTCAAACTCCTGACCTCAGGTGGTGATCTGCCCACCTCGGCCTCCCAA	TGAGGTAGGAGGTTGTATAGTTATCTCAAACTCCTGACCTCAGGTGGTGATCTGCCCACCTCGGCCTCCCAA	1
1308	Homo sapiens	MIMAT0000066_MirBase_let-7e_microRNA	TGAGGTAGGAGGTTGTATAGTT	ENSG00000171988_ENST00000399262_JMJD1C_mRNA	CTCTTTCAAAGCCTCCACCTTTGATTAAACACCAACCAGAAAGTGAAGGTT	TGAGGTAGGAGGTTGTATAGTTCTCTTTCAAAGCCTCCACCTTTGATTAAACACCAACCAGAAAGTGAAGGTT	1
1309	Homo sapiens	MIMAT0000066_MirBase_let-7e_microRNA	TGAGGTAGGAGGTTGTATAGTT	ENSG00000138398_ENST00000260970_PPIG_mRNA	TAAATCATCATCATCTTCCTCCTCCTCATCTAGTGACTCAGATAGCTCAAGTGATT	TGAGGTAGGAGGTTGTATAGTTTAAATCATCATCATCTTCCTCCTCCTCATCTAGTGACTCAGATAGCTCAAGTGATT	1
1310	Homo sapiens	MIMAT0000066_MirBase_let-7e_microRNA	TGAGGTAGGAGGTTGTATAGTT	ENSG00000166197_ENST00000370007_NOLC1_mRNA	ATTTCATCCCTCCTTCCCTCAAAACCCTAGAGAGGGGCATTAAAG	TGAGGTAGGAGGTTGTATAGTTATTTCATCCCTCCTTCCCTCAAAACCCTAGAGAGGGGCATTAAAG	1
1311	Homo sapiens	MIMAT0000066_MirBase_let-7e_microRNA	TGAGGTAGGAGGTTGTATAGTT	ENSG00000068308_ENST00000156084_OTUD5_mRNA	TCTTTTCCCTCCTCCTCACTTCCCTCTGGCTAGCCCACCCCTGCAC	TGAGGTAGGAGGTTGTATAGTTTCTTTTCCCTCCTCCTCACTTCCCTCTGGCTAGCCCACCCCTGCAC	1
1312	Homo sapiens	MIMAT0000066_MirBase_let-7e_microRNA	TGAGGTAGGAGGTTGTATAGTT	ENSG00000077809_ENST00000353920_GTF2I_mRNA	TCTCCTACTTCTCCTACTGGAACATCTCAGCTTCTGCAGTGAAGAAAAATTCCTGTGATAGTTCAGTTCT	TGAGGTAGGAGGTTGTATAGTTTCTCCTACTTCTCCTACTGGAACATCTCAGCTTCTGCAGTGAAGAAAAATTCCTGTGATAGTTCAGTTCT	1
1313	Homo sapiens	MIMAT0000066_MirBase_let-7e_microRNA	TGAGGTAGGAGGTTGTATAGTT	ENSG00000101966_ENST00000371199_XIAP_mRNA	ATATGAACTCCCATCCTAATACCCTTTTACCTCTCTGTGGGTT	TGAGGTAGGAGGTTGTATAGTTATATGAACTCCCATCCTAATACCCTTTTACCTCTCTGTGGGTT	1
1314	Homo sapiens	MIMAT0000066_MirBase_let-7e_microRNA	TGAGGTAGGAGGTTGTATAGTT	ENSG00000142864_ENST00000370994_SERBP1_mRNA	AAATTTGCCTCCTAGTTCACTTTGTGTCAAGAGCTAAAACTGTGAACCTAACT	TGAGGTAGGAGGTTGTATAGTTAAATTTGCCTCCTAGTTCACTTTGTGTCAAGAGCTAAAACTGTGAACCTAACT	1
1315	Homo sapiens	MIMAT0000066_MirBase_let-7e_microRNA	TGAGGTAGGAGGTTGTATAGTT	ENSG00000185033_ENST00000411539_SEMA4B_mRNA	ATCAAGATCCTCCTGCCGCTCAGCGGCAGTCACCTGTTCACCTGTG	TGAGGTAGGAGGTTGTATAGTTATCAAGATCCTCCTGCCGCTCAGCGGCAGTCACCTGTTCACCTGTG	1
1316	Homo sapiens	MIMAT0000066_MirBase_let-7e_microRNA	TGAGGTAGGAGGTTGTATAGTT	ENSG00000130856_ENST00000253159_ZNF236_mRNA	TGTAAACCTCCTCAACTCCTCCTCTACTGACCCAAACGTGTTTATCATGA	TGAGGTAGGAGGTTGTATAGTTTGTAAACCTCCTCAACTCCTCCTCTACTGACCCAAACGTGTTTATCATGA	1
1317	Homo sapiens	MIMAT0000066_MirBase_let-7e_microRNA	TGAGGTAGGAGGTTGTATAGTT	ENSG00000116954_ENST00000373001_RRAGC_mRNA	AGACTACAACTTCCACTGTTTCCGAAAAGCTATTCATGAGGTTTTT	TGAGGTAGGAGGTTGTATAGTTAGACTACAACTTCCACTGTTTCCGAAAAGCTATTCATGAGGTTTTT	1
1318	Homo sapiens	MIMAT0000066_MirBase_let-7e_microRNA	TGAGGTAGGAGGTTGTATAGTT	ENSG00000176463_ENST00000318445_SLCO3A1_mRNA	TTAACCTCACCACCTCTTCTGCCAACCAGCTGCTTGGGATGAC	TGAGGTAGGAGGTTGTATAGTTTTAACCTCACCACCTCTTCTGCCAACCAGCTGCTTGGGATGAC	1
1319	Homo sapiens	MIMAT0000066_MirBase_let-7e_microRNA	TGAGGTAGGAGGTTGTATAGTT	ENSG00000138385_ENST00000260956_SSB_mRNA	AAGGTCTCCAAGCAAACCCCTACCTGAAGTGACTGATGAGTATAAAAATGATGTAAAAAACAGATC	TGAGGTAGGAGGTTGTATAGTTAAGGTCTCCAAGCAAACCCCTACCTGAAGTGACTGATGAGTATAAAAATGATGTAAAAAACAGATC	1
1320	Homo sapiens	MIMAT0000066_MirBase_let-7e_microRNA	TGAGGTAGGAGGTTGTATAGTT	ENSG00000164778_ENST00000297375_EN2_mRNA	TTCTCTTTCCTCCTCCTCCTCACCAAGGGCCCAACCGTGTGCAT	TGAGGTAGGAGGTTGTATAGTTTTCTCTTTCCTCCTCCTCCTCACCAAGGGCCCAACCGTGTGCAT	1
1321	Homo sapiens	MIMAT0000066_MirBase_let-7e_microRNA	TGAGGTAGGAGGTTGTATAGTT	ENSG00000096401_ENST00000371477_CDC5L_mRNA	TGATCCACCTACCTCGGCCTCCCAAAGTGCTAGAATTACAGGT	TGAGGTAGGAGGTTGTATAGTTTGATCCACCTACCTCGGCCTCCCAAAGTGCTAGAATTACAGGT	1
1322	Homo sapiens	MIMAT0000066_MirBase_let-7e_microRNA	TGAGGTAGGAGGTTGTATAGTT	ENSG00000169398_ENST00000522684_PTK2_mRNA	CCTCCAAATTGTCCTCCTACCCTCTACAGCCTTATGACGAAATGCTGGGC	TGAGGTAGGAGGTTGTATAGTTCCTCCAAATTGTCCTCCTACCCTCTACAGCCTTATGACGAAATGCTGGGC	1
1323	Homo sapiens	MIMAT0000066_MirBase_let-7e_microRNA	TGAGGTAGGAGGTTGTATAGTT	ENSG00000160058_ENST00000455895_BSDC1_mRNA	GACCCACCTCCTTCCTTTCCTCCAGCCCACGCTGGTCTGTCCCCAT	TGAGGTAGGAGGTTGTATAGTTGACCCACCTCCTTCCTTTCCTCCAGCCCACGCTGGTCTGTCCCCAT	1
1324	Homo sapiens	MIMAT0000066_MirBase_let-7e_microRNA	TGAGGTAGGAGGTTGTATAGTT	ENSG00000140443_ENST00000268035_IGF1R_mRNA	TAAAAAACCTTCGCCTCATCCTAGGAGAGGAGCAGCTAGAAGGG	TGAGGTAGGAGGTTGTATAGTTTAAAAAACCTTCGCCTCATCCTAGGAGAGGAGCAGCTAGAAGGG	1
1325	Homo sapiens	MIMAT0000066_MirBase_let-7e_microRNA	TGAGGTAGGAGGTTGTATAGTT	ENSG00000159650_ENST00000290868_UROC1_mRNA	CTGGCCTCTGCCTCCATCTCAGTCACACATGTCTAGCCTCCAGG	TGAGGTAGGAGGTTGTATAGTTCTGGCCTCTGCCTCCATCTCAGTCACACATGTCTAGCCTCCAGG	1
1326	Homo sapiens	MIMAT0000066_MirBase_let-7e_microRNA	TGAGGTAGGAGGTTGTATAGTT	ENSG00000059691_ENST00000263985_PET112L_mRNA	AGAACCCAACCTGCCTCCCCTGGTGCTCTACGACGCCACATCTC	TGAGGTAGGAGGTTGTATAGTTAGAACCCAACCTGCCTCCCCTGGTGCTCTACGACGCCACATCTC	1
1327	Homo sapiens	MIMAT0000066_MirBase_let-7e_microRNA	TGAGGTAGGAGGTTGTATAGTT	ENSG00000139154_ENST00000266508_AEBP2_mRNA	TATTGTTGCTCCTACCTTCAAATATGACACCTGAAATAATAAGTCTGT	TGAGGTAGGAGGTTGTATAGTTTATTGTTGCTCCTACCTTCAAATATGACACCTGAAATAATAAGTCTGT	1
1328	Homo sapiens	MIMAT0000066_MirBase_let-7e_microRNA	TGAGGTAGGAGGTTGTATAGTT	ENSG00000124067_ENST00000316341_SLC12A4_mRNA	ATCGCCTTCTACCCCAGCAACCACGAGCGCTACCTGGAGGGCC	TGAGGTAGGAGGTTGTATAGTTATCGCCTTCTACCCCAGCAACCACGAGCGCTACCTGGAGGGCC	1
1329	Homo sapiens	MIMAT0000066_MirBase_let-7e_microRNA	TGAGGTAGGAGGTTGTATAGTT	ENSG00000198804_ENST00000361624_MT-CO1_mRNA	AAGCTTCTGACTCTTACCTCCCTCTCTCCTACTCCTGCTCGCATCTGCTA	TGAGGTAGGAGGTTGTATAGTTAAGCTTCTGACTCTTACCTCCCTCTCTCCTACTCCTGCTCGCATCTGCTA	1
1330	Homo sapiens	MIMAT0000066_MirBase_let-7e_microRNA	TGAGGTAGGAGGTTGTATAGTT	ENSG00000095139_ENST00000264028_ARCN1_mRNA	TTAAATACCTCCTCTACCTTTACCTAAGTTGCTCCTTTATTTTTAT	TGAGGTAGGAGGTTGTATAGTTTTAAATACCTCCTCTACCTTTACCTAAGTTGCTCCTTTATTTTTAT	1
1331	Homo sapiens	MIMAT0000066_MirBase_let-7e_microRNA	TGAGGTAGGAGGTTGTATAGTT	ENSG00000198763_ENST00000361453_MT-ND2_mRNA	ACCCTCCTTAACCTCTACTTCTACCTACGCCTAATCTACTCCACCTCAATC	TGAGGTAGGAGGTTGTATAGTTACCCTCCTTAACCTCTACTTCTACCTACGCCTAATCTACTCCACCTCAATC	1
1332	Homo sapiens	MIMAT0000066_MirBase_let-7e_microRNA	TGAGGTAGGAGGTTGTATAGTT	ENSG00000145685_ENST00000380345_LHFPL2_mRNA	CGCCCCTCCTCCTCCTCCCTCTCCCCGAGTGCTAGCCCGGGCG	TGAGGTAGGAGGTTGTATAGTTCGCCCCTCCTCCTCCTCCCTCTCCCCGAGTGCTAGCCCGGGCG	1
1333	Homo sapiens	MIMAT0000066_MirBase_let-7e_microRNA	TGAGGTAGGAGGTTGTATAGTT	ENSG00000173456_ENST00000311413_RNF26_mRNA	TGAATCCCCTCCTACCCCTGTGGCCATCCTGCCATACATCCAGG	TGAGGTAGGAGGTTGTATAGTTTGAATCCCCTCCTACCCCTGTGGCCATCCTGCCATACATCCAGG	1
1334	Homo sapiens	MIMAT0000066_MirBase_let-7e_microRNA	TGAGGTAGGAGGTTGTATAGTT	ENSG00000226589_ENST00000457796_VARS_mRNA	TATGACCTCCCAACCCCACCCGGGGAAAAGAAAGATGTCAGTGG	TGAGGTAGGAGGTTGTATAGTTTATGACCTCCCAACCCCACCCGGGGAAAAGAAAGATGTCAGTGG	1
1335	Homo sapiens	MIMAT0000066_MirBase_let-7e_microRNA	TGAGGTAGGAGGTTGTATAGTT	ENSG00000198886_ENST00000361381_MT-ND4_mRNA	TAATACTAACTACCTGACTCCTACCCCTCACAATCATGGCAAGCCAACGCCACT	TGAGGTAGGAGGTTGTATAGTTTAATACTAACTACCTGACTCCTACCCCTCACAATCATGGCAAGCCAACGCCACT	1
1336	Homo sapiens	MIMAT0000066_MirBase_let-7e_microRNA	TGAGGTAGGAGGTTGTATAGTT	ENSG00000153814_ENST00000283928_JAZF1_mRNA	AAAATAAACTGCCTCTGACCCAAAAATAAA	TGAGGTAGGAGGTTGTATAGTTAAAATAAACTGCCTCTGACCCAAAAATAAA	1
1337	Homo sapiens	MIMAT0000066_MirBase_let-7e_microRNA	TGAGGTAGGAGGTTGTATAGTT	ENSG00000128928_ENST00000487418_IVD_mRNA	GAAACCTCGCCTCAACTAAAAATAGAAAAAAATTAGTTGGGCATGGTG	TGAGGTAGGAGGTTGTATAGTTGAAACCTCGCCTCAACTAAAAATAGAAAAAAATTAGTTGGGCATGGTG	1
1338	Homo sapiens	MIMAT0000066_MirBase_let-7e_microRNA	TGAGGTAGGAGGTTGTATAGTT	ENSG00000103202_ENST00000219479_NME4_mRNA	CAGGACCAACTACCTCCGTCAGCAAGAACCCAAGCCCACATCCA	TGAGGTAGGAGGTTGTATAGTTCAGGACCAACTACCTCCGTCAGCAAGAACCCAAGCCCACATCCA	1
1339	Homo sapiens	MIMAT0000066_MirBase_let-7e_microRNA	TGAGGTAGGAGGTTGTATAGTT	ENSG00000197958_ENST00000361436_RPL12_mRNA	TCCGGGTTCATCCGACACCAGCCGCCTCCACCATGCCGCCGAAGTTCGACCCCAACGAGATCAAAGTCGTA	TGAGGTAGGAGGTTGTATAGTTTCCGGGTTCATCCGACACCAGCCGCCTCCACCATGCCGCCGAAGTTCGACCCCAACGAGATCAAAGTCGTA	1
1340	Homo sapiens	MIMAT0000066_MirBase_let-7e_microRNA	TGAGGTAGGAGGTTGTATAGTT	ENSG00000118705_ENST00000237530_RPN2_mRNA	TGACGCCCACTCACTACCTCACCAAGCATGACGTGGAGAGACTAAAAG	TGAGGTAGGAGGTTGTATAGTTTGACGCCCACTCACTACCTCACCAAGCATGACGTGGAGAGACTAAAAG	1
1341	Homo sapiens	MIMAT0000066_MirBase_let-7e_microRNA	TGAGGTAGGAGGTTGTATAGTT	ENSG00000101901_ENST00000371979_ALG13_mRNA	TATATTTACAAAATAATATAATTAATAAACTTCCTACATCTATAGAATGTATAGGAAATTTTATGT	TGAGGTAGGAGGTTGTATAGTTTATATTTACAAAATAATATAATTAATAAACTTCCTACATCTATAGAATGTATAGGAAATTTTATGT	1
1342	Homo sapiens	MIMAT0000066_MirBase_let-7e_microRNA	TGAGGTAGGAGGTTGTATAGTT	ENSG00000087111_ENST00000308360_PIGS_mRNA	GCTCAATCCTCCTCCACCACCAGGGGCCTCAAAAGGCACATCATCCGG	TGAGGTAGGAGGTTGTATAGTTGCTCAATCCTCCTCCACCACCAGGGGCCTCAAAAGGCACATCATCCGG	1
1343	Homo sapiens	MIMAT0000066_MirBase_let-7e_microRNA	TGAGGTAGGAGGTTGTATAGTT	ENSG00000198840_ENST00000361227_MT-ND3_mRNA	GCCCTACAAACAACTAACCTGCCACTAATAGTTATGTCATCCCTCTTATTAATC	TGAGGTAGGAGGTTGTATAGTTGCCCTACAAACAACTAACCTGCCACTAATAGTTATGTCATCCCTCTTATTAATC	1
1344	Homo sapiens	MIMAT0000066_MirBase_let-7e_microRNA	TGAGGTAGGAGGTTGTATAGTT	ENSG00000127334_ENST00000319833_DYRK2_mRNA	TATCCAAGTTACCTCCACCTTCTAGCTCAGCTTCCAAACTGAGGACTAATTTGGCGCAGA	TGAGGTAGGAGGTTGTATAGTTTATCCAAGTTACCTCCACCTTCTAGCTCAGCTTCCAAACTGAGGACTAATTTGGCGCAGA	1
1345	Homo sapiens	MIMAT0000066_MirBase_let-7e_microRNA	TGAGGTAGGAGGTTGTATAGTT	ENSG00000142453_ENST00000327064_CARM1_mRNA	ATGTTGTGGGAGCCCTCGTCCCCCCTCCTGCCCGCTCTACCCTGACCTGGGCTTGTCATC	TGAGGTAGGAGGTTGTATAGTTATGTTGTGGGAGCCCTCGTCCCCCCTCCTGCCCGCTCTACCCTGACCTGGGCTTGTCATC	1
1346	Homo sapiens	MIMAT0000066_MirBase_let-7e_microRNA	TGAGGTAGGAGGTTGTATAGTT	ENSG00000171282_ENST00000436173_BAHCC1_mRNA	CCTTCCTTCCTTCCTTCCTTCCTTGAGAGGCCTCTCTACCCAGCA	TGAGGTAGGAGGTTGTATAGTTCCTTCCTTCCTTCCTTCCTTCCTTGAGAGGCCTCTCTACCCAGCA	1
1347	Homo sapiens	MIMAT0000066_MirBase_let-7e_microRNA	TGAGGTAGGAGGTTGTATAGTT	ENSG00000136231_ENST00000258729_IGF2BP3_mRNA	CCCTCCTCCTCCTCCTTTCTCTTGCTAATCCCGCCTCCTCCTAA	TGAGGTAGGAGGTTGTATAGTTCCCTCCTCCTCCTCCTTTCTCTTGCTAATCCCGCCTCCTCCTAA	1
1348	Homo sapiens	MIMAT0000066_MirBase_let-7e_microRNA	TGAGGTAGGAGGTTGTATAGTT	ENSG00000161960_ENST00000293831_EIF4A1_mRNA	TACAACACCTCCATTGAGGAAATGCCCCTCAATGTTGCTGACCTCATCTGAGGGGCTGTCCTGCCACCCAGCC	TGAGGTAGGAGGTTGTATAGTTTACAACACCTCCATTGAGGAAATGCCCCTCAATGTTGCTGACCTCATCTGAGGGGCTGTCCTGCCACCCAGCC	1
1349	Homo sapiens	MIMAT0000066_MirBase_let-7e_microRNA	TGAGGTAGGAGGTTGTATAGTT	ENSG00000070614_ENST00000261797_NDST1_mRNA	AAGAAGTTCATCCCTCCTGCTCTTACTGTTTCCGGCCCTGGAGGAGAATGAGGGAG	TGAGGTAGGAGGTTGTATAGTTAAGAAGTTCATCCCTCCTGCTCTTACTGTTTCCGGCCCTGGAGGAGAATGAGGGAG	1
1350	Homo sapiens	MIMAT0000066_MirBase_let-7e_microRNA	TGAGGTAGGAGGTTGTATAGTT	ENSG00000198786_ENST00000361567_MT-ND5_mRNA	AATTTCACAGCACCAAATCTCCACCTCCATCATCACCTCAACCCAAAAAGGCA	TGAGGTAGGAGGTTGTATAGTTAATTTCACAGCACCAAATCTCCACCTCCATCATCACCTCAACCCAAAAAGGCA	1
1351	Homo sapiens	MIMAT0000066_MirBase_let-7e_microRNA	TGAGGTAGGAGGTTGTATAGTT	ENSG00000005486_ENST00000006777_RHBDD2_mRNA	TCTCCGCTATCATCTTCCTGTCATTCGAGGCTGTGTCATCACTGTC	TGAGGTAGGAGGTTGTATAGTTTCTCCGCTATCATCTTCCTGTCATTCGAGGCTGTGTCATCACTGTC	1
1352	Homo sapiens	MIMAT0000066_MirBase_let-7e_microRNA	TGAGGTAGGAGGTTGTATAGTT	ENSG00000170027_ENST00000307630_YWHAG_mRNA	TACTTTCTATCTCATCTGTCTCGGCTCTGCATGTTTTCCAGGGT	TGAGGTAGGAGGTTGTATAGTTTACTTTCTATCTCATCTGTCTCGGCTCTGCATGTTTTCCAGGGT	1
1353	Homo sapiens	MIMAT0000066_MirBase_let-7e_microRNA	TGAGGTAGGAGGTTGTATAGTT	ENSG00000010803_ENST00000372596_SCMH1_mRNA	TGCAAACCTCTACCTTTTTTACAAAAAGATCTTATTGTTAATTTATTGTTTCTGGCACTTGGGC	TGAGGTAGGAGGTTGTATAGTTTGCAAACCTCTACCTTTTTTACAAAAAGATCTTATTGTTAATTTATTGTTTCTGGCACTTGGGC	1
1354	Homo sapiens	MIMAT0000066_MirBase_let-7e_microRNA	TGAGGTAGGAGGTTGTATAGTT	ENSG00000138101_ENST00000407661_DTNB_mRNA	ATGGCTGACCCTCCTCCCCAGTGCCTTGTCTGGCTACCTCTCATGCACAGGCTTGCCCATGTTGAGA	TGAGGTAGGAGGTTGTATAGTTATGGCTGACCCTCCTCCCCAGTGCCTTGTCTGGCTACCTCTCATGCACAGGCTTGCCCATGTTGAGA	1
1355	Homo sapiens	MIMAT0000066_MirBase_let-7e_microRNA	TGAGGTAGGAGGTTGTATAGTT	ENSG00000079102_ENST00000523629_RUNX1T1_mRNA	TCTTCCTCCTCCTCTCTGGCTAATCAACAGCTGCCCCCAGCCTG	TGAGGTAGGAGGTTGTATAGTTTCTTCCTCCTCCTCTCTGGCTAATCAACAGCTGCCCCCAGCCTG	1
1356	Homo sapiens	MIMAT0000066_MirBase_let-7e_microRNA	TGAGGTAGGAGGTTGTATAGTT	ENSG00000136802_ENST00000372600_LRRC8A_mRNA	TTCTTGGTATTTATTTTTCTCCATCTCCCACCTCCTTCATCCAGATAACTTATACATTCCCAAGAAAGTT	TGAGGTAGGAGGTTGTATAGTTTTCTTGGTATTTATTTTTCTCCATCTCCCACCTCCTTCATCCAGATAACTTATACATTCCCAAGAAAGTT	1
1357	Homo sapiens	MIMAT0000066_MirBase_let-7e_microRNA	TGAGGTAGGAGGTTGTATAGTT	ENSG00000196712_ENST00000358273_NF1_mRNA	AATCTTCCTCCTCCTCTCCAAAAAAATCAGAAACCTCTTTAAG	TGAGGTAGGAGGTTGTATAGTTAATCTTCCTCCTCCTCTCCAAAAAAATCAGAAACCTCTTTAAG	1
1358	Homo sapiens	MIMAT0000066_MirBase_let-7e_microRNA	TGAGGTAGGAGGTTGTATAGTT	ENSG00000133460_ENST00000345044_SLC2A11_mRNA	ATCTTTGCCTTCATCCTCAGCTTTGGCATTGGCCCTGCCGGAGTGAC	TGAGGTAGGAGGTTGTATAGTTATCTTTGCCTTCATCCTCAGCTTTGGCATTGGCCCTGCCGGAGTGAC	1
1359	Homo sapiens	MIMAT0000066_MirBase_let-7e_microRNA	TGAGGTAGGAGGTTGTATAGTT	ENSG00000100234_ENST00000266085_TIMP3_mRNA	CCTCCTCCTCTTGCTCCTCCAGCTCCTGCTCCTTCGCCGGGAGGCCG	TGAGGTAGGAGGTTGTATAGTTCCTCCTCCTCTTGCTCCTCCAGCTCCTGCTCCTTCGCCGGGAGGCCG	1
1360	Homo sapiens	MIMAT0000066_MirBase_let-7e_microRNA	TGAGGTAGGAGGTTGTATAGTT	ENSG00000174374_ENST00000329959_WBSCR16_mRNA	TAAACCTCCCTCACCTGCTTGGGCGGCCCCGTCCCGGGAACCACT	TGAGGTAGGAGGTTGTATAGTTTAAACCTCCCTCACCTGCTTGGGCGGCCCCGTCCCGGGAACCACT	1
1361	Homo sapiens	MIMAT0000066_MirBase_let-7e_microRNA	TGAGGTAGGAGGTTGTATAGTT	ENSG00000111412_ENST00000261318_C12orf49_mRNA	TCGCCTCCTGGGACCCAGCTTCAGCCATCGGGCCAGGCTGCAGGAA	TGAGGTAGGAGGTTGTATAGTTTCGCCTCCTGGGACCCAGCTTCAGCCATCGGGCCAGGCTGCAGGAA	1
1362	Homo sapiens	MIMAT0000066_MirBase_let-7e_microRNA	TGAGGTAGGAGGTTGTATAGTT	ENSG00000166167_ENST00000370187_BTRC_mRNA	CTCCTGCCTGCCTTCTCTTTGTTTCTGTTCCTCTTCCCATCTACTCCCCTACGCCCCTTCAAC	TGAGGTAGGAGGTTGTATAGTTCTCCTGCCTGCCTTCTCTTTGTTTCTGTTCCTCTTCCCATCTACTCCCCTACGCCCCTTCAAC	1
1363	Homo sapiens	MIMAT0000066_MirBase_let-7e_microRNA	TGAGGTAGGAGGTTGTATAGTT	ENSG00000134508_ENST00000256925_CABLES1_mRNA	TGTTTTGTTACTGCTCCTACCCACCAAGGGGATAAAGAAGGCGAGTTCTG	TGAGGTAGGAGGTTGTATAGTTTGTTTTGTTACTGCTCCTACCCACCAAGGGGATAAAGAAGGCGAGTTCTG	1
1364	Homo sapiens	MIMAT0000066_MirBase_let-7e_microRNA	TGAGGTAGGAGGTTGTATAGTT	ENSG00000143569_ENST00000428931_UBAP2L_mRNA	TAAAAAGAAAACCTCTACCTTC	TGAGGTAGGAGGTTGTATAGTTTAAAAAGAAAACCTCTACCTTC	1
1365	Homo sapiens	MIMAT0000066_MirBase_let-7e_microRNA	TGAGGTAGGAGGTTGTATAGTT	ENSG00000111665_ENST00000229265_CDCA3_mRNA	TTGTTTTCTTAGACTCCTCCTCAGCTACCAAACTGGGACTCACAGCTTTAT	TGAGGTAGGAGGTTGTATAGTTTTGTTTTCTTAGACTCCTCCTCAGCTACCAAACTGGGACTCACAGCTTTAT	1
1366	Homo sapiens	MIMAT0000066_MirBase_let-7e_microRNA	TGAGGTAGGAGGTTGTATAGTT	ENSG00000197111_ENST00000439930_PCBP2_mRNA	CCGGGGTCTCTTTCCCCCTTCCTCCTCCTCCTCCTCCACCCCCCCTTCCTCCTCCGC	TGAGGTAGGAGGTTGTATAGTTCCGGGGTCTCTTTCCCCCTTCCTCCTCCTCCTCCTCCACCCCCCCTTCCTCCTCCGC	1
1367	Homo sapiens	MIMAT0000066_MirBase_let-7e_microRNA	TGAGGTAGGAGGTTGTATAGTT	ENSG00000137710_ENST00000343115_RDX_mRNA	TAGACTCCTACCCCAGCGTGTATTGGAACAACACAAACTAACAA	TGAGGTAGGAGGTTGTATAGTTTAGACTCCTACCCCAGCGTGTATTGGAACAACACAAACTAACAA	1
1368	Homo sapiens	MIMAT0000066_MirBase_let-7e_microRNA	TGAGGTAGGAGGTTGTATAGTT	ENSG00000127603_ENST00000361689_MACF1_mRNA	TAAGTCAGCCAACCCCTCCTCCCATGCCAATCCTTTCACAGTCTGAAG	TGAGGTAGGAGGTTGTATAGTTTAAGTCAGCCAACCCCTCCTCCCATGCCAATCCTTTCACAGTCTGAAG	1
1369	Homo sapiens	MIMAT0000066_MirBase_let-7e_microRNA	TGAGGTAGGAGGTTGTATAGTT	ENSG00000117625_ENST00000419091_RCOR3_mRNA	CCTCCTCCTCCTCCTTTCCCTCCCGCCCGCGCTCTAAGCCATCTC	TGAGGTAGGAGGTTGTATAGTTCCTCCTCCTCCTCCTTTCCCTCCCGCCCGCGCTCTAAGCCATCTC	1
1370	Homo sapiens	MIMAT0000066_MirBase_let-7e_microRNA	TGAGGTAGGAGGTTGTATAGTT	ENSG00000123066_ENST00000281928_MED13L_mRNA	TCCCCACTCTGCTGGTAGGCTATGACAAGGATTTCCTCACCATCTCGCCATTCTCCTTGCCGTTTTGGGAGAG	TGAGGTAGGAGGTTGTATAGTTTCCCCACTCTGCTGGTAGGCTATGACAAGGATTTCCTCACCATCTCGCCATTCTCCTTGCCGTTTTGGGAGAG	1
1371	Homo sapiens	MIMAT0000066_MirBase_let-7e_microRNA	TGAGGTAGGAGGTTGTATAGTT	ENSG00000198763_ENST00000361453_MT-ND2_mRNA	TAATCTACTCCACCTCAATCACACTACTCCCCATATCTAACAACG	TGAGGTAGGAGGTTGTATAGTTTAATCTACTCCACCTCAATCACACTACTCCCCATATCTAACAACG	1
1372	Homo sapiens	MIMAT0000066_MirBase_let-7e_microRNA	TGAGGTAGGAGGTTGTATAGTT	ENSG00000115306_ENST00000356805_SPTBN1_mRNA	AAAATCTCCTATCCCAGTCACATGCCTACCAGCAGTTCCTCAGA	TGAGGTAGGAGGTTGTATAGTTAAAATCTCCTATCCCAGTCACATGCCTACCAGCAGTTCCTCAGA	1
1373	Homo sapiens	MIMAT0000066_MirBase_let-7e_microRNA	TGAGGTAGGAGGTTGTATAGTT	ENSG00000182628_ENST00000330137_SKA2_mRNA	TATTTCCAATAAAATCCCCTACCTGAATATTCAAGTTAAACATGTCCAGAATA	TGAGGTAGGAGGTTGTATAGTTTATTTCCAATAAAATCCCCTACCTGAATATTCAAGTTAAACATGTCCAGAATA	1
1374	Homo sapiens	MIMAT0000066_MirBase_let-7e_microRNA	TGAGGTAGGAGGTTGTATAGTT	ENSG00000092847_ENST00000373204_EIF2C1_mRNA	AAACCTTCTATCACAGCAGTGGTAGGCAGTATGGATGCCCACCCCAGCCGATACTGTGCTACTGTGCGG	TGAGGTAGGAGGTTGTATAGTTAAACCTTCTATCACAGCAGTGGTAGGCAGTATGGATGCCCACCCCAGCCGATACTGTGCTACTGTGCGG	1
1375	Homo sapiens	MIMAT0000066_MirBase_let-7e_microRNA	TGAGGTAGGAGGTTGTATAGTT	ENSG00000161681_ENST00000293441_SHANK1_mRNA	CCTCCGCCTCTGGAATTCTCCAACAGCTTCGAAAAGCCAGAGTCG	TGAGGTAGGAGGTTGTATAGTTCCTCCGCCTCTGGAATTCTCCAACAGCTTCGAAAAGCCAGAGTCG	1
1376	Homo sapiens	MIMAT0000066_MirBase_let-7e_microRNA	TGAGGTAGGAGGTTGTATAGTT	ENSG00000123416_ENST00000336023_TUBA1B_mRNA	CTGCTCCTGTCGCCTTCGCCTCCTAATCCCTAGCCACTATGCGTGAGTG	TGAGGTAGGAGGTTGTATAGTTCTGCTCCTGTCGCCTTCGCCTCCTAATCCCTAGCCACTATGCGTGAGTG	1
1377	Homo sapiens	MIMAT0000066_MirBase_let-7e_microRNA	TGAGGTAGGAGGTTGTATAGTT	ENSG00000118482_ENST00000262043_PHF3_mRNA	AAACTGAAACTGAAAAAACCTGAGAAGAACCTACAACCCCGCCAAAGAAGAAGCAGCAAAAGTTTTTCT	TGAGGTAGGAGGTTGTATAGTTAAACTGAAACTGAAAAAACCTGAGAAGAACCTACAACCCCGCCAAAGAAGAAGCAGCAAAAGTTTTTCT	1
1378	Homo sapiens	MIMAT0000066_MirBase_let-7e_microRNA	TGAGGTAGGAGGTTGTATAGTT	ENSG00000122390_ENST00000407558_NAT15_mRNA	ACAGCAATAAACTTCTATGAAAACAGAGACTTCAAGCAGCACCACTATCTCCCCTATTACTACTCCATTC	TGAGGTAGGAGGTTGTATAGTTACAGCAATAAACTTCTATGAAAACAGAGACTTCAAGCAGCACCACTATCTCCCCTATTACTACTCCATTC	1
1379	Homo sapiens	MIMAT0000066_MirBase_let-7e_microRNA	TGAGGTAGGAGGTTGTATAGTT	ENSG00000178971_ENST00000315684_C17orf68_mRNA	GTTCGAATCCTGCCGACTACGTCATATTTTTTTCTTCAGCATACTG	TGAGGTAGGAGGTTGTATAGTTGTTCGAATCCTGCCGACTACGTCATATTTTTTTCTTCAGCATACTG	1
1380	Homo sapiens	MIMAT0000066_MirBase_let-7e_microRNA	TGAGGTAGGAGGTTGTATAGTT	ENSG00000132716_ENST00000368073_DCAF8_mRNA	GCCCCACCCTCACCTGCCTGTGCTGGCAACCAGTGGCCTAGACC	TGAGGTAGGAGGTTGTATAGTTGCCCCACCCTCACCTGCCTGTGCTGGCAACCAGTGGCCTAGACC	1
1381	Homo sapiens	MIMAT0000066_MirBase_let-7e_microRNA	TGAGGTAGGAGGTTGTATAGTT	ENSG00000118363_ENST00000263672_SPCS2_mRNA	TTCTGACCATTTATACCTCATATAAGGAGAAGAGCATCTTTCTC	TGAGGTAGGAGGTTGTATAGTTTTCTGACCATTTATACCTCATATAAGGAGAAGAGCATCTTTCTC	1
1382	Homo sapiens	MIMAT0000066_MirBase_let-7e_microRNA	TGAGGTAGGAGGTTGTATAGTT	ENSG00000147403_ENST00000424325_RPL10_mRNA	CTGCCCCCCTCTTAATACTCACCAATAAATTCTACTTCCTGTCCACCTATGTCTTTGTA	TGAGGTAGGAGGTTGTATAGTTCTGCCCCCCTCTTAATACTCACCAATAAATTCTACTTCCTGTCCACCTATGTCTTTGTA	1
1383	Homo sapiens	MIMAT0000066_MirBase_let-7e_microRNA	TGAGGTAGGAGGTTGTATAGTT	ENSG00000048707_ENST00000358136_VPS13D_mRNA	CCCAGTACCTCCACCAAGCAGCAAGGGCCGCAACCCACACTGT	TGAGGTAGGAGGTTGTATAGTTCCCAGTACCTCCACCAAGCAGCAAGGGCCGCAACCCACACTGT	1
1384	Homo sapiens	MIMAT0000066_MirBase_let-7e_microRNA	TGAGGTAGGAGGTTGTATAGTT	ENSG00000123908_ENST00000220592_EIF2C2_mRNA	AACCTCTGCCTGAAGATCAACGTCAAGCTGGGAGGCGTGAACAACATCCTG	TGAGGTAGGAGGTTGTATAGTTAACCTCTGCCTGAAGATCAACGTCAAGCTGGGAGGCGTGAACAACATCCTG	1
1385	Homo sapiens	MIMAT0000066_MirBase_let-7e_microRNA	TGAGGTAGGAGGTTGTATAGTT	ENSG00000048740_ENST00000427450_CELF2_mRNA	ACCTCCTCCAGCAACCTGGGTGCGTTCAGCGGCATTCAACAAATGGCAGGC	TGAGGTAGGAGGTTGTATAGTTACCTCCTCCAGCAACCTGGGTGCGTTCAGCGGCATTCAACAAATGGCAGGC	1
1386	Homo sapiens	MIMAT0000066_MirBase_let-7e_microRNA	TGAGGTAGGAGGTTGTATAGTT	ENSG00000203814_ENST00000369167_HIST2H2BF_mRNA	ACGCAATAGATCAACCACCTAACCCCAAAGGCTCTTTTCAGAGCCACTTCAGTAA	TGAGGTAGGAGGTTGTATAGTTACGCAATAGATCAACCACCTAACCCCAAAGGCTCTTTTCAGAGCCACTTCAGTAA	1
1387	Homo sapiens	MIMAT0000066_MirBase_let-7e_microRNA	TGAGGTAGGAGGTTGTATAGTT	ENSG00000100304_ENST00000216129_TTLL12_mRNA	CTGCCTCTCCTCTCTGTGTTGTCTGGGCCCTTGTTTACAAGCACGCGT	TGAGGTAGGAGGTTGTATAGTTCTGCCTCTCCTCTCTGTGTTGTCTGGGCCCTTGTTTACAAGCACGCGT	1
1388	Homo sapiens	MIMAT0000066_MirBase_let-7e_microRNA	TGAGGTAGGAGGTTGTATAGTT	ENSG00000046653_ENST00000454189_GPM6B_mRNA	TTCCAGATCCACTTCCTCATGATACTGTCTTCTAACTGGGCTTACTTA	TGAGGTAGGAGGTTGTATAGTTTTCCAGATCCACTTCCTCATGATACTGTCTTCTAACTGGGCTTACTTA	1
1389	Homo sapiens	MIMAT0000066_MirBase_let-7e_microRNA	TGAGGTAGGAGGTTGTATAGTT	ENSG00000172379_ENST00000303329_ARNT2_mRNA	ACCCTCCTCCCAATTGGATCTGAATAGCTGTGTTCCTGATCCCACATA	TGAGGTAGGAGGTTGTATAGTTACCCTCCTCCCAATTGGATCTGAATAGCTGTGTTCCTGATCCCACATA	1
1390	Homo sapiens	MIMAT0000066_MirBase_let-7e_microRNA	TGAGGTAGGAGGTTGTATAGTT	ENSG00000177954_ENST00000368567_RPS27_mRNA	ATCTCCTTCATCCCTCTCCAGAAGAGGAGAAGAGGAAACACAA	TGAGGTAGGAGGTTGTATAGTTATCTCCTTCATCCCTCTCCAGAAGAGGAGAAGAGGAAACACAA	1
1391	Homo sapiens	MIMAT0000066_MirBase_let-7e_microRNA	TGAGGTAGGAGGTTGTATAGTT	ENSG00000092847_ENST00000373204_EIF2C1_mRNA	TATCCCCATCTGCCCTGCCTACAAGTTGGCCAGGAACAAAAGCAT	TGAGGTAGGAGGTTGTATAGTTTATCCCCATCTGCCCTGCCTACAAGTTGGCCAGGAACAAAAGCAT	1
1392	Homo sapiens	MIMAT0000066_MirBase_let-7e_microRNA	TGAGGTAGGAGGTTGTATAGTT	ENSG00000204351_ENST00000375394_SKIV2L_mRNA	AACGATGTCGAGCGTGGGGTCGTGTGGGAGGAGGTGCTTATCATGCTACCTGACCACGTTTCTA	TGAGGTAGGAGGTTGTATAGTTAACGATGTCGAGCGTGGGGTCGTGTGGGAGGAGGTGCTTATCATGCTACCTGACCACGTTTCTA	1
1393	Homo sapiens	MIMAT0000066_MirBase_let-7e_microRNA	TGAGGTAGGAGGTTGTATAGTT	ENSG00000132383_ENST00000254719_RPA1_mRNA	AACACTCTATCCTCTTTCATGTTGGCGACACAGTTGAACCCTCTCGTGGAGGAAGAACAATT	TGAGGTAGGAGGTTGTATAGTTAACACTCTATCCTCTTTCATGTTGGCGACACAGTTGAACCCTCTCGTGGAGGAAGAACAATT	1
1394	Homo sapiens	MIMAT0000066_MirBase_let-7e_microRNA	TGAGGTAGGAGGTTGTATAGTT	ENSG00000116473_ENST00000369709_RAP1A_mRNA	TTATCATGATCCTCCCTATCAAGCACTAAAAAGTTGAACCATTATACTTTAT	TGAGGTAGGAGGTTGTATAGTTTTATCATGATCCTCCCTATCAAGCACTAAAAAGTTGAACCATTATACTTTAT	1
1395	Homo sapiens	MIMAT0000066_MirBase_let-7e_microRNA	TGAGGTAGGAGGTTGTATAGTT	ENSG00000128191_ENST00000351989_DGCR8_mRNA	CCACCTCCCCTGCAAACGTCCAGTGGTGCAGAGGTAATGGACGTTGG	TGAGGTAGGAGGTTGTATAGTTCCACCTCCCCTGCAAACGTCCAGTGGTGCAGAGGTAATGGACGTTGG	1
1396	Homo sapiens	MIMAT0000066_MirBase_let-7e_microRNA	TGAGGTAGGAGGTTGTATAGTT	ENSG00000100592_ENST00000395125_DAAM1_mRNA	CATCGACAAAAACATTACCCTTTTGCACTATCTCATCACTATTGTGGAAAATAAGTACCCCA	TGAGGTAGGAGGTTGTATAGTTCATCGACAAAAACATTACCCTTTTGCACTATCTCATCACTATTGTGGAAAATAAGTACCCCA	1
1397	Homo sapiens	MIMAT0000066_MirBase_let-7e_microRNA	TGAGGTAGGAGGTTGTATAGTT	ENSG00000072310_ENST00000261646_SREBF1_mRNA	AAGGAATTCTCGGATGCCCTCGGGTACCTGCAGCTGCTGAACA	TGAGGTAGGAGGTTGTATAGTTAAGGAATTCTCGGATGCCCTCGGGTACCTGCAGCTGCTGAACA	1
1398	Homo sapiens	MIMAT0000066_MirBase_let-7e_microRNA	TGAGGTAGGAGGTTGTATAGTT	ENSG00000179029_ENST00000316425_TMEM107_mRNA	ACCCTGATTGCTCCTGTCTGATTCTTTCTGACGATCACTTACATTTGTGTTATGCTGATTA	TGAGGTAGGAGGTTGTATAGTTACCCTGATTGCTCCTGTCTGATTCTTTCTGACGATCACTTACATTTGTGTTATGCTGATTA	1
1399	Homo sapiens	MIMAT0000066_MirBase_let-7e_microRNA	TGAGGTAGGAGGTTGTATAGTT	ENSG00000188312_ENST00000375587_CENPP_mRNA	TTTTTGCACCTCTGAGAGTAGAATTAGAAGTAAATATGACAGAATTGAA	TGAGGTAGGAGGTTGTATAGTTTTTTTGCACCTCTGAGAGTAGAATTAGAAGTAAATATGACAGAATTGAA	1
1400	Homo sapiens	MIMAT0000066_MirBase_let-7e_microRNA	TGAGGTAGGAGGTTGTATAGTT	ENSG00000205177_ENST00000379011_C11orf91_mRNA	TCCCTGTCCCAGGCGCTCCCCGCCCCGGCGCCCCCGCCCCCGC	TGAGGTAGGAGGTTGTATAGTTTCCCTGTCCCAGGCGCTCCCCGCCCCGGCGCCCCCGCCCCCGC	1
1401	Homo sapiens	MIMAT0000066_MirBase_let-7e_microRNA	TGAGGTAGGAGGTTGTATAGTT	ENSG00000178761_ENST00000357635_C15orf17_mRNA	CACTTCTACAGCTCTGTACATTTATAAGAATAAATGCAATCACACTAGTTG	TGAGGTAGGAGGTTGTATAGTTCACTTCTACAGCTCTGTACATTTATAAGAATAAATGCAATCACACTAGTTG	1
1402	Homo sapiens	MIMAT0000066_MirBase_let-7e_microRNA	TGAGGTAGGAGGTTGTATAGTT	ENSG00000156787_ENST00000287380_WDR67_mRNA	CCCAAGAATAAACTGAGTTCCAGTGATCTTAAGATGAAAGTAACATCAGGGAGAGTACAG	TGAGGTAGGAGGTTGTATAGTTCCCAAGAATAAACTGAGTTCCAGTGATCTTAAGATGAAAGTAACATCAGGGAGAGTACAG	1
1403	Homo sapiens	MIMAT0000067_MirBase_let-7f_microRNA	TGAGGTAGTAGATTGTATAGTT	ENSG00000113328_ENST00000340828_CCNG1_mRNA	TTATACAGAACCTACTGCCTCAAACTGAATCCCATCAAGAAAACTA	TGAGGTAGTAGATTGTATAGTTTTATACAGAACCTACTGCCTCAAACTGAATCCCATCAAGAAAACTA	1
1404	Homo sapiens	MIMAT0000067_MirBase_let-7f_microRNA	TGAGGTAGTAGATTGTATAGTT	ENSG00000158813_ENST00000374553_EDA_mRNA	CTTGTACAGTCTGCTCCTCTTGTTCCTGAAATGTGTTTCCTTTTC	TGAGGTAGTAGATTGTATAGTTCTTGTACAGTCTGCTCCTCTTGTTCCTGAAATGTGTTTCCTTTTC	1
1405	Homo sapiens	MIMAT0000067_MirBase_let-7f_microRNA	TGAGGTAGTAGATTGTATAGTT	ENSG00000100296_ENST00000490103_THOC5_mRNA	CTTCACCTGACTTTCTACTACCTCATGAACCTCAACATCATGACAGTAAAAGCCA	TGAGGTAGTAGATTGTATAGTTCTTCACCTGACTTTCTACTACCTCATGAACCTCAACATCATGACAGTAAAAGCCA	1
1406	Homo sapiens	MIMAT0000067_MirBase_let-7f_microRNA	TGAGGTAGTAGATTGTATAGTT	ENSG00000198513_ENST00000441560_ATL1_mRNA	CATTCCTGTTTCACCAACATTTCCTGTTTTCTGCTACCTCATCCTGGCTTAAAAGTAGCTACCAATCCAA	TGAGGTAGTAGATTGTATAGTTCATTCCTGTTTCACCAACATTTCCTGTTTTCTGCTACCTCATCCTGGCTTAAAAGTAGCTACCAATCCAA	1
1407	Homo sapiens	MIMAT0000067_MirBase_let-7f_microRNA	TGAGGTAGTAGATTGTATAGTT	ENSG00000075856_ENST00000228284_SART3_mRNA	AGCTGTCTCTACTGCCTCGTGCCCTGCAGCGCCCAAGTGCTGCAGCTCCTCAGGCTGAG	TGAGGTAGTAGATTGTATAGTTAGCTGTCTCTACTGCCTCGTGCCCTGCAGCGCCCAAGTGCTGCAGCTCCTCAGGCTGAG	1
1408	Homo sapiens	MIMAT0000067_MirBase_let-7f_microRNA	TGAGGTAGTAGATTGTATAGTT	ENSG00000198886_ENST00000361381_MT-ND4_mRNA	ACTAAACATTCTACTACTCACTCTCACTGCCCAAGAACTATCAAACTCCT	TGAGGTAGTAGATTGTATAGTTACTAAACATTCTACTACTCACTCTCACTGCCCAAGAACTATCAAACTCCT	1
1409	Homo sapiens	MIMAT0000067_MirBase_let-7f_microRNA	TGAGGTAGTAGATTGTATAGTT	ENSG00000173598_ENST00000415493_NUDT4_mRNA	TAGTGTCTACTATCTCAACCCTCCAAAATTTGCAGAGTGTTGGGACTGTCATTTGT	TGAGGTAGTAGATTGTATAGTTTAGTGTCTACTATCTCAACCCTCCAAAATTTGCAGAGTGTTGGGACTGTCATTTGT	1
1410	Homo sapiens	MIMAT0000067_MirBase_let-7f_microRNA	TGAGGTAGTAGATTGTATAGTT	ENSG00000034533_ENST00000264992_ASTE1_mRNA	TATGAATAAAGCTCTACTACCTCTCTTTGCGGTGCTATGTGGAAATGACCATGTTAATCTA	TGAGGTAGTAGATTGTATAGTTTATGAATAAAGCTCTACTACCTCTCTTTGCGGTGCTATGTGGAAATGACCATGTTAATCTA	1
1411	Homo sapiens	MIMAT0000067_MirBase_let-7f_microRNA	TGAGGTAGTAGATTGTATAGTT	ENSG00000139263_ENST00000320743_LRIG3_mRNA	GAAAAGCTTAACATACTACCTCAAGTGAACTTTTATTTAAAAGAGAGAGAATCTTAT	TGAGGTAGTAGATTGTATAGTTGAAAAGCTTAACATACTACCTCAAGTGAACTTTTATTTAAAAGAGAGAGAATCTTAT	1
1412	Homo sapiens	MIMAT0000067_MirBase_let-7f_microRNA	TGAGGTAGTAGATTGTATAGTT	ENSG00000122566_ENST00000360787_HNRNPA2B1_mRNA	TTTGCCATGGCATTGATATGAACCATGGACAAGTATATTCTGCTGCCACAAAGACTGTAAAGTGCTTCAT	TGAGGTAGTAGATTGTATAGTTTTTGCCATGGCATTGATATGAACCATGGACAAGTATATTCTGCTGCCACAAAGACTGTAAAGTGCTTCAT	1
1413	Homo sapiens	MIMAT0000067_MirBase_let-7f_microRNA	TGAGGTAGTAGATTGTATAGTT	ENSG00000149948_ENST00000403681_HMGA2_mRNA	TCAAAACACACTACTACCTCTTAAGTCCCAGTATACCTCATTTTTCATA	TGAGGTAGTAGATTGTATAGTTTCAAAACACACTACTACCTCTTAAGTCCCAGTATACCTCATTTTTCATA	1
1414	Homo sapiens	MIMAT0000067_MirBase_let-7f_microRNA	TGAGGTAGTAGATTGTATAGTT	ENSG00000159217_ENST00000290341_IGF2BP1_mRNA	AGTCAGGCAATGCTGTGTGCGAAGTAAACTACCTCAAGGTATGAAGTTACCTCAGCAATTATTTTCCTTTTTGTTCCC	TGAGGTAGTAGATTGTATAGTTAGTCAGGCAATGCTGTGTGCGAAGTAAACTACCTCAAGGTATGAAGTTACCTCAGCAATTATTTTCCTTTTTGTTCCC	1
1415	Homo sapiens	MIMAT0000067_MirBase_let-7f_microRNA	TGAGGTAGTAGATTGTATAGTT	ENSG00000036672_ENST00000260187_USP2_mRNA	ACTATACAGCCTACTGTCGCAGTCCAGGGACAGGAGAATGGCA	TGAGGTAGTAGATTGTATAGTTACTATACAGCCTACTGTCGCAGTCCAGGGACAGGAGAATGGCA	1
1416	Homo sapiens	MIMAT0000067_MirBase_let-7f_microRNA	TGAGGTAGTAGATTGTATAGTT	ENSG00000157456_ENST00000288207_CCNB2_mRNA	AACAAACAACTGAAACCTACTGCTTCTGTCAAACCAGTACAGATGGAAAA	TGAGGTAGTAGATTGTATAGTTAACAAACAACTGAAACCTACTGCTTCTGTCAAACCAGTACAGATGGAAAA	1
1417	Homo sapiens	MIMAT0000067_MirBase_let-7f_microRNA	TGAGGTAGTAGATTGTATAGTT	ENSG00000205423_ENST00000458059_TMEM188_mRNA	TTGGCTTTCTGCAACCTCTGCCTCCCAGGTTCAAGCGATTCTCCTGC	TGAGGTAGTAGATTGTATAGTTTTGGCTTTCTGCAACCTCTGCCTCCCAGGTTCAAGCGATTCTCCTGC	1
1418	Homo sapiens	MIMAT0000067_MirBase_let-7f_microRNA	TGAGGTAGTAGATTGTATAGTT	ENSG00000174437_ENST00000313432_ATP2A2_mRNA	AGTTCATCCGCTACCTCATCTCGTCCAACGTCGGGGAAGTTGTCTG	TGAGGTAGTAGATTGTATAGTTAGTTCATCCGCTACCTCATCTCGTCCAACGTCGGGGAAGTTGTCTG	1
1419	Homo sapiens	MIMAT0000067_MirBase_let-7f_microRNA	TGAGGTAGTAGATTGTATAGTT	ENSG00000198477_ENST00000406426_ZNF280B_mRNA	ATGGCTTGCTACCTCACTTAATTGTTTGACACTTCCTTTGGTTC	TGAGGTAGTAGATTGTATAGTTATGGCTTGCTACCTCACTTAATTGTTTGACACTTCCTTTGGTTC	1
1420	Homo sapiens	MIMAT0000067_MirBase_let-7f_microRNA	TGAGGTAGTAGATTGTATAGTT	ENSG00000112249_ENST00000369162_ASCC3_mRNA	AACTTTACCTAACTACCTCGATGTTGCCACATTTTTACATGTTAATC	TGAGGTAGTAGATTGTATAGTTAACTTTACCTAACTACCTCGATGTTGCCACATTTTTACATGTTAATC	1
1421	Homo sapiens	MIMAT0000067_MirBase_let-7f_microRNA	TGAGGTAGTAGATTGTATAGTT	ENSG00000183337_ENST00000397354_BCOR_mRNA	AAGGCCTTGCTACCTCAGCAGTCCTACAGCTTGGCCCAGCCGCT	TGAGGTAGTAGATTGTATAGTTAAGGCCTTGCTACCTCAGCAGTCCTACAGCTTGGCCCAGCCGCT	1
1422	Homo sapiens	MIMAT0000067_MirBase_let-7f_microRNA	TGAGGTAGTAGATTGTATAGTT	ENSG00000175054_ENST00000350721_ATR_mRNA	AAGTTCTACTACCTGATCTTGCTGCCAAAGCAAGCCCTGCAGCTTCTGCTC	TGAGGTAGTAGATTGTATAGTTAAGTTCTACTACCTGATCTTGCTGCCAAAGCAAGCCCTGCAGCTTCTGCTC	1
1423	Homo sapiens	MIMAT0000067_MirBase_let-7f_microRNA	TGAGGTAGTAGATTGTATAGTT	ENSG00000115840_ENST00000422440_SLC25A12_mRNA	GCATAACGAGACATAGTGCTGCTACCACTGAATAAGTGATACTTTGGAAAGATGCATG	TGAGGTAGTAGATTGTATAGTTGCATAACGAGACATAGTGCTGCTACCACTGAATAAGTGATACTTTGGAAAGATGCATG	1
1424	Homo sapiens	MIMAT0000067_MirBase_let-7f_microRNA	TGAGGTAGTAGATTGTATAGTT	ENSG00000153767_ENST00000283875_GTF2E1_mRNA	ACTACTACTTCATCAATTATCGTACTCTTGTTAATGTGGTAAAATATA	TGAGGTAGTAGATTGTATAGTTACTACTACTTCATCAATTATCGTACTCTTGTTAATGTGGTAAAATATA	1
1425	Homo sapiens	MIMAT0000067_MirBase_let-7f_microRNA	TGAGGTAGTAGATTGTATAGTT	ENSG00000110955_ENST00000262030_ATP5B_mRNA	GTTGTCGATCTGCTAGCTCCCTATGCCAAGGGTGGCAAAATTGGGCTTTTTGGTGGT	TGAGGTAGTAGATTGTATAGTTGTTGTCGATCTGCTAGCTCCCTATGCCAAGGGTGGCAAAATTGGGCTTTTTGGTGGT	1
1426	Homo sapiens	MIMAT0000067_MirBase_let-7f_microRNA	TGAGGTAGTAGATTGTATAGTT	ENSG00000137877_ENST00000320955_SPTBN5_mRNA	AGTTCAAGCAGCACCTGCTGCCTGGCGGGAGGCAGCCTAGCTCG	TGAGGTAGTAGATTGTATAGTTAGTTCAAGCAGCACCTGCTGCCTGGCGGGAGGCAGCCTAGCTCG	1
1427	Homo sapiens	MIMAT0000067_MirBase_let-7f_microRNA	TGAGGTAGTAGATTGTATAGTT	ENSG00000168488_ENST00000336783_ATXN2L_mRNA	TACATCTCCTACATACCTCAGATCCACATGGGACCAGCTGTGCAGGCA	TGAGGTAGTAGATTGTATAGTTTACATCTCCTACATACCTCAGATCCACATGGGACCAGCTGTGCAGGCA	1
1428	Homo sapiens	MIMAT0000067_MirBase_let-7f_microRNA	TGAGGTAGTAGATTGTATAGTT	ENSG00000055208_ENST00000367456_TAB2_mRNA	AGTTCACCTACTACTTCACAACCACCAACCATTCATTCATCTGG	TGAGGTAGTAGATTGTATAGTTAGTTCACCTACTACTTCACAACCACCAACCATTCATTCATCTGG	1
1429	Homo sapiens	MIMAT0000067_MirBase_let-7f_microRNA	TGAGGTAGTAGATTGTATAGTT	ENSG00000184701_ENST00000330241_ANP32C_mRNA	TTGAAGAACTGGAATTCTTAAGTAAAATCAACGGAGGCCTCACCTCAATCTCAGACTTACCAAAGTTAAAGTTG	TGAGGTAGTAGATTGTATAGTTTTGAAGAACTGGAATTCTTAAGTAAAATCAACGGAGGCCTCACCTCAATCTCAGACTTACCAAAGTTAAAGTTG	1
1430	Homo sapiens	MIMAT0000067_MirBase_let-7f_microRNA	TGAGGTAGTAGATTGTATAGTT	ENSG00000169071_ENST00000375708_ROR2_mRNA	CTGCTGCCTCCCTGCTGAGAATATTCTCCCTTTAGCAGCCAAAG	TGAGGTAGTAGATTGTATAGTTCTGCTGCCTCCCTGCTGAGAATATTCTCCCTTTAGCAGCCAAAG	1
1431	Homo sapiens	MIMAT0000067_MirBase_let-7f_microRNA	TGAGGTAGTAGATTGTATAGTT	ENSG00000135720_ENST00000258198_DYNC1LI2_mRNA	AGAATATCTCTACCTCAGTGTCCATGATGAGGACCGAGATGATC	TGAGGTAGTAGATTGTATAGTTAGAATATCTCTACCTCAGTGTCCATGATGAGGACCGAGATGATC	1
1432	Homo sapiens	MIMAT0000067_MirBase_let-7f_microRNA	TGAGGTAGTAGATTGTATAGTT	ENSG00000134440_ENST00000256854_NARS_mRNA	TTTTTCTTTCTACTACCATAAAAACTATCTCAAATCACCTGAACATCAAGTGATATTAAGGTTGTCATC	TGAGGTAGTAGATTGTATAGTTTTTTTCTTTCTACTACCATAAAAACTATCTCAAATCACCTGAACATCAAGTGATATTAAGGTTGTCATC	1
1433	Homo sapiens	MIMAT0000067_MirBase_let-7f_microRNA	TGAGGTAGTAGATTGTATAGTT	ENSG00000009954_ENST00000339594_BAZ1B_mRNA	TGCAGCCCTACACCTCATTGCATACTACAAAGAAAACAAAGACA	TGAGGTAGTAGATTGTATAGTTTGCAGCCCTACACCTCATTGCATACTACAAAGAAAACAAAGACA	1
1434	Homo sapiens	MIMAT0000067_MirBase_let-7f_microRNA	TGAGGTAGTAGATTGTATAGTT	ENSG00000110888_ENST00000308433_CAPRIN2_mRNA	TGTATTTGCCTTCAAAAGAACTTGACTACCTCATTAAGTTTTCAAAACTGACCTGCCCTGAAAGAAATGAAA	TGAGGTAGTAGATTGTATAGTTTGTATTTGCCTTCAAAAGAACTTGACTACCTCATTAAGTTTTCAAAACTGACCTGCCCTGAAAGAAATGAAA	1
1435	Homo sapiens	MIMAT0000067_MirBase_let-7f_microRNA	TGAGGTAGTAGATTGTATAGTT	ENSG00000107862_ENST00000369983_GBF1_mRNA	AACACACCTACTATCTCTTGATGCCCTATTGACAGTGATTGACA	TGAGGTAGTAGATTGTATAGTTAACACACCTACTATCTCTTGATGCCCTATTGACAGTGATTGACA	1
1436	Homo sapiens	MIMAT0000067_MirBase_let-7f_microRNA	TGAGGTAGTAGATTGTATAGTT	ENSG00000140391_ENST00000267970_TSPAN3_mRNA	ATGTGCCCACCTACTTACCTACTACCTGCGACTTTCTTTTTCCTTGTTCTAGCT	TGAGGTAGTAGATTGTATAGTTATGTGCCCACCTACTTACCTACTACCTGCGACTTTCTTTTTCCTTGTTCTAGCT	1
1437	Homo sapiens	MIMAT0000067_MirBase_let-7f_microRNA	TGAGGTAGTAGATTGTATAGTT	ENSG00000132613_ENST00000338779_MTSS1L_mRNA	ACAGCAGAACCCCACAAACTGCCTCCCGCCAGCGAGCAGGTAATCAAAGACCTAA	TGAGGTAGTAGATTGTATAGTTACAGCAGAACCCCACAAACTGCCTCCCGCCAGCGAGCAGGTAATCAAAGACCTAA	1
1438	Homo sapiens	MIMAT0000067_MirBase_let-7f_microRNA	TGAGGTAGTAGATTGTATAGTT	ENSG00000173473_ENST00000254480_SMARCC1_mRNA	ACCCAACATCTACCTCATTCCAGACATTGATCTGAAGTTGGCTAACAAATTGAAAGATATCATCAAAC	TGAGGTAGTAGATTGTATAGTTACCCAACATCTACCTCATTCCAGACATTGATCTGAAGTTGGCTAACAAATTGAAAGATATCATCAAAC	1
1439	Homo sapiens	MIMAT0000067_MirBase_let-7f_microRNA	TGAGGTAGTAGATTGTATAGTT	ENSG00000155506_ENST00000336314_LARP1_mRNA	ACCCCAAACTGCAAGAATACCTCGGCAAATTCCGACGTCTTGAAGACTTCCGAGTAGATCCCCCCA	TGAGGTAGTAGATTGTATAGTTACCCCAAACTGCAAGAATACCTCGGCAAATTCCGACGTCTTGAAGACTTCCGAGTAGATCCCCCCA	1
1440	Homo sapiens	MIMAT0000067_MirBase_let-7f_microRNA	TGAGGTAGTAGATTGTATAGTT	ENSG00000164904_ENST00000409134_ALDH7A1_mRNA	TTACGACCTATTGCCCTGCTAACAACGAGCCAATAGCAAGAGTCC	TGAGGTAGTAGATTGTATAGTTTTACGACCTATTGCCCTGCTAACAACGAGCCAATAGCAAGAGTCC	1
1441	Homo sapiens	MIMAT0000067_MirBase_let-7f_microRNA	TGAGGTAGTAGATTGTATAGTT	ENSG00000099995_ENST00000439242_SF3A1_mRNA	TTACCATGCCTACTACCGCCACAAGGTCAGCGAGTTCAAGGAAGG	TGAGGTAGTAGATTGTATAGTTTTACCATGCCTACTACCGCCACAAGGTCAGCGAGTTCAAGGAAGG	1
1442	Homo sapiens	MIMAT0000067_MirBase_let-7f_microRNA	TGAGGTAGTAGATTGTATAGTT	ENSG00000011007_ENST00000418390_TCEB3_mRNA	TTGAATCCTACCTCAGCTATGACCAGCCCCGGAAGAAAAAGAA	TGAGGTAGTAGATTGTATAGTTTTGAATCCTACCTCAGCTATGACCAGCCCCGGAAGAAAAAGAA	1
1443	Homo sapiens	MIMAT0000067_MirBase_let-7f_microRNA	TGAGGTAGTAGATTGTATAGTT	ENSG00000134308_ENST00000381844_YWHAQ_mRNA	TGGGCCATCTCTTCCTCAGATGTAAATGATATCTGGTTAAGTGTTATATGGAA	TGAGGTAGTAGATTGTATAGTTTGGGCCATCTCTTCCTCAGATGTAAATGATATCTGGTTAAGTGTTATATGGAA	1
1444	Homo sapiens	MIMAT0000067_MirBase_let-7f_microRNA	TGAGGTAGTAGATTGTATAGTT	ENSG00000185591_ENST00000327443_SP1_mRNA	CTACTCAACTACTACTACCACCAGCAACATGGGAATTATGAACTTTA	TGAGGTAGTAGATTGTATAGTTCTACTCAACTACTACTACCACCAGCAACATGGGAATTATGAACTTTA	1
1445	Homo sapiens	MIMAT0000067_MirBase_let-7f_microRNA	TGAGGTAGTAGATTGTATAGTT	ENSG00000170540_ENST00000304414_ARL6IP1_mRNA	AAGTCCACAACCTGCTTCTCACCTACCTGATAGTGACTTCCTTACT	TGAGGTAGTAGATTGTATAGTTAAGTCCACAACCTGCTTCTCACCTACCTGATAGTGACTTCCTTACT	1
1446	Homo sapiens	MIMAT0000067_MirBase_let-7f_microRNA	TGAGGTAGTAGATTGTATAGTT	ENSG00000143569_ENST00000343815_UBAP2L_mRNA	AGTCGACAACCTATACCTCCCAAAATAATGCTCAGGGCCCTCTTTA	TGAGGTAGTAGATTGTATAGTTAGTCGACAACCTATACCTCCCAAAATAATGCTCAGGGCCCTCTTTA	1
1447	Homo sapiens	MIMAT0000067_MirBase_let-7f_microRNA	TGAGGTAGTAGATTGTATAGTT	ENSG00000198886_ENST00000361381_MT-ND4_mRNA	CTCCTAATACTAACTACCTGACTCCTACCCCTCACAATCATGGCAAGCCAACGC	TGAGGTAGTAGATTGTATAGTTCTCCTAATACTAACTACCTGACTCCTACCCCTCACAATCATGGCAAGCCAACGC	1
1448	Homo sapiens	MIMAT0000067_MirBase_let-7f_microRNA	TGAGGTAGTAGATTGTATAGTT	ENSG00000169359_ENST00000392845_SLC33A1_mRNA	TTTGCTACTACTCTTTCTTTACGTGCTTCAGGGTATTCCCCTGGGCTTGGCGGGAAGCA	TGAGGTAGTAGATTGTATAGTTTTTGCTACTACTCTTTCTTTACGTGCTTCAGGGTATTCCCCTGGGCTTGGCGGGAAGCA	1
1449	Homo sapiens	MIMAT0000067_MirBase_let-7f_microRNA	TGAGGTAGTAGATTGTATAGTT	ENSG00000155508_ENST00000403027_CNOT8_mRNA	ATTCTCCCACTTCTCTACTCCATTATTTCTCTACTTTTCCTTCCAGCAAACCTGAAA	TGAGGTAGTAGATTGTATAGTTATTCTCCCACTTCTCTACTCCATTATTTCTCTACTTTTCCTTCCAGCAAACCTGAAA	1
1450	Homo sapiens	MIMAT0000067_MirBase_let-7f_microRNA	TGAGGTAGTAGATTGTATAGTT	ENSG00000029725_ENST00000262477_RABEP1_mRNA	TGGGAACCTCGGGCTCATTGCAATCCAAAGCTTTAGGCTATAACTACAAAGCAAAATCT	TGAGGTAGTAGATTGTATAGTTTGGGAACCTCGGGCTCATTGCAATCCAAAGCTTTAGGCTATAACTACAAAGCAAAATCT	1
1451	Homo sapiens	MIMAT0000067_MirBase_let-7f_microRNA	TGAGGTAGTAGATTGTATAGTT	ENSG00000123552_ENST00000327681_USP45_mRNA	GCACTTAGTGCACAAGCCTACCTTCTTTTCTATGAAAGAGTATTATAACTATTAAT	TGAGGTAGTAGATTGTATAGTTGCACTTAGTGCACAAGCCTACCTTCTTTTCTATGAAAGAGTATTATAACTATTAAT	1
1452	Homo sapiens	MIMAT0000067_MirBase_let-7f_microRNA	TGAGGTAGTAGATTGTATAGTT	ENSG00000179361_ENST00000346246_ARID3B_mRNA	TAAACCTCTACCTCTTCACACAA	TGAGGTAGTAGATTGTATAGTTTAAACCTCTACCTCTTCACACAA	1
1453	Homo sapiens	MIMAT0000067_MirBase_let-7f_microRNA	TGAGGTAGTAGATTGTATAGTT	ENSG00000105323_ENST00000392006_HNRNPUL1_mRNA	GCACAGACCTACCCTCAGCCCAGCTATAACCAGTATCAGCAGTA	TGAGGTAGTAGATTGTATAGTTGCACAGACCTACCCTCAGCCCAGCTATAACCAGTATCAGCAGTA	1
1454	Homo sapiens	MIMAT0000067_MirBase_let-7f_microRNA	TGAGGTAGTAGATTGTATAGTT	ENSG00000135821_ENST00000339526_GLUL_mRNA	TCCTCTCCTAACCTCGCTCTCGCGGCCTAGCTTTACCCGCCCGCCTGC	TGAGGTAGTAGATTGTATAGTTTCCTCTCCTAACCTCGCTCTCGCGGCCTAGCTTTACCCGCCCGCCTGC	1
1455	Homo sapiens	MIMAT0000067_MirBase_let-7f_microRNA	TGAGGTAGTAGATTGTATAGTT	ENSG00000139131_ENST00000324868_YARS2_mRNA	ATCATTCATTCTCAAGACCTCTGAAGGGTTGGCTCCAGAACTTAGACCTTTGCTTATGCAAATCAGAAAAACAGA	TGAGGTAGTAGATTGTATAGTTATCATTCATTCTCAAGACCTCTGAAGGGTTGGCTCCAGAACTTAGACCTTTGCTTATGCAAATCAGAAAAACAGA	1
1456	Homo sapiens	MIMAT0000067_MirBase_let-7f_microRNA	TGAGGTAGTAGATTGTATAGTT	ENSG00000124562_ENST00000244520_SNRPC_mRNA	AATGATGGGCCCTCCTCCTCCTGGGATGATGCCAGTGGGACCTGCTCCTGGAA	TGAGGTAGTAGATTGTATAGTTAATGATGGGCCCTCCTCCTCCTGGGATGATGCCAGTGGGACCTGCTCCTGGAA	1
1457	Homo sapiens	MIMAT0000067_MirBase_let-7f_microRNA	TGAGGTAGTAGATTGTATAGTT	ENSG00000198786_ENST00000361567_MT-ND5_mRNA	TCTCACTTCAACCTCCCTCACCATTGGCAGCCTAGCATTAGCAGGAA	TGAGGTAGTAGATTGTATAGTTTCTCACTTCAACCTCCCTCACCATTGGCAGCCTAGCATTAGCAGGAA	1
1458	Homo sapiens	MIMAT0000067_MirBase_let-7f_microRNA	TGAGGTAGTAGATTGTATAGTT	ENSG00000184110_ENST00000331666_EIF3S8_mRNA	AAACCACACCTCAGTCACTAAAGGTCTGTTTAAAGTTGTTCTGG	TGAGGTAGTAGATTGTATAGTTAAACCACACCTCAGTCACTAAAGGTCTGTTTAAAGTTGTTCTGG	1
1459	Homo sapiens	MIMAT0000067_MirBase_let-7f_microRNA	TGAGGTAGTAGATTGTATAGTT	ENSG00000114098_ENST00000481646_ARMC8_mRNA	AGTTACTGGGAGATAACTTCGAAGGATTTTGCAACAAATTCGA	TGAGGTAGTAGATTGTATAGTTAGTTACTGGGAGATAACTTCGAAGGATTTTGCAACAAATTCGA	1
1460	Homo sapiens	MIMAT0000067_MirBase_let-7f_microRNA	TGAGGTAGTAGATTGTATAGTT	ENSG00000099814_ENST00000414716_KIAA0284_mRNA	TTGGGGCTGCCCTGTGGAGGCCTCCTGGGTATGGACCAGGGGC	TGAGGTAGTAGATTGTATAGTTTTGGGGCTGCCCTGTGGAGGCCTCCTGGGTATGGACCAGGGGC	1
1461	Homo sapiens	MIMAT0000067_MirBase_let-7f_microRNA	TGAGGTAGTAGATTGTATAGTT	ENSG00000137073_ENST00000379238_UBAP2_mRNA	AGTTTGGGGCTCTGGAATTTGGGTCAGAACCTTCTCTCTCTGAA	TGAGGTAGTAGATTGTATAGTTAGTTTGGGGCTCTGGAATTTGGGTCAGAACCTTCTCTCTCTGAA	1
1462	Homo sapiens	MIMAT0000067_MirBase_let-7f_microRNA	TGAGGTAGTAGATTGTATAGTT	ENSG00000158545_ENST00000301011_ZC3H18_mRNA	GAATCCCAGCCTCCCTCCCCAGAGCAGAAGTCCCGCAGGACAGAC	TGAGGTAGTAGATTGTATAGTTGAATCCCAGCCTCCCTCCCCAGAGCAGAAGTCCCGCAGGACAGAC	1
1463	Homo sapiens	MIMAT0000067_MirBase_let-7f_microRNA	TGAGGTAGTAGATTGTATAGTT	ENSG00000116604_ENST00000348159_MEF2D_mRNA	CCCCCACCTACCCACAGCACCCAGCTTGGAGCCCCCAGCCGCAAGC	TGAGGTAGTAGATTGTATAGTTCCCCCACCTACCCACAGCACCCAGCTTGGAGCCCCCAGCCGCAAGC	1
1464	Homo sapiens	MIMAT0000067_MirBase_let-7f_microRNA	TGAGGTAGTAGATTGTATAGTT	ENSG00000005302_ENST00000337339_MSL3_mRNA	ATTCTCGGGTGCCCCAGGCCGGGGAGAGCCAGCGTGTACTTTG	TGAGGTAGTAGATTGTATAGTTATTCTCGGGTGCCCCAGGCCGGGGAGAGCCAGCGTGTACTTTG	1
1465	Homo sapiens	MIMAT0000068_MirBase_miR-15a_microRNA	TAGCAGCACATAATGGTTTGTG	ENSG00000166167_ENST00000370187_BTRC_mRNA	ACCTGGATGCCAAATCACTATGTGCTGCTGAACTTGTGTGCAAGG	TAGCAGCACATAATGGTTTGTGACCTGGATGCCAAATCACTATGTGCTGCTGAACTTGTGTGCAAGG	1
1466	Homo sapiens	MIMAT0000068_MirBase_miR-15a_microRNA	TAGCAGCACATAATGGTTTGTG	ENSG00000113312_ENST00000231238_TTC1_mRNA	AAAAGCTTTACAAGCTGACTTGGAATTGTGTGCTGCTTGCTGTTAGC	TAGCAGCACATAATGGTTTGTGAAAAGCTTTACAAGCTGACTTGGAATTGTGTGCTGCTTGCTGTTAGC	1
1467	Homo sapiens	MIMAT0000068_MirBase_miR-15a_microRNA	TAGCAGCACATAATGGTTTGTG	ENSG00000185697_ENST00000402282_MYBL1_mRNA	AAACTTCAACACAAACCTTGTGCAGCTATGGATCATATGCAAACCCAGAATCAGTTTTACATACCTGTT	TAGCAGCACATAATGGTTTGTGAAACTTCAACACAAACCTTGTGCAGCTATGGATCATATGCAAACCCAGAATCAGTTTTACATACCTGTT	1
1468	Homo sapiens	MIMAT0000068_MirBase_miR-15a_microRNA	TAGCAGCACATAATGGTTTGTG	ENSG00000111641_ENST00000399466_NOP2_mRNA	AATGTGGATGAGGAACCATTTGTGCTGCCCCCTGCTGGGGAGATGGAGCAGGATGCCCAGG	TAGCAGCACATAATGGTTTGTGAATGTGGATGAGGAACCATTTGTGCTGCCCCCTGCTGGGGAGATGGAGCAGGATGCCCAGG	1
1469	Homo sapiens	MIMAT0000068_MirBase_miR-15a_microRNA	TAGCAGCACATAATGGTTTGTG	ENSG00000130726_ENST00000253024_TRIM28_mRNA	ATGCGAACCAGTGCTGCACTAGCTGTGAGGATAATGCCCCAGCCA	TAGCAGCACATAATGGTTTGTGATGCGAACCAGTGCTGCACTAGCTGTGAGGATAATGCCCCAGCCA	1
1470	Homo sapiens	MIMAT0000068_MirBase_miR-15a_microRNA	TAGCAGCACATAATGGTTTGTG	ENSG00000119777_ENST00000238788_TMEM214_mRNA	GCTTTTCCACCAGAATGTGCTGCTGCCACTGTGGCACCTCTTGCTTGAGGCC	TAGCAGCACATAATGGTTTGTGGCTTTTCCACCAGAATGTGCTGCTGCCACTGTGGCACCTCTTGCTTGAGGCC	1
1471	Homo sapiens	MIMAT0000068_MirBase_miR-15a_microRNA	TAGCAGCACATAATGGTTTGTG	ENSG00000150907_ENST00000379561_FOXO1_mRNA	CCAATGTGTGCAGGTTATGTGCTGCTGTAGATAAGGACTGTGCCATTGGAAAT	TAGCAGCACATAATGGTTTGTGCCAATGTGTGCAGGTTATGTGCTGCTGTAGATAAGGACTGTGCCATTGGAAAT	1
1472	Homo sapiens	MIMAT0000068_MirBase_miR-15a_microRNA	TAGCAGCACATAATGGTTTGTG	ENSG00000133059_ENST00000367162_DSTYK_mRNA	ACAAATACCAGATGTGCTGTATAATAAAGATCACATTAACGTTT	TAGCAGCACATAATGGTTTGTGACAAATACCAGATGTGCTGTATAATAAAGATCACATTAACGTTT	1
1473	Homo sapiens	MIMAT0000068_MirBase_miR-15a_microRNA	TAGCAGCACATAATGGTTTGTG	ENSG00000188647_ENST00000415701_PTAR1_mRNA	TGTAACTTTTGTGTGCTGCTTTATTTCTAGAGTTTGCATTTTTTAAT	TAGCAGCACATAATGGTTTGTGTGTAACTTTTGTGTGCTGCTTTATTTCTAGAGTTTGCATTTTTTAAT	1
1474	Homo sapiens	MIMAT0000068_MirBase_miR-15a_microRNA	TAGCAGCACATAATGGTTTGTG	ENSG00000025796_ENST00000369002_SEC63_mRNA	ATTTGAAAAGGAGCAGTCCATCTGTGCTGCAGAGGAACAGCCAGCAGAAGATGGG	TAGCAGCACATAATGGTTTGTGATTTGAAAAGGAGCAGTCCATCTGTGCTGCAGAGGAACAGCCAGCAGAAGATGGG	1
1475	Homo sapiens	MIMAT0000068_MirBase_miR-15a_microRNA	TAGCAGCACATAATGGTTTGTG	ENSG00000169710_ENST00000306749_FASN_mRNA	CGCCTCCGGTGTGTGCTGCTCTCCAACCTCAGCAGCACCTCCCACGT	TAGCAGCACATAATGGTTTGTGCGCCTCCGGTGTGTGCTGCTCTCCAACCTCAGCAGCACCTCCCACGT	1
1476	Homo sapiens	MIMAT0000068_MirBase_miR-15a_microRNA	TAGCAGCACATAATGGTTTGTG	ENSG00000099991_ENST00000398319_CABIN1_mRNA	TTGCCTGGCACATGAACCGCTCCATCGTGCTGCTGCTCAAGGTGCTGGCCCAGCTGCGGGACC	TAGCAGCACATAATGGTTTGTGTTGCCTGGCACATGAACCGCTCCATCGTGCTGCTGCTCAAGGTGCTGGCCCAGCTGCGGGACC	1
1477	Homo sapiens	MIMAT0000068_MirBase_miR-15a_microRNA	TAGCAGCACATAATGGTTTGTG	ENSG00000110429_ENST00000265651_FBXO3_mRNA	ATTGACCATTATGCTGCTATTAAAAAGGCCTGGGATGATCTCAAGA	TAGCAGCACATAATGGTTTGTGATTGACCATTATGCTGCTATTAAAAAGGCCTGGGATGATCTCAAGA	1
1478	Homo sapiens	MIMAT0000068_MirBase_miR-15a_microRNA	TAGCAGCACATAATGGTTTGTG	ENSG00000165672_ENST00000298510_PRDX3_mRNA	AGATTTCCCGAGACTACGGTGTGCTGTTAGAAGGTTCTGGTCTTGCACTAAGA	TAGCAGCACATAATGGTTTGTGAGATTTCCCGAGACTACGGTGTGCTGTTAGAAGGTTCTGGTCTTGCACTAAGA	1
1479	Homo sapiens	MIMAT0000068_MirBase_miR-15a_microRNA	TAGCAGCACATAATGGTTTGTG	ENSG00000131023_ENST00000253339_BX276089-1_mRNA	AATTTATCTAAACCATCTGATGCTGCTAAGGCTGAGCATAACATGAGTAAAATGTCAACCGA	TAGCAGCACATAATGGTTTGTGAATTTATCTAAACCATCTGATGCTGCTAAGGCTGAGCATAACATGAGTAAAATGTCAACCGA	1
1480	Homo sapiens	MIMAT0000068_MirBase_miR-15a_microRNA	TAGCAGCACATAATGGTTTGTG	ENSG00000071553_ENST00000369762_ATP6AP1_mRNA	TAGATCCCGCCCTGGAGCTGGGTCCCAGGAATGTGCTGCTGTTCCTGCAGGACAAGCTGAGCATTGAG	TAGCAGCACATAATGGTTTGTGTAGATCCCGCCCTGGAGCTGGGTCCCAGGAATGTGCTGCTGTTCCTGCAGGACAAGCTGAGCATTGAG	1
1481	Homo sapiens	MIMAT0000068_MirBase_miR-15a_microRNA	TAGCAGCACATAATGGTTTGTG	ENSG00000118971_ENST00000261254_CCND2_mRNA	TAGCTGTAATGTTTCACAGAGTGTGCTGCTATTTTATAAACATTTTTATAATATA	TAGCAGCACATAATGGTTTGTGTAGCTGTAATGTTTCACAGAGTGTGCTGCTATTTTATAAACATTTTTATAATATA	1
1482	Homo sapiens	MIMAT0000068_MirBase_miR-15a_microRNA	TAGCAGCACATAATGGTTTGTG	ENSG00000115966_ENST00000264110_ATF2_mRNA	TACAGGTTCCCAATGTGCTGCTTACAAGTTCTGACTCAAGTGTAATTA	TAGCAGCACATAATGGTTTGTGTACAGGTTCCCAATGTGCTGCTTACAAGTTCTGACTCAAGTGTAATTA	1
1483	Homo sapiens	MIMAT0000068_MirBase_miR-15a_microRNA	TAGCAGCACATAATGGTTTGTG	ENSG00000013275_ENST00000157812_PSMC4_mRNA	CTCCAACTATTATGTGCGCATCCTGAGCACCATCGATCGGGAGC	TAGCAGCACATAATGGTTTGTGCTCCAACTATTATGTGCGCATCCTGAGCACCATCGATCGGGAGC	1
1484	Homo sapiens	MIMAT0000068_MirBase_miR-15a_microRNA	TAGCAGCACATAATGGTTTGTG	ENSG00000069956_ENST00000261845_MAPK6_mRNA	CACACAAACCTTTAACTCAGCTGCTTCCAGGAATTAGTCGAGAAGCACTGGATTTCCTGG	TAGCAGCACATAATGGTTTGTGCACACAAACCTTTAACTCAGCTGCTTCCAGGAATTAGTCGAGAAGCACTGGATTTCCTGG	1
1485	Homo sapiens	MIMAT0000068_MirBase_miR-15a_microRNA	TAGCAGCACATAATGGTTTGTG	ENSG00000185658_ENST00000341322_BRWD1_mRNA	GCACAGTGTGACTGCTTCAAACCTATGTTCTGCTGCTATCTCCTATAGAGGAGGGCAGACTTTTTTTTCTT	TAGCAGCACATAATGGTTTGTGGCACAGTGTGACTGCTTCAAACCTATGTTCTGCTGCTATCTCCTATAGAGGAGGGCAGACTTTTTTTTCTT	1
1486	Homo sapiens	MIMAT0000068_MirBase_miR-15a_microRNA	TAGCAGCACATAATGGTTTGTG	ENSG00000057608_ENST00000380191_GDI2_mRNA	AGCTATGTGCTGCTGCTGCTCAAGAGCTGGATCCATACAGGTTGTG	TAGCAGCACATAATGGTTTGTGAGCTATGTGCTGCTGCTGCTCAAGAGCTGGATCCATACAGGTTGTG	1
1487	Homo sapiens	MIMAT0000068_MirBase_miR-15a_microRNA	TAGCAGCACATAATGGTTTGTG	ENSG00000110092_ENST00000227507_CCND1_mRNA	GCTTCTGTGTATCTCTTTCACATTGTTTGCTGCTATTGGAGGATCAGTTTTTTGTTTTACAATGTCAT	TAGCAGCACATAATGGTTTGTGGCTTCTGTGTATCTCTTTCACATTGTTTGCTGCTATTGGAGGATCAGTTTTTTGTTTTACAATGTCAT	1
1488	Homo sapiens	MIMAT0000068_MirBase_miR-15a_microRNA	TAGCAGCACATAATGGTTTGTG	ENSG00000121940_ENST00000415331_CLCC1_mRNA	ATTGACCCCACAGACATGCTTAACTATGATGCTGCTTCAGGAACAATGAGAAAATCTCAGGCAAAATAT	TAGCAGCACATAATGGTTTGTGATTGACCCCACAGACATGCTTAACTATGATGCTGCTTCAGGAACAATGAGAAAATCTCAGGCAAAATAT	1
1489	Homo sapiens	MIMAT0000068_MirBase_miR-15a_microRNA	TAGCAGCACATAATGGTTTGTG	ENSG00000111642_ENST00000357008_CHD4_mRNA	CCATGTGCTGCTGACATCCTATGAATTGATCACCATTGACATGGCT	TAGCAGCACATAATGGTTTGTGCCATGTGCTGCTGACATCCTATGAATTGATCACCATTGACATGGCT	1
1490	Homo sapiens	MIMAT0000068_MirBase_miR-15a_microRNA	TAGCAGCACATAATGGTTTGTG	ENSG00000132141_ENST00000314144_CCT6B_mRNA	CTCACCAAAGATGGCAATGTGCTGCTCGATGAGATGCAAATTCAACATCCAACAGCTTCCTTGATAGCAAAAGT	TAGCAGCACATAATGGTTTGTGCTCACCAAAGATGGCAATGTGCTGCTCGATGAGATGCAAATTCAACATCCAACAGCTTCCTTGATAGCAAAAGT	1
1491	Homo sapiens	MIMAT0000068_MirBase_miR-15a_microRNA	TAGCAGCACATAATGGTTTGTG	ENSG00000138386_ENST00000337386_NAB1_mRNA	CCCCAAATGTGCTGCCACCACCTGTGTGCAGAGCTTGGGACAGG	TAGCAGCACATAATGGTTTGTGCCCCAAATGTGCTGCCACCACCTGTGTGCAGAGCTTGGGACAGG	1
1492	Homo sapiens	MIMAT0000068_MirBase_miR-15a_microRNA	TAGCAGCACATAATGGTTTGTG	ENSG00000130294_ENST00000320389_KIF1A_mRNA	ACCTGTGCCACACGACCAGCTGTGCTCCCAGCAGAGGCTGTGCGTGTCAGTT	TAGCAGCACATAATGGTTTGTGACCTGTGCCACACGACCAGCTGTGCTCCCAGCAGAGGCTGTGCGTGTCAGTT	1
1493	Homo sapiens	MIMAT0000068_MirBase_miR-15a_microRNA	TAGCAGCACATAATGGTTTGTG	ENSG00000117519_ENST00000370206_CNN3_mRNA	GATCCCAAATACTGTGCTGCTCCTACAGAACCTGTCATTCACAACGGA	TAGCAGCACATAATGGTTTGTGGATCCCAAATACTGTGCTGCTCCTACAGAACCTGTCATTCACAACGGA	1
1494	Homo sapiens	MIMAT0000068_MirBase_miR-15a_microRNA	TAGCAGCACATAATGGTTTGTG	ENSG00000129515_ENST00000396526_SNX6_mRNA	TCCCACAAAAGTGCTGCAGATGATTACAATAGAATTGGTTCTTCATTA	TAGCAGCACATAATGGTTTGTGTCCCACAAAAGTGCTGCAGATGATTACAATAGAATTGGTTCTTCATTA	1
1495	Homo sapiens	MIMAT0000068_MirBase_miR-15a_microRNA	TAGCAGCACATAATGGTTTGTG	ENSG00000110435_ENST00000227868_PDHX_mRNA	AATCATAAAAGATGCTGCTGCTAAAGGTATCCAGGAAATTGCTGACTCTGTAAAGGCTCTATCAAAGAA	TAGCAGCACATAATGGTTTGTGAATCATAAAAGATGCTGCTGCTAAAGGTATCCAGGAAATTGCTGACTCTGTAAAGGCTCTATCAAAGAA	1
1496	Homo sapiens	MIMAT0000068_MirBase_miR-15a_microRNA	TAGCAGCACATAATGGTTTGTG	ENSG00000138073_ENST00000260643_PREB_mRNA	TATTGTGACCATCCTGCTGCTCCAGAGTGCCTTTCCAGGTTTCCTTTAGCTTC	TAGCAGCACATAATGGTTTGTGTATTGTGACCATCCTGCTGCTCCAGAGTGCCTTTCCAGGTTTCCTTTAGCTTC	1
1497	Homo sapiens	MIMAT0000068_MirBase_miR-15a_microRNA	TAGCAGCACATAATGGTTTGTG	ENSG00000015568_ENST00000016946_RGPD5_mRNA	ATTGGTTTCCAATTTAGTTTAACTGAAATTTGCTGCTGATATGTTGAGTTTGTTCTTTAAAAAAT	TAGCAGCACATAATGGTTTGTGATTGGTTTCCAATTTAGTTTAACTGAAATTTGCTGCTGATATGTTGAGTTTGTTCTTTAAAAAAT	1
1498	Homo sapiens	MIMAT0000068_MirBase_miR-15a_microRNA	TAGCAGCACATAATGGTTTGTG	ENSG00000163249_ENST00000295414_CCNYL1_mRNA	AAACCAAAAAGCTGCTGGATAACATTTGTCATTCATATTCTTTGCAAGCAT	TAGCAGCACATAATGGTTTGTGAAACCAAAAAGCTGCTGGATAACATTTGTCATTCATATTCTTTGCAAGCAT	1
1499	Homo sapiens	MIMAT0000068_MirBase_miR-15a_microRNA	TAGCAGCACATAATGGTTTGTG	ENSG00000138381_ENST00000260952_ASNSD1_mRNA	AGAAGAATTCTCTAAAGATGTTGCTGCTGCTGCTGCTGACAGTCCTAATAAACATG	TAGCAGCACATAATGGTTTGTGAGAAGAATTCTCTAAAGATGTTGCTGCTGCTGCTGCTGACAGTCCTAATAAACATG	1
1500	Homo sapiens	MIMAT0000068_MirBase_miR-15a_microRNA	TAGCAGCACATAATGGTTTGTG	ENSG00000148688_ENST00000413330_RPP30_mRNA	ACTTACACAAGAATCCTAATTTGAAATGCTGCTTCCAGGAGACCTGACTTAGAAAATTGGACAAATAAAG	TAGCAGCACATAATGGTTTGTGACTTACACAAGAATCCTAATTTGAAATGCTGCTTCCAGGAGACCTGACTTAGAAAATTGGACAAATAAAG	1
1501	Homo sapiens	MIMAT0000068_MirBase_miR-15a_microRNA	TAGCAGCACATAATGGTTTGTG	ENSG00000122786_ENST00000361901_CALD1_mRNA	CTGTTATCTTTACGAGGTAAAACTGCAAGCTGACTAGCATGTTCTGTGAATCTGCCATTCCTAAAAAT	TAGCAGCACATAATGGTTTGTGCTGTTATCTTTACGAGGTAAAACTGCAAGCTGACTAGCATGTTCTGTGAATCTGCCATTCCTAAAAAT	1
1502	Homo sapiens	MIMAT0000068_MirBase_miR-15a_microRNA	TAGCAGCACATAATGGTTTGTG	ENSG00000115758_ENST00000234111_ODC1_mRNA	ACAGGATTTGACTGTGCTAGCAAGACTGAAATACAGTTGGTGC	TAGCAGCACATAATGGTTTGTGACAGGATTTGACTGTGCTAGCAAGACTGAAATACAGTTGGTGC	1
1503	Homo sapiens	MIMAT0000068_MirBase_miR-15a_microRNA	TAGCAGCACATAATGGTTTGTG	ENSG00000197903_ENST00000396891_HIST1H2BK_mRNA	ACTTCCCGTTTTCTCGATCTGCTGCTCGTCTCAGGCTCGTAGTTCGCCTT	TAGCAGCACATAATGGTTTGTGACTTCCCGTTTTCTCGATCTGCTGCTCGTCTCAGGCTCGTAGTTCGCCTT	1
1504	Homo sapiens	MIMAT0000068_MirBase_miR-15a_microRNA	TAGCAGCACATAATGGTTTGTG	ENSG00000165494_ENST00000298281_PCF11_mRNA	GTTTTTTGAAAAGGTGCATGAAGAAGTTGTGCTCAAAACTCAA	TAGCAGCACATAATGGTTTGTGGTTTTTTGAAAAGGTGCATGAAGAAGTTGTGCTCAAAACTCAA	1
1505	Homo sapiens	MIMAT0000068_MirBase_miR-15a_microRNA	TAGCAGCACATAATGGTTTGTG	ENSG00000023909_ENST00000370238_GCLM_mRNA	TAAATTTGTGTCTGTAACCTGAATAGTTTGAAAACTTCTTTAAAAATCT	TAGCAGCACATAATGGTTTGTGTAAATTTGTGTCTGTAACCTGAATAGTTTGAAAACTTCTTTAAAAATCT	1
1506	Homo sapiens	MIMAT0000068_MirBase_miR-15a_microRNA	TAGCAGCACATAATGGTTTGTG	ENSG00000073009_ENST00000369606_IKBKG_mRNA	CTTCCGGATCCCACAGCTATGACACCGGAAGCCGGAAGCGTGGT	TAGCAGCACATAATGGTTTGTGCTTCCGGATCCCACAGCTATGACACCGGAAGCCGGAAGCGTGGT	1
1507	Homo sapiens	MIMAT0000068_MirBase_miR-15a_microRNA	TAGCAGCACATAATGGTTTGTG	ENSG00000135503_ENST00000257963_ACVR1B_mRNA	TGGAAGTCTTGGGTGTTAGTGTCAGCCATGGGAAATGAGCCAG	TAGCAGCACATAATGGTTTGTGTGGAAGTCTTGGGTGTTAGTGTCAGCCATGGGAAATGAGCCAG	1
1508	Homo sapiens	MIMAT0000068_MirBase_miR-15a_microRNA	TAGCAGCACATAATGGTTTGTG	ENSG00000117215_ENST00000375105_PLA2G2D_mRNA	GTGGATGGGAATCTTGGGAGAAGCCCAAGCAAGGGAGCCCTCA	TAGCAGCACATAATGGTTTGTGGTGGATGGGAATCTTGGGAGAAGCCCAAGCAAGGGAGCCCTCA	1
1509	Homo sapiens	MIMAT0000069_MirBase_miR-16_microRNA	TAGCAGCACGTAAATATTGGCG	ENSG00000184634_ENST00000374080_MED12_mRNA	CTGGATGTCTATGCCAAGTACGTGCTGCGCAGCATCTGCCAACAGGAATGGGT	TAGCAGCACGTAAATATTGGCGCTGGATGTCTATGCCAAGTACGTGCTGCGCAGCATCTGCCAACAGGAATGGGT	1
1510	Homo sapiens	MIMAT0000069_MirBase_miR-16_microRNA	TAGCAGCACGTAAATATTGGCG	ENSG00000127616_ENST00000429416_SMARCA4_mRNA	AGGCCAAGGGCGTGCTGCTGACTGATGGCTCCGAGAAGGACAAGAAGG	TAGCAGCACGTAAATATTGGCGAGGCCAAGGGCGTGCTGCTGACTGATGGCTCCGAGAAGGACAAGAAGG	1
1511	Homo sapiens	MIMAT0000069_MirBase_miR-16_microRNA	TAGCAGCACGTAAATATTGGCG	ENSG00000100304_ENST00000216129_TTLL12_mRNA	AGGAAACTCAGCCAGGAGAGGCCAGGCGTGCTGCTGAACCAGTTCCCCTGCGAGAACCTGCTGAC	TAGCAGCACGTAAATATTGGCGAGGAAACTCAGCCAGGAGAGGCCAGGCGTGCTGCTGAACCAGTTCCCCTGCGAGAACCTGCTGAC	1
1512	Homo sapiens	MIMAT0000069_MirBase_miR-16_microRNA	TAGCAGCACGTAAATATTGGCG	ENSG00000185818_ENST00000331662_NAT8L_mRNA	ACACATGGGCGCCAGTGACCACTACGTGCTGCCGGGCATGACCCTCTCGCTGGCTGAGCGCC	TAGCAGCACGTAAATATTGGCGACACATGGGCGCCAGTGACCACTACGTGCTGCCGGGCATGACCCTCTCGCTGGCTGAGCGCC	1
1513	Homo sapiens	MIMAT0000069_MirBase_miR-16_microRNA	TAGCAGCACGTAAATATTGGCG	ENSG00000168758_ENST00000305476_SEMA4C_mRNA	CAAATGCCAATGGTTACGTGCGCTTACAACTAGGAGGGGAGGACCGGGG	TAGCAGCACGTAAATATTGGCGCAAATGCCAATGGTTACGTGCGCTTACAACTAGGAGGGGAGGACCGGGG	1
1514	Homo sapiens	MIMAT0000069_MirBase_miR-16_microRNA	TAGCAGCACGTAAATATTGGCG	ENSG00000133773_ENST00000256151_CCDC59_mRNA	ACAAGCCAAACGTGCTGCTAAGAAACAAGAATTCGAGAGGAGAAAACAGGA	TAGCAGCACGTAAATATTGGCGACAAGCCAAACGTGCTGCTAAGAAACAAGAATTCGAGAGGAGAAAACAGGA	1
1515	Homo sapiens	MIMAT0000069_MirBase_miR-16_microRNA	TAGCAGCACGTAAATATTGGCG	ENSG00000137713_ENST00000427203_PPP2R1B_mRNA	ATGACACACCAATGGTACGACGTGCTGCTGCTTCCAAATTGGGTGAATTTGCAAAAGTTTTGGAATTAG	TAGCAGCACGTAAATATTGGCGATGACACACCAATGGTACGACGTGCTGCTGCTTCCAAATTGGGTGAATTTGCAAAAGTTTTGGAATTAG	1
1516	Homo sapiens	MIMAT0000069_MirBase_miR-16_microRNA	TAGCAGCACGTAAATATTGGCG	ENSG00000166167_ENST00000370187_BTRC_mRNA	ATGCCAAATCACTATGTGCTGCTGAACTTGTGTGCAAGGAATGGTACCGAGTG	TAGCAGCACGTAAATATTGGCGATGCCAAATCACTATGTGCTGCTGAACTTGTGTGCAAGGAATGGTACCGAGTG	1
1517	Homo sapiens	MIMAT0000069_MirBase_miR-16_microRNA	TAGCAGCACGTAAATATTGGCG	ENSG00000164818_ENST00000297440_HEATR2_mRNA	AGCTCTTGGACGTGCTGCTGACAATAGTGGCCCTCGCAGGTGCTACCGGC	TAGCAGCACGTAAATATTGGCGAGCTCTTGGACGTGCTGCTGACAATAGTGGCCCTCGCAGGTGCTACCGGC	1
1518	Homo sapiens	MIMAT0000069_MirBase_miR-16_microRNA	TAGCAGCACGTAAATATTGGCG	ENSG00000125166_ENST00000245206_GOT2_mRNA	TATTCTAGGCTTTGCGTGCTGCTAGCTGGGTTCAGGCTTCACCCACTGGAAAGAACCACCATCT	TAGCAGCACGTAAATATTGGCGTATTCTAGGCTTTGCGTGCTGCTAGCTGGGTTCAGGCTTCACCCACTGGAAAGAACCACCATCT	1
1519	Homo sapiens	MIMAT0000069_MirBase_miR-16_microRNA	TAGCAGCACGTAAATATTGGCG	ENSG00000120158_ENST00000381750_RCL1_mRNA	CCTTACCTGGAGGAAGAATGTGCCTTCAGGCCACAGTCGTGCTGCTAGAACAGTCTCGTAGCTGCAGTTCAGCTGT	TAGCAGCACGTAAATATTGGCGCCTTACCTGGAGGAAGAATGTGCCTTCAGGCCACAGTCGTGCTGCTAGAACAGTCTCGTAGCTGCAGTTCAGCTGT	1
1520	Homo sapiens	MIMAT0000069_MirBase_miR-16_microRNA	TAGCAGCACGTAAATATTGGCG	ENSG00000140829_ENST00000268482_DHX38_mRNA	GGCCAACGTGGTGCTGCTGCTCAAGTCCCTCGGGGTGCAGGACCTG	TAGCAGCACGTAAATATTGGCGGGCCAACGTGGTGCTGCTGCTCAAGTCCCTCGGGGTGCAGGACCTG	1
1521	Homo sapiens	MIMAT0000069_MirBase_miR-16_microRNA	TAGCAGCACGTAAATATTGGCG	ENSG00000155393_ENST00000299192_HEATR3_mRNA	AGCCAATGAGACTGTGAACGTGCTGTGGAATATATGTGAATGCAGTAGTAGAGCAG	TAGCAGCACGTAAATATTGGCGAGCCAATGAGACTGTGAACGTGCTGTGGAATATATGTGAATGCAGTAGTAGAGCAG	1
1522	Homo sapiens	MIMAT0000069_MirBase_miR-16_microRNA	TAGCAGCACGTAAATATTGGCG	ENSG00000093000_ENST00000347635_NUP50_mRNA	ATTGCCAAGTTGCTGCTGCTTCCACCGCCCCTTAAAGTTAGTCAGT	TAGCAGCACGTAAATATTGGCGATTGCCAAGTTGCTGCTGCTTCCACCGCCCCTTAAAGTTAGTCAGT	1
1523	Homo sapiens	MIMAT0000069_MirBase_miR-16_microRNA	TAGCAGCACGTAAATATTGGCG	ENSG00000065665_ENST00000379033_SEC61A2_mRNA	AGTTGTTTGTTGCTGGTTTGATTGTGCTGCTGTTAGATGAGCTGCTACAGAAGGGTTAC	TAGCAGCACGTAAATATTGGCGAGTTGTTTGTTGCTGGTTTGATTGTGCTGCTGTTAGATGAGCTGCTACAGAAGGGTTAC	1
1524	Homo sapiens	MIMAT0000069_MirBase_miR-16_microRNA	TAGCAGCACGTAAATATTGGCG	ENSG00000164889_ENST00000485713_SLC4A2_mRNA	GGCCAACGTGCTGCGGGCTCTGCTGTTGAAACACAGCCACCCAA	TAGCAGCACGTAAATATTGGCGGGCCAACGTGCTGCGGGCTCTGCTGTTGAAACACAGCCACCCAA	1
1525	Homo sapiens	MIMAT0000069_MirBase_miR-16_microRNA	TAGCAGCACGTAAATATTGGCG	ENSG00000165629_ENST00000356708_ATP5C1_mRNA	GACGATATTGATGCTGACGTGCTGCAAAATTACCAAGAATACAATCTGGCCAACATCATCTACTA	TAGCAGCACGTAAATATTGGCGGACGATATTGATGCTGACGTGCTGCAAAATTACCAAGAATACAATCTGGCCAACATCATCTACTA	1
1526	Homo sapiens	MIMAT0000069_MirBase_miR-16_microRNA	TAGCAGCACGTAAATATTGGCG	ENSG00000095739_ENST00000375533_BAMBI_mRNA	CTGCGCCATGGCCGTGCTGCTCACCAAAGGTGAAATTCGATGCTACTGT	TAGCAGCACGTAAATATTGGCGCTGCGCCATGGCCGTGCTGCTCACCAAAGGTGAAATTCGATGCTACTGT	1
1527	Homo sapiens	MIMAT0000069_MirBase_miR-16_microRNA	TAGCAGCACGTAAATATTGGCG	ENSG00000147533_ENST00000520817_GOLGA7_mRNA	AATGTTGGAAAGATATGATACGTGCTGCTTGTTCATCACAAAAATCAGTAAGCACAATAAAGTGGATGCCA	TAGCAGCACGTAAATATTGGCGAATGTTGGAAAGATATGATACGTGCTGCTTGTTCATCACAAAAATCAGTAAGCACAATAAAGTGGATGCCA	1
1528	Homo sapiens	MIMAT0000069_MirBase_miR-16_microRNA	TAGCAGCACGTAAATATTGGCG	ENSG00000152291_ENST00000377386_TGOLN2_mRNA	CACCAATGGATTGTGCTGCTCTCGTTTCAGCTTTGATTTTTTTGTCCT	TAGCAGCACGTAAATATTGGCGCACCAATGGATTGTGCTGCTCTCGTTTCAGCTTTGATTTTTTTGTCCT	1
1529	Homo sapiens	MIMAT0000069_MirBase_miR-16_microRNA	TAGCAGCACGTAAATATTGGCG	ENSG00000187837_ENST00000343677_HIST1H1C_mRNA	TTGCGAAGCCCAAGAAAGCTGCCAAAAGTGCTGCTAAGGCTGTGAAGCCCAAGGCCGCTAAGCCCA	TAGCAGCACGTAAATATTGGCGTTGCGAAGCCCAAGAAAGCTGCCAAAAGTGCTGCTAAGGCTGTGAAGCCCAAGGCCGCTAAGCCCA	1
1530	Homo sapiens	MIMAT0000069_MirBase_miR-16_microRNA	TAGCAGCACGTAAATATTGGCG	ENSG00000008838_ENST00000394126_MED24_mRNA	GTGTGCCGACGTGCTGCAGCAGACAGCCACGCAGATCAAGTTTCC	TAGCAGCACGTAAATATTGGCGGTGTGCCGACGTGCTGCAGCAGACAGCCACGCAGATCAAGTTTCC	1
1531	Homo sapiens	MIMAT0000069_MirBase_miR-16_microRNA	TAGCAGCACGTAAATATTGGCG	ENSG00000009954_ENST00000339594_BAZ1B_mRNA	ACTTTCTCCAGGATGCACGTGCTGCTTGGGATGCTTGATGCCTGTATCAAGTGGGATATGTCCG	TAGCAGCACGTAAATATTGGCGACTTTCTCCAGGATGCACGTGCTGCTTGGGATGCTTGATGCCTGTATCAAGTGGGATATGTCCG	1
1532	Homo sapiens	MIMAT0000069_MirBase_miR-16_microRNA	TAGCAGCACGTAAATATTGGCG	ENSG00000122566_ENST00000354667_HNRNPA2B1_mRNA	AGTTGAGCCAAAACGTGCTGTAGCAAGAGAGGAATCTGGAAAACCA	TAGCAGCACGTAAATATTGGCGAGTTGAGCCAAAACGTGCTGTAGCAAGAGAGGAATCTGGAAAACCA	1
1533	Homo sapiens	MIMAT0000069_MirBase_miR-16_microRNA	TAGCAGCACGTAAATATTGGCG	ENSG00000005700_ENST00000306270_IBTK_mRNA	AGAAGATTTTGCCAAGTATGTGTTGTTGCTTGACTTCTTAAATA	TAGCAGCACGTAAATATTGGCGAGAAGATTTTGCCAAGTATGTGTTGTTGCTTGACTTCTTAAATA	1
1534	Homo sapiens	MIMAT0000069_MirBase_miR-16_microRNA	TAGCAGCACGTAAATATTGGCG	ENSG00000065526_ENST00000375759_SPEN_mRNA	GCCTACGTGCTGCAGATCTTCCCGCCCTGTGAGTTCTCTGAGAGT	TAGCAGCACGTAAATATTGGCGGCCTACGTGCTGCAGATCTTCCCGCCCTGTGAGTTCTCTGAGAGT	1
1535	Homo sapiens	MIMAT0000069_MirBase_miR-16_microRNA	TAGCAGCACGTAAATATTGGCG	ENSG00000168268_ENST00000422318_NT5DC2_mRNA	ATTGACGCCTTCCACTACGTGCAGCTGGGGACAGCCTACAGGGGCCTC	TAGCAGCACGTAAATATTGGCGATTGACGCCTTCCACTACGTGCAGCTGGGGACAGCCTACAGGGGCCTC	1
1536	Homo sapiens	MIMAT0000069_MirBase_miR-16_microRNA	TAGCAGCACGTAAATATTGGCG	ENSG00000072135_ENST00000175756_PTPN18_mRNA	TGAGGAAGAACCGCTACAAAGACGTGCTGCCTTATGATCAGACGCGAGTAATCCTCTC	TAGCAGCACGTAAATATTGGCGTGAGGAAGAACCGCTACAAAGACGTGCTGCCTTATGATCAGACGCGAGTAATCCTCTC	1
1537	Homo sapiens	MIMAT0000069_MirBase_miR-16_microRNA	TAGCAGCACGTAAATATTGGCG	ENSG00000106009_ENST00000340611_C7orf27_mRNA	TCCAGTGTCGTGCTGCTGCAGGAGCACCCCTGCCTGGTGGAGCTGCTGTCCCATGTGCTGAAAGTCCAGGACCTG	TAGCAGCACGTAAATATTGGCGTCCAGTGTCGTGCTGCTGCAGGAGCACCCCTGCCTGGTGGAGCTGCTGTCCCATGTGCTGAAAGTCCAGGACCTG	1
1538	Homo sapiens	MIMAT0000069_MirBase_miR-16_microRNA	TAGCAGCACGTAAATATTGGCG	ENSG00000196924_ENST00000369863_FLNA_mRNA	ACTGGCCGCAGGAGGCTGGCGAGTATGCCGTTCACGTGCTGTGCAACAGCGAAGACATCCGCCTCAGCC	TAGCAGCACGTAAATATTGGCGACTGGCCGCAGGAGGCTGGCGAGTATGCCGTTCACGTGCTGTGCAACAGCGAAGACATCCGCCTCAGCC	1
1539	Homo sapiens	MIMAT0000069_MirBase_miR-16_microRNA	TAGCAGCACGTAAATATTGGCG	ENSG00000010322_ENST00000345716_NISCH_mRNA	ACTGCCTGCGTGCTGCTCTCCACCAAGGCTGTGTACTTTGTGCTC	TAGCAGCACGTAAATATTGGCGACTGCCTGCGTGCTGCTCTCCACCAAGGCTGTGTACTTTGTGCTC	1
1540	Homo sapiens	MIMAT0000069_MirBase_miR-16_microRNA	TAGCAGCACGTAAATATTGGCG	ENSG00000112592_ENST00000392092_TBP_mRNA	GAGTTGCTCATACCGTGCTGCTATCTGGGCAGCGCTGCCCATTTATTTA	TAGCAGCACGTAAATATTGGCGGAGTTGCTCATACCGTGCTGCTATCTGGGCAGCGCTGCCCATTTATTTA	1
1541	Homo sapiens	MIMAT0000069_MirBase_miR-16_microRNA	TAGCAGCACGTAAATATTGGCG	ENSG00000112664_ENST00000358797_NUDT3_mRNA	TTAAAATAGAAGACGCCATAAAAGTGCTGCAGTATCACAAACCCGTGCAGGCATCATA	TAGCAGCACGTAAATATTGGCGTTAAAATAGAAGACGCCATAAAAGTGCTGCAGTATCACAAACCCGTGCAGGCATCATA	1
1542	Homo sapiens	MIMAT0000069_MirBase_miR-16_microRNA	TAGCAGCACGTAAATATTGGCG	ENSG00000173638_ENST00000311124_SLC19A1_mRNA	ACACGCCGGTGCTGCTGCTGCAGGGGCTCAGCTTCGTGTCGGT	TAGCAGCACGTAAATATTGGCGACACGCCGGTGCTGCTGCTGCAGGGGCTCAGCTTCGTGTCGGT	1
1543	Homo sapiens	MIMAT0000069_MirBase_miR-16_microRNA	TAGCAGCACGTAAATATTGGCG	ENSG00000134049_ENST00000256433_IER3IP1_mRNA	AACGCCATCGCAGTGCTGCACGAGGAGCGATTCCTCAAGAACATTGGCTGGGGAACAGACCAGGGAA	TAGCAGCACGTAAATATTGGCGAACGCCATCGCAGTGCTGCACGAGGAGCGATTCCTCAAGAACATTGGCTGGGGAACAGACCAGGGAA	1
1544	Homo sapiens	MIMAT0000069_MirBase_miR-16_microRNA	TAGCAGCACGTAAATATTGGCG	ENSG00000100304_ENST00000216129_TTLL12_mRNA	AAAGGTCAAGTTCGACATCCGCTACATCGTGCTGCTGCGGTCAGTGAGGCCCCTACGGTTGTTCGTGTATGATGT	TAGCAGCACGTAAATATTGGCGAAAGGTCAAGTTCGACATCCGCTACATCGTGCTGCTGCGGTCAGTGAGGCCCCTACGGTTGTTCGTGTATGATGT	1
1545	Homo sapiens	MIMAT0000069_MirBase_miR-16_microRNA	TAGCAGCACGTAAATATTGGCG	ENSG00000140526_ENST00000355100_ABHD2_mRNA	GTTCTGAAAGCCTCCGTGCTGCTGGATCTTTGGGGGGAAATACAGGATCCTT	TAGCAGCACGTAAATATTGGCGGTTCTGAAAGCCTCCGTGCTGCTGGATCTTTGGGGGGAAATACAGGATCCTT	1
1546	Homo sapiens	MIMAT0000069_MirBase_miR-16_microRNA	TAGCAGCACGTAAATATTGGCG	ENSG00000104341_ENST00000445593_LAPTM4B_mRNA	AATGGTGCTGCCAAGGAGCCACCGCCACCTTACGTGTCTGCCTAAGCCTTCAAGTGGGCGGAGCTGAGGGCA	TAGCAGCACGTAAATATTGGCGAATGGTGCTGCCAAGGAGCCACCGCCACCTTACGTGTCTGCCTAAGCCTTCAAGTGGGCGGAGCTGAGGGCA	1
1547	Homo sapiens	MIMAT0000069_MirBase_miR-16_microRNA	TAGCAGCACGTAAATATTGGCG	ENSG00000076826_ENST00000446248_KIAA1543_mRNA	GATTTCTCGCGGGCCAAGGCGGCGGCCAGCCTGGCGTGGGTGCTGCG	TAGCAGCACGTAAATATTGGCGGATTTCTCGCGGGCCAAGGCGGCGGCCAGCCTGGCGTGGGTGCTGCG	1
1548	Homo sapiens	MIMAT0000069_MirBase_miR-16_microRNA	TAGCAGCACGTAAATATTGGCG	ENSG00000141367_ENST00000269122_CLTC_mRNA	ATCCAGAATTGTGGGGCAGCGTGCTGCTGGAAAGCAATCCTTACAGGAGACCCCTAATTG	TAGCAGCACGTAAATATTGGCGATCCAGAATTGTGGGGCAGCGTGCTGCTGGAAAGCAATCCTTACAGGAGACCCCTAATTG	1
1549	Homo sapiens	MIMAT0000069_MirBase_miR-16_microRNA	TAGCAGCACGTAAATATTGGCG	ENSG00000085872_ENST00000198939_CHERP_mRNA	ACCTGATCAATGACGTGCTGCACCACTGCCAGCGCAAGCAGGCCCGGGA	TAGCAGCACGTAAATATTGGCGACCTGATCAATGACGTGCTGCACCACTGCCAGCGCAAGCAGGCCCGGGA	1
1550	Homo sapiens	MIMAT0000069_MirBase_miR-16_microRNA	TAGCAGCACGTAAATATTGGCG	ENSG00000197157_ENST00000354725_SND1_mRNA	CCCAATAAAATAGTACGTGCTGTCTGCAGCCCTTATTGATCA	TAGCAGCACGTAAATATTGGCGCCCAATAAAATAGTACGTGCTGTCTGCAGCCCTTATTGATCA	1
1551	Homo sapiens	MIMAT0000069_MirBase_miR-16_microRNA	TAGCAGCACGTAAATATTGGCG	ENSG00000112306_ENST00000230050_RPS12_mRNA	CACCGCCATGGCCGAGGAAGGCATTGCTGCTGGAGGTGTAATGGACGTTAATACTGCTTT	TAGCAGCACGTAAATATTGGCGCACCGCCATGGCCGAGGAAGGCATTGCTGCTGGAGGTGTAATGGACGTTAATACTGCTTT	1
1552	Homo sapiens	MIMAT0000069_MirBase_miR-16_microRNA	TAGCAGCACGTAAATATTGGCG	ENSG00000117984_ENST00000236671_CTSD_mRNA	ATCTCCGTCAACAACGTGCTGCCCGTCTTCGACAACCTGATGCAGCAGAAGCTGGTGGACCAG	TAGCAGCACGTAAATATTGGCGATCTCCGTCAACAACGTGCTGCCCGTCTTCGACAACCTGATGCAGCAGAAGCTGGTGGACCAG	1
1553	Homo sapiens	MIMAT0000069_MirBase_miR-16_microRNA	TAGCAGCACGTAAATATTGGCG	ENSG00000142235_ENST00000270238_LMTK3_mRNA	CGCTGTCCACGCCCAGCGTGCTGCCTGTCATCAGCGCCCGCAGCCCCTCCGTGA	TAGCAGCACGTAAATATTGGCGCGCTGTCCACGCCCAGCGTGCTGCCTGTCATCAGCGCCCGCAGCCCCTCCGTGA	1
1554	Homo sapiens	MIMAT0000069_MirBase_miR-16_microRNA	TAGCAGCACGTAAATATTGGCG	ENSG00000103148_ENST00000399953_C16orf35_mRNA	GTATCGCCACCGTGCTGCAGCACGAGGAGCGCCGCTGCCAGTA	TAGCAGCACGTAAATATTGGCGGTATCGCCACCGTGCTGCAGCACGAGGAGCGCCGCTGCCAGTA	1
1555	Homo sapiens	MIMAT0000069_MirBase_miR-16_microRNA	TAGCAGCACGTAAATATTGGCG	ENSG00000109971_ENST00000227378_HSPA8_mRNA	ATTAATGAGCCAACTGCTGCTGCTATTGCTTACGGCTTAGACAAAAAGGTTGGAGC	TAGCAGCACGTAAATATTGGCGATTAATGAGCCAACTGCTGCTGCTATTGCTTACGGCTTAGACAAAAAGGTTGGAGC	1
1556	Homo sapiens	MIMAT0000069_MirBase_miR-16_microRNA	TAGCAGCACGTAAATATTGGCG	ENSG00000132153_ENST00000443212_DHX30_mRNA	ACCCGCTAGCTGTGCTGCTGCTGACCGACGGGGACGTGCACATCCGT	TAGCAGCACGTAAATATTGGCGACCCGCTAGCTGTGCTGCTGCTGACCGACGGGGACGTGCACATCCGT	1
1557	Homo sapiens	MIMAT0000069_MirBase_miR-16_microRNA	TAGCAGCACGTAAATATTGGCG	ENSG00000124529_ENST00000377364_HIST1H4B_mRNA	GTTTGGGTAAGGGAGGTGCCAAGCGTCACCGAAAAGTGCTGCGGGATAACATCCAAGGCATCACCAAACCGG	TAGCAGCACGTAAATATTGGCGGTTTGGGTAAGGGAGGTGCCAAGCGTCACCGAAAAGTGCTGCGGGATAACATCCAAGGCATCACCAAACCGG	1
1558	Homo sapiens	MIMAT0000069_MirBase_miR-16_microRNA	TAGCAGCACGTAAATATTGGCG	ENSG00000231555_ENST00000445736_HSPA1B_mRNA	CCACCAAGGATGCGGGTGTGATCGCGGGGCTCAACGTGCTGCGGATCATCAACGAGCCCACGGCCGCCGCCATCGCCTACGG	TAGCAGCACGTAAATATTGGCGCCACCAAGGATGCGGGTGTGATCGCGGGGCTCAACGTGCTGCGGATCATCAACGAGCCCACGGCCGCCGCCATCGCCTACGG	1
1559	Homo sapiens	MIMAT0000069_MirBase_miR-16_microRNA	TAGCAGCACGTAAATATTGGCG	ENSG00000141140_ENST00000378326_MYO19_mRNA	AGAGGACGTGCTGCTGGAGATGGTGCAGATTAGAACCATCAGGGCAGGC	TAGCAGCACGTAAATATTGGCGAGAGGACGTGCTGCTGGAGATGGTGCAGATTAGAACCATCAGGGCAGGC	1
1560	Homo sapiens	MIMAT0000069_MirBase_miR-16_microRNA	TAGCAGCACGTAAATATTGGCG	ENSG00000099991_ENST00000398319_CABIN1_mRNA	ATGAACCGCTCCATCGTGCTGCTGCTCAAGGTGCTGGCCCAGCTGCGGGAC	TAGCAGCACGTAAATATTGGCGATGAACCGCTCCATCGTGCTGCTGCTCAAGGTGCTGGCCCAGCTGCGGGAC	1
1561	Homo sapiens	MIMAT0000069_MirBase_miR-16_microRNA	TAGCAGCACGTAAATATTGGCG	ENSG00000101190_ENST00000335351_TCFL5_mRNA	AGTCACGTGCTGCTGTATTGCAACGTGCAGGACCATTTTAAACCTG	TAGCAGCACGTAAATATTGGCGAGTCACGTGCTGCTGTATTGCAACGTGCAGGACCATTTTAAACCTG	1
1562	Homo sapiens	MIMAT0000069_MirBase_miR-16_microRNA	TAGCAGCACGTAAATATTGGCG	ENSG00000132423_ENST00000254759_COQ3_mRNA	AGAAACATTTTTACAGTGCTGCTGTCAAGTGTTAAAACCCGGTGGTTCTTTATTCATTACTACAATCAAC	TAGCAGCACGTAAATATTGGCGAGAAACATTTTTACAGTGCTGCTGTCAAGTGTTAAAACCCGGTGGTTCTTTATTCATTACTACAATCAAC	1
1563	Homo sapiens	MIMAT0000069_MirBase_miR-16_microRNA	TAGCAGCACGTAAATATTGGCG	ENSG00000138041_ENST00000272313_SMEK2_mRNA	ACTCTGCCAGTGCTGCTAATGGAACAAACAGTAAATCTGTAGTGGCTCAGATAC	TAGCAGCACGTAAATATTGGCGACTCTGCCAGTGCTGCTAATGGAACAAACAGTAAATCTGTAGTGGCTCAGATAC	1
1564	Homo sapiens	MIMAT0000069_MirBase_miR-16_microRNA	TAGCAGCACGTAAATATTGGCG	ENSG00000144659_ENST00000273158_SLC25A38_mRNA	TTCTGCCAAGGGCTGCTGCTTCTTACTATTCTGCAGTAAGATGAAG	TAGCAGCACGTAAATATTGGCGTTCTGCCAAGGGCTGCTGCTTCTTACTATTCTGCAGTAAGATGAAG	1
1565	Homo sapiens	MIMAT0000069_MirBase_miR-16_microRNA	TAGCAGCACGTAAATATTGGCG	ENSG00000110713_ENST00000324932_NUP98_mRNA	ATGCGTGCTGCTTTGCGAAATGGGCTGGAAGGAAGCAGTGAAGAAA	TAGCAGCACGTAAATATTGGCGATGCGTGCTGCTTTGCGAAATGGGCTGGAAGGAAGCAGTGAAGAAA	1
1566	Homo sapiens	MIMAT0000069_MirBase_miR-16_microRNA	TAGCAGCACGTAAATATTGGCG	ENSG00000063046_ENST00000262056_EIF4B_mRNA	ATGCGTGCTGCAGCAGTGGGCATAATGAATATAATTTACCCAGTGGA	TAGCAGCACGTAAATATTGGCGATGCGTGCTGCAGCAGTGGGCATAATGAATATAATTTACCCAGTGGA	1
1567	Homo sapiens	MIMAT0000069_MirBase_miR-16_microRNA	TAGCAGCACGTAAATATTGGCG	ENSG00000104824_ENST00000221419_HNRNPL_mRNA	ATCCAGCACCCCAGCAACGTGCTGCACTTCTTCAACGCCCCGCTGGAGGTGACCGAGGAGAAC	TAGCAGCACGTAAATATTGGCGATCCAGCACCCCAGCAACGTGCTGCACTTCTTCAACGCCCCGCTGGAGGTGACCGAGGAGAAC	1
1568	Homo sapiens	MIMAT0000069_MirBase_miR-16_microRNA	TAGCAGCACGTAAATATTGGCG	ENSG00000160209_ENST00000291565_PDXK_mRNA	GTTTGCCACGTGCTGCCCGTGACAGCACATTGAGCCACAGCAT	TAGCAGCACGTAAATATTGGCGGTTTGCCACGTGCTGCCCGTGACAGCACATTGAGCCACAGCAT	1
[truncated: 40,522 more rows]
