# Supplementary material for: Prediction of miRNA targets by learning from interaction sequences
Source: PLoS One. 2020 May 5;15(5):e0232578. doi: 10.1371/journal.pone.0232578 (PMC7199961; doi:10.1371/journal.pone.0232578)
Supplement: S2 Table — (XLSX) [file pone.0232578.s002.xlsx]

## Sheet: S2
	miNRA_species	miRNA_name	miRNA_seq	target_gene	target_seq	miRNA_target_seq	classification
0	homo_sapiens	pal-miR-10b-3p	ACAGAUUCGAUUCUAGGGGAAU	TRBV23-1	ATCTCAATGCCCCAAGAACGCACCCTGCAGCCTGGCAATCCTGTCCTCAGAACCGGGAGACACGGCACTGTATCTCTGCGCCAGCAGT	ACAGAUUCGAUUCUAGGGGAAUATCTCAATGCCCCAAGAACGCACCCTGCAGCCTGGCAATCCTGTCCTCAGAACCGGGAGACACGGCACTGTATCTCTGCGCCAGCAGT	0
1	homo_sapiens	hsa-miR-4743-3p	UUUCUGUCUUUUCUGGUCCAG	TRBV28	ATATGGACCATGAAAATATGTTCTGGTATCGACAAGACCCAGGTCTGGGGCTACGGCTGATCTATTTCTCATATGATGTTAAAATGAA	UUUCUGUCUUUUCUGGUCCAGATATGGACCATGAAAATATGTTCTGGTATCGACAAGACCCAGGTCTGGGGCTACGGCTGATCTATTTCTCATATGATGTTAAAATGAA	0
2	homo_sapiens	hsa-miR-214-3p	ACAGCAGGCACAGACAGGCAGU	TRBV12-5	TTCGTGCCCACAAGGGCCTCATCTAGGTGAAGGCTCCACCTGCCCCACCCTGCCATGGCCACCAGGCTCCTCTGCTGTGTGGTTCTTT	ACAGCAGGCACAGACAGGCAGUTTCGTGCCCACAAGGGCCTCATCTAGGTGAAGGCTCCACCTGCCCCACCCTGCCATGGCCACCAGGCTCCTCTGCTGTGTGGTTCTTT	0
3	homo_sapiens	sme-miR-752-5p	ACCUCCAAAGUGAUUGUGAAU	TRBV5-5	TGAGAAAGAAGAGAGAGGAAGAGGAAACTTCCCTGATCGATTCTCAGCTCGCCAGTTCCCTAACTATAGCTCTGAGCTGAATGTGAAC	ACCUCCAAAGUGAUUGUGAAUTGAGAAAGAAGAGAGAGGAAGAGGAAACTTCCCTGATCGATTCTCAGCTCGCCAGTTCCCTAACTATAGCTCTGAGCTGAATGTGAAC	0
5	homo_sapiens	pal-miR-1185-3p	AUAUACAGGGGGAGACUCUUAU	TRAV41	AGAAGAAGCATGGAAGATTAATTGCCACAATAAACATACAGGAAAAGCACAGCTCCCTGCACATCACAGCCTCCCATCCCAGAGACTC	AUAUACAGGGGGAGACUCUUAUAGAAGAAGCATGGAAGATTAATTGCCACAATAAACATACAGGAAAAGCACAGCTCCCTGCACATCACAGCCTCCCATCCCAGAGACTC	0
6	homo_sapiens	gra-miR3476	UCGGACUGGAUUUGUUGACAA	TRAV2	TGGCTAGGGCTTCTCCTCAACTCTCTCTGGAAGGGTGAGTAGCCTCCTTCACTATTTGGTTTTGTAAAAGTGTATGAAATTGTTTTAA	UCGGACUGGAUUUGUUGACAATGGCTAGGGCTTCTCCTCAACTCTCTCTGGAAGGGTGAGTAGCCTCCTTCACTATTTGGTTTTGTAAAAGTGTATGAAATTGTTTTAA	0
7	homo_sapiens	rno-miR-298-3p	AGGAACUAGCCUUCUCUCUGCU	TRAV36DV7	TAACTCTCAATTGCAGTTATGAAGTGACTAACTTTCGAAGCCTACTATGGTACAAGCAGGAAAAGAAAGCTCCCACATTTCTATTTAT	AGGAACUAGCCUUCUCUCUGCUTAACTCTCAATTGCAGTTATGAAGTGACTAACTTTCGAAGCCTACTATGGTACAAGCAGGAAAAGAAAGCTCCCACATTTCTATTTAT	0
8	homo_sapiens	dps-miR-957-3p	UGAAACCGUCCAAAACUGAGGC	TRAV14DV4	TGACCAGCAAAATGCAACAGAAGGTCGCTACTCATTGAATTTCCAGAAGGCAAGAAAATCCGCCAACCTTGTCATCTCCGCTTCACAA	UGAAACCGUCCAAAACUGAGGCTGACCAGCAAAATGCAACAGAAGGTCGCTACTCATTGAATTTCCAGAAGGCAAGAAAATCCGCCAACCTTGTCATCTCCGCTTCACAA	0
9	homo_sapiens	cja-miR-328	CUGGCCCUCUCUGCCCUUCCGU	TRAV13-1	AGACATTCGTTCAAATGTGGGCGAAAAGAAAGACCAACGAATTGCTGTTACATTGAACAAGACAGCCAAACATTTCTCCCTGCACATC	CUGGCCCUCUCUGCCCUUCCGUAGACATTCGTTCAAATGTGGGCGAAAAGAAAGACCAACGAATTGCTGTTACATTGAACAAGACAGCCAAACATTTCTCCCTGCACATC	0
10	homo_sapiens	sfr-miR-10485-5p	ACAGUCUACCCGGACAGGCCG	TRAV8-3	TTTGAGGCTGAATTTAAGAGGAGTCAATCTTCCTTCAATCTGAGGAAACCCTCTGTGCATTGGAGTGATGCTGCTGAGTACTTCTGTG	ACAGUCUACCCGGACAGGCCGTTTGAGGCTGAATTTAAGAGGAGTCAATCTTCCTTCAATCTGAGGAAACCCTCTGTGCATTGGAGTGATGCTGCTGAGTACTTCTGTG	0
11	homo_sapiens	tcc-miR169d	UAGCCAAGGAUGACUUGCCUA	TRBV10-3	GGCCTGGACCTGAAATGGGCACAAGGTTGTTCTTCTATGTGGCCCTTTGTCTCCTGTGGACAGGTGAGGGCTGGTCACAGGTGGGCTT	UAGCCAAGGAUGACUUGCCUAGGCCTGGACCTGAAATGGGCACAAGGTTGTTCTTCTATGTGGCCCTTTGTCTCCTGTGGACAGGTGAGGGCTGGTCACAGGTGGGCTT	0
12	homo_sapiens	ssa-miR-146d-3p	CCCAUGGAGCUCAGUUCUUAAG	TRBV7-9	CTCCTGGGGGCAGGTGAGTCCTCAGAACACCAAGCAATCTCATTGTGTCTGTGTATGTCTGTGTGTGTGTGCGTGTGTGTGTGTGTGT	CCCAUGGAGCUCAGUUCUUAAGCTCCTGGGGGCAGGTGAGTCCTCAGAACACCAAGCAATCTCATTGTGTCTGTGTATGTCTGTGTGTGTGTGCGTGTGTGTGTGTGTGT	0
13	homo_sapiens	hsa-miR-6848-3p	GUGGUCUCUUGGCCCCCAG	TRAV23DV6	CTGGGCTGTCATTGAGCTCTGGTGCCAGGAGGAATGGACAAGATCTTAGGAGCATCATTTTTAGTTCTGTGGCTTCAACTATGCTGTG	GUGGUCUCUUGGCCCCCAGCTGGGCTGTCATTGAGCTCTGGTGCCAGGAGGAATGGACAAGATCTTAGGAGCATCATTTTTAGTTCTGTGGCTTCAACTATGCTGTG	0
16	homo_sapiens	eca-miR-532-5p	CAUGCCUUGAGUGUAGGACCGU	TRAV20	GCTAAAAGCCACATTAACAAAGAAGGAAAGCTTTCTGCACATCACAGCCCCTAAACCTGAAGACTCAGCCACTTATCTCTGTGCTGTG	CAUGCCUUGAGUGUAGGACCGUGCTAAAAGCCACATTAACAAAGAAGGAAAGCTTTCTGCACATCACAGCCCCTAAACCTGAAGACTCAGCCACTTATCTCTGTGCTGTG	0
17	homo_sapiens	tcf-miR-281-5p	AAGAGAGCUAUCCGUCGACAGU	TRBV29-1	ATTTGTCATTGACAAGTTTCCCATCAGCCGCCCAAACCTAACATTCTCAACTCTGACTGTGAGCAACATGAGCCCTGAAGACAGCAGC	AAGAGAGCUAUCCGUCGACAGUATTTGTCATTGACAAGTTTCCCATCAGCCGCCCAAACCTAACATTCTCAACTCTGACTGTGAGCAACATGAGCCCTGAAGACAGCAGC	0
18	homo_sapiens	cel-miR-83-3p	UAGCACCAUAUAAAUUCAGUAA	TRBV25-1	AGTTAATTCCACAGAGAAGGGAGATCTTTCCTCTGAGTCAACAGTCTCCAGAATAAGGACGGAGCATTTTCCCCTGACCCTGGAGTCT	UAGCACCAUAUAAAUUCAGUAAAGTTAATTCCACAGAGAAGGGAGATCTTTCCTCTGAGTCAACAGTCTCCAGAATAAGGACGGAGCATTTTCCCCTGACCCTGGAGTCT	0
21	homo_sapiens	ptr-miR-514	AUUGACACUUCUGUGAGUAG	TRBV6-4	GGTTATAGTGTCTCCAGAGCAAACACAGATGATTTCCCCCTCACGTTGGCGTCTGCTGTACCCTCTCAGACATCTGTGTACTTCTGTG	AUUGACACUUCUGUGAGUAGGGTTATAGTGTCTCCAGAGCAAACACAGATGATTTCCCCCTCACGTTGGCGTCTGCTGTACCCTCTCAGACATCTGTGTACTTCTGTG	0
23	homo_sapiens	ami-miR-9-4-3p	UAAAGCUAGACAACCGAAUGU	TRAV1-2	TTACAATGTTCTGGATGGTTTGGAGGAGAAAGGTCGTTTTTCTTCATTCCTTAGTCGGTCTAAAGGGTACAGTTACCTCCTTTTGAAG	UAAAGCUAGACAACCGAAUGUTTACAATGTTCTGGATGGTTTGGAGGAGAAAGGTCGTTTTTCTTCATTCCTTAGTCGGTCTAAAGGGTACAGTTACCTCCTTTTGAAG	0
24	homo_sapiens	rno-miR-450a-5p	UUUUGCGAUGUGUUCCUAAUGU	TRBV17	TGACCCTGTGTCTCTTGGCGGCAGGTGGGTCCAGGTATACTTAAACATTTGCATAAAGATGTTTTTGGCTGGGCGTGGTGGCTCACAG	UUUUGCGAUGUGUUCCUAAUGUTGACCCTGTGTCTCTTGGCGGCAGGTGGGTCCAGGTATACTTAAACATTTGCATAAAGATGTTTTTGGCTGGGCGTGGTGGCTCACAG	0
26	homo_sapiens	hsa-miR-374c-5p	AUAAUACAACCUGCUAAGUGCU	TRBV7-3	TGCGGCAGATGACTCAGGGCTGCCCAAAGATCGGTTCTTTGCAGTCAGGCCTGAGGGATCCGTCTCTACTCTGAAGATCCAGCGCACA	AUAAUACAACCUGCUAAGUGCUTGCGGCAGATGACTCAGGGCTGCCCAAAGATCGGTTCTTTGCAGTCAGGCCTGAGGGATCCGTCTCTACTCTGAAGATCCAGCGCACA	0
27	homo_sapiens	hsa-miR-6816-3p	GAAGGACCUGCACCUUCG	TRBV6-1	CCCCTATCACCGATGCACAGACCCAGAAGACCCCTCCATCCTGTAGCACCTGCCATGAGCATCGGGCTCCTGTGCTGTGTGGCCTTTT	GAAGGACCUGCACCUUCGCCCCTATCACCGATGCACAGACCCAGAAGACCCCTCCATCCTGTAGCACCTGCCATGAGCATCGGGCTCCTGTGCTGTGTGGCCTTTT	0
28	homo_sapiens	hsa-miR-4323	CAGCCCCACAGCCUCAGA	TRBV4-1	AATGAAAGTGTGCCAAGTCGCTTCTCACCTGAATGCCCCAACAGCTCTCTCTTAAACCTTCACCTACACGCCCTGCAGCCAGAAGACT	CAGCCCCACAGCCUCAGAAATGAAAGTGTGCCAAGTCGCTTCTCACCTGAATGCCCCAACAGCTCTCTCTTAAACCTTCACCTACACGCCCTGCAGCCAGAAGACT	0
29	homo_sapiens	ath-miR319a	UUGGACUGAAGGGAGCUCCCU	TRAV29DV5	TAAGTTCCATTAAGGATAAAAATGAAGATGGAAGATTCACTGTTTTCTTAAACAAAAGTGCCAAGCACCTCTCTCTGCACATTGTGCC	UUGGACUGAAGGGAGCUCCCUTAAGTTCCATTAAGGATAAAAATGAAGATGGAAGATTCACTGTTTTCTTAAACAAAAGTGCCAAGCACCTCTCTCTGCACATTGTGCC	0
31	homo_sapiens	ath-miR5647	UCAAGUUUGAUGACGAUUCCA	TRBV30	TCTCAGCCTCCAGACCCCAGGACCGGCAGTTCATCCTGAGTTCTAAGAAGCTCCTTCTCAGTGACTCTGGCTTCTATCTCTGTGCCTG	UCAAGUUUGAUGACGAUUCCATCTCAGCCTCCAGACCCCAGGACCGGCAGTTCATCCTGAGTTCTAAGAAGCTCCTTCTCAGTGACTCTGGCTTCTATCTCTGTGCCTG	0
32	homo_sapiens	hsa-miR-561-3p	CAAAGUUUAAGAUCCUUGAAGU	TRBV13	TCAACAGTTCAGTGACTATCATTCTGAACTGAACATGAGCTCCTTGGAGCTGGGGGACTCAGCCCTGTACTTCTGTGCCAGCAGCTTA	CAAAGUUUAAGAUCCUUGAAGUTCAACAGTTCAGTGACTATCATTCTGAACTGAACATGAGCTCCTTGGAGCTGGGGGACTCAGCCCTGTACTTCTGTGCCAGCAGCTTA	0
33	homo_sapiens	ggo-miR-150	UCUCCCAACCCUUGUACCAGUG	TRBV6-8	AGAAGTCCCCAATGGCTACAATGTCTCTAGATTAAACACAGAGGATTTCCCACTCAGGCTGGTGTCGGCTGCTCCCTCCCAGACATCT	UCUCCCAACCCUUGUACCAGUGAGAAGTCCCCAATGGCTACAATGTCTCTAGATTAAACACAGAGGATTTCCCACTCAGGCTGGTGTCGGCTGCTCCCTCCCAGACATCT	0
34	homo_sapiens	pab-miR11539b	UGCGGCAGGUAGAUUAUAGGU	TRBV5-6	GGAAGAGAGACAGAGAGGCAACTTCCCTGATCGATTCTCAGGTCACCAGTTCCCTAACTATAGCTCTGAGCTGAATGTGAACGCCTTG	UGCGGCAGGUAGAUUAUAGGUGGAAGAGAGACAGAGAGGCAACTTCCCTGATCGATTCTCAGGTCACCAGTTCCCTAACTATAGCTCTGAGCTGAATGTGAACGCCTTG	0
35	homo_sapiens	gga-miR-6669-3p	UUGCAGCCUGGCCGUAUCUCAG	TRBV7-6	CAAGACAAATCAGGGCTGCCCAATGATCGGTTCTCTGCAGAGAGGCCTGAGGGATCCATCTCCACTCTGACGATCCAGCGCACAGAGC	UUGCAGCCUGGCCGUAUCUCAGCAAGACAAATCAGGGCTGCCCAATGATCGGTTCTCTGCAGAGAGGCCTGAGGGATCCATCTCCACTCTGACGATCCAGCGCACAGAGC	0
37	homo_sapiens	cel-miR-87-3p	GUGAGCAAAGUUUCAGGUGUGC	TRBV6-5	ACTGACCAAGGAGAAGTCCCCAATGGCTACAATGTCTCCAGATCAACCACAGAGGATTTCCCGCTCAGGCTGCTGTCGGCTGCTCCCT	GUGAGCAAAGUUUCAGGUGUGCACTGACCAAGGAGAAGTCCCCAATGGCTACAATGTCTCCAGATCAACCACAGAGGATTTCCCGCTCAGGCTGCTGTCGGCTGCTCCCT	0
38	homo_sapiens	str-miR-8384-5p	AUGGAUCUUUGUAUGUCUCAUG	TRBV10-2	TCCCCGATGGCTACGTTGTCTCCAGATCCAAGACAGAGAATTTCCCCCTCACTCTGGAGTCAGCTACCCGCTCCCAGACATCTGTGTA	AUGGAUCUUUGUAUGUCUCAUGTCCCCGATGGCTACGTTGTCTCCAGATCCAAGACAGAGAATTTCCCCCTCACTCTGGAGTCAGCTACCCGCTCCCAGACATCTGTGTA	0
39	homo_sapiens	hsa-miR-642a-5p	GUCCCUCUCCAAAUGUGUCUUG	TRBV11-1	TAAGGATCGATTTTCTGCAGAGAGGCTCAAAGGAGTAGACTCCACTCTCAAGATCCAGCCTGCAGAGCTTGGGGACTCGGCCATGTAT	GUCCCUCUCCAAAUGUGUCUUGTAAGGATCGATTTTCTGCAGAGAGGCTCAAAGGAGTAGACTCCACTCTCAAGATCCAGCCTGCAGAGCTTGGGGACTCGGCCATGTAT	0
40	homo_sapiens	bma-miR-9529	UCUGGAAGCUGAGUACGUAUCU	TRDV3	TGCAGATTTTACTCAAGGACGGTTTTCTGTGAAACACATTCTGACCCAGAAAGCCTTTCACTTGGTGATCTCTCCAGTAAGGACTGAA	UCUGGAAGCUGAGUACGUAUCUTGCAGATTTTACTCAAGGACGGTTTTCTGTGAAACACATTCTGACCCAGAAAGCCTTTCACTTGGTGATCTCTCCAGTAAGGACTGAA	0
41	homo_sapiens	hme-miR-281	ACUGUCAUGGAGUUGCUCUCUU	TRAV38-1	TGTGGGCAGTCGTGGTCTCCACCTGTCTTGGTAAGGAAGATGTGGTTCTTTCTTTATAAAGGCATCTAATGGGGCTGTGAAGCAGGAG	ACUGUCAUGGAGUUGCUCUCUUTGTGGGCAGTCGTGGTCTCCACCTGTCTTGGTAAGGAAGATGTGGTTCTTTCTTTATAAAGGCATCTAATGGGGCTGTGAAGCAGGAG	0
42	homo_sapiens	dme-miR-989-3p	UGUGAUGUGACGUAGUGGAAC	TRAV38-2DV8	AGAATGCAACAGAGAATCGTTTCTCTGTGAACTTCCAGAAAGCAGCCAAATCCTTCAGTCTCAAGATCTCAGACTCACAGCTGGGGGA	UGUGAUGUGACGUAGUGGAACAGAATGCAACAGAGAATCGTTTCTCTGTGAACTTCCAGAAAGCAGCCAAATCCTTCAGTCTCAAGATCTCAGACTCACAGCTGGGGGA	0
45	homo_sapiens	pab-miR11417	UCGUUUGUCGGCACAUGGUAA	TRAV24	GGAGAAGAATCCTTTGGCAGCCCCATTACTAATCCTCTGGTTTCATCTTGACTGTAAGTCCAGGGGTTACAGGAGACATTCTTAGTCT	UCGUUUGUCGGCACAUGGUAAGGAGAAGAATCCTTTGGCAGCCCCATTACTAATCCTCTGGTTTCATCTTGACTGTAAGTCCAGGGGTTACAGGAGACATTCTTAGTCT	0
47	homo_sapiens	dno-miR-30a-3p	CUUUCAGUCGGAUGUUUGCAGC	TRAV19	AAGTGGTCGGTATTCTTGGAACTTCCAGAAATCCACCAGTTCCTTCAACTTCACCATCACAGCCTCACAAGTCGTGGACTCAGCAGTA	CUUUCAGUCGGAUGUUUGCAGCAAGTGGTCGGTATTCTTGGAACTTCCAGAAATCCACCAGTTCCTTCAACTTCACCATCACAGCCTCACAAGTCGTGGACTCAGCAGTA	0
48	homo_sapiens	bra-miR156g-3p	GCUCACUGCUCUAUCUGUCAGA	TRBV12-4	ACGTTCCGATAGATGATTCAGGGATGCCCGAGGATCGATTCTCAGCTAAGATGCCTAATGCATCATTCTCCACTCTGAAGATCCAGCC	GCUCACUGCUCUAUCUGUCAGAACGTTCCGATAGATGATTCAGGGATGCCCGAGGATCGATTCTCAGCTAAGATGCCTAATGCATCATTCTCCACTCTGAAGATCCAGCC	0
49	homo_sapiens	mmu-miR-7657-5p	AAUAGUUGGAUAGUUAGGUAA	TRAV9-1	AAAGCCATGAAGGCCAATGACAAGGGAAGGAACAAAGGTTTTGAAGCCATGTACCGTAAAGAAACCACTTCTTTCCACTTGGAGAAAG	AAUAGUUGGAUAGUUAGGUAAAAAGCCATGAAGGCCAATGACAAGGGAAGGAACAAAGGTTTTGAAGCCATGTACCGTAAAGAAACCACTTCTTTCCACTTGGAGAAAG	0
50	homo_sapiens	dsi-miR-1000-5p	AUAUUGUCCUGUCACAGCAGUA	TRBV20-1	CATACGAGCAAGGCGTCGAGAAGGACAAGTTTCTCATCAACCATGCAAGCCTGACCTTGTCCACTCTGACAGTGACCAGTGCCCATCC	AUAUUGUCCUGUCACAGCAGUACATACGAGCAAGGCGTCGAGAAGGACAAGTTTCTCATCAACCATGCAAGCCTGACCTTGTCCACTCTGACAGTGACCAGTGCCCATCC	0
51	homo_sapiens	hvu-miR6214	CGACGACGACGAGCACGACA	TRAV40	AGAGAGAGACAATGGAAAACAGCAAAAACTTCGGAGGCGGAAATATTAAAGACAAAAACTCCCCCATTGTGAAATATTCAGTCCAGGT	CGACGACGACGAGCACGACAAGAGAGAGACAATGGAAAACAGCAAAAACTTCGGAGGCGGAAATATTAAAGACAAAAACTCCCCCATTGTGAAATATTCAGTCCAGGT	0
52	homo_sapiens	hsa-miR-4642	AUGGCAUCGUCCCCUGGUGGCU	TRAV22	GAATGGAAGATTAAGCGCCACGACTGTCGCTACGGAACGCTACAGCTTATTGTACATTTCCTCTTCCCAGACCACAGACTCAGGCGTT	AUGGCAUCGUCCCCUGGUGGCUGAATGGAAGATTAAGCGCCACGACTGTCGCTACGGAACGCTACAGCTTATTGTACATTTCCTCTTCCCAGACCACAGACTCAGGCGTT	0
54	homo_sapiens	aca-miR-30d-3p	UUUCAGUCAGAUGUUUGCUGC	TRAV16	CTTCACTGCTGACCTTAACAAAGGCGAGACATCTTTCCACCTGAAGAAACCATTTGCTCAAGAGGAAGACTCAGCCATGTATTACTGT	UUUCAGUCAGAUGUUUGCUGCCTTCACTGCTGACCTTAACAAAGGCGAGACATCTTTCCACCTGAAGAAACCATTTGCTCAAGAGGAAGACTCAGCCATGTATTACTGT	0
55	homo_sapiens	sbi-miR395c	GUGAAGUGUUUGGGGGAACUC	TRAV12-3	TTTACAGCACAGGTCGATAAATCCAGCAAGTATATCTCCTTGTTCATCAGAGACTCACAGCCCAGTGATTCAGCCACCTACCTCTGTG	GUGAAGUGUUUGGGGGAACUCTTTACAGCACAGGTCGATAAATCCAGCAAGTATATCTCCTTGTTCATCAGAGACTCACAGCCCAGTGATTCAGCCACCTACCTCTGTG	0
56	homo_sapiens	chi-miR-410-3p	AAUAUAACACAGAUGGCCUGU	TRAV8-4	GGCCACCCTGGTTAAAGGCATCAACGGTTTTGAGGCTGAATTTAAGAAGAGTGAAACCTCCTTCCACCTGACGAAACCCTCAGCCCAT	AAUAUAACACAGAUGGCCUGUGGCCACCCTGGTTAAAGGCATCAACGGTTTTGAGGCTGAATTTAAGAAGAGTGAAACCTCCTTCCACCTGACGAAACCCTCAGCCCAT	0
57	homo_sapiens	mdo-miR-34d-5p	AUGGCAGUGGAGUUAGUGAUUG	TRBV24-1	GGATACAGTGTCTCTCGACAGGCACAGGCTAAATTCTCCCTGTCCCTAGAGTCTGCCATCCCCAACCAGACAGCTCTTTACTTCTGTG	AUGGCAGUGGAGUUAGUGAUUGGGATACAGTGTCTCTCGACAGGCACAGGCTAAATTCTCCCTGTCCCTAGAGTCTGCCATCCCCAACCAGACAGCTCTTTACTTCTGTG	0
58	homo_sapiens	tcc-miR160b	UGCCUGGCUCCCUGUAUGCCA	TRBV5-3	TCCTGGGAGCAGATGAGTCCTGTGCACAGAACAGCAGCCCCATTCTCAGATTTCCCACCCCTGTGTCCTCCACTTTACACTGGGGAGG	UGCCUGGCUCCCUGUAUGCCATCCTGGGAGCAGATGAGTCCTGTGCACAGAACAGCAGCCCCATTCTCAGATTTCCCACCCCTGTGTCCTCCACTTTACACTGGGGAGG	0
59	homo_sapiens	osa-miR5795	AUGUCGAGGUCGAGUUCCCGGC	TRBV5-1	CTCTGTCCCACCTGGCCATGGGCTCCAGGTACCTCTGATGGGAAGACCTTTGTCTCTTGGGAACAAGTGAATCCTTGGCACAGGTGGG	AUGUCGAGGUCGAGUUCCCGGCCTCTGTCCCACCTGGCCATGGGCTCCAGGTACCTCTGATGGGAAGACCTTTGTCTCTTGGGAACAAGTGAATCCTTGGCACAGGTGGG	0
60	homo_sapiens	cfa-miR-206	UGGAAUGUAAGGAAGUGUGUGG	TRBV27	AAGGGAGATGTTCCTGAAGGGTACAAAGTCTCTCGAAAAGAGAAGAGGAATTTCCCCCTGATCCTGGAGTCGCCCAGCCCCAACCAGA	UGGAAUGUAAGGAAGUGUGUGGAAGGGAGATGTTCCTGAAGGGTACAAAGTCTCTCGAAAAGAGAAGAGGAATTTCCCCCTGATCCTGGAGTCGCCCAGCCCCAACCAGA	0
63	homo_sapiens	hsa-miR-3193	UCCUGCGUAGGAUCUGAGGAGU	TRAV9-2	CAGAAGAGGCCTTCCTGACTATAAACTGCACGTACACAGCCACAGGATACCCTTCCCTTTTCTGGTATGTCCAATATCCTGGAGAAGG	UCCUGCGUAGGAUCUGAGGAGUCAGAAGAGGCCTTCCTGACTATAAACTGCACGTACACAGCCACAGGATACCCTTCCCTTTTCTGGTATGTCCAATATCCTGGAGAAGG	0
64	homo_sapiens	bta-miR-2285ae	AGAAAGUUCAUUUAGGUUUUUC	TRAV30	CAAAATATCTGCTTCATTTAATGAAAAAAAGCAGCAAAGCTCCCTGTACCTTACGGCCTCCCAGCTCAGTTACTCAGGAACCTACTTC	AGAAAGUUCAUUUAGGUUUUUCCAAAATATCTGCTTCATTTAATGAAAAAAAGCAGCAAAGCTCCCTGTACCTTACGGCCTCCCAGCTCAGTTACTCAGGAACCTACTTC	0
65	homo_sapiens	hsa-miR-92b-5p	AGGGACGGGACGCGGUGCAGUG	TRAV8-7	TGCTTGGAATGTTCTTCACACTGAGTAAGTATAATAATATTGTTTCCCTGCTCCCGTCTCCATACAAGGAACATTGTTCCAATCGGAA	AGGGACGGGACGCGGUGCAGUGTGCTTGGAATGTTCTTCACACTGAGTAAGTATAATAATATTGTTTCCCTGCTCCCGTCTCCATACAAGGAACATTGTTCCAATCGGAA	0
66	homo_sapiens	hsv2-miR-H11-3p	UUAGGACAAAGUGCGAACGCUU	TRBV7-2	CAGGGCTGCCCAGTGATCGCTTCTCTGCAGAGAGGACTGGGGGATCCGTCTCCACTCTGACGATCCAGCGCACACAGCAGGAGGACTC	UUAGGACAAAGUGCGAACGCUUCAGGGCTGCCCAGTGATCGCTTCTCTGCAGAGAGGACTGGGGGATCCGTCTCCACTCTGACGATCCAGCGCACACAGCAGGAGGACTC	0
67	homo_sapiens	gga-miR-1627-3p	CAGCCACGCUACUGUCACUGGU	TRBV6-2	GGTGAGGGTACAACTGCCAAAGGAGAGGTCCCTGATGGCTACAATGTCTCCAGATTAAAAAAACAGAATTTCCTGCTGGGGTTGGAGT	CAGCCACGCUACUGUCACUGGUGGTGAGGGTACAACTGCCAAAGGAGAGGTCCCTGATGGCTACAATGTCTCCAGATTAAAAAAACAGAATTTCCTGCTGGGGTTGGAGT	0
68	homo_sapiens	hsa-miR-1225-3p	UGAGCCCCUGUGCCGCCCCCAG	TRBV4-2	CGCTTCTCACCTGAATGCCCCAACAGCTCTCACTTATTCCTTCACCTACACACCCTGCAGCCAGAAGACTCGGCCCTGTATCTCTGTG	UGAGCCCCUGUGCCGCCCCCAGCGCTTCTCACCTGAATGCCCCAACAGCTCTCACTTATTCCTTCACCTACACACCCTGCAGCCAGAAGACTCGGCCCTGTATCTCTGTG	0
69	homo_sapiens	mdo-miR-141-3p	UAACACUGUCUGGUAAAGAUGC	TRAV25	TCTAATCTGATTTTATGTGATGCTTCCCATTGTCTTTCTAAACAGAGGTGAATGGACAACAGGTAATGCAAATTCCTCAGTACCAGCA	UAACACUGUCUGGUAAAGAUGCTCTAATCTGATTTTATGTGATGCTTCCCATTGTCTTTCTAAACAGAGGTGAATGGACAACAGGTAATGCAAATTCCTCAGTACCAGCA	0
70	homo_sapiens	tca-miR-3901-5p	CAUUUUGAUUUUAUGAGUC	TRDV1	GGTTCTGATGAACAGAATGCAAAAAGTGGTCGCTATTCTGTCAACTTCAAGAAAGCAGCGAAATCCGTCGCCTTAACCATTTCAGCCT	CAUUUUGAUUUUAUGAGUCGGTTCTGATGAACAGAATGCAAAAAGTGGTCGCTATTCTGTCAACTTCAAGAAAGCAGCGAAATCCGTCGCCTTAACCATTTCAGCCT	0
71	homo_sapiens	tch-miR-122-5p	UGGAGUGUGACAAUGGUGUUU	TRBV12-3	TGATTCAGGGATGCCCGAGGATCGATTCTCAGCTAAGATGCCTAATGCATCATTCTCCACTCTGAAGATCCAGCCCTCAGAACCCAGG	UGGAGUGUGACAAUGGUGUUUTGATTCAGGGATGCCCGAGGATCGATTCTCAGCTAAGATGCCTAATGCATCATTCTCCACTCTGAAGATCCAGCCCTCAGAACCCAGG	0
73	homo_sapiens	mdo-miR-7281-3p	CAUUUAUGAAGUGCCUAUUAUG	TRBV7-7	CCAGACAAATCAGGGCTGCCCAGTGATCGGTTCTCTGCAGAGAGGCCTGAGGGATCCATCTCCACTCTGACGATTCAGCGCACAGAGC	CAUUUAUGAAGUGCCUAUUAUGCCAGACAAATCAGGGCTGCCCAGTGATCGGTTCTCTGCAGAGAGGCCTGAGGGATCCATCTCCACTCTGACGATTCAGCGCACAGAGC	0
75	homo_sapiens	hsa-miR-554	GCUAGUCCUGACUCAGCCAGU	TRAV34	AGGGATGGAGACTGTTCTGCAAGTACTCCTAGGGATATTGGGGTTCCAAGCAGCCTGTGAGTATGTGGTTAGTCTGGGAGAATTGCGA	GCUAGUCCUGACUCAGCCAGUAGGGATGGAGACTGTTCTGCAAGTACTCCTAGGGATATTGGGGTTCCAAGCAGCCTGTGAGTATGTGGTTAGTCTGGGAGAATTGCGA	0
79	homo_sapiens	hsa-miR-877-5p	GUAGAGGAGAUGGCGCAGGG	TRAV1-1	TTTGGAGGAGACAGGTCGTTTTTCTTCATTCCTTAGTCGCTCTGATAGTTATGGTTACCTCCTTCTACAGGAGCTCCAGATGAAAGAC	GUAGAGGAGAUGGCGCAGGGTTTGGAGGAGACAGGTCGTTTTTCTTCATTCCTTAGTCGCTCTGATAGTTATGGTTACCTCCTTCTACAGGAGCTCCAGATGAAAGAC	0
80	homo_sapiens	ghr-miR7513	AAUCAGCCAGGAAUCGUUUGA	TRBV19	GACTCTGCTCTCTGTCCTGTCTCCTCATCTGCAAAATTAGGAAGCCTGTCTTGATTATCTCCAGGAACCTCCCACCTCTTCATTCCAG	AAUCAGCCAGGAAUCGUUUGAGACTCTGCTCTCTGTCCTGTCTCCTCATCTGCAAAATTAGGAAGCCTGTCTTGATTATCTCCAGGAACCTCCCACCTCTTCATTCCAG	0
82	homo_sapiens	hsa-miR-431-3p	CAGGUCGUCUUGCAGGGCUUCU	TRBV2	AAGGCCTCATTCCTGCTGTGATCCTGCCATGGATACCTGGCTCGTATGCTGGGCAATTTTTAGTCTCTTGAAAGCAGGTCGATGCTTA	CAGGUCGUCUUGCAGGGCUUCUAAGGCCTCATTCCTGCTGTGATCCTGCCATGGATACCTGGCTCGTATGCTGGGCAATTTTTAGTCTCTTGAAAGCAGGTCGATGCTTA	0
85	homo_sapiens	hco-miR-5919	GUUUGGUUGCCGUUUUGAGGU	TRAV12-1	ACAGCTCAATAGAGCCAGCCAGTATATTTCCCTGCTCATCAGAGACTCCAAGCTCAGTGATTCAGCCACCTACCTCTGTGTGGTGAAC	GUUUGGUUGCCGUUUUGAGGUACAGCTCAATAGAGCCAGCCAGTATATTTCCCTGCTCATCAGAGACTCCAAGCTCAGTGATTCAGCCACCTACCTCTGTGTGGTGAAC	0
87	homo_sapiens	ppy-miR-1282	UCGUUUGCCUUUUUCUGCUU	TRAV8-1	ACTGGTTAAAGGCATCAAGGGCTTTGAGGCTGAATTTATAAAGAGTAAATTCTCCTTTAATCTGAGGAAACCCTCTGTGCAGTGGAGT	UCGUUUGCCUUUUUCUGCUUACTGGTTAAAGGCATCAAGGGCTTTGAGGCTGAATTTATAAAGAGTAAATTCTCCTTTAATCTGAGGAAACCCTCTGTGCAGTGGAGT	0
88	homo_sapiens	mmu-miR-6987-5p	UGGGACAGGGUGACAGGGUGAG	TRAV7	GACTAAATGCTACATTACTGAAGAATGGAAGCAGCTTGTACATTACAGCCGTGCAGCCTGAAGATTCAGCCACCTATTTCTGTGCTGT	UGGGACAGGGUGACAGGGUGAGGACTAAATGCTACATTACTGAAGAATGGAAGCAGCTTGTACATTACAGCCGTGCAGCCTGAAGATTCAGCCACCTATTTCTGTGCTGT	0
90	homo_sapiens	cin-miR-4129-3p	UCCGUUAAUAAAGGCAUC	TRAV4	AAAAGTTACAAACGAAGTGGCCTCCCTGTTTATCCCTGCCGACAGAAAGTCCAGCACTCTGAGCCTGCCCCGGGTTTCCCTGAGCGAC	UCCGUUAAUAAAGGCAUCAAAAGTTACAAACGAAGTGGCCTCCCTGTTTATCCCTGCCGACAGAAAGTCCAGCACTCTGAGCCTGCCCCGGGTTTCCCTGAGCGAC	0
92	homo_sapiens	oni-miR-10768	UCACACAGGUUGGCGAAGGUUU	TRDV2	GTGTCTTTTCTCTCAGGAGTCATGTCAGCCATTGAGTTGGTGCCTGAACACCAAACAGTGCCTGTGTCAATAGGGGTCCCTGCCACCC	UCACACAGGUUGGCGAAGGUUUGTGTCTTTTCTCTCAGGAGTCATGTCAGCCATTGAGTTGGTGCCTGAACACCAAACAGTGCCTGTGTCAATAGGGGTCCCTGCCACCC	0
94	homo_sapiens	sfr-miR-11-3p	CAUCACAGUCAGAGUUCUAGCU	TRAV8-2	TTGAGGCTGAATTTAAGAAGAGTGAAACCTCCTTCCACCTGACGAAACCCTCAGCCCATATGAGCGACGCGGCTGAGTACTTCTGTGT	CAUCACAGUCAGAGUUCUAGCUTTGAGGCTGAATTTAAGAAGAGTGAAACCTCCTTCCACCTGACGAAACCCTCAGCCCATATGAGCGACGCGGCTGAGTACTTCTGTGT	0
95	homo_sapiens	hsa-miR-1245b-3p	UCAGAUGAUCUAAAGGCCUAUA	TRAV6	AAAGATAGAACAGAATTCCGAGGCTCTGAACATTCAGGAGGGTAAAACGGCCACCCTGACCTGCAACTATACAAACTATTCTCCAGCA	UCAGAUGAUCUAAAGGCCUAUAAAAGATAGAACAGAATTCCGAGGCTCTGAACATTCAGGAGGGTAAAACGGCCACCCTGACCTGCAACTATACAAACTATTCTCCAGCA	0
96	homo_sapiens	pab-miR11408a	AAAGCUGGGUCUGAUGUGCACC	TRGV11	ATCTTCTTCTCCCTCTGGGTTTGTGAGTTGCCCCCTAATCATTTCAGTCTACAGAAGAGATTGAAGTCATTCTGTATTATTACCTCTT	AAAGCUGGGUCUGAUGUGCACCATCTTCTTCTCCCTCTGGGTTTGTGAGTTGCCCCCTAATCATTTCAGTCTACAGAAGAGATTGAAGTCATTCTGTATTATTACCTCTT	0
98	homo_sapiens	hsa-miR-1537-3p	AAAACCGUCUAGUUACAGUUGU	TRGV9	ATGAAGGTGACCAGAAGGACCCGGTGCTGCAGGCTGTGTGGGTAGCTGAGCAGAGCTAAGCGGCTTGACGGACCAACATCTCTCCAGC	AAAACCGUCUAGUUACAGUUGUATGAAGGTGACCAGAAGGACCCGGTGCTGCAGGCTGTGTGGGTAGCTGAGCAGAGCTAAGCGGCTTGACGGACCAACATCTCTCCAGC	0
99	homo_sapiens	mdo-miR-7375c-4-5p	UAGCCCUUACCCCCCCAACUAG	TRGV3	AAGGGATGTGTTGGAATCAGGACTCAGTCCAGGAAAGTATTATACTCATACACCCAGGAGGTGGAGCTGGATATTGAGACTGCAAAAT	UAGCCCUUACCCCCCCAACUAGAAGGGATGTGTTGGAATCAGGACTCAGTCCAGGAAAGTATTATACTCATACACCCAGGAGGTGGAGCTGGATATTGAGACTGCAAAAT	0
100	homo_sapiens	pxy-miR-8538	AUAGUUAUUAAUCUUGGUUGGU	TRGV2	TTGTGTTGGAATCAGGAGTCAGTCCAGGGAAGTATTATACTTACGCAAGCACAAGGAACAACTTGAGATTGATACTGCGAAATCTAAT	AUAGUUAUUAAUCUUGGUUGGUTTGTGTTGGAATCAGGAGTCAGTCCAGGGAAGTATTATACTTACGCAAGCACAAGGAACAACTTGAGATTGATACTGCGAAATCTAAT	0
101	homo_sapiens	ssc-miR-194a-3p	CCAGUGGGGCUGCUGUUAUCU	TRGV1	ATCAGGAATCACTCCAGGAAAGTATGACACTGGAAGCACAAGGAGCAATTGGAATTTGAGACTGCAAAATCTAATTAAAAATGATTCT	CCAGUGGGGCUGCUGUUAUCUATCAGGAATCACTCCAGGAAAGTATGACACTGGAAGCACAAGGAGCAATTGGAATTTGAGACTGCAAAATCTAATTAAAAATGATTCT	0
103	homo_sapiens	mmu-miR-3073b-5p	AUGGUCACAGUGGACAUCAACC	TRGV8	GACCTGAGTTTTGAGAGGGTCTTCTGCTCCTCTTCGTCTGGTCCCTTACTTCCAAGACCCCAGAGAGGAAGGCATGCTGTTGGCTCTA	AUGGUCACAGUGGACAUCAACCGACCTGAGTTTTGAGAGGGTCTTCTGCTCCTCTTCGTCTGGTCCCTTACTTCCAAGACCCCAGAGAGGAAGGCATGCTGTTGGCTCTA	0
104	homo_sapiens	mmu-miR-7067-3p	UGAUUGCUUCCCUCCCCACAG	TRGV10	AAAGTGGAGGCAAGAAAGAATTCTCAAACTCTCACTTCAATCCTTACCATCAAGTCCGTAGAGAAAGAAGACATGGCCGTTTACTACT	UGAUUGCUUCCCUCCCCACAGAAAGTGGAGGCAAGAAAGAATTCTCAAACTCTCACTTCAATCCTTACCATCAAGTCCGTAGAGAAAGAAGACATGGCCGTTTACTACT	0
105	homo_sapiens	dsi-miR-982b-3p	AACUACACGAUAUUCGUUCUUG	TRBV20OR9-2	TCCGAGGTCACATACGAGCAAGGCGTCAAGAAGGACAAGTTTCCCATCAACCATCCAAACCTGACCTTCTCCGCTCTGACAGTGACCA	AACUACACGAUAUUCGUUCUUGTCCGAGGTCACATACGAGCAAGGCGTCAAGAAGGACAAGTTTCCCATCAACCATCCAAACCTGACCTTCTCCGCTCTGACAGTGACCA	0
106	homo_sapiens	sme-miR-1992-3p	UCAGCAGUUGUUCCAUUGAC	OR10J4	ATTACTCCTCTGCTGAACCCTGTTGTATACAGCCTGAGGAACAAAGAGGTCAAGGATGCCTTGCTCAGAGCTTTGGGCAGAAAGCCTC	UCAGCAGUUGUUCCAUUGACATTACTCCTCTGCTGAACCCTGTTGTATACAGCCTGAGGAACAAAGAGGTCAAGGATGCCTTGCTCAGAGCTTTGGGCAGAAAGCCTC	0
107	homo_sapiens	egr-miR-10259-5p	AGGGCUAAAGUACAAGAGAG	OR10J3	TCTTTGAAGGTTTCTCCAGCTTCAGGCGGCAGCACAAACTTGTCTTCTTTGTTGTCTTCCTAACTTTGTACCTGCTGACTCTCTCTGG	AGGGCUAAAGUACAAGAGAGTCTTTGAAGGTTTCTCCAGCTTCAGGCGGCAGCACAAACTTGTCTTCTTTGTTGTCTTCCTAACTTTGTACCTGCTGACTCTCTCTGG	0
108	homo_sapiens	pte-miR-11964-3p	UGACUAGAUAUUCCAUUUAUCU	OR10J3	AAGGTTTCTCCAGCTTCAGGCGGCAGCACAAACTTGTCTTCTTTGTTGTCTTCCTAACTTTGTACCTGCTGACTCTCTCTGGCAATGT	UGACUAGAUAUUCCAUUUAUCUAAGGTTTCTCCAGCTTCAGGCGGCAGCACAAACTTGTCTTCTTTGTTGTCTTCCTAACTTTGTACCTGCTGACTCTCTCTGGCAATGT	0
109	homo_sapiens	cja-miR-9984	CGCCGCGGCGGCGGCGGC	OR4C45	TTACACCTATGTTGAACCCTTTAATCTACACTGTCAAAAATAAAGCAGTGAAAAATGTCATTAAGAAGCTCTGGAAGCAAATAATGAC	CGCCGCGGCGGCGGCGGCTTACACCTATGTTGAACCCTTTAATCTACACTGTCAAAAATAAAGCAGTGAAAAATGTCATTAAGAAGCTCTGGAAGCAAATAATGAC	0
111	homo_sapiens	hsv2-miR-H22	AGGGGUCUGGACGUGGGUGGGC	OR4Q2	TGGGCTTACTTGGAAAAAGCAGGAGACATGAGACATTGATATGAATTTTTGAAAGTAGAAAATCTGAGGTTAAAATAATAACTTTTCA	AGGGGUCUGGACGUGGGUGGGCTGGGCTTACTTGGAAAAAGCAGGAGACATGAGACATTGATATGAATTTTTGAAAGTAGAAAATCTGAGGTTAAAATAATAACTTTTCA	0
112	homo_sapiens	ocu-miR-190b-3p	ACUAAAUGUCAAACAUAUUCUU	VN1R5	TGTCTCAAAAATAAAATAAAATAAAGATTTAATCTATATTTGTAGTTTAGAAACTAATGATTCCAGATCATAGAGATGTTGAAATTGG	ACUAAAUGUCAAACAUAUUCUUTGTCTCAAAAATAAAATAAAATAAAGATTTAATCTATATTTGTAGTTTAGAAACTAATGATTCCAGATCATAGAGATGTTGAAATTGG	0
113	homo_sapiens	ppt-miR902f-5p	UAUGAUGCAGAUUCUUCAUCU	OR2T7	AATTCCCACGCCTAATCCACTGTACCTTCTTGTTTGAATTCATACTCTCCCTGCCTGTACTCCCCTGTTTCAGTTCAGAAAACAAGTT	UAUGAUGCAGAUUCUUCAUCUAATTCCCACGCCTAATCCACTGTACCTTCTTGTTTGAATTCATACTCTCCCTGCCTGTACTCCCCTGTTTCAGTTCAGAAAACAAGTT	0
114	homo_sapiens	oha-miR-208-5p	AGCUUUUGGCUCGGGUUAUA	OR2T7	GCAGAACTTTAGTAATAAGACCACCTTCTTTTCCCCATTAGAGAAATAAATGTTAGGAAGTTCAATTTTCCTAATGTTTAAATATCTT	AGCUUUUGGCUCGGGUUAUAGCAGAACTTTAGTAATAAGACCACCTTCTTTTCCCCATTAGAGAAATAAATGTTAGGAAGTTCAATTTTCCTAATGTTTAAATATCTT	0
116	homo_sapiens	tca-miR-100-3p	CAAGUUCUUGUUUAUGGGUACC	OR5AC1	TCAGCTGCAGATCAGGCCAAAATGTATTCTTTATTTTACACAATAATAATTCCTTTACTAAATCCTTTTATTTACAGCCTAAGGAACA	CAAGUUCUUGUUUAUGGGUACCTCAGCTGCAGATCAGGCCAAAATGTATTCTTTATTTTACACAATAATAATTCCTTTACTAAATCCTTTTATTTACAGCCTAAGGAACA	0
117	homo_sapiens	bmo-miR-2810	AGAUUUUCGAGAACAGCUAAUU	CD300H	CCAGCAGCACCTGCTTCCTGCTTCTCCCACTCCTGAAGGTGCCTCTGCTCCTGAGCATACTCGGTGCTATCCTCTGGGTGAACAGGCC	AGAUUUUCGAGAACAGCUAAUUCCAGCAGCACCTGCTTCCTGCTTCTCCCACTCCTGAAGGTGCCTCTGCTCCTGAGCATACTCGGTGCTATCCTCTGGGTGAACAGGCC	0
118	homo_sapiens	lus-miR393d	UCCAAAGGGAUCGCAUUGAUC	CD300H	GGGGAGAGGCAGAGCCTGGGACTCCCCGGAGAAGGCAGCTTACTACTAGTCACTCTCTCCGTCTCACAGGTCCCTGCCCAGCAGCACC	UCCAAAGGGAUCGCAUUGAUCGGGGAGAGGCAGAGCCTGGGACTCCCCGGAGAAGGCAGCTTACTACTAGTCACTCTCTCCGTCTCACAGGTCCCTGCCCAGCAGCACC	0
119	homo_sapiens	kshv-miR-K12-4-3p	UAGAAUACUGAGGCCUAGCUGA	OR9H1P	TCAAACAAATTTACAAGAAACAAACAAACAACCCCATCAAAAAGTAGGTGAAGGATATGAACAGACACTTCTCAAAAGAAGACATTTA	UAGAAUACUGAGGCCUAGCUGATCAAACAAATTTACAAGAAACAAACAAACAACCCCATCAAAAAGTAGGTGAAGGATATGAACAGACACTTCTCAAAAGAAGACATTTA	0
120	homo_sapiens	gga-miR-7	UGGAAGACUAGUGAUUUUGUUG	OR9H1P	AGAGTTGATGAGGCACCCGAGAGTCAGCGAGAAAGAGAAAGAAGTCACGCATGAAATTTAGGTGAGATTTGTTTTACTGAGAATGTAA	UGGAAGACUAGUGAUUUUGUUGAGAGTTGATGAGGCACCCGAGAGTCAGCGAGAAAGAGAAAGAAGTCACGCATGAAATTTAGGTGAGATTTGTTTTACTGAGAATGTAA	0
121	homo_sapiens	bta-miR-2329-3p	UCUGUGAUGUGAGCUGAUAAGU	IFNL4	GGGCAAATTACTTTTCTGAGCCTCTGTTTCCTCACCTATAGGATGGGTTAGCATACTTGCCTTGTGGAGGAGTAGTGTCCGTTGAGAT	UCUGUGAUGUGAGCUGAUAAGUGGGCAAATTACTTTTCTGAGCCTCTGTTTCCTCACCTATAGGATGGGTTAGCATACTTGCCTTGTGGAGGAGTAGTGTCCGTTGAGAT	0
122	homo_sapiens	pab-miR11498a	UAUCUGUGAUGUAAUAUGACA	IFNL4	GACGGCTCTGGACGCCTCCCAGGGGACAGTGGACGGCAGCACCTGCTGCAGCACGAGGCACAGAGGGTGCACTGCAGACAGGAGTGAG	UAUCUGUGAUGUAAUAUGACAGACGGCTCTGGACGCCTCCCAGGGGACAGTGGACGGCAGCACCTGCTGCAGCACGAGGCACAGAGGGTGCACTGCAGACAGGAGTGAG	0
124	homo_sapiens	oan-miR-1392-3p	CAUUUGCACCUGGUGGAGCAGC	IFNL4	CTGCCAGTTAATTACAGTGGAATTCAGGGCAAATTACTTTTCTGAGCCTCTGTTTCCTCACCTATAGGATGGGTTAGCATACTTGCCT	CAUUUGCACCUGGUGGAGCAGCCTGCCAGTTAATTACAGTGGAATTCAGGGCAAATTACTTTTCTGAGCCTCTGTTTCCTCACCTATAGGATGGGTTAGCATACTTGCCT	0
126	homo_sapiens	hsa-miR-4800-5p	AGUGGACCGAGGAAGGAAGGA	PTCHD3	CATAGCTGAAGACTGTCAAATTCCCCTAATGGTGTATAACCAGGCATTTATATATTTTGATCAGTATGCTGCAATATTAGAAGACACT	AGUGGACCGAGGAAGGAAGGACATAGCTGAAGACTGTCAAATTCCCCTAATGGTGTATAACCAGGCATTTATATATTTTGATCAGTATGCTGCAATATTAGAAGACACT	0
127	homo_sapiens	hsa-miR-6090	GGGGAGCGAGGGGCGGGGC	PTCHD3	AGAGCGTTGGGTGGGGCCAGGAAACCGTCTGGTGGGATCTCCGCAGCTGCTTTTCACCTGCTGTTCCTCCTGCGCTTCCTAAGAGGAA	GGGGAGCGAGGGGCGGGGCAGAGCGTTGGGTGGGGCCAGGAAACCGTCTGGTGGGATCTCCGCAGCTGCTTTTCACCTGCTGTTCCTCCTGCGCTTCCTAAGAGGAA	0
128	homo_sapiens	ggo-miR-504	GACCCUGGUCUGCACUCUA	NAT8B	AGTGACTTCAGACACAGAAGTCTGTCCATGGCTCCTTATCACATCCGCAAATACCAGGAGAGCGACCGCAAGTAGGTCGTGGGCTTGC	GACCCUGGUCUGCACUCUAAGTGACTTCAGACACAGAAGTCTGTCCATGGCTCCTTATCACATCCGCAAATACCAGGAGAGCGACCGCAAGTAGGTCGTGGGCTTGC	0
129	homo_sapiens	ssa-miR-222b-3p	AGCUACAUCUGGCUACUGGGUC	GKN3P	TTCTTTTTAAAGGTACTGCCCTGGCAATTGACTCCAATTCTTGTTTTGAAATCCAACTTCTGTCCTTTATGGGACTCTTCATCTGCGG	AGCUACAUCUGGCUACUGGGUCTTCTTTTTAAAGGTACTGCCCTGGCAATTGACTCCAATTCTTGTTTTGAAATCCAACTTCTGTCCTTTATGGGACTCTTCATCTGCGG	0
130	homo_sapiens	mml-miR-519c	AAAGUGCAUCAUUUUAGAGGAU	FCGR2C	TGAAACTCGAGCCCTAGTGGATCAACGTGCTCCAAGAGGACTCTGTGACTCTGACATGCCGGGGGACTCACAGCCCTGAGAGCGACTC	AAAGUGCAUCAUUUUAGAGGAUTGAAACTCGAGCCCTAGTGGATCAACGTGCTCCAAGAGGACTCTGTGACTCTGACATGCCGGGGGACTCACAGCCCTGAGAGCGACTC	0
131	homo_sapiens	ppy-miR-942	CCUUCUCUGUUUUGGCCAUGGG	FCGR2C	AGCCTCAGCGACCCTGTGCATCTGACTGTGCTTTCTGGTCAGTGGAGGAAGGCCCCAGGGTGGACCTGGGAGGGCCAGGATGGATGAA	CCUUCUCUGUUUUGGCCAUGGGAGCCTCAGCGACCCTGTGCATCTGACTGTGCTTTCTGGTCAGTGGAGGAAGGCCCCAGGGTGGACCTGGGAGGGCCAGGATGGATGAA	0
132	homo_sapiens	bta-miR-144	UACAGUAUAGAUGAUGUACUAG	FCGR2C	TGACTCTGAACCCCAGGGCACCTACTGACGATGATAAAAACATCTACCTGACTCTTCCTCCCAACGACCATGTCAACAGTAATAACTA	UACAGUAUAGAUGAUGUACUAGTGACTCTGAACCCCAGGGCACCTACTGACGATGATAAAAACATCTACCTGACTCTTCCTCCCAACGACCATGTCAACAGTAATAACTA	0
133	homo_sapiens	ptc-miR393c	UCCAAAGGGAUCGCAUUGAUC	FCGR2C	TGCTGAGGTGCCACAGCTGGAAGGACAAGCCTCTGGTCAAGGTCACATTCTTCCAGAATGGAAAATCCAAGAAATTTTCCCGTTCGGA	UCCAAAGGGAUCGCAUUGAUCTGCTGAGGTGCCACAGCTGGAAGGACAAGCCTCTGGTCAAGGTCACATTCTTCCAGAATGGAAAATCCAAGAAATTTTCCCGTTCGGA	0
134	homo_sapiens	ptc-miR390b	AAGCUCAGGAGGGAUAGCGCC	FCGR2C	TCCGCCAAGCTTTGAGAGAAGGCTGTGACTGCTGTGCTCTGGGCGCCAGCTCGCTCCAGGGAGTGATGGGAATCCTGTCATTCTTACC	AAGCUCAGGAGGGAUAGCGCCTCCGCCAAGCTTTGAGAGAAGGCTGTGACTGCTGTGCTCTGGGCGCCAGCTCGCTCCAGGGAGTGATGGGAATCCTGTCATTCTTACC	0
135	homo_sapiens	mml-miR-501-5p	AAUCCUUUGUCCCUGGGUGAGA	FCGR2C	CCCACACTTTGCCTCCACTACGGAAGCTCTTTTCTTAACCCAGTGGCATCCCCCTACCCCTGCATGAAGTCACAGATCTAGTGCCCTT	AAUCCUUUGUCCCUGGGUGAGACCCACACTTTGCCTCCACTACGGAAGCTCTTTTCTTAACCCAGTGGCATCCCCCTACCCCTGCATGAAGTCACAGATCTAGTGCCCTT	0
136	homo_sapiens	mmu-miR-139-3p	UGGAGACGCGGCCCUGUUGGAG	FCGR2C	CAACCAGTGAATGATTTCCAGAGCAATGGCACATCAAATTAATATGGCTACTGCTCTCTTTGAATTTATATTCTACTGAGGGATATAA	UGGAGACGCGGCCCUGUUGGAGCAACCAGTGAATGATTTCCAGAGCAATGGCACATCAAATTAATATGGCTACTGCTCTCTTTGAATTTATATTCTACTGAGGGATATAA	0
137	homo_sapiens	hsa-miR-7-2-3p	CAACAAAUCCCAGUCUACCUAA	FCGR2C	GATGAAAGAGCTGCAGTGTCATCTCTTAAAGCTGATTATCTCTGGCCATTCCTTAAGGAAACAGGCACTGTCTTAAATCGTGGTTTGG	CAACAAAUCCCAGUCUACCUAAGATGAAAGAGCTGCAGTGTCATCTCTTAAAGCTGATTATCTCTGGCCATTCCTTAAGGAAACAGGCACTGTCTTAAATCGTGGTTTGG	0
138	homo_sapiens	hsa-miR-2277-3p	UGACAGCGCCCUGCCUGGCUC	FCGR2C	GCAAATACTGGGGCTGCTTTTCACACTGGCCAAGTCAGTTTATGACAAAAACATGAGGCAATTAGGTGTGTTTTGGACACTAACCAGA	UGACAGCGCCCUGCCUGGCUCGCAAATACTGGGGCTGCTTTTCACACTGGCCAAGTCAGTTTATGACAAAAACATGAGGCAATTAGGTGTGTTTTGGACACTAACCAGA	0
140	homo_sapiens	mml-miR-331-5p	CUAGGUAUGGUCCCAGGGAUCC	FCGR2C	GCACATTCATGACTTTTCTACTGTCCACAAAGGCATATGTCCTTATCATATGCAGACTCCTTGGCCACACTGGATTCCTCCTTCCCTC	CUAGGUAUGGUCCCAGGGAUCCGCACATTCATGACTTTTCTACTGTCCACAAAGGCATATGTCCTTATCATATGCAGACTCCTTGGCCACACTGGATTCCTCCTTCCCTC	0
141	homo_sapiens	tcf-miR-10303b	UUGCACUGGCUAGCCCAGGGGA	FCGR2C	AATTTGTTTGCCCTCTAGGGTAGAATCCGCCAAGCTTTGAGAGAAGGCTGTGACTGCTGTGCTCTGGGCGCCAGCTCGCTCCAGGGAG	UUGCACUGGCUAGCCCAGGGGAAATTTGTTTGCCCTCTAGGGTAGAATCCGCCAAGCTTTGAGAGAAGGCTGTGACTGCTGTGCTCTGGGCGCCAGCTCGCTCCAGGGAG	0
144	homo_sapiens	hsa-miR-548ay-3p	CAAAACCGCGAUUACUCUUGCA	AKR7L	GGGGCTCCGAATGGGCAGCAGCGACTGCAGAGGTAACAGTGGCCCCTGATCCTCCCTCTGCACGGTGCAGAGCTGAGCCTGTCACCAG	CAAAACCGCGAUUACUCUUGCAGGGGCTCCGAATGGGCAGCAGCGACTGCAGAGGTAACAGTGGCCCCTGATCCTCCCTCTGCACGGTGCAGAGCTGAGCCTGTCACCAG	0
146	homo_sapiens	hsa-miR-2276-5p	GCCCUCUGUCACCUUGCAGACG	AKR7L	GGGAACAGCCCAACTCCCAGGGGCCCCACCCTGACCTCCCTTTCCTGGTCTGGGCTGCACTATGTTCTGACTGGAGCCTCACCCGAGC	GCCCUCUGUCACCUUGCAGACGGGGAACAGCCCAACTCCCAGGGGCCCCACCCTGACCTCCCTTTCCTGGTCTGGGCTGCACTATGTTCTGACTGGAGCCTCACCCGAGC	0
147	homo_sapiens	hsa-miR-3936	UAAGGGGUGUAUGGCAGAUGCA	AKR7L	TTGTCTAATTTAGAACTGCCTCACTAAATTCTTAGGGATGGAAGTATTTGGAAAAAAACCTAACAGTAGAGTCACCACCTAAGGAAGA	UAAGGGGUGUAUGGCAGAUGCATTGTCTAATTTAGAACTGCCTCACTAAATTCTTAGGGATGGAAGTATTTGGAAAAAAACCTAACAGTAGAGTCACCACCTAAGGAAGA	0
148	homo_sapiens	bta-miR-2285au	AAAAAGUUCGUUCGGGUUUUCU	OR13C7	GGGTGGTGACCCCCATGCTCAACCCCATCATCTACAGCCTGAGGAACAAGGATGTAAAGGCTGCTGTGAGGGACTTGATATTTCAGAA	AAAAAGUUCGUUCGGGUUUUCUGGGTGGTGACCCCCATGCTCAACCCCATCATCTACAGCCTGAGGAACAAGGATGTAAAGGCTGCTGTGAGGGACTTGATATTTCAGAA	0
149	homo_sapiens	hsa-miR-300	UAUACAAGGGCAGACUCUCUCU	GSTT2	AGGGCCTCTCCACTCCCAGACTGAAGGGTATTAGAAGAGAAGACAAGGGAACATTTTTCCACTGTTGCGCATTTGTTCAACAAATGCT	UAUACAAGGGCAGACUCUCUCUAGGGCCTCTCCACTCCCAGACTGAAGGGTATTAGAAGAGAAGACAAGGGAACATTTTTCCACTGTTGCGCATTTGTTCAACAAATGCT	0
150	homo_sapiens	hsa-miR-765	UGGAGGAGAAGGAAGGUGAUG	GSTT2	AGTAAGAGACTAAATCTGCAATATATAAAGAGCTCCTACAAATCAGTAACATGAAGAACACTCAAAAATTGGCAAATGTCATCAGTGT	UGGAGGAGAAGGAAGGUGAUGAGTAAGAGACTAAATCTGCAATATATAAAGAGCTCCTACAAATCAGTAACATGAAGAACACTCAAAAATTGGCAAATGTCATCAGTGT	0
151	homo_sapiens	hsa-miR-564	AGGCACGGUGUCAGCAGGC	GSTT2	TAGAGGCCAATGCCATGGCCCAAGGGCACAGCTCATGGTGAGGTCCAGCTGCTGGGCAGGAAAAGGACAAGAGGTCAGGTGGCTGCAG	AGGCACGGUGUCAGCAGGCTAGAGGCCAATGCCATGGCCCAAGGGCACAGCTCATGGTGAGGTCCAGCTGCTGGGCAGGAAAAGGACAAGAGGTCAGGTGGCTGCAG	0
152	homo_sapiens	oni-miR-10933	ACAGUGGCUUUAGAGACCGGAG	OR4K3	TTTTATACCATATACACTCCCCTCTTGAATCCAGTGATCTATACCGTTAGGAATAAAGATGTCAAGTATTCCATGAGGAAACTAAGCA	ACAGUGGCUUUAGAGACCGGAGTTTTATACCATATACACTCCCCTCTTGAATCCAGTGATCTATACCGTTAGGAATAAAGATGTCAAGTATTCCATGAGGAAACTAAGCA	0
154	homo_sapiens	hsa-miR-146a-5p	UGAGAACUGAAUUCCAUGGGUU	PNLIPRP2	CAGCGACACTGTGGAAGAAAACGTCTTGCAATCTCTTTACCCTTGTTAAAAACGTGGTGCAGCTATTGCGGTAATAAAATCTTTAATG	UGAGAACUGAAUUCCAUGGGUUCAGCGACACTGTGGAAGAAAACGTCTTGCAATCTCTTTACCCTTGTTAAAAACGTGGTGCAGCTATTGCGGTAATAAAATCTTTAATG	0
155	homo_sapiens	hsa-miR-6806-3p	UGAAGCUCUGACAUUCCUGCAG	PNLIPRP2	GTGCTCGAGCCCGGGTCCTGCCCCCATCCCTGGCAGGGCCCGGCGCCCCGCTCTCAGACCAGCGGGTCCCCACGCGGTGCTGTGGGAC	UGAAGCUCUGACAUUCCUGCAGGTGCTCGAGCCCGGGTCCTGCCCCCATCCCTGGCAGGGCCCGGCGCCCCGCTCTCAGACCAGCGGGTCCCCACGCGGTGCTGTGGGAC	0
156	homo_sapiens	hsa-miR-7975	AUCCUAGUCACGGCACCA	PNLIPRP2	AAATTATGGTTTTTTTTTTCCACTAGAGTAAGTGTTTCCCTTGTCCAGCTGAAGGATGCCCCAAAATGGGGCACTATGCTGACCAATT	AUCCUAGUCACGGCACCAAAATTATGGTTTTTTTTTTCCACTAGAGTAAGTGTTTCCCTTGTCCAGCTGAAGGATGCCCCAAAATGGGGCACTATGCTGACCAATT	0
157	homo_sapiens	hsa-miR-4512	CAGGGCCUCACUGUAUCGCCCA	PNLIPRP2	AAGCAAAAGAGCCTCATGCTGACAATCTTTTCCTCCACAGGTATAATTTTTGTAGCAGCGACACTGTGGAAGAAAACGTCTTGCAATC	CAGGGCCUCACUGUAUCGCCCAAAGCAAAAGAGCCTCATGCTGACAATCTTTTCCTCCACAGGTATAATTTTTGTAGCAGCGACACTGTGGAAGAAAACGTCTTGCAATC	0
158	homo_sapiens	hsa-miR-1909-3p	CGCAGGGGCCGGGUGCUCACCG	PNLIPRP2	AATCTTTTCCTCCACAGGTATAATTTTTGTAGCAGCGACACTGTGGAAGAAAACGTCTTGCAATCTCTTTACCCTTGTTAAAAACGTG	CGCAGGGGCCGGGUGCUCACCGAATCTTTTCCTCCACAGGTATAATTTTTGTAGCAGCGACACTGTGGAAGAAAACGTCTTGCAATCTCTTTACCCTTGTTAAAAACGTG	0
161	homo_sapiens	mmu-miR-721	CAGUGCAAUUAAAAGGGGGAA	OR52E1	TTTCTATGTAGTCATTCCACCTGCTCTCAACTCTGTAATTTATGGTGTCAGAACCAAACAGATTAGAGCACAAGTGCTGAAAATGTTT	CAGUGCAAUUAAAAGGGGGAATTTCTATGTAGTCATTCCACCTGCTCTCAACTCTGTAATTTATGGTGTCAGAACCAAACAGATTAGAGCACAAGTGCTGAAAATGTTT	0
162	homo_sapiens	cin-miR-4066-3p	CAUGCCUUUAUCAUGUCCG	OR11H7	ATCACACTGATATATTCTGTGGTAACACCTGTCTTAAACCCCCTCATCTACAGCCTACGCAACAAGGACATGAAATATGCCCTCCATC	CAUGCCUUUAUCAUGUCCGATCACACTGATATATTCTGTGGTAACACCTGTCTTAAACCCCCTCATCTACAGCCTACGCAACAAGGACATGAAATATGCCCTCCATC	0
163	homo_sapiens	mmu-miR-6967-5p	CAGGGAGGGAUAAAGACCAGU	OR10AC1	CAGGCTCTCTTGTATGTTATTAATGAGAGTATAAATGTATACAATTTCTATACAGGGAAAGTGGATGATATTAATTAAAATAAATGGC	CAGGGAGGGAUAAAGACCAGUCAGGCTCTCTTGTATGTTATTAATGAGAGTATAAATGTATACAATTTCTATACAGGGAAAGTGGATGATATTAATTAAAATAAATGGC	0
165	homo_sapiens	dno-miR-367-3p	AAUUGCACUUUAGCAAUGGUGA	OR5AL1	TGTGTTTAATGTGGTAGTGATTCCTACATTAAACCCACTGATCTATAGTTTAAGAAATCAGGAGGTAAAAAATGCACTAAAGAGAATT	AAUUGCACUUUAGCAAUGGUGATGTGTTTAATGTGGTAGTGATTCCTACATTAAACCCACTGATCTATAGTTTAAGAAATCAGGAGGTAAAAAATGCACTAAAGAGAATT	0
166	homo_sapiens	nvi-let-7	UGAGGUAGUAGGUUGUAUAGU	OR8J2	CACCAAATATTTTACTTCTTTCTAAGTTTCATGTAAAAATCAAGTATCTTTGAGGATTTACCAATTTAAATCAGACTCAGGATTGAAA	UGAGGUAGUAGGUUGUAUAGUCACCAAATATTTTACTTCTTTCTAAGTTTCATGTAAAAATCAAGTATCTTTGAGGATTTACCAATTTAAATCAGACTCAGGATTGAAA	0
167	homo_sapiens	hpo-miR-10120-3p	UCAGAAGUUCGGAAUUCAGCG	POTEA	GGTTTCTCCAAAGCTGGCTGCCTCCCCTATGAAGAAGCCCTTTGGCTTCAGGGGCAAGATGGGCAAGTGGTGCTGCTGCTGCTTCCCC	UCAGAAGUUCGGAAUUCAGCGGGTTTCTCCAAAGCTGGCTGCCTCCCCTATGAAGAAGCCCTTTGGCTTCAGGGGCAAGATGGGCAAGTGGTGCTGCTGCTGCTTCCCC	0
168	homo_sapiens	lja-miR11078f-3p	UGAUUGGUUGACGGUGUAAAA	POTEA	AGCCCTTTGGCTTCAGGGGCAAGATGGGCAAGTGGTGCTGCTGCTGCTTCCCCTGCTGCAGGGGAAGCGGCAAGAACAACATGGGTGC	UGAUUGGUUGACGGUGUAAAAAGCCCTTTGGCTTCAGGGGCAAGATGGGCAAGTGGTGCTGCTGCTGCTTCCCCTGCTGCAGGGGAAGCGGCAAGAACAACATGGGTGC	0
170	homo_sapiens	cqu-miR-276-5p	AGCGAGGUAUAGAGUUCCU	GBA3	ATATTCGGCCCATATTTTGTGTGTTTGGACAAGTACATCTCCCTTTTGCCTAATGAACTTTTGAAAAATAATAAAATAATAGAATAAA	AGCGAGGUAUAGAGUUCCUATATTCGGCCCATATTTTGTGTGTTTGGACAAGTACATCTCCCTTTTGCCTAATGAACTTTTGAAAAATAATAAAATAATAGAATAAA	0
171	homo_sapiens	dsi-miR-318	UCACUGGGCUUUGUUUAUCUCA	GBA3	GTTAAAAGTCACATTATACAGTTATGCATTCATTTCAACAAAATAGTGAATTGATAATCTACTTGTTAATATATTCGGCCCATATTTT	UCACUGGGCUUUGUUUAUCUCAGTTAAAAGTCACATTATACAGTTATGCATTCATTTCAACAAAATAGTGAATTGATAATCTACTTGTTAATATATTCGGCCCATATTTT	0
172	homo_sapiens	hsa-miR-2115-5p	AGCUUCCAUGACUCCUGAUGGA	GBA3	TTTAGAAGAAAACGTAGGTAGGTTCTATTTCTCTGGTCACCTTAAATTTTATTGTGTACTGGATATTTTCTATTTGCCTATCCATATC	AGCUUCCAUGACUCCUGAUGGATTTAGAAGAAAACGTAGGTAGGTTCTATTTCTCTGGTCACCTTAAATTTTATTGTGTACTGGATATTTTCTATTTGCCTATCCATATC	0
173	homo_sapiens	smo-miR171c	UUGAGUCGCGCCAAUAUCAUG	GBA3	TTGCAAAATCAGATAGACCTGGAAACATAAATTTAAATCCTTAGACATTTTTCTAGAAAAAAATGCAAAGTTTATAAAGATGATACAA	UUGAGUCGCGCCAAUAUCAUGTTGCAAAATCAGATAGACCTGGAAACATAAATTTAAATCCTTAGACATTTTTCTAGAAAAAAATGCAAAGTTTATAAAGATGATACAA	0
174	homo_sapiens	oni-miR-204b	CAUAGGAUGACAAAGGGAAGCC	GBA3	ATTCGGCCCATATTTTGTGTGTTTGGACAAGTACATCTCCCTTTTGCCTAATGAACTTTTGAAAAATAATAAAATAATAGAATAAATT	CAUAGGAUGACAAAGGGAAGCCATTCGGCCCATATTTTGTGTGTTTGGACAAGTACATCTCCCTTTTGCCTAATGAACTTTTGAAAAATAATAAAATAATAGAATAAATT	0
175	homo_sapiens	rno-miR-434-3p	UUUGAACCAUCACUCGACUCCU	GBA3	TTGCACAATTGCCTGGCTCCTCTGGCCAAAGGGTGCTCTGCTTCTGGCAGCTGAAGATCCCAGTAGACAGCTTCTTAAACCATGGCTT	UUUGAACCAUCACUCGACUCCUTTGCACAATTGCCTGGCTCCTCTGGCCAAAGGGTGCTCTGCTTCTGGCAGCTGAAGATCCCAGTAGACAGCTTCTTAAACCATGGCTT	0
176	homo_sapiens	bta-miR-2489	AAAUGACAGGGGACAUGAGUUU	CASP12	CATAAAAACTCAAGTTTTTTATATAGCTTATTTATTTTGTATATCCAATTTTGTGTGCTTTTATTATATTGTTATAACATTACTACTA	AAAUGACAGGGGACAUGAGUUUCATAAAAACTCAAGTTTTTTATATAGCTTATTTATTTTGTATATCCAATTTTGTGTGCTTTTATTATATTGTTATAACATTACTACTA	0
177	homo_sapiens	mmu-miR-7668-3p	CGGUGCAGGGGAUUCAGAGGAG	CASP12	TTTCTGCCTCTTTCCTCACGAGGGTGTATTTTCATGCAGAAACTTTGTGTCACTTACTCTATATTTATATTGGCCTGTTGTGTATGAA	CGGUGCAGGGGAUUCAGAGGAGTTTCTGCCTCTTTCCTCACGAGGGTGTATTTTCATGCAGAAACTTTGTGTCACTTACTCTATATTTATATTGGCCTGTTGTGTATGAA	0
178	homo_sapiens	dme-miR-968-3p	ACCUUUUGAUGUACUACUUUAA	CASP12	AGGTTCAACATTCATTTGAGACCCCAAATATACTGACCCAGCTGCCCACCATTGAAAGACTATCCATGACACGATATTTCTATCTCTT	ACCUUUUGAUGUACUACUUUAAAGGTTCAACATTCATTTGAGACCCCAAATATACTGACCCAGCTGCCCACCATTGAAAGACTATCCATGACACGATATTTCTATCTCTT	0
179	homo_sapiens	mtr-miR2592bd	AGGCUGGUUUAGAUGAAGGUA	CASP12	CTGACCCAGCTGCCCACCATTGAAAGACTATCCATGACACGATATTTCTATCTCTTTCCTGGGAATTAAAACTCATAAGAAGCAACTC	AGGCUGGUUUAGAUGAAGGUACTGACCCAGCTGCCCACCATTGAAAGACTATCCATGACACGATATTTCTATCTCTTTCCTGGGAATTAAAACTCATAAGAAGCAACTC	0
180	homo_sapiens	mze-miR-34	UGGCAGUGUCUUAGCUGGUUGU	CASP12	TTTTAGGTTCAACATTCATTTGAGACCCCAAATATACTGACCCAGCTGCCCACCATTGAAAGACTATCCATGACACGATATTTCTATC	UGGCAGUGUCUUAGCUGGUUGUTTTTAGGTTCAACATTCATTTGAGACCCCAAATATACTGACCCAGCTGCCCACCATTGAAAGACTATCCATGACACGATATTTCTATC	0
181	homo_sapiens	csa-miR-216b	UAAUCUCUGCAGGCAACUGUGA	CASP12	TCTGGTTTTCTGCCTCTTTCCTCACGAGGGTGTATTTTCATGCAGAAACTTTGTGTCACTTACTCTATATTTATATTGGCCTGTTGTG	UAAUCUCUGCAGGCAACUGUGATCTGGTTTTCTGCCTCTTTCCTCACGAGGGTGTATTTTCATGCAGAAACTTTGTGTCACTTACTCTATATTTATATTGGCCTGTTGTG	0
182	homo_sapiens	ptr-miR-28	AAGGAGCUCACAGUCUAUUGAG	CASP12	TTTACCATTTTAGGTTCAACATTCATTTGAGACCCCAAATATACTGACCCAGCTGCCCACCATTGAAAGACTATCCATGACACGATAT	AAGGAGCUCACAGUCUAUUGAGTTTACCATTTTAGGTTCAACATTCATTTGAGACCCCAAATATACTGACCCAGCTGCCCACCATTGAAAGACTATCCATGACACGATAT	0
183	homo_sapiens	ssa-miR-182-5p	UUUGGCAAUGGUAGAACUCACA	CASP12	CCTCTTTCCTCACGAGGGTGTATTTTCATGCAGAAACTTTGTGTCACTTACTCTATATTTATATTGGCCTGTTGTGTATGAACTTTGC	UUUGGCAAUGGUAGAACUCACACCTCTTTCCTCACGAGGGTGTATTTTCATGCAGAAACTTTGTGTCACTTACTCTATATTTATATTGGCCTGTTGTGTATGAACTTTGC	0
185	homo_sapiens	bta-miR-378b	ACUUGACUUGGAGUCAGAAGGC	CASP12	AGACCCCAAATATACTGACCCAGCTGCCCACCATTGAAAGACTATCCATGACACGATATTTCTATCTCTTTCCTGGGAATTAAAACTC	ACUUGACUUGGAGUCAGAAGGCAGACCCCAAATATACTGACCCAGCTGCCCACCATTGAAAGACTATCCATGACACGATATTTCTATCTCTTTCCTGGGAATTAAAACTC	0
186	homo_sapiens	hsa-miR-6856-3p	UACAGCCCUGUGAUCUUUCCAG	CASP12	TGAGTGGCTTCAGTTTTTCTGTTGTTTATGGCTGTCCTTTGAGAACGTTATATTCAAGGGAAAGAAGAAGGCAGAGTGGAGGGGGTCT	UACAGCCCUGUGAUCUUUCCAGTGAGTGGCTTCAGTTTTTCTGTTGTTTATGGCTGTCCTTTGAGAACGTTATATTCAAGGGAAAGAAGAAGGCAGAGTGGAGGGGGTCT	0
187	homo_sapiens	ggo-miR-143	UGAGAUGAAGCACUGUAGCUCA	CASP12	AAAAAGAAGAAAACACCTTCTGCTTCCTATTTTCCAAAGGAAAGCAGTTATACACGAGATCAGAGTCTAATTTTATCTTGGCAAAGAA	UGAGAUGAAGCACUGUAGCUCAAAAAAGAAGAAAACACCTTCTGCTTCCTATTTTCCAAAGGAAAGCAGTTATACACGAGATCAGAGTCTAATTTTATCTTGGCAAAGAA	0
188	homo_sapiens	zma-miR390a-5p	AAGCUCAGGAGGGAUAGCGCC	OR1P1	AGGAGGGAATCAGACTAGCACCTTTGAGTTCCTCCTCTGGGGACTCTCAGACCAGCCACAGCAGCAACACATCTTCTTCCTGCTGTTT	AAGCUCAGGAGGGAUAGCGCCAGGAGGGAATCAGACTAGCACCTTTGAGTTCCTCCTCTGGGGACTCTCAGACCAGCCACAGCAGCAACACATCTTCTTCCTGCTGTTT	0
189	homo_sapiens	hsa-miR-383-5p	AGAUCAGAAGGUGAUUGUGGCU	GPX1	ATCTTACAGAAAATACCACCTCGAGATGGGTGCTGGTCCTGTTGATCCCAGTCTCTGCCAGACCAAGGCGAGTTTCCCCACTAATAAA	AGAUCAGAAGGUGAUUGUGGCUATCTTACAGAAAATACCACCTCGAGATGGGTGCTGGTCCTGTTGATCCCAGTCTCTGCCAGACCAAGGCGAGTTTCCCCACTAATAAA	0
190	homo_sapiens	hsa-let-7c-5p	UGAGGUAGUAGGUUGUAUGGUU	GPX1	ACACCTGATCTTACAGAAAATACCACCTCGAGATGGGTGCTGGTCCTGTTGATCCCAGTCTCTGCCAGACCAAGGCGAGTTTCCCCAC	UGAGGUAGUAGGUUGUAUGGUUACACCTGATCTTACAGAAAATACCACCTCGAGATGGGTGCTGGTCCTGTTGATCCCAGTCTCTGCCAGACCAAGGCGAGTTTCCCCAC	0
191	homo_sapiens	hsa-miR-1256	AGGCAUUGACUUCUCACUAGCU	GPX1	TACGAGGGAGGAACACCTGATCTTACAGAAAATACCACCTCGAGATGGGTGCTGGTCCTGTTGATCCCAGTCTCTGCCAGACCAAGGC	AGGCAUUGACUUCUCACUAGCUTACGAGGGAGGAACACCTGATCTTACAGAAAATACCACCTCGAGATGGGTGCTGGTCCTGTTGATCCCAGTCTCTGCCAGACCAAGGC	0
192	homo_sapiens	hsa-miR-3181	AUCGGGCCCUCGGCGCCGG	GPX1	CCTGCCAGCTCCCAGCGACGACGCCACCGCGCTTATGACCGACCCCAAGCTCATCACCTGGTCTCCGGTGTGTCGCAACGATGTTGCC	AUCGGGCCCUCGGCGCCGGCCTGCCAGCTCCCAGCGACGACGCCACCGCGCTTATGACCGACCCCAAGCTCATCACCTGGTCTCCGGTGTGTCGCAACGATGTTGCC	0
193	homo_sapiens	hsa-miR-29c-3p	UAGCACCAUUUGAAAUCGGUUA	GPX1	GGCTACTCTCTCGTTTCCTTTCTGTTGCTCGTAGCTGCTGAAATTCCTCTCCGCCCTTGGGATTGCGCATGGAGGGCAAAATCCCGGT	UAGCACCAUUUGAAAUCGGUUAGGCTACTCTCTCGTTTCCTTTCTGTTGCTCGTAGCTGCTGAAATTCCTCTCCGCCCTTGGGATTGCGCATGGAGGGCAAAATCCCGGT	0
194	homo_sapiens	hsa-miR-3148	UGGAAAAAACUGGUGUGUGCUU	GPX1	ACACCTGATCTTACAGAAAATACCACCTCGAGATGGGTGCTGGTCCTGTTGATCCCAGTCTCTGCCAGACCAAGGCGAGTTTCCCCAC	UGGAAAAAACUGGUGUGUGCUUACACCTGATCTTACAGAAAATACCACCTCGAGATGGGTGCTGGTCCTGTTGATCCCAGTCTCTGCCAGACCAAGGCGAGTTTCCCCAC	0
195	homo_sapiens	hsa-miR-1914-3p	GGAGGGGUCCCGCACUGGGAGG	CYP2D7	TCGTCAGCTTTCTGGTGACCCCATCCCCCTACGAGCTTTGTGCTGTGCCCCGCTAGAATGGGGTACCTAGTCCCCAGCCTGCTCCCTA	GGAGGGGUCCCGCACUGGGAGGTCGTCAGCTTTCTGGTGACCCCATCCCCCTACGAGCTTTGTGCTGTGCCCCGCTAGAATGGGGTACCTAGTCCCCAGCCTGCTCCCTA	0
196	homo_sapiens	hsa-miR-4688	UAGGGGCAGCAGAGGACCUGGG	CYP2D7	GTGTCCTGCCTGGTCCTCTGTGCCTGGTGGGGTGGGGGTGCCAGGTGTGTCCAGAGGAGCCCAGTTGGTAGTGAGGCAGCCATGGGGC	UAGGGGCAGCAGAGGACCUGGGGTGTCCTGCCTGGTCCTCTGTGCCTGGTGGGGTGGGGGTGCCAGGTGTGTCCAGAGGAGCCCAGTTGGTAGTGAGGCAGCCATGGGGC	0
197	homo_sapiens	hsa-miR-7112-5p	ACGGGCAGGGCAGUGCACCCUG	CYP2D7	TCCCCCTACGAGCTTTGTGCTGTGCCCCGCTAGAATGGGGTACCTAGTCCCCAGCCTGCTCCCTAGCCAGAGGCTCTAATGTACAATA	ACGGGCAGGGCAGUGCACCCUGTCCCCCTACGAGCTTTGTGCTGTGCCCCGCTAGAATGGGGTACCTAGTCCCCAGCCTGCTCCCTAGCCAGAGGCTCTAATGTACAATA	0
198	homo_sapiens	hsa-miR-4436b-5p	GUCCACUUCUGCCUGCCCUGCC	CYP2D7	GTGCTGACCCATTGTGGGGACGCATGTCTGTCCAGTCCGTGTCCAACAGGAGATCGACGACGTGATAGGGCAGGTGCGGCGACCAGAG	GUCCACUUCUGCCUGCCCUGCCGTGCTGACCCATTGTGGGGACGCATGTCTGTCCAGTCCGTGTCCAACAGGAGATCGACGACGTGATAGGGCAGGTGCGGCGACCAGAG	0
199	homo_sapiens	hsa-miR-4684-5p	CUCUCUACUGACUUGCAACAUA	CYP2D7	GTCGCGCTATGGGCCCGCGTGGCGCGAGCAGAGGCGCTTCTCCGTGTCCACCTTGCGCAACTTGGGCCTGGGCAAGAAGTCGCTGGAG	CUCUCUACUGACUUGCAACAUAGTCGCGCTATGGGCCCGCGTGGCGCGAGCAGAGGCGCTTCTCCGTGTCCACCTTGCGCAACTTGGGCCTGGGCAAGAAGTCGCTGGAG	0
201	homo_sapiens	hsa-miR-4666a-3p	CAUACAAUCUGACAUGUAUUU	CYP2D7	CCCCATCCCCCTACGAGCTTTGTGCTGTGCCCCGCTAGAATGGGGTACCTAGTCCCCAGCCTGCTCCCTAGCCAGAGGCTCTAATGTA	CAUACAAUCUGACAUGUAUUUCCCCATCCCCCTACGAGCTTTGTGCTGTGCCCCGCTAGAATGGGGTACCTAGTCCCCAGCCTGCTCCCTAGCCAGAGGCTCTAATGTA	0
202	homo_sapiens	hsa-miR-6500-3p	ACACUUGUUGGGAUGACCUGC	CYP2D7	GTGCTGTGCCCCGCTAGAATGGGGTACCTAGTCCCCAGCCTGCTCCCTAGCCAGAGGCTCTAATGTACAATAAAGCAATGTGGTAGTT	ACACUUGUUGGGAUGACCUGCGTGCTGTGCCCCGCTAGAATGGGGTACCTAGTCCCCAGCCTGCTCCCTAGCCAGAGGCTCTAATGTACAATAAAGCAATGTGGTAGTT	0
204	homo_sapiens	ggo-miR-493	UUGUACAUGGUAGGCUUUCAU	PKD1L2	GCCCAGCAAGTAAAAAAAATTACAATAACAGAGATATATGTAAAATTGCCAATACTATGAGAGCTTCTTTGTTCAAATGTATTTCCTC	UUGUACAUGGUAGGCUUUCAUGCCCAGCAAGTAAAAAAAATTACAATAACAGAGATATATGTAAAATTGCCAATACTATGAGAGCTTCTTTGTTCAAATGTATTTCCTC	0
205	homo_sapiens	hsa-miR-429	UAAUACUGUCUGGUAAAACCGU	PKD1L2	CACTCTGTCCTCTGTCTGCCTTTCAGCTGTGAGAGGAACTGCAGGCCAGTTAATGCCAGCAAAGACATTCTGCTCAGGGTCACCATGG	UAAUACUGUCUGGUAAAACCGUCACTCTGTCCTCTGTCTGCCTTTCAGCTGTGAGAGGAACTGCAGGCCAGTTAATGCCAGCAAAGACATTCTGCTCAGGGTCACCATGG	0
206	homo_sapiens	cel-lsy-6-5p	AAAUGCGUCUAGUAUCAAAAU	PKD1L2	TGCTGATGAAAATACTCAGTTTCCTGGGCATTAAGTCTAAGAGAGAGGAGCCTGGAAGCAGCAGGGAGCAGCCTGGGTCTCTGTCCCA	AAAUGCGUCUAGUAUCAAAAUTGCTGATGAAAATACTCAGTTTCCTGGGCATTAAGTCTAAGAGAGAGGAGCCTGGAAGCAGCAGGGAGCAGCCTGGGTCTCTGTCCCA	0
209	homo_sapiens	mdo-miR-7311-5p	GAGCCAGCCGUUGGGGUAG	PKD1L2	AAAGGTACCTGCCTATGCAAGATCCACTGATTAATCAGCACATCCCACCCAGCCCTGCTATGCCACTGTGGAGTTGGCCACTTCTGGT	GAGCCAGCCGUUGGGGUAGAAAGGTACCTGCCTATGCAAGATCCACTGATTAATCAGCACATCCCACCCAGCCCTGCTATGCCACTGTGGAGTTGGCCACTTCTGGT	0
210	homo_sapiens	dno-miR-208b-3p	AUAAGACGAACAAAAGGUUUGU	PKD1L2	CCTGTACTGGCTTCCACCCTTCCCTGTCTCACACCCCCTACTCCCCACAAGTGTTTCTTGGGATCATGTCCAAATAAATGACTTGCTC	AUAAGACGAACAAAAGGUUUGUCCTGTACTGGCTTCCACCCTTCCCTGTCTCACACCCCCTACTCCCCACAAGTGTTTCTTGGGATCATGTCCAAATAAATGACTTGCTC	0
211	homo_sapiens	oan-miR-1421g-1-3p	UGCGUUGCGUGCGACUUCCCUU	PKD1L2	TCCTGTACTGGCTTCCACCCTTCCCTGTCTCACACCCCCTACTCCCCACAAGTGTTTCTTGGGATCATGTCCAAATAAATGACTTGCT	UGCGUUGCGUGCGACUUCCCUUTCCTGTACTGGCTTCCACCCTTCCCTGTCTCACACCCCCTACTCCCCACAAGTGTTTCTTGGGATCATGTCCAAATAAATGACTTGCT	0
214	homo_sapiens	dpe-miR-3	UCACUGGGCAAAGUGUGUCUCA	PKD1L2	GTAATGGGCTTGATCACACTCCTGTACTGGCTTCCACCCTTCCCTGTCTCACACCCCCTACTCCCCACAAGTGTTTCTTGGGATCATG	UCACUGGGCAAAGUGUGUCUCAGTAATGGGCTTGATCACACTCCTGTACTGGCTTCCACCCTTCCCTGTCTCACACCCCCTACTCCCCACAAGTGTTTCTTGGGATCATG	0
215	homo_sapiens	gga-miR-6663-5p	AUUGCUGUGUGAGGAGUGCUG	MROH5	CCTCCAGCCATCCTCCCCCACCCACCGCCTTCCCCTCCCGTGTCCACCTGGTCAGCCCTGCCCCATCCGCCCCCCACAGAGCTTGGTT	AUUGCUGUGUGAGGAGUGCUGCCTCCAGCCATCCTCCCCCACCCACCGCCTTCCCCTCCCGTGTCCACCTGGTCAGCCCTGCCCCATCCGCCCCCCACAGAGCTTGGTT	0
217	homo_sapiens	cfa-miR-718	CUUCCGCCCCGCCGGGCGCCG	MROH5	CTCCCCCACCCACCGCCTTCCCCTCCCGTGTCCACCTGGTCAGCCCTGCCCCATCCGCCCCCCACAGAGCTTGGTTGCATAACGTTTT	CUUCCGCCCCGCCGGGCGCCGCTCCCCCACCCACCGCCTTCCCCTCCCGTGTCCACCTGGTCAGCCCTGCCCCATCCGCCCCCCACAGAGCTTGGTTGCATAACGTTTT	0
218	homo_sapiens	mse-miR-6093	UCCUUUUCAAGCUGUUGAUCUU	MROH5	CTCTCACACCCCTCCCCATCCACGCCCCCACCCACATCTCCCACACGATCTGACCTGATCTGTCCCCAAGCCACCATTGCTCTGCCAT	UCCUUUUCAAGCUGUUGAUCUUCTCTCACACCCCTCCCCATCCACGCCCCCACCCACATCTCCCACACGATCTGACCTGATCTGTCCCCAAGCCACCATTGCTCTGCCAT	0
219	homo_sapiens	mtr-miR2624	CGAAAGACGAGGUUGCCGGCU	MROH5	CCAGCCATCCTCCCCCACCCACCGCCTTCCCCTCCCGTGTCCACCTGGTCAGCCCTGCCCCATCCGCCCCCCACAGAGCTTGGTTGCA	CGAAAGACGAGGUUGCCGGCUCCAGCCATCCTCCCCCACCCACCGCCTTCCCCTCCCGTGTCCACCTGGTCAGCCCTGCCCCATCCGCCCCCCACAGAGCTTGGTTGCA	0
220	homo_sapiens	ami-miR-139-5p	UCUACAGUGCAUGUGUCUCCA	TRBC1	GGTCGCTGTGTTTGAGCCATCAGAAGCAGAGATCTCCCACACCCAAAAGGCCACACTGGTGTGCCTGGCCACAGGCTTCTTCCCTGAC	UCUACAGUGCAUGUGUCUCCAGGTCGCTGTGTTTGAGCCATCAGAAGCAGAGATCTCCCACACCCAAAAGGCCACACTGGTGTGCCTGGCCACAGGCTTCTTCCCTGAC	0
221	homo_sapiens	mmr-miR-128	UCACAGUGAACCGGUCUCUUU	TRAC	GACCCTGCCGTGTACCAGCTGAGAGACTCTAAATCCAGTGACAAGTCTGTCTGCCTATTCACCGATTTTGATTCTCAAACAAATGTGT	UCACAGUGAACCGGUCUCUUUGACCCTGCCGTGTACCAGCTGAGAGACTCTAAATCCAGTGACAAGTCTGTCTGCCTATTCACCGATTTTGATTCTCAAACAAATGTGT	0
222	homo_sapiens	hsa-miR-3155b	CCAGGCUCUGCAGUGGGA	TRDC	AACAAACCCAGCTCATCCTCCAGCTTGATGGGAAGACAAAAGTCCTGGGGAAGGGGGGTTTATGTCCTAACTGCTTTGTATGCTGTTT	CCAGGCUCUGCAGUGGGAAACAAACCCAGCTCATCCTCCAGCTTGATGGGAAGACAAAAGTCCTGGGGAAGGGGGGTTTATGTCCTAACTGCTTTGTATGCTGTTT	0
223	homo_sapiens	mdo-miR-12407-5p	UGUGCUGCCUCGCUGCCUCAC	TRBC2	AAGCAGCATTCTCTCATCCATTTTTCTTCCCCTGTTTTCTTTCAGACTGTGGCTTCACCTCCGGTAAGTGAGTCTCTCCTTTTTCTCT	UGUGCUGCCUCGCUGCCUCACAAGCAGCATTCTCTCATCCATTTTTCTTCCCCTGTTTTCTTTCAGACTGTGGCTTCACCTCCGGTAAGTGAGTCTCTCCTTTTTCTCT	0
224	homo_sapiens	mtr-miR2592br-3p	AAAUGCUUGAGUCCUGUUGUU	TRGC1	ATGTTTCTCCATTTATTTAGGTTTTATTTTATGCCCTTAGGAAAACTAAATACTGTGTTCTTCATATCATTCTTGTATTTTTTTGGTA	AAAUGCUUGAGUCCUGUUGUUATGTTTCTCCATTTATTTAGGTTTTATTTTATGCCCTTAGGAAAACTAAATACTGTGTTCTTCATATCATTCTTGTATTTTTTTGGTA	0
225	homo_sapiens	bta-miR-204	UUCCCUUUGUCAUCCUAUGCCU	TRGC2	TCTCTTAGTGTTCTTTAATCAGATAACTGCCTGGAAGCCTTTCATTTTACACGCCCTGAAGCAGTCTTCTTTGCTAGTTGAATTATGT	UUCCCUUUGUCAUCCUAUGCCUTCTCTTAGTGTTCTTTAATCAGATAACTGCCTGGAAGCCTTTCATTTTACACGCCCTGAAGCAGTCTTCTTTGCTAGTTGAATTATGT	0
226	homo_sapiens	nve-miR-2024b-3p	UUCAACAGUACCGAUAUUGUGA	IGHG2	TTTTCTTCTTCTTTTAAATTTTCTAAAGCTCATTAATTGTCTTTGATGTTTCTTTTGTGATGACAATAAAATATCCTTTTTAAGTCTT	UUCAACAGUACCGAUAUUGUGATTTTCTTCTTCTTTTAAATTTTCTAAAGCTCATTAATTGTCTTTGATGTTTCTTTTGTGATGACAATAAAATATCCTTTTTAAGTCTT	0
227	homo_sapiens	dvi-miR-9539-3p	UUGCCAUUCACAGUAUCAAUG	IGHG2	GCCCATCGGTCTTCCCCCTGGCGCCCTGCTCCAGGAGCACCTCCGAGAGCACAGCGGCCCTGGGCTGCCTGGTCAAGGACTACTTCCC	UUGCCAUUCACAGUAUCAAUGGCCCATCGGTCTTCCCCCTGGCGCCCTGCTCCAGGAGCACCTCCGAGAGCACAGCGGCCCTGGGCTGCCTGGTCAAGGACTACTTCCC	0
228	homo_sapiens	cpo-miR-1343-5p	UGGGGAGCGGCCCCCCGGGCGG	IGHG4	AATCACCCCCAGAGGCCCAAGCCCAGGGGGACACAGCACTGACCACCCCCTTCCTGTCCAGAGCTGCAACTGGAGGAGAGCTGTGCGG	UGGGGAGCGGCCCCCCGGGCGGAATCACCCCCAGAGGCCCAAGCCCAGGGGGACACAGCACTGACCACCCCCTTCCTGTCCAGAGCTGCAACTGGAGGAGAGCTGTGCGG	0
229	homo_sapiens	hvu-miR6180	AGGGUGGAAGAAAGAGGGCG	IGHG4	GGTCGCGCGAGGATGCTTGGCACGTACCCCGTGTACATACTTCCCGGGCGCCCAGCATGGAAATAAAGCACCCAGCGCTGCCCTGGGC	AGGGUGGAAGAAAGAGGGCGGGTCGCGCGAGGATGCTTGGCACGTACCCCGTGTACATACTTCCCGGGCGCCCAGCATGGAAATAAAGCACCCAGCGCTGCCCTGGGC	0
230	homo_sapiens	bdi-miR156e-5p	UGACAGAAGAGAGUGAGCAC	IGHE	CCTCAGGTGCAGCGGTTCCTCTCAGCCACGCGGCAGGGGAGGCCCCAGACCTCCCTCGACTACACCAACGTCCTCCAGCCCCACGCCT	UGACAGAAGAGAGUGAGCACCCTCAGGTGCAGCGGTTCCTCTCAGCCACGCGGCAGGGGAGGCCCCAGACCTCCCTCGACTACACCAACGTCCTCCAGCCCCACGCCT	0
231	homo_sapiens	ame-miR-2765-5p	UGGUAACUCCACCACCGUUGGC	IGHE	GCCCTCCGGTGTACCACAGATTCCAACCCGAGAGGGGTGAGCGCCTACCTAAGCCGGCCCAGCCCGTTCGACCTGTTCATCCGCAAGT	UGGUAACUCCACCACCGUUGGCGCCCTCCGGTGTACCACAGATTCCAACCCGAGAGGGGTGAGCGCCTACCTAAGCCGGCCCAGCCCGTTCGACCTGTTCATCCGCAAGT	0
232	homo_sapiens	ssc-miR-7144-3p	GCUCCUUGUCCCGAGACCGCGA	IGHG1	CTTTTCTTCTTCTTTTAAATTTTCTAAAGCTCATTAATTGTCTTTGATGTTTCTTTTGTGATGACAATAAAATATCCTTTTTAAGTCT	GCUCCUUGUCCCGAGACCGCGACTTTTCTTCTTCTTTTAAATTTTCTAAAGCTCATTAATTGTCTTTGATGTTTCTTTTGTGATGACAATAAAATATCCTTTTTAAGTCT	0
233	homo_sapiens	hsa-miR-1203	CCCGGAGCCAGGAUGCAGCUC	IGHG1	AGTGCCACGGCCGGCAAGCCCCCGCTCCCCAGGCTCTCGGGGTCGCGCGAGGATGCTTGGCACGTACCCCGTGTACATACTTCCCAGG	CCCGGAGCCAGGAUGCAGCUCAGTGCCACGGCCGGCAAGCCCCCGCTCCCCAGGCTCTCGGGGTCGCGCGAGGATGCTTGGCACGTACCCCGTGTACATACTTCCCAGG	0
234	homo_sapiens	ssa-miR-125b-1-3p	ACAGGUGAGGUCCUCGGGAA	IGHG1	AGCCCCCGCTCCCCAGGCTCTCGGGGTCGCGCGAGGATGCTTGGCACGTACCCCGTGTACATACTTCCCAGGCACCCAGCATGGAAAT	ACAGGUGAGGUCCUCGGGAAAGCCCCCGCTCCCCAGGCTCTCGGGGTCGCGCGAGGATGCTTGGCACGTACCCCGTGTACATACTTCCCAGGCACCCAGCATGGAAAT	0
235	homo_sapiens	mmu-miR-1843b-3p	CCGAUCGUUCCCCUCCAUAC	IGHM	TCACACAGGCTTCCTTCTCGACCGGCAGGGGCTGGCTGGCTTGCAGGCCACGAGGTGGGCTCTACCCCACACTGCTTTGCTGTGTATA	CCGAUCGUUCCCCUCCAUACTCACACAGGCTTCCTTCTCGACCGGCAGGGGCTGGCTGGCTTGCAGGCCACGAGGTGGGCTCTACCCCACACTGCTTTGCTGTGTATA	0
236	homo_sapiens	bta-miR-99a-3p	CAAGCUCGCUUCUAUGGGU	IGHM	CACAGGCTCGGGGCGGCTGGCCGCTCTGTGTGTGCATGCAAACTAACCGTGTCAACGGGGTGAGATGTTGCATCTTATAAAATTAGAA	CAAGCUCGCUUCUAUGGGUCACAGGCTCGGGGCGGCTGGCCGCTCTGTGTGTGCATGCAAACTAACCGTGTCAACGGGGTGAGATGTTGCATCTTATAAAATTAGAA	0
237	homo_sapiens	cgr-miR-125b-3p	UCACAAGUCAGGCUCUUGGGAC	IGHA1	TGTGACCCCTCTGTCTTTGCAGGGAGGAAGTGTGGAGGAACCTCTTGGAGAAGCCAGCTATGCTTGCCAGAACTCAGCCCTTTCAGAC	UCACAAGUCAGGCUCUUGGGACTGTGACCCCTCTGTCTTTGCAGGGAGGAAGTGTGGAGGAACCTCTTGGAGAAGCCAGCTATGCTTGCCAGAACTCAGCCCTTTCAGAC	0
238	homo_sapiens	ocu-miR-105b-3p	CAUGAUUGUCUGAGCAUAUGCC	IGHA1	GGCGGGTAAACCCACCCATGTCAATGTGTCTGTTGTCATGGCGGAGGTGGACGGCACCTGCTACTGAGCCGCCCGCCTGTCCCCACCC	CAUGAUUGUCUGAGCAUAUGCCGGCGGGTAAACCCACCCATGTCAATGTGTCTGTTGTCATGGCGGAGGTGGACGGCACCTGCTACTGAGCCGCCCGCCTGTCCCCACCC	0
239	homo_sapiens	rno-miR-653-5p	UUGAAACAUUCUCUACUGAAC	IGHG3	GTGCCACCATTTCAGCTTTGGTAGCTTTTCTTCTTCTTTTAAATTTTCTAAAGCTCATTAATTGTCTTTGATGTTTCTTTTGTGATGA	UUGAAACAUUCUCUACUGAACGTGCCACCATTTCAGCTTTGGTAGCTTTTCTTCTTCTTTTAAATTTTCTAAAGCTCATTAATTGTCTTTGATGTTTCTTTTGTGATGA	0
240	homo_sapiens	str-miR-8397-3p	UGAAAGACGUUCUAUAUCUCU	IGHG3	CCCATCGGTCTTCCCCCTGGCGCCCTGCTCCAGGAGCACCTCTGGGGGCACAGCGGCCCTGGGCTGCCTGGTCAAGGACTACTTCCCA	UGAAAGACGUUCUAUAUCUCUCCCATCGGTCTTCCCCCTGGCGCCCTGCTCCAGGAGCACCTCTGGGGGCACAGCGGCCCTGGGCTGCCTGGTCAAGGACTACTTCCCA	0
242	homo_sapiens	tca-miR-3858a-3p	UGAAACUCUUUUGCUUCUCU	IGHD	AGCAATGCCTTTGTAAAATGCAATAAGAAATACTAGAAAAATGATATGAACAGAAAGACACGCCGATTTTTTGTTATTAGATGTAACA	UGAAACUCUUUUGCUUCUCUAGCAATGCCTTTGTAAAATGCAATAAGAAATACTAGAAAAATGATATGAACAGAAAGACACGCCGATTTTTTGTTATTAGATGTAACA	0
243	homo_sapiens	hsa-miR-106b-3p	CCGCACUGUGGGUACUUGCUGC	IGHA2	AGGGCCCTCTGCATGCCTCTGGCTTCTGCCTGGGGCTCCCAGGAGTGAAAGAACAGTCCCACAACCACTGTGGGGACACCTGGCACCC	CCGCACUGUGGGUACUUGCUGCAGGGCCCTCTGCATGCCTCTGGCTTCTGCCTGGGGCTCCCAGGAGTGAAAGAACAGTCCCACAACCACTGTGGGGACACCTGGCACCC	0
245	homo_sapiens	hsa-miR-6507-3p	CAAAGUCCUUCCUAUUUUUCCC	IGLC7	TCCCACAGAAGCTACAGCTGCCGGGTCACGCATGAAGGGAGCACCGTGGAGAAGACAGTGGCCCCTGCAGAATGCTCTTAGGCCCCCG	CAAAGUCCUUCCUAUUUUUCCCTCCCACAGAAGCTACAGCTGCCGGGTCACGCATGAAGGGAGCACCGTGGAGAAGACAGTGGCCCCTGCAGAATGCTCTTAGGCCCCCG	0
246	homo_sapiens	hsa-miR-4789-5p	GUAUACACCUGAUAUGUGUAUG	IGLC2	GACTAGAGCTGCAGGATCCCAGGGGAGGGGTCTCTCCTCCCACCCCAAGGCATCAAGCCCTTCTCCCTGCACTCAATAAACCCTCAAT	GUAUACACCUGAUAUGUGUAUGGACTAGAGCTGCAGGATCCCAGGGGAGGGGTCTCTCCTCCCACCCCAAGGCATCAAGCCCTTCTCCCTGCACTCAATAAACCCTCAAT	0
247	homo_sapiens	hsa-miR-523-5p	CUCUAGAGGGAAGCGCUUUCUG	IGLC1	TCTGTTCCCGCCCTCCTCTGAGGAGCTCCAAGCCAACAAGGCCACACTAGTGTGTCTGATCAGTGACTTCTACCCGGGAGCTGTGACA	CUCUAGAGGGAAGCGCUUUCUGTCTGTTCCCGCCCTCCTCTGAGGAGCTCCAAGCCAACAAGGCCACACTAGTGTGTCTGATCAGTGACTTCTACCCGGGAGCTGTGACA	0
248	homo_sapiens	mdm-miR166d	UCGGACCAGGCUUCAUUCCCC	IGKC	GGACCTACCCCTATTGCGGTCCTCCAGCTCATCTTTCACCTCACCCCCCTCCTCCTCCTTGGCTTTAATTATGCTAATGTTGGAGGAG	UCGGACCAGGCUUCAUUCCCCGGACCTACCCCTATTGCGGTCCTCCAGCTCATCTTTCACCTCACCCCCCTCCTCCTCCTTGGCTTTAATTATGCTAATGTTGGAGGAG	0
249	homo_sapiens	hsa-miR-4777-5p	UUCUAGAUGAGAGAUAUAUAUA	IGLC3	CCCCTCGGTCACTCTGTTCCCACCCTCCTCTGAGGAGCTTCAAGCCAACAAGGCCACACTGGTGTGTCTCATAAGTGACTTCTACCCG	UUCUAGAUGAGAGAUAUAUAUACCCCTCGGTCACTCTGTTCCCACCCTCCTCTGAGGAGCTTCAAGCCAACAAGGCCACACTGGTGTGTCTCATAAGTGACTTCTACCCG	0
251	homo_sapiens	cli-miR-140-3p	ACCACAGGGUAGAACCACGGAC	IGHV4-34	CAACTACAACCCGTCCCTCAAGAGTCGAGTCACCATATCAGTAGACACGTCCAAGAACCAGTTCTCCCTGAAGCTGAGCTCTGTGACC	ACCACAGGGUAGAACCACGGACCAACTACAACCCGTCCCTCAAGAGTCGAGTCACCATATCAGTAGACACGTCCAAGAACCAGTTCTCCCTGAAGCTGAGCTCTGTGACC	0
253	homo_sapiens	vvi-miR169y	UAGCGAAGGAUGACUUGCCUA	IGHV5-10-1	CAACTACAGCCCGTCCTTCCAAGGCCACGTCACCATCTCAGCTGACAAGTCCATCAGCACTGCCTACCTGCAGTGGAGCAGCCTGAAG	UAGCGAAGGAUGACUUGCCUACAACTACAGCCCGTCCTTCCAAGGCCACGTCACCATCTCAGCTGACAAGTCCATCAGCACTGCCTACCTGCAGTGGAGCAGCCTGAAG	0
254	homo_sapiens	cpo-miR-99b-5p	CACCCGUAGAACCGACCUUGCG	IGHV2-70	CCCAGGGAAGGCCCTGGAGTGGCTTGCACTCATTGATTGGGATGATGATAAATACTACAGCACATCTCTGAAGACCAGGCTCACCATC	CACCCGUAGAACCGACCUUGCGCCCAGGGAAGGCCCTGGAGTGGCTTGCACTCATTGATTGGGATGATGATAAATACTACAGCACATCTCTGAAGACCAGGCTCACCATC	0
257	homo_sapiens	mdo-miR-106-3p	ACUGCCCUGUGAGCACUUCCAA	IGHV3-11	GCTTGGTCAAGCCTGGAGGGTCCCTGAGACTCTCCTGTGCAGCCTCTGGATTCACCTTCAGTGACTACTACATGAGCTGGATCCGCCA	ACUGCCCUGUGAGCACUUCCAAGCTTGGTCAAGCCTGGAGGGTCCCTGAGACTCTCCTGTGCAGCCTCTGGATTCACCTTCAGTGACTACTACATGAGCTGGATCCGCCA	0
258	homo_sapiens	bdi-miR7734-5p	UUGAACGUGACUGGGUUAACG	IGHV4OR15-8	AGTCACCATATCAGTAGACAAGTCCAAGAACCAGTTCTCCCTGAAGCTGAGCTCTGTGACCGCCGCGGACAGGGCCGTGTATTACTGT	UUGAACGUGACUGGGUUAACGAGTCACCATATCAGTAGACAAGTCCAAGAACCAGTTCTCCCTGAAGCTGAGCTCTGTGACCGCCGCGGACAGGGCCGTGTATTACTGT	0
259	homo_sapiens	ath-miR156c-3p	GCUCACUGCUCUAUCUGUCAGA	IGKV2-30	AGTGGGTCAGGCACTGATTTCACACTGAAAATCAGCAGGGTGGAGGCTGAGGATGTTGGGGTTTATTACTGCATGCAAGGTACACACT	GCUCACUGCUCUAUCUGUCAGAAGTGGGTCAGGCACTGATTTCACACTGAAAATCAGCAGGGTGGAGGCTGAGGATGTTGGGGTTTATTACTGCATGCAAGGTACACACT	0
260	homo_sapiens	aof-miR12141	CACCUUAACUCGUACCUGUUAG	AC135068.2	CGTCCCTCAAGAGTCGAGTCACCATATCAGTAGACAAGTCCAAGAACCAGTTCTCCCTGAAGCTGAGCTCTGTGACCGCCGCGGACAC	CACCUUAACUCGUACCUGUUAGCGTCCCTCAAGAGTCGAGTCACCATATCAGTAGACAAGTCCAAGAACCAGTTCTCCCTGAAGCTGAGCTCTGTGACCGCCGCGGACAC	0
262	homo_sapiens	osa-miR5537	AAUGUUUGUAUGGAUCGUUUGU	IGKV1-17	TGCATCCAGTTTGCAAAGTGGGGTCCCATCAAGGTTCAGCGGCAGTGGATCTGGGACAGAATTCACTCTCACAATCAGCAGCCTGCAG	AAUGUUUGUAUGGAUCGUUUGUTGCATCCAGTTTGCAAAGTGGGGTCCCATCAAGGTTCAGCGGCAGTGGATCTGGGACAGAATTCACTCTCACAATCAGCAGCCTGCAG	0
263	homo_sapiens	cfa-miR-17	ACUGCAGUGAAGGCACUUGUAG	IGHV3-53	AGGTGCAGCTGGTGGAGACTGGAGGAGGCTTGATCCAGCCTGGGGGGTCCCTGAGACTCTCCTGTGCAGCCTCTGGGTTCACCGTCAG	ACUGCAGUGAAGGCACUUGUAGAGGTGCAGCTGGTGGAGACTGGAGGAGGCTTGATCCAGCCTGGGGGGTCCCTGAGACTCTCCTGTGCAGCCTCTGGGTTCACCGTCAG	0
264	homo_sapiens	ath-miR169j	UAGCCAAGGAUGACUUGCCUG	IGHV1-46	TCCGCAAACAGAAATGGAGCAGGACATGCATTTCTTCAAGCAGGATTAGGGCTTGGACCATCAGCATCCCACTCCTGTGTGGCAGATG	UAGCCAAGGAUGACUUGCCUGTCCGCAAACAGAAATGGAGCAGGACATGCATTTCTTCAAGCAGGATTAGGGCTTGGACCATCAGCATCCCACTCCTGTGTGGCAGATG	0
266	homo_sapiens	ath-miR5027	ACCGGUUGGAACUUGCCUUAA	IGHV3-33	GGGCCGATTCACCATCTCCAGAGACAATTCCAAGAACACGCTGTATCTGCAAATGAACAGCCTGAGAGCCGAGGACACGGCTGTGTAT	ACCGGUUGGAACUUGCCUUAAGGGCCGATTCACCATCTCCAGAGACAATTCCAAGAACACGCTGTATCTGCAAATGAACAGCCTGAGAGCCGAGGACACGGCTGTGTAT	0
268	homo_sapiens	ptr-miR-520a	AAAGUGCUUCCCUUUGGACUGU	IGHV4-28	TTAAATTCAGGGTCCTGCTCACATGGGAAATACTTTCTGAGAGTCCTGGACCTCCTGTGCAAGAACATGAAACACCTGTGGTTCTTCC	AAAGUGCUUCCCUUUGGACUGUTTAAATTCAGGGTCCTGCTCACATGGGAAATACTTTCTGAGAGTCCTGGACCTCCTGTGCAAGAACATGAAACACCTGTGGTTCTTCC	0
269	homo_sapiens	dno-miR-489-5p	GGUCGUAUGUGUGGUGCCAUUU	IGHV1-18	AACTATGCACAGAAGCTCCAGGGCAGAGTCACCATGACCACAGACACATCCACGAGCACAGCCTACATGGAGCTGAGGAGCCTGAGAT	GGUCGUAUGUGUGGUGCCAUUUAACTATGCACAGAAGCTCCAGGGCAGAGTCACCATGACCACAGACACATCCACGAGCACAGCCTACATGGAGCTGAGGAGCCTGAGAT	0
270	homo_sapiens	nta-miR169o	CAGCCAAGGAUGACUUGCCGA	IGHV3-16	GGACGCACTATGTGGACTCCGTGAAGCGCCGATTCATCATCTCCAGAGACAATTCCAGGAACTCCCTGTATCTGCAAAAGAACAGACG	CAGCCAAGGAUGACUUGCCGAGGACGCACTATGTGGACTCCGTGAAGCGCCGATTCATCATCTCCAGAGACAATTCCAGGAACTCCCTGTATCTGCAAAAGAACAGACG	0
271	homo_sapiens	ctr-miR164	UGGAGAAGCAGGGCACGUGCA	IGHV7-4-1	AACCCAACGTATGCCCAGGGCTTCACAGGACGGTTTGTCTTCTCCTTGGACACCTCTGTCAGCACGGCATATCTGCAGATCTGCAGCC	UGGAGAAGCAGGGCACGUGCAAACCCAACGTATGCCCAGGGCTTCACAGGACGGTTTGTCTTCTCCTTGGACACCTCTGTCAGCACGGCATATCTGCAGATCTGCAGCC	0
273	homo_sapiens	ame-miR-87-3p	GUGAGCAAAGUUUCAGGUGU	IGHV6-1	AGTATCTGTGAAAAGTCGAATAACCATCAACCCAGACACATCCAAGAACCAGTTCTCCCTGCAGCTGAACTCTGTGACTCCCGAGGAC	GUGAGCAAAGUUUCAGGUGUAGTATCTGTGAAAAGTCGAATAACCATCAACCCAGACACATCCAAGAACCAGTTCTCCCTGCAGCTGAACTCTGTGACTCCCGAGGAC	0
274	homo_sapiens	tca-miR-309a-5p	AGAUGAACUCGACUCGGCU	IGHV3-74	CTTTCATCTGCCCTGGGTCCTGCTCTTTCTTCAGGTGTCTCACCCCAGAGCTTGATATATAGTAGGAGACATGCAAATAGGGCCCTCA	AGAUGAACUCGACUCGGCUCTTTCATCTGCCCTGGGTCCTGCTCTTTCTTCAGGTGTCTCACCCCAGAGCTTGATATATAGTAGGAGACATGCAAATAGGGCCCTCA	0
275	homo_sapiens	mml-miR-7172-5p	AGGCCUCUCAGGGUUUCUGG	IGHV7-81	TGCCCAGGGCTTCACAGGACGGTTTGTCTTCTCCATGGACACCTCTGCCAGCACAGCATACCTGCAGATCAGCAGCCTAAAGGCTGAG	AGGCCUCUCAGGGUUUCUGGTGCCCAGGGCTTCACAGGACGGTTTGTCTTCTCCATGGACACCTCTGCCAGCACAGCATACCTGCAGATCAGCAGCCTAAAGGCTGAG	0
276	homo_sapiens	hsa-miR-1251-3p	CGCUUUGCUCAGCCAGUGUAG	IGHV1-69D	TCGGTGAAGGTCTCCTGCAAGGCTTCTGGAGGCACCTTCAGCAGCTATGCTATCAGCTGGGTGCGACAGGCCCCTGGACAAGGGCTTG	CGCUUUGCUCAGCCAGUGUAGTCGGTGAAGGTCTCCTGCAAGGCTTCTGGAGGCACCTTCAGCAGCTATGCTATCAGCTGGGTGCGACAGGCCCCTGGACAAGGGCTTG	0
278	homo_sapiens	osa-miR399c	UGCCAAAGGAGAAUUGCCCUG	IGHV2-26	ATCCTACAGCACATCTCTGAAGAGCAGGCTCACCATCTCCAAGGACACCTCCAAAAGCCAGGTGGTCCTTACCATGACCAACATGGAC	UGCCAAAGGAGAAUUGCCCUGATCCTACAGCACATCTCTGAAGAGCAGGCTCACCATCTCCAAGGACACCTCCAAAAGCCAGGTGGTCCTTACCATGACCAACATGGAC	0
280	homo_sapiens	ptc-miR6448	UAGGCACAGAAUUAACAAGGC	IGHV4-39	TCACCATATCCGTAGACACGTCCAAGAACCAGTTCTCCCTGAAGCTGAGCTCTGTGACCGCCGCAGACACGGCTGTGTATTACTGTGC	UAGGCACAGAAUUAACAAGGCTCACCATATCCGTAGACACGTCCAAGAACCAGTTCTCCCTGAAGCTGAGCTCTGTGACCGCCGCAGACACGGCTGTGTATTACTGTGC	0
281	homo_sapiens	xtr-miR-449a-3p	UGGUUAACUUACACCUGCCCCC	IGHV3-38	GGGCAGATTCACCATCTCCAGAGACAATTCCAAGAACACGCTGTATCTTCAAATGAACAACCTGAGAGCTGAGGGCACGGCCGTGTAT	UGGUUAACUUACACCUGCCCCCGGGCAGATTCACCATCTCCAGAGACAATTCCAAGAACACGCTGTATCTTCAAATGAACAACCTGAGAGCTGAGGGCACGGCCGTGTAT	0
282	homo_sapiens	ppy-miR-33b	GUGCAUGCUGUUGCAUGCAC	IGKV3OR2-268	ATCCACCAGGGCCACTGGCATCCCAGCCAGGTTCAGTGGCAGTGGGTCTGGGACAGACTTCACTCTCACCATCAGCAGCCTGCAGCCT	GUGCAUGCUGUUGCAUGCACATCCACCAGGGCCACTGGCATCCCAGCCAGGTTCAGTGGCAGTGGGTCTGGGACAGACTTCACTCTCACCATCAGCAGCCTGCAGCCT	0
283	homo_sapiens	mml-miR-551b-3p	GCGACCCAUACUUGGUUUCAG	IGLV4-3	TCGCTTCATGGGCTCCAGTTCTGGGGCTGACCGCTACCTCACCTTCTCCAACCTCCAGTCTGACGATGAGGCTGAGTATCACTGTGGA	GCGACCCAUACUUGGUUUCAGTCGCTTCATGGGCTCCAGTTCTGGGGCTGACCGCTACCTCACCTTCTCCAACCTCCAGTCTGACGATGAGGCTGAGTATCACTGTGGA	0
284	homo_sapiens	htu-miR530	UGCAUUUGCACCUGCACCUU	IGHV3-64	GGGTAGCACATATTATGCAGACTCTGTGAAGGGCAGATTCACCATCTCCAGAGACAATTCCAAGAACACGCTGTATCTTCAAATGGGC	UGCAUUUGCACCUGCACCUUGGGTAGCACATATTATGCAGACTCTGTGAAGGGCAGATTCACCATCTCCAGAGACAATTCCAAGAACACGCTGTATCTTCAAATGGGC	0
286	homo_sapiens	mmu-miR-134-3p	CUGUGGGCCACCUAGUCACC	IGKV1D-33	GATCTGGGACAGATTTTACTTTCACCATCAGCAGCCTGCAGCCTGAAGATATTGCAACATATTACTGTCAACAGTATGATAATCTCCC	CUGUGGGCCACCUAGUCACCGATCTGGGACAGATTTTACTTTCACCATCAGCAGCCTGCAGCCTGAAGATATTGCAACATATTACTGTCAACAGTATGATAATCTCCC	0
288	homo_sapiens	cpo-miR-1842-5p	UUGGCUCUGCGAGGUCGGCUCA	IGKV1D-39	TCCCATCAAGGTTCAGTGGCAGTGGATCTGGGACAGATTTCACTCTCACCATCAGCAGTCTGCAACCTGAAGATTTTGCAACTTACTA	UUGGCUCUGCGAGGUCGGCUCATCCCATCAAGGTTCAGTGGCAGTGGATCTGGGACAGATTTCACTCTCACCATCAGCAGTCTGCAACCTGAAGATTTTGCAACTTACTA	0
289	homo_sapiens	mmu-miR-449c-5p	AGGCAGUGCAUUGCUAGCUGG	IGHV3-7	TACTATGTGGACTCTGTGAAGGGCCGATTCACCATCTCCAGAGACAACGCCAAGAACTCACTGTATCTGCAAATGAACAGCCTGAGAG	AGGCAGUGCAUUGCUAGCUGGTACTATGTGGACTCTGTGAAGGGCCGATTCACCATCTCCAGAGACAACGCCAAGAACTCACTGTATCTGCAAATGAACAGCCTGAGAG	0
290	homo_sapiens	osa-miR398a	UGUGUUCUCAGGUCACCCCUU	IGHV1-3	ATGGACTGGACCTGGAGGATCCTCTTTTTGGTGGCAGCAGCCACAGGTAAGGGGCTGCCAAATCCCAGTGAGGAGGAAGGGATCGAGG	UGUGUUCUCAGGUCACCCCUUATGGACTGGACCTGGAGGATCCTCTTTTTGGTGGCAGCAGCCACAGGTAAGGGGCTGCCAAATCCCAGTGAGGAGGAAGGGATCGAGG	0
294	homo_sapiens	pbv-miR-455-3p	GCAGUCCAUGGGCAUAUACAC	IGHV3-66	AGCACTGGGATTCCGAGGTGTTTCCATTCAGTGATCTGCACTGAACACAGAGGACTCGCCATGGAGTTTGGGCTGAGCTGGGTTTTCC	GCAGUCCAUGGGCAUAUACACAGCACTGGGATTCCGAGGTGTTTCCATTCAGTGATCTGCACTGAACACAGAGGACTCGCCATGGAGTTTGGGCTGAGCTGGGTTTTCC	0
295	homo_sapiens	nvi-let-7	UGAGGUAGUAGGUUGUAUAGU	IGHV5-51	ACTCTGATACCAGATACAGCCCGTCCTTCCAAGGCCAGGTCACCATCTCAGCCGACAAGTCCATCAGCACCGCCTACCTGCAGTGGAG	UGAGGUAGUAGGUUGUAUAGUACTCTGATACCAGATACAGCCCGTCCTTCCAAGGCCAGGTCACCATCTCAGCCGACAAGTCCATCAGCACCGCCTACCTGCAGTGGAG	0
298	homo_sapiens	rno-miR-139-5p	UCUACAGUGCACGUGUCUCCAG	IGHV3-49	CTTCTGGATTCACCTTTGGTGATTATGCTATGAGCTGGGTCCGCCAGGCTCCAGGGAAGGGGCTGGAGTGGGTAGGTTTCATTAGAAG	UCUACAGUGCACGUGUCUCCAGCTTCTGGATTCACCTTTGGTGATTATGCTATGAGCTGGGTCCGCCAGGCTCCAGGGAAGGGGCTGGAGTGGGTAGGTTTCATTAGAAG	0
299	homo_sapiens	stu-miR169g	UAGCCAAGGAUGACUUGCCU	IGHV3-15	TGAAAGGCAGATTCACCATCTCAAGAGATGATTCAAAAAACACGCTGTATCTGCAAATGAACAGCCTGAAAACCGAGGACACAGCCGT	UAGCCAAGGAUGACUUGCCUTGAAAGGCAGATTCACCATCTCAAGAGATGATTCAAAAAACACGCTGTATCTGCAAATGAACAGCCTGAAAACCGAGGACACAGCCGT	0
300	homo_sapiens	bdi-miR5201-5p	UGAUCAUUUGCCCCGUCUUGU	IGHV2-5	GCCCATCTCTGAAGAGCAGGCTCACCATCACCAAGGACACCTCCAAAAACCAGGTGGTCCTTACAATGACCAACATGGACCCTGTGGA	UGAUCAUUUGCCCCGUCUUGUGCCCATCTCTGAAGAGCAGGCTCACCATCACCAAGGACACCTCCAAAAACCAGGTGGTCCTTACAATGACCAACATGGACCCTGTGGA	0
301	homo_sapiens	cpo-miR-33a-5p	GUGCAUUGUAGUUGCAUUGCA	IGHV1-45	TACGCACAGAAATTCCAGGACAGAGTCACCATTACCAGGGACAGGTCTATGAGCACAGCCTACATGGAGCTGAGCAGCCTGAGATCTG	GUGCAUUGUAGUUGCAUUGCATACGCACAGAAATTCCAGGACAGAGTCACCATTACCAGGGACAGGTCTATGAGCACAGCCTACATGGAGCTGAGCAGCCTGAGATCTG	0
303	homo_sapiens	hsa-miR-617	AGACUUCCCAUUUGAAGGUGGC	IGHV1-69	CTACGCACAGAAGTTCCAGGGCAGAGTCACGATTACCGCGGACAAATCCACGAGCACAGCCTACATGGAGCTGAGCAGCCTGAGATCT	AGACUUCCCAUUUGAAGGUGGCCTACGCACAGAAGTTCCAGGGCAGAGTCACGATTACCGCGGACAAATCCACGAGCACAGCCTACATGGAGCTGAGCAGCCTGAGATCT	0
304	homo_sapiens	dya-miR-92b	AAUUGCACUAGUCCCGGCCUGC	IGHV3-21	AGTTACATATACTACGCAGACTCAGTGAAGGGCCGATTCACCATCTCCAGAGACAACGCCAAGAACTCACTGTATCTGCAAATGAACA	AAUUGCACUAGUCCCGGCCUGCAGTTACATATACTACGCAGACTCAGTGAAGGGCCGATTCACCATCTCCAGAGACAACGCCAAGAACTCACTGTATCTGCAAATGAACA	0
305	homo_sapiens	ath-miR172d-3p	AGAAUCUUGAUGAUGCUGCAG	IGHV3-13	CATACTATCCAGGCTCCGTGAAGGGCCGATTCACCATCTCCAGAGAAAATGCCAAGAACTCCTTGTATCTTCAAATGAACAGCCTGAG	AGAAUCUUGAUGAUGCUGCAGCATACTATCCAGGCTCCGTGAAGGGCCGATTCACCATCTCCAGAGAAAATGCCAAGAACTCCTTGTATCTTCAAATGAACAGCCTGAG	0
306	homo_sapiens	ppa-miR-195	UAGCAGCACAGAAAUAUUGGC	IGHV1-2	GAGCTCCGTTCCTCACCATGGACTGGACCTGGAGGATCCTCTTCTTGGTGGCAGCAGCCACAGGTAAGAGGCTCCCTAGTCCCAGTGA	UAGCAGCACAGAAAUAUUGGCGAGCTCCGTTCCTCACCATGGACTGGACCTGGAGGATCCTCTTCTTGGTGGCAGCAGCCACAGGTAAGAGGCTCCCTAGTCCCAGTGA	0
307	homo_sapiens	ocu-let-7c-5p	UGAGGUAGUAGGUUGUAUGGUU	IGKV1-37	CGGTTCAGTGGCAGTGGATCTGGGACAGATTTCACTCTCACTATCAGCAGCCTGCAGCCTGAAGATGTTGCAACTTATTACGGTCAAC	UGAGGUAGUAGGUUGUAUGGUUCGGTTCAGTGGCAGTGGATCTGGGACAGATTTCACTCTCACTATCAGCAGCCTGCAGCCTGAAGATGTTGCAACTTATTACGGTCAAC	0
308	homo_sapiens	dvi-miR-9702-3p	UUAAACCCAACAAACGCUUAA	IGKV1-12	AAAGTGGGGTCCCATCAAGGTTCAGCGGCAGTGGATCTGGGACAGATTTCACTCTCACCATCAGCAGCCTGCAGCCTGAAGATTTTGC	UUAAACCCAACAAACGCUUAAAAAGTGGGGTCCCATCAAGGTTCAGCGGCAGTGGATCTGGGACAGATTTCACTCTCACCATCAGCAGCCTGCAGCCTGAAGATTTTGC	0
309	homo_sapiens	ppy-miR-3912	UAACGCAUAAUAUGGACAUG	IGHV3-43	GCTCTGGGAGAGGAGCCCCAGCCCTGAGATTCCCAGGTGTTTCCATTCGGTGATCAGCACTGAACACAGAGAACGCACCATGGAGTTT	UAACGCAUAAUAUGGACAUGGCTCTGGGAGAGGAGCCCCAGCCCTGAGATTCCCAGGTGTTTCCATTCGGTGATCAGCACTGAACACAGAGAACGCACCATGGAGTTT	0
311	homo_sapiens	zma-miR169q-3p	GGCAGGCCUUCUGGCUAAG	IGKV3D-11	TGGCATCCCAGCCAGGTTCAGTGGCAGTGGGCCTGGGACAGACTTCACTCTCACCATCAGCAGCCTAGAGCCTGAAGATTTTGCAGTT	GGCAGGCCUUCUGGCUAAGTGGCATCCCAGCCAGGTTCAGTGGCAGTGGGCCTGGGACAGACTTCACTCTCACCATCAGCAGCCTAGAGCCTGAAGATTTTGCAGTT	0
313	homo_sapiens	gga-miR-1669	GUGGGCUCAGAGCAGGCACA	IGKV1D-43	CATCCAGTTTGCAAAGTGGGGTCCCATCAAGGTTCAGCGGCAGTGGATCTGGGACGGATTACACTCTCACCATCAGCAGCCTGCAGCC	GUGGGCUCAGAGCAGGCACACATCCAGTTTGCAAAGTGGGGTCCCATCAAGGTTCAGCGGCAGTGGATCTGGGACGGATTACACTCTCACCATCAGCAGCCTGCAGCC	0
316	homo_sapiens	oan-miR-7400-3p	CUCUGAACCUGCGGGAGGACU	IGHV1OR15-1	ACAGTGGTGGCACAAACTATGCACAGAAGTTTCAGGGCAGAGTCACCATGACCAGGGACACGTCCATCAGCACAGCCTACACGGAGCT	CUCUGAACCUGCGGGAGGACUACAGTGGTGGCACAAACTATGCACAGAAGTTTCAGGGCAGAGTCACCATGACCAGGGACACGTCCATCAGCACAGCCTACACGGAGCT	0
317	homo_sapiens	hsa-miR-548j-5p	AAAAGUAAUUGCGGUCUUUGGU	IGLV1-44	CTCTCCCCCTCTCAGAGTATGAAGAGAGGGAGAGATCTGGGGGAAGCTCAGCTTCAGCTGTGGGTAGAGAAGACAGGACTCAGGACAA	AAAAGUAAUUGCGGUCUUUGGUCTCTCCCCCTCTCAGAGTATGAAGAGAGGGAGAGATCTGGGGGAAGCTCAGCTTCAGCTGTGGGTAGAGAAGACAGGACTCAGGACAA	0
319	homo_sapiens	ppt-miR894	CGUUUCACGUCGGGUUCACC	IGKV2-24	TGGGGCAGGGACAGATTTCACACTGAAAATCAGCAGGGTGGAAGCTGAGGATGTCGGGGTTTATTACTGCATGCAAGCTACACAATTT	CGUUUCACGUCGGGUUCACCTGGGGCAGGGACAGATTTCACACTGAAAATCAGCAGGGTGGAAGCTGAGGATGTCGGGGTTTATTACTGCATGCAAGCTACACAATTT	0
320	homo_sapiens	hsa-miR-3659	UGAGUGUUGUCUACGAGGGCA	IGKV3D-20	TGCCTGGGTCAGAGCTCTGGGGAGGAACTGCTCAGTTAGGACCCAGAGGGAACCATGGAAACCCCAGCGCAGCTTCTCTTCCTCCTGC	UGAGUGUUGUCUACGAGGGCATGCCTGGGTCAGAGCTCTGGGGAGGAACTGCTCAGTTAGGACCCAGAGGGAACCATGGAAACCCCAGCGCAGCTTCTCTTCCTCCTGC	0
322	homo_sapiens	hsa-miR-335-3p	UUUUUCAUUAUUGCUCCUGACC	IGKV1OR2-108	GGTTCAGTGGCAGTGGATCTGGGACAGATTTCACTCTCACCATCAGCAGCCTGCAGCCTGAAGATGTTGCAACTTATTACTGTCTACA	UUUUUCAUUAUUGCUCCUGACCGGTTCAGTGGCAGTGGATCTGGGACAGATTTCACTCTCACCATCAGCAGCCTGCAGCCTGAAGATGTTGCAACTTATTACTGTCTACA	0
323	homo_sapiens	mmu-miR-7014-3p	CCUCUUUCAUACCAACCACAG	IGKV3-20	TCCAGCAGGGCCACTGGCATCCCAGACAGGTTCAGTGGCAGTGGGTCTGGGACAGACTTCACTCTCACCATCAGCAGACTGGAGCCTG	CCUCUUUCAUACCAACCACAGTCCAGCAGGGCCACTGGCATCCCAGACAGGTTCAGTGGCAGTGGGTCTGGGACAGACTTCACTCTCACCATCAGCAGACTGGAGCCTG	0
324	homo_sapiens	sfr-miR-10478-5p	CUUAAUGGCUCUGAUACCCG	IGKV3-11	AGGTTCAGTGGCAGTGGGTCTGGGACAGACTTCACTCTCACCATCAGCAGCCTAGAGCCTGAAGATTTTGCAGTTTATTACTGTCAGC	CUUAAUGGCUCUGAUACCCGAGGTTCAGTGGCAGTGGGTCTGGGACAGACTTCACTCTCACCATCAGCAGCCTAGAGCCTGAAGATTTTGCAGTTTATTACTGTCAGC	0
327	homo_sapiens	gga-miR-7476-3p	UCACAACAGUGGGCUGAAUGC	IGHV1OR15-9	CATGCACAAGGGCTTGAGTGGATGGGATTGGTGTGCCCTAGTGATGGCAGCACAAGCTATGCACAGAAGTTCCAGGGCAGAGTCACCA	UCACAACAGUGGGCUGAAUGCCATGCACAAGGGCTTGAGTGGATGGGATTGGTGTGCCCTAGTGATGGCAGCACAAGCTATGCACAGAAGTTCCAGGGCAGAGTCACCA	0
328	homo_sapiens	cre-miR909.1	UGCUGGUCAAACCGGUGGUGG	IGLV3-27	TCCCTCTCCTGCTCCCCCTCCTCATTCTCTGCACAGGTGCTGCCCCTAGGCTCAGTCTCCACAGACCCCAAGTTGAGCCTGACCTGAA	UGCUGGUCAAACCGGUGGUGGTCCCTCTCCTGCTCCCCCTCCTCATTCTCTGCACAGGTGCTGCCCCTAGGCTCAGTCTCCACAGACCCCAAGTTGAGCCTGACCTGAA	0
330	homo_sapiens	mdm-miR390a	AAGCUCAGGAGGGAUAGCGCC	IGLV3-32	CAACACAACCACCCTGACCATCACTGGGGCCCAGGCTGAGGATGAGGCTGATTATTACTATCAGTTGATAGACAACCATGCTACTCAA	AAGCUCAGGAGGGAUAGCGCCCAACACAACCACCCTGACCATCACTGGGGCCCAGGCTGAGGATGAGGCTGATTATTACTATCAGTTGATAGACAACCATGCTACTCAA	0
331	homo_sapiens	gga-miR-138-5p	AGCUGGUGUUGUGAAUC	IGLV3-25	CTCAGGGATCCCTGAGCGATTCTCTGGCTCCAGCTCAGGGACAACAGTCACGTTGACCATCAGTGGAGTCCAGGCAGAAGACGAGGCT	AGCUGGUGUUGUGAAUCCTCAGGGATCCCTGAGCGATTCTCTGGCTCCAGCTCAGGGACAACAGTCACGTTGACCATCAGTGGAGTCCAGGCAGAAGACGAGGCT	0
332	homo_sapiens	mml-let-7a-5p	UGAGGUAGUAGGUUGUAUAGUU	IGKV1D-17	GTTTGCAAAGTGGGGTCCCATCAAGGTTCAGCGGCAGTGGATCTGGGACAGAATTCACTCTCACAATCAGCAGCCTGCAGCCTGAAGA	UGAGGUAGUAGGUUGUAUAGUUGTTTGCAAAGTGGGGTCCCATCAAGGTTCAGCGGCAGTGGATCTGGGACAGAATTCACTCTCACAATCAGCAGCCTGCAGCCTGAAGA	0
333	homo_sapiens	ocu-miR-129-5p	CUUUUUGCGGUCUGGGCUUGC	IGKV2D-30	GGGTCAGGCACTGATTTCACACTGAAAATCAGCAGGGTGGAGGCTGAGGATGTTGGGGTTTATTACTGCATGCAAGGTACACACTGGC	CUUUUUGCGGUCUGGGCUUGCGGGTCAGGCACTGATTTCACACTGAAAATCAGCAGGGTGGAGGCTGAGGATGTTGGGGTTTATTACTGCATGCAAGGTACACACTGGC	0
335	homo_sapiens	oar-miR-668-3p	AUGUCACUCGGCCCACUACCC	IGHV3-20	GGTGGTAGCACAGGTTATGCAGACTCTGTGAAGGGCCGATTCACCATCTCCAGAGACAACGCCAAGAACTCCCTGTATCTGCAAATGA	AUGUCACUCGGCCCACUACCCGGTGGTAGCACAGGTTATGCAGACTCTGTGAAGGGCCGATTCACCATCTCCAGAGACAACGCCAAGAACTCCCTGTATCTGCAAATGA	0
336	homo_sapiens	pal-miR-1224-5p	GUGAGGACUCGGGAGGUGGAG	IGKV3-7	AGCTGCCCTACCTTCCAGAGCCCATATCAATGCCTGGGTCAGAGCCCTGGGAAGGAACTGCTCAGTTAGGACCCAGACGGAACCATGG	GUGAGGACUCGGGAGGUGGAGAGCTGCCCTACCTTCCAGAGCCCATATCAATGCCTGGGTCAGAGCCCTGGGAAGGAACTGCTCAGTTAGGACCCAGACGGAACCATGG	0
337	homo_sapiens	cin-miR-4074-3p	CAACGUUAUCGCCGUCUUCA	IGKV1D-12	GGGTCCCATCAAGGTTCAGCGGCAGTGGATCTGGGACAGATTTCACTCTCACCATCAGCAGCCTGCAGCCTGAAGATTTTGCAACTTA	CAACGUUAUCGCCGUCUUCAGGGTCCCATCAAGGTTCAGCGGCAGTGGATCTGGGACAGATTTCACTCTCACCATCAGCAGCCTGCAGCCTGAAGATTTTGCAACTTA	0
338	homo_sapiens	ocu-miR-302d-5p	ACUUUAACAUGGAGGCACUUGC	IGKV2D-29	ACCTTGCACTTCTCTCTCATAATTTCAGGATCCAGTGCAGATATTGTGATGACCCAGACTCCACTCTCTCTGTCCGTCACCCCTGGAC	ACUUUAACAUGGAGGCACUUGCACCTTGCACTTCTCTCTCATAATTTCAGGATCCAGTGCAGATATTGTGATGACCCAGACTCCACTCTCTCTGTCCGTCACCCCTGGAC	0
339	homo_sapiens	gma-miR166b	UCGGACCAGGCUUCAUUCCCC	IGKV1-27	TCTCGGTTCAGTGGCAGTGGATCTGGGACAGATTTCACTCTCACCATCAGCAGCCTGCAGCCTGAAGATGTTGCAACTTATTACTGTC	UCGGACCAGGCUUCAUUCCCCTCTCGGTTCAGTGGCAGTGGATCTGGGACAGATTTCACTCTCACCATCAGCAGCCTGCAGCCTGAAGATGTTGCAACTTATTACTGTC	0
341	homo_sapiens	lja-miR11072j-5p	UGGUCCCUGUGGUUGUGUGGC	IGKV2D-26	TCAGTGGCAGCGGGTCAGGGACAGATTTCACACTGAAAATCAGCCGGGTGGAGGCTGAGGATTTTGGAGTTTATTACTGCATGCAAGA	UGGUCCCUGUGGUUGUGUGGCTCAGTGGCAGCGGGTCAGGGACAGATTTCACACTGAAAATCAGCCGGGTGGAGGCTGAGGATTTTGGAGTTTATTACTGCATGCAAGA	0
344	homo_sapiens	ppe-miR395h	CUGAAGUGUUUGGGGGAACUC	IGKV6D-41	CTCAGGGGTCCCCTCGAGGTTCAGTGGCAGTGGATCTGGGACAGATTTCACCTTTACCATCAGTAGCCTGGAAGCTGAAGATGCTGCA	CUGAAGUGUUUGGGGGAACUCCTCAGGGGTCCCCTCGAGGTTCAGTGGCAGTGGATCTGGGACAGATTTCACCTTTACCATCAGTAGCCTGGAAGCTGAAGATGCTGCA	0
346	homo_sapiens	dse-miR-184-5p	CCUUAUCAUUCUCUCGCCCCG	IGKV2D-40	CTCTGGAGTCCCAGACAGGTTCAGTGGCAGTGGGTCAGGCACTGATTTCACACTGAAAATCAGCAGGGTGGAGGCTGAGGATGTTGGA	CCUUAUCAUUCUCUCGCCCCGCTCTGGAGTCCCAGACAGGTTCAGTGGCAGTGGGTCAGGCACTGATTTCACACTGAAAATCAGCAGGGTGGAGGCTGAGGATGTTGGA	0
347	homo_sapiens	ppy-miR-147b	GUGUGCGGAAAUGCUUCUGCUA	IGKV1-16	GTCCCATCAAAGTTCAGCGGCAGTGGATCTGGGACAGATTTCACTCTCACCATCAGCAGCCTGCAGCCTGAAGATTTTGCAACTTATT	GUGUGCGGAAAUGCUUCUGCUAGTCCCATCAAAGTTCAGCGGCAGTGGATCTGGGACAGATTTCACTCTCACCATCAGCAGCCTGCAGCCTGAAGATTTTGCAACTTATT	0
348	homo_sapiens	ath-miR403-5p	UGUUUUGUGCUUGAAUCUAAUU	IGKV3-15	AGTGGCAGTGGGTCTGGGACAGAGTTCACTCTCACCATCAGCAGCCTGCAGTCTGAAGATTTTGCAGTTTATTACTGTCAGCAGTATA	UGUUUUGUGCUUGAAUCUAAUUAGTGGCAGTGGGTCTGGGACAGAGTTCACTCTCACCATCAGCAGCCTGCAGTCTGAAGATTTTGCAGTTTATTACTGTCAGCAGTATA	0
349	homo_sapiens	abu-miR-18a	UAAGGUGCAUCUAGUGCAGAUA	IGHV1OR21-1	GCACAAGCTATGCACAGAAGTTCCAGGCCAGAGTCACCATAACCAGGGACACATCCATGAGCACAGCCTACATGGAGCTAAGCAGTCT	UAAGGUGCAUCUAGUGCAGAUAGCACAAGCTATGCACAGAAGTTCCAGGCCAGAGTCACCATAACCAGGGACACATCCATGAGCACAGCCTACATGGAGCTAAGCAGTCT	0
350	homo_sapiens	pvu-miR482-3p	UCUUCCCAAUUCCGCCCAUUCC	IGLV3-19	GACCGATTCTCTGGCTCCAGCTCAGGAAACACAGCTTCCTTGACCATCACTGGGGCTCAGGCGGAAGATGAGGCTGACTATTACTGTA	UCUUCCCAAUUCCGCCCAUUCCGACCGATTCTCTGGCTCCAGCTCAGGAAACACAGCTTCCTTGACCATCACTGGGGCTCAGGCGGAAGATGAGGCTGACTATTACTGTA	0
352	homo_sapiens	vvi-miR3631a-3p	UAUAUUGGAUGAUGUCAACAA	IGKV5-2	CGGGTATGGAACAGATTTTACCCTCACAATTAATAACATAGAATCTGAGGATGCTGCATATTACTTCTGTCTACAACATGATAATTTC	UAUAUUGGAUGAUGUCAACAACGGGTATGGAACAGATTTTACCCTCACAATTAATAACATAGAATCTGAGGATGCTGCATATTACTTCTGTCTACAACATGATAATTTC	0
353	homo_sapiens	bmo-miR-3204a-5p	CGCGUCAUAAACUUCCCAUAU	IGKV1-39	TGGGGTCCCATCAAGGTTCAGTGGCAGTGGATCTGGGACAGATTTCACTCTCACCATCAGCAGTCTGCAACCTGAAGATTTTGCAACT	CGCGUCAUAAACUUCCCAUAUTGGGGTCCCATCAAGGTTCAGTGGCAGTGGATCTGGGACAGATTTCACTCTCACCATCAGCAGTCTGCAACCTGAAGATTTTGCAACT	0
354	homo_sapiens	mtr-miR2630e	UGGUUUUGGUCCUUGGUAUUU	AC135068.8	AAGTTTCAGGGCAGAGTCACCATGACCAGGGACACGTCCATCAGCACAGCCTACACGGAGCTGAGCAGCCTGAGATCTGAGGACACGG	UGGUUUUGGUCCUUGGUAUUUAAGTTTCAGGGCAGAGTCACCATGACCAGGGACACGTCCATCAGCACAGCCTACACGGAGCTGAGCAGCCTGAGATCTGAGGACACGG	0
355	homo_sapiens	cpo-miR-125b-2-3p	ACAAGUCAGGCUCUUGGGACCU	IGLV2-23	TTCTCTGGCTCCAAGTCTGGCAACACGGCCTCCCTGACAATCTCTGGGCTCCAGGCTGAGGACGAGGCTGATTATTACTGCTGCTCAT	ACAAGUCAGGCUCUUGGGACCUTTCTCTGGCTCCAAGTCTGGCAACACGGCCTCCCTGACAATCTCTGGGCTCCAGGCTGAGGACGAGGCTGATTATTACTGCTGCTCAT	0
356	homo_sapiens	mmu-miR-224-3p	AAAUGGUGCCCUAGUGACUACA	IGLV10-54	CTCAGAGAGATTCTCTGCATCCAGGTCAGGAAACACAGCCTCCCTGACCATTACTGGACTCCAGCCTGAGGACGAGGCTGACTATTAC	AAAUGGUGCCCUAGUGACUACACTCAGAGAGATTCTCTGCATCCAGGTCAGGAAACACAGCCTCCCTGACCATTACTGGACTCCAGCCTGAGGACGAGGCTGACTATTAC	0
358	homo_sapiens	cel-miR-42-3p	UCACCGGGUUAACAUCUACAGA	IGKV6D-21	ATGTGGCATGAGCAAAACTGACAAGTCAAGGCAGGAAGATGTCGCCATCACAACTCATTGGGTTTCTGCTGCTCTGGGTTCCAGGTGA	UCACCGGGUUAACAUCUACAGAATGTGGCATGAGCAAAACTGACAAGTCAAGGCAGGAAGATGTCGCCATCACAACTCATTGGGTTTCTGCTGCTCTGGGTTCCAGGTGA	0
359	homo_sapiens	hme-miR-279d	UGACUAGAUCCAUACUCGUCUG	IGKV2D-28	TAATCGGGCCTCCGGGGTCCCTGACAGGTTCAGTGGCAGTGGATCAGGCACAGATTTTACACTGAAAATCAGCAGAGTGGAGGCTGAG	UGACUAGAUCCAUACUCGUCUGTAATCGGGCCTCCGGGGTCCCTGACAGGTTCAGTGGCAGTGGATCAGGCACAGATTTTACACTGAAAATCAGCAGAGTGGAGGCTGAG	0
360	homo_sapiens	dme-miR-315-3p	CUUUCGAGCAAUAAUUGAAACC	IGLV3-12	CAGGGAACACCGCCACCCTAACCATCAGCAGGATCGAGGCTGGGGATGAGGCTGACTATTACTGTCAGGTGTGGGACAGTAGTAGTGA	CUUUCGAGCAAUAAUUGAAACCCAGGGAACACCGCCACCCTAACCATCAGCAGGATCGAGGCTGGGGATGAGGCTGACTATTACTGTCAGGTGTGGGACAGTAGTAGTGA	0
361	homo_sapiens	mmu-miR-709	GGAGGCAGAGGCAGGAGGA	IGLV2-14	CTCAGGACATCTCCACCATGGCCTGGGCTCTGCTGCTCCTCACCCTCCTCACTCAGGGCACAGGTGACGCCTCCAGGGAAGGGGCTTC	GGAGGCAGAGGCAGGAGGACTCAGGACATCTCCACCATGGCCTGGGCTCTGCTGCTCCTCACCCTCCTCACTCAGGGCACAGGTGACGCCTCCAGGGAAGGGGCTTC	0
362	homo_sapiens	cel-miR-82-3p	UGAGAUCAUCGUGAAAGCCAGU	IGHV3OR16-10	TCACCTTCAGTAGCTATGCTATGCACTGGGTTCGCCAGGCTCCAGGAAAAGGTCTGGAGTGGGTATCAGCTATTGGTACTGGTGGTGG	UGAGAUCAUCGUGAAAGCCAGUTCACCTTCAGTAGCTATGCTATGCACTGGGTTCGCCAGGCTCCAGGAAAAGGTCTGGAGTGGGTATCAGCTATTGGTACTGGTGGTGG	0
363	homo_sapiens	cme-miR172f	UGAAUCUUGAUGAUGCCGCAC	IGLV3-1	TGAGCGATTCTCTGGCTCCAACTCTGGGAACACAGCCACTCTGACCATCAGCGGGACCCAGGCTATGGATGAGGCTGACTATTACTGT	UGAAUCUUGAUGAUGCCGCACTGAGCGATTCTCTGGCTCCAACTCTGGGAACACAGCCACTCTGACCATCAGCGGGACCCAGGCTATGGATGAGGCTGACTATTACTGT	0
364	homo_sapiens	abu-miR-723b	AGACAUCAGAUAAAUCUGUCCU	IGLV5-52	TGCATCAGCCAATGCAGGGATTCTGCGTATCTCTGGGCTCCAGCCTGAGGATGAGGCTGACTATTACTGTGGTACATGGCACAGCAAC	AGACAUCAGAUAAAUCUGUCCUTGCATCAGCCAATGCAGGGATTCTGCGTATCTCTGGGCTCCAGCCTGAGGATGAGGCTGACTATTACTGTGGTACATGGCACAGCAAC	0
365	homo_sapiens	sme-miR-67-5p	GCCUCAUUCUAUGGGUUGUUAU	IGKV2-28	TTCAGTGGCAGTGGATCAGGCACAGATTTTACACTGAAAATCAGCAGAGTGGAGGCTGAGGATGTTGGGGTTTATTACTGCATGCAAG	GCCUCAUUCUAUGGGUUGUUAUTTCAGTGGCAGTGGATCAGGCACAGATTTTACACTGAAAATCAGCAGAGTGGAGGCTGAGGATGTTGGGGTTTATTACTGCATGCAAG	0
366	homo_sapiens	tgu-miR-181b-2-3p	ACUCACUGACCAAUGAAUGCA	IGHV3OR16-8	TCTGGATTCACCTTCAGTAACCACTACATGAGCTGGGTCCGCCAGGCTCCAGGGAAGGGACTGGAGTGGGTTTCATACATTAGTGGTG	ACUCACUGACCAAUGAAUGCATCTGGATTCACCTTCAGTAACCACTACATGAGCTGGGTCCGCCAGGCTCCAGGGAAGGGACTGGAGTGGGTTTCATACATTAGTGGTG	0
367	homo_sapiens	bta-miR-12045	ACCCGGGAAGUCCCUGACACU	IGLV3-21	CTGGAATGGGGCCTGTACCTGTCCAAGGCTTGTGCCGTCCCCTGTGGGAGATGAGAAGCGTCCCTGCATTGGGCTCTTGGGGACCCGT	ACCCGGGAAGUCCCUGACACUCTGGAATGGGGCCTGTACCTGTCCAAGGCTTGTGCCGTCCCCTGTGGGAGATGAGAAGCGTCCCTGCATTGGGCTCTTGGGGACCCGT	0
368	homo_sapiens	ptc-miR6440d	GAGUUUGAUCGAUUUCGAGUU	IGLV3-9	GATCCCTGAGCGATTCTCTGGCTCCAACTCGGGGAACACGGCCACCCTGACCATCAGCAGAGCCCAAGCCGGGGATGAGGCTGACTAT	GAGUUUGAUCGAUUUCGAGUUGATCCCTGAGCGATTCTCTGGCTCCAACTCGGGGAACACGGCCACCCTGACCATCAGCAGAGCCCAAGCCGGGGATGAGGCTGACTAT	0
369	homo_sapiens	bta-miR-10179-5p	UCUGCAGGGUGGUAGGCUGUGG	IGLV3-16	TGGCCAGGATCACCTGCTCTGGAGAAGCATTGCCAAAAAAATATGCTTATTGGTACCAGCAGAAGCCAGGCCAGTTCCCTGTGCTGGT	UCUGCAGGGUGGUAGGCUGUGGTGGCCAGGATCACCTGCTCTGGAGAAGCATTGCCAAAAAAATATGCTTATTGGTACCAGCAGAAGCCAGGCCAGTTCCCTGTGCTGGT	0
370	homo_sapiens	pte-miR-981-3p	UUCGUUGUCGUUGAAACCUGAA	IGKV1-33	GATCTGGGACAGATTTTACTTTCACCATCAGCAGCCTGCAGCCTGAAGATATTGCAACATATTACTGTCAACAGTATGATAATCTCCC	UUCGUUGUCGUUGAAACCUGAAGATCTGGGACAGATTTTACTTTCACCATCAGCAGCCTGCAGCCTGAAGATATTGCAACATATTACTGTCAACAGTATGATAATCTCCC	0
372	homo_sapiens	hsa-miR-374b-5p	AUAUAAUACAACCUGCUAAGUG	IGLV3-10	CTGGCTCCAGCTCAGGGACAATGGCCACCTTGACTATCAGTGGGGCCCAGGTGGAGGATGAAGCTGACTACTACTGTTACTCAACAGA	AUAUAAUACAACCUGCUAAGUGCTGGCTCCAGCTCAGGGACAATGGCCACCTTGACTATCAGTGGGGCCCAGGTGGAGGATGAAGCTGACTACTACTGTTACTCAACAGA	0
373	homo_sapiens	pny-miR-135d	UAUGGCUUUUUAUUCCUACGUG	IGLV6-57	CCCTCTGGGGTCCCTGATCGGTTCTCTGGCTCCATCGACAGCTCCTCCAACTCTGCCTCCCTCACCATCTCTGGACTGAAGACTGAGG	UAUGGCUUUUUAUUCCUACGUGCCCTCTGGGGTCCCTGATCGGTTCTCTGGCTCCATCGACAGCTCCTCCAACTCTGCCTCCCTCACCATCTCTGGACTGAAGACTGAGG	0
374	homo_sapiens	ptc-miR7827	GCUAGGACCAAGUUUUUUGGA	IGLV5-37	TTCTCTGGATCCAAAGATGCTTCAGCCAATACAGGGATTTTACTCATCTCCGGGCTCCAGTCTGAGGATGAGGCTGACTATTACTGTA	GCUAGGACCAAGUUUUUUGGATTCTCTGGATCCAAAGATGCTTCAGCCAATACAGGGATTTTACTCATCTCCGGGCTCCAGTCTGAGGATGAGGCTGACTATTACTGTA	0
375	homo_sapiens	hsa-miR-99b-3p	CAAGCUCGUGUCUGUGGGUCCG	IGHV3OR15-7	TGCTGCGTCTGTGAAAGGCAGACTTACCATCTCAAGAGAGGATTCAAAGAACACGCTGTATCTGCAAATGAGCAACCTGAAAACCGAG	CAAGCUCGUGUCUGUGGGUCCGTGCTGCGTCTGTGAAAGGCAGACTTACCATCTCAAGAGAGGATTCAAAGAACACGCTGTATCTGCAAATGAGCAACCTGAAAACCGAG	0
377	homo_sapiens	hsa-miR-455-3p	GCAGUCCAUGGGCAUAUACAC	IGLV1-36	GGTCACCATCTCCTGTTCTGGAAGCAGCTCCAACATCGGAAATAATGCTGTAAACTGGTACCAGCAGCTCCCAGGAAAGGCTCCCAAA	GCAGUCCAUGGGCAUAUACACGGTCACCATCTCCTGTTCTGGAAGCAGCTCCAACATCGGAAATAATGCTGTAAACTGGTACCAGCAGCTCCCAGGAAAGGCTCCCAAA	0
378	homo_sapiens	oni-miR-10553	GUGCCAUAUCUGACUGUACGCA	IGLV2-8	AGCGGCCCTCAGGGGTCCCTGATCGCTTCTCTGGCTCCAAGTCTGGCAACACGGCCTCCCTGACCGTCTCTGGGCTCCAGGCTGAGGA	GUGCCAUAUCUGACUGUACGCAAGCGGCCCTCAGGGGTCCCTGATCGCTTCTCTGGCTCCAAGTCTGGCAACACGGCCTCCCTGACCGTCTCTGGGCTCCAGGCTGAGGA	0
383	homo_sapiens	ptr-miR-497	CAGCAGCACACUGUGGUUUGUA	IGLV5-48	CTCCTTCTCCTGTTCCTCTCTCACTGCACAGGTAGGAAAAGGCCTCAGAGACCAGGGTCAGCCACACAGCCTGATTCTGACTCTCGTG	CAGCAGCACACUGUGGUUUGUACTCCTTCTCCTGTTCCTCTCTCACTGCACAGGTAGGAAAAGGCCTCAGAGACCAGGGTCAGCCACACAGCCTGATTCTGACTCTCGTG	0
384	homo_sapiens	hpo-miR-5897-5p	UCCGGAUGCUUUGUACAAAGUC	IGLV1-50	GGGGTCCCTGACCAATTCTCTGGCTCCAAGTCTGGCACCTCAGCCTCCCTGGCCATCACTGGACTCCAGTCTGAGGATGAGGCTGATT	UCCGGAUGCUUUGUACAAAGUCGGGGTCCCTGACCAATTCTCTGGCTCCAAGTCTGGCACCTCAGCCTCCCTGGCCATCACTGGACTCCAGTCTGAGGATGAGGCTGATT	0
386	homo_sapiens	bta-miR-2436-5p	CGGCGCAGCUGUCGGGAGGGCG	IGLV4-69	CGGGATCCCTGATCGCTTCTCAGGCTCCAGCTCTGGGGCTGAGCGCTACCTCACCATCTCCAGCCTCCAGTCTGAGGATGAGGCTGAC	CGGCGCAGCUGUCGGGAGGGCGCGGGATCCCTGATCGCTTCTCAGGCTCCAGCTCTGGGGCTGAGCGCTACCTCACCATCTCCAGCCTCCAGTCTGAGGATGAGGCTGAC	0
387	homo_sapiens	mdo-miR-200b-5p	AUCUUACUGGGCAGCAUUGGA	IGLV11-55	AAGGAGACCTCAAGTAACACAGCGTTTTTGCTCATCTCTGGGCTCCAGCCTGAGGACGAGGCCGATTATTACTGCCAGGTGTACGAAA	AUCUUACUGGGCAGCAUUGGAAAGGAGACCTCAAGTAACACAGCGTTTTTGCTCATCTCTGGGCTCCAGCCTGAGGACGAGGCCGATTATTACTGCCAGGTGTACGAAA	0
388	homo_sapiens	xtr-miR-33b	GUGCAUUGUUGUUGCAUUG	IGLV4-60	TCTGGGGCTGACCGCTACCTCACCATCTCCAACCTCCAGTTTGAGGATGAGGCTGATTATTACTGTGAGACCTGGGACAGTAACACTC	GUGCAUUGUUGUUGCAUUGTCTGGGGCTGACCGCTACCTCACCATCTCCAACCTCCAGTTTGAGGATGAGGCTGATTATTACTGTGAGACCTGGGACAGTAACACTC	0
389	homo_sapiens	sha-miR-23a	AUCACAUUGCCAGGGAUUU	IGLV1-40	CCTCAGGGGTCCCTGACCGATTCTCTGGCTCCAAGTCTGGCACCTCAGCCTCCCTGGCCATCACTGGGCTCCAGGCTGAGGATGAGGC	AUCACAUUGCCAGGGAUUUCCTCAGGGGTCCCTGACCGATTCTCTGGCTCCAAGTCTGGCACCTCAGCCTCCCTGGCCATCACTGGGCTCCAGGCTGAGGATGAGGC	0
390	homo_sapiens	atr-miR164b	UGGAGAAGCAGGGCACGUGCA	IGHV3OR16-13	GGGTCCGCCAAGCTCCAGGGAAGGGGCTGGTGTGGGTCTCACGTATTAATAGTGATGGGAGTAGCACAAGCTACGCAGACTCCATGAA	UGGAGAAGCAGGGCACGUGCAGGGTCCGCCAAGCTCCAGGGAAGGGGCTGGTGTGGGTCTCACGTATTAATAGTGATGGGAGTAGCACAAGCTACGCAGACTCCATGAA	0
391	homo_sapiens	mdo-miR-12297j-3p	AAUAAGGCAACACGCAAAGGA	IGHV3OR16-12	GTAGCACAAACTACGCAGACTCTGTGAAGGGCAGATTCACCATCTCCACAGACAACTCAAAGAACACGCTCTACCTGCAAATGAACAG	AAUAAGGCAACACGCAAAGGAGTAGCACAAACTACGCAGACTCTGTGAAGGGCAGATTCACCATCTCCACAGACAACTCAAAGAACACGCTCTACCTGCAAATGAACAG	0
392	homo_sapiens	gga-miR-210b-5p	UUAGCCGCUGUCACACGCAC	IGLV2-11	CAGGAGGCAGCACTCTCGGGACGTCTCCACCATGGCCTGGGCTCTGCTCCTCCTCAGCCTCCTCACTCAGGGCACAGGTGACACCTCC	UUAGCCGCUGUCACACGCACCAGGAGGCAGCACTCTCGGGACGTCTCCACCATGGCCTGGGCTCTGCTCCTCCTCAGCCTCCTCACTCAGGGCACAGGTGACACCTCC	0
393	homo_sapiens	ppt-miR1030c	UCUGCAUCUGCACCUGCACCA	IGLV7-46	TCCTGGACACCTGCCCGGTTCTCAGGCTCCCTCCTTGGGGGCAAAGCTGCCCTGACCCTTTTGGGTGCGCAGCCTGAGGATGAGGCTG	UCUGCAUCUGCACCUGCACCATCCTGGACACCTGCCCGGTTCTCAGGCTCCCTCCTTGGGGGCAAAGCTGCCCTGACCCTTTTGGGTGCGCAGCCTGAGGATGAGGCTG	0
394	homo_sapiens	ptr-miR-1322	GAUGAUGCUGCUGAUGCUG	IGLV9-49	GGCTCCTCTGCTCCTCACCCTCCTCAGTCTCCTCACAGGTCAGGGTGGGCAGTGGGCTGGGCCCCCAAAGGGACCCCCACCTCCCAGC	GAUGAUGCUGCUGAUGCUGGGCTCCTCTGCTCCTCACCCTCCTCAGTCTCCTCACAGGTCAGGGTGGGCAGTGGGCTGGGCCCCCAAAGGGACCCCCACCTCCCAGC	0
395	homo_sapiens	mmu-miR-382-3p	UCAUUCACGGACAACACUUUUU	MT-ND1	CCTTATCACAACACAAGAACACCTCTGATTACTCCTGCCATCATGACCCTTGGCCATAATATGATTTATCTCCACACTAGCAGAGACC	UCAUUCACGGACAACACUUUUUCCTTATCACAACACAAGAACACCTCTGATTACTCCTGCCATCATGACCCTTGGCCATAATATGATTTATCTCCACACTAGCAGAGACC	0
396	homo_sapiens	der-miR-9682-5p	UAGGGAGGAUACCUGGUGUGU	MT-ND2	TGACAGTTTGAACATACAAAACCCACCCCATTCCTCCCCACACTCATCGCCCTTACCACGCTACTCCTACCTATCTCCCCTTTTATAC	UAGGGAGGAUACCUGGUGUGUTGACAGTTTGAACATACAAAACCCACCCCATTCCTCCCCACACTCATCGCCCTTACCACGCTACTCCTACCTATCTCCCCTTTTATAC	0
397	homo_sapiens	bta-miR-379	UGGUAGACUAUGGAACGUAGG	MT-CO1	CTTCGCTTCGAAGCGAAAAGTCCTAATAGTAGAAGAACCCTCCATAAACCTGGAGTGACTATATGGATGCCCCCCACCCTACCACACA	UGGUAGACUAUGGAACGUAGGCTTCGCTTCGAAGCGAAAAGTCCTAATAGTAGAAGAACCCTCCATAAACCTGGAGTGACTATATGGATGCCCCCCACCCTACCACACA	0
399	homo_sapiens	pol-let-7d-5p	UGAGGUAGUUGGUUGUAUGGUU	MT-ATP6	TTCTAATTCTACTGACTATCCTAGAAATCGCTGTCGCCTTAATCCAAGCCTACGTTTTCACACTTCTAGTAAGCCTCTACCTGCACGA	UGAGGUAGUUGGUUGUAUGGUUTTCTAATTCTACTGACTATCCTAGAAATCGCTGTCGCCTTAATCCAAGCCTACGTTTTCACACTTCTAGTAAGCCTCTACCTGCACGA	0
400	homo_sapiens	mes-miR156b	UGACAGAAGAGAGUGAGCAC	MT-CO3	ACTTTGGCTTCGAAGCCGCCGCCTGATACTGGCATTTTGTAGATGTGGTTTGACTATTTCTGTATGTCTCCATCTATTGATGAGGGTC	UGACAGAAGAGAGUGAGCACACTTTGGCTTCGAAGCCGCCGCCTGATACTGGCATTTTGTAGATGTGGTTTGACTATTTCTGTATGTCTCCATCTATTGATGAGGGTC	0
401	homo_sapiens	ame-miR-3789-3p	AUCUGGUGCUCGGUGAGGUGAG	MT-ND4	ATCGTCCCAACAATTATATTACTACCACTGACATGACTTTCCAAAAAACACATAATTTGAATCAACACAACCACCCACAGCCTAATTA	AUCUGGUGCUCGGUGAGGUGAGATCGTCCCAACAATTATATTACTACCACTGACATGACTTTCCAAAAAACACATAATTTGAATCAACACAACCACCCACAGCCTAATTA	0
403	homo_sapiens	dno-miR-199-3p	ACAGUAGUCUGCACAUUGGUUA	MT-ND6	GTGGGTTTAGTAATGGGGTTTGTGGGGTTTTCTTCTAAGCCTTCTCCTATTTATGGGGGTTTAGTATTGATTGTTAGCGGTGTGGTCG	ACAGUAGUCUGCACAUUGGUUAGTGGGTTTAGTAATGGGGTTTGTGGGGTTTTCTTCTAAGCCTTCTCCTATTTATGGGGGTTTAGTATTGATTGTTAGCGGTGTGGTCG	0
404	homo_sapiens	cfa-miR-454	UAGUGCAAUAUUGCUUAUAGGG	MT-CYB	CATCATTGGACAAGTAGCATCCGTACTATACTTCACAACAATCCTAATCCTAATACCAACTATCTCCCTAATTGAAAACAAAATACTC	UAGUGCAAUAUUGCUUAUAGGGCATCATTGGACAAGTAGCATCCGTACTATACTTCACAACAATCCTAATCCTAATACCAACTATCTCCCTAATTGAAAACAAAATACTC	0
405	homo_sapiens	hsa-miR-4783-5p	GGCGCGCCCAGCUCCCGGGCU	FAM71E1	CAGCATCCTTCAAGGTCACCGAATGACCAGAGATCAAAGTACCTTGCCTCAGGGCCGGGCAGATGAGATATTAAAGTTAATAAAGGTC	GGCGCGCCCAGCUCCCGGGCUCAGCATCCTTCAAGGTCACCGAATGACCAGAGATCAAAGTACCTTGCCTCAGGGCCGGGCAGATGAGATATTAAAGTTAATAAAGGTC	0
406	homo_sapiens	hsa-miR-1224-3p	CCCCACCUCCUCUCUCCUCAG	FAM71E1	TGCGACATCCGTAGACCGCGCCCGCTATGCACAGCTAAAGAGCACTCACCCCTCGCGCACCAGTCCCGGCCCGGCAGCCGCTGCCCCG	CCCCACCUCCUCUCUCCUCAGTGCGACATCCGTAGACCGCGCCCGCTATGCACAGCTAAAGAGCACTCACCCCTCGCGCACCAGTCCCGGCCCGGCAGCCGCTGCCCCG	0
407	homo_sapiens	hsa-miR-6871-3p	CAGCACCCUGUGGCUCCCACAG	FAM71E1	AGACCTCTGAACTCTGGGGACTCTGAGTCTTCCAGCATCCTTCAAGGTCACCGAATGACCAGAGATCAAAGTACCTTGCCTCAGGGCC	CAGCACCCUGUGGCUCCCACAGAGACCTCTGAACTCTGGGGACTCTGAGTCTTCCAGCATCCTTCAAGGTCACCGAATGACCAGAGATCAAAGTACCTTGCCTCAGGGCC	0
408	homo_sapiens	hsa-miR-518f-3p	GAAAGCGCUUCUCUUUAGAGG	FAM71E1	CTCTGGGGACTCTGAGTCTTCCAGCATCCTTCAAGGTCACCGAATGACCAGAGATCAAAGTACCTTGCCTCAGGGCCGGGCAGATGAG	GAAAGCGCUUCUCUUUAGAGGCTCTGGGGACTCTGAGTCTTCCAGCATCCTTCAAGGTCACCGAATGACCAGAGATCAAAGTACCTTGCCTCAGGGCCGGGCAGATGAG	0
409	homo_sapiens	hsa-miR-29a-3p	UAGCACCAUCUGAAAUCGGUUA	FAM71E1	CATCCTTCAAGGTCACCGAATGACCAGAGATCAAAGTACCTTGCCTCAGGGCCGGGCAGATGAGATATTAAAGTTAATAAAGGTCAGT	UAGCACCAUCUGAAAUCGGUUACATCCTTCAAGGTCACCGAATGACCAGAGATCAAAGTACCTTGCCTCAGGGCCGGGCAGATGAGATATTAAAGTTAATAAAGGTCAGT	0
411	homo_sapiens	hsa-miR-6126	GUGAAGGCCCGGCGGAGA	MYBPC2	TACCTGCCAAGACAATTGGTGGTGGAGTCCTGACCCCAATCCCCAACCTCCCAGGACTGTGTTCTTTCTGGAGTTTTCGCTGAGAACA	GUGAAGGCCCGGCGGAGATACCTGCCAAGACAATTGGTGGTGGAGTCCTGACCCCAATCCCCAACCTCCCAGGACTGTGTTCTTTCTGGAGTTTTCGCTGAGAACA	0
412	homo_sapiens	oni-miR-10857	CUGCACUGACGAGCUUUCACCC	MYBPC2	TGTCCCCTACCTGCCAAGACAATTGGTGGTGGAGTCCTGACCCCAATCCCCAACCTCCCAGGACTGTGTTCTTTCTGGAGTTTTCGCT	CUGCACUGACGAGCUUUCACCCTGTCCCCTACCTGCCAAGACAATTGGTGGTGGAGTCCTGACCCCAATCCCCAACCTCCCAGGACTGTGTTCTTTCTGGAGTTTTCGCT	0
413	homo_sapiens	hsa-miR-651-3p	AAAGGAAAGUGUAUCCUAAAAG	RCN3	CACATAGACTGAAACTCCCCTGGCCCCAGCCCTCTCCTGCCTGGCCTGGCCTGGGACACCTCCTCTCTGCCAGGAGGCAATAAAAGCC	AAAGGAAAGUGUAUCCUAAAAGCACATAGACTGAAACTCCCCTGGCCCCAGCCCTCTCCTGCCTGGCCTGGCCTGGGACACCTCCTCTCTGCCAGGAGGCAATAAAAGCC	0
414	homo_sapiens	hsa-miR-6772-5p	UGGGUGUAGGCUGGAGCUGAGG	RCN3	AGCTCATCTCACTGAGACCTGTCCTTCCCCAGGTGAAGAATTTCATGACGTGGAGGATGCAGAGACCTACAAAAAGATGCTGGCTCGG	UGGGUGUAGGCUGGAGCUGAGGAGCTCATCTCACTGAGACCTGTCCTTCCCCAGGTGAAGAATTTCATGACGTGGAGGATGCAGAGACCTACAAAAAGATGCTGGCTCGG	0
415	homo_sapiens	hsa-miR-4479	CGCGCGGCCGUGCUCGGAGCAG	RCN3	CTGCTTGGCGTTTCCTCCATTAAAGCTCATCTCACTGAGACCTGTCCTTCCCCAGGTGAAGAATTTCATGACGTGGAGGATGCAGAGA	CGCGCGGCCGUGCUCGGAGCAGCTGCTTGGCGTTTCCTCCATTAAAGCTCATCTCACTGAGACCTGTCCTTCCCCAGGTGAAGAATTTCATGACGTGGAGGATGCAGAGA	0
416	homo_sapiens	hsa-miR-502-3p	AAUGCACCUGGGCAAGGAUUCA	RCN3	CGACCATGAGGCTTTCCTGGGACGGGAAGTGGCCAAGGAATTCGACCAACTCACCCCAGAGGAAAGCCAGGCCCGTCTGGGGTAAGAG	AAUGCACCUGGGCAAGGAUUCACGACCATGAGGCTTTCCTGGGACGGGAAGTGGCCAAGGAATTCGACCAACTCACCCCAGAGGAAAGCCAGGCCCGTCTGGGGTAAGAG	0
417	homo_sapiens	hsa-miR-6507-3p	CAAAGUCCUUCCUAUUUUUCCC	RCN3	AAGGATGGGCACCTGGATGGGAGTGAGGTGGGCCACTGGGTGCTGCCCCCTGCCCAGGACCAGCCCCTGGTGGAAGCCAACCACCTGC	CAAAGUCCUUCCUAUUUUUCCCAAGGATGGGCACCTGGATGGGAGTGAGGTGGGCCACTGGGTGCTGCCCCCTGCCCAGGACCAGCCCCTGGTGGAAGCCAACCACCTGC	0
418	homo_sapiens	hsa-miR-127-5p	CUGAAGCUCAGAGGGCUCUGAU	LACTB	GGTGGCGGCCGGCTGTGCAGAGACGCCATGTACCGGCTCATGTCAGCAGTGACTGCCCGGGCTGCCGCCCCCGGGGGCTTGGCCTCAA	CUGAAGCUCAGAGGGCUCUGAUGGTGGCGGCCGGCTGTGCAGAGACGCCATGTACCGGCTCATGTCAGCAGTGACTGCCCGGGCTGCCGCCCCCGGGGGCTTGGCCTCAA	0
421	homo_sapiens	hsa-miR-4713-5p	UUCUCCCACUACCAGGCUCCCA	LACTB	AAAGTATGCCAATTTTCAGTGGGAATATATTTTATATGTTTTTGAATAATAATCAAGTATTTTATTTTTTTCCTCCTCGCAATGATGT	UUCUCCCACUACCAGGCUCCCAAAAGTATGCCAATTTTCAGTGGGAATATATTTTATATGTTTTTGAATAATAATCAAGTATTTTATTTTTTTCCTCCTCGCAATGATGT	0
422	homo_sapiens	hsa-miR-7853-5p	UCAAAUGCAGAUCCUGACUUC	TRIAP1	GCTGCATCTGGTTAAATGTCGGGGTAGGGGGGAAGCTGAAGGTGCTCGCTTCATTTGCCTTGTTTACTCATCCTGCCCTGTAATGTCT	UCAAAUGCAGAUCCUGACUUCGCTGCATCTGGTTAAATGTCGGGGTAGGGGGGAAGCTGAAGGTGCTCGCTTCATTTGCCTTGTTTACTCATCCTGCCCTGTAATGTCT	0
423	homo_sapiens	hsa-miR-6848-3p	GUGGUCUCUUGGCCCCCAG	TRIAP1	GAGGCATGCACGGACATGAAGCGCGAGTACGACCAGTGCTTCAATCGCTGGTTCGCCGAGAAATTTCTCAAGGGGGACAGCTCCGGGG	GUGGUCUCUUGGCCCCCAGGAGGCATGCACGGACATGAAGCGCGAGTACGACCAGTGCTTCAATCGCTGGTTCGCCGAGAAATTTCTCAAGGGGGACAGCTCCGGGG	0
424	homo_sapiens	cpi-miR-202-5p	UUCCUAUGCAUAUACUUCUUUG	TRPV5	GAGCTCCTCCCCCTCCAGGAAAAGCACTTCTCCCCAGGCAGGGCGGTCAGTCCCCTCAGCGCACCTGCATGCACACACACCACCTCAC	UUCCUAUGCAUAUACUUCUUUGGAGCTCCTCCCCCTCCAGGAAAAGCACTTCTCCCCAGGCAGGGCGGTCAGTCCCCTCAGCGCACCTGCATGCACACACACCACCTCAC	0
425	homo_sapiens	chi-miR-134	UGUGACUGGUUGACCAGAGGGG	TRPV5	AAACTTCTGCCCTCCTTTCTGGTCAGAGAACAAGACTGGGACCAGCACCTGGACAAGCTTCATATGCTGCAGCAGAAGAGGTAGGCTT	UGUGACUGGUUGACCAGAGGGGAAACTTCTGCCCTCCTTTCTGGTCAGAGAACAAGACTGGGACCAGCACCTGGACAAGCTTCATATGCTGCAGCAGAAGAGGTAGGCTT	0
426	homo_sapiens	cte-miR-2f	UAUCACAGUGGAUUUGGUUUAU	TRPV5	AAATCTGCTGTTGAAGAAAGTAAACCTCCTTTTTGTGCAACAGAAAGGGTAGACTCTAATGAGCACTTCTGAATATATATATTTAACA	UAUCACAGUGGAUUUGGUUUAUAAATCTGCTGTTGAAGAAAGTAAACCTCCTTTTTGTGCAACAGAAAGGGTAGACTCTAATGAGCACTTCTGAATATATATATTTAACA	0
427	homo_sapiens	cgr-miR-181b-3p	CUCACUGAACAAUGAAUGC	OR2T10	TCATAAGTGTTTCATCATCTGAAACCCTTTCGCAGAAAAGCAGGCTGGTGTTTCACTGATCACAGAGCAGATTGATCACAACGAAAAT	CUCACUGAACAAUGAAUGCTCATAAGTGTTTCATCATCTGAAACCCTTTCGCAGAAAAGCAGGCTGGTGTTTCACTGATCACAGAGCAGATTGATCACAACGAAAAT	0
428	homo_sapiens	dps-miR-252-5p	CUAAGUACUAGUGCCGCAGGAG	OR2T10	AAAAATGCTGAGCGTGCAGAAACCTCCATATTAAAGTGTGAAAGAACTTAAGTTGGTCCTCTCTTCTTAGAGTCTCTCTTCACTTTAG	CUAAGUACUAGUGCCGCAGGAGAAAAATGCTGAGCGTGCAGAAACCTCCATATTAAAGTGTGAAAGAACTTAAGTTGGTCCTCTCTTCTTAGAGTCTCTCTTCACTTTAG	0
429	homo_sapiens	ggo-miR-433	AUCAUGAUGGGCUCCUCGGUG	OR2M4	TTGCAAAACTACCTATGGGATACTATGCTCACAACCTGGGTGATGGGATCTATACCCTAAACCTCAGCGTGATGAAATATACACATGT	AUCAUGAUGGGCUCCUCGGUGTTGCAAAACTACCTATGGGATACTATGCTCACAACCTGGGTGATGGGATCTATACCCTAAACCTCAGCGTGATGAAATATACACATGT	0
430	homo_sapiens	ptr-miR-1281	UCGCCUCCUCCUCUCCC	OR2M4	CCCCTATGCTGAACCCTCTCATTTATAGCCTCCGCAACAAAGAAGTGTTCAGGGCACTACAGAAGGTACTGAAGAAAAGAAAGTTAAT	UCGCCUCCUCCUCUCCCCCCCTATGCTGAACCCTCTCATTTATAGCCTCCGCAACAAAGAAGTGTTCAGGGCACTACAGAAGGTACTGAAGAAAAGAAAGTTAAT	0
431	homo_sapiens	hsa-miR-659-3p	CUUGGUUCAGGGAGGGUCCCCA	ZNF574	GGGGTCCAGATCAGTGGCTGACTCTGCCCGACTTCCTCTTTGGCACCTCCATTCCCTGTTGCTGAAGGCCCTCCAGCATCCCCTTAAG	CUUGGUUCAGGGAGGGUCCCCAGGGGTCCAGATCAGTGGCTGACTCTGCCCGACTTCCTCTTTGGCACCTCCATTCCCTGTTGCTGAAGGCCCTCCAGCATCCCCTTAAG	0
433	homo_sapiens	hsa-miR-324-5p	CGCAUCCCCUAGGGCAUUGGUG	ZNF574	TAAATTAATGTGAAGAGGCCTTAAACCAATGTGTCAGGAGGTTGGGTACCCTTGGAATGCGTGGAAAGGAGTCTTTGTACAAAGAAGG	CGCAUCCCCUAGGGCAUUGGUGTAAATTAATGTGAAGAGGCCTTAAACCAATGTGTCAGGAGGTTGGGTACCCTTGGAATGCGTGGAAAGGAGTCTTTGTACAAAGAAGG	0
434	homo_sapiens	hsa-miR-6729-3p	UCAUCCCCCUCGCCCUCUCAG	ZNF574	CAGTGGCTGACTCTGCCCGACTTCCTCTTTGGCACCTCCATTCCCTGTTGCTGAAGGCCCTCCAGCATCCCCTTAAGCATCTGTACAT	UCAUCCCCCUCGCCCUCUCAGCAGTGGCTGACTCTGCCCGACTTCCTCTTTGGCACCTCCATTCCCTGTTGCTGAAGGCCCTCCAGCATCCCCTTAAGCATCTGTACAT	0
435	homo_sapiens	hsa-miR-3689b-3p	CUGGGAGGUGUGAUAUUGUGGU	RABGGTB	CCGGCTCCTAAGTCTACCCAGGAACTGACCCTGCTCTCTCCTTTCCCTGTTAGACATGGTAAGTGTGAGTTTAGCGCTGCTGTCCGGA	CUGGGAGGUGUGAUAUUGUGGUCCGGCTCCTAAGTCTACCCAGGAACTGACCCTGCTCTCTCCTTTCCCTGTTAGACATGGTAAGTGTGAGTTTAGCGCTGCTGTCCGGA	0
437	homo_sapiens	hsa-miR-3164	UGUGACUUUAAGGGAAAUGGCG	RABGGTB	ATGCTATTAATGTGGAAAAGGCAATCGAATTTGTTTTATCCTGTATGAACTTTGACGGTGGATTTGGTTGCAGACCAGGTTCTGAATC	UGUGACUUUAAGGGAAAUGGCGATGCTATTAATGTGGAAAAGGCAATCGAATTTGTTTTATCCTGTATGAACTTTGACGGTGGATTTGGTTGCAGACCAGGTTCTGAATC	0
438	homo_sapiens	hsa-miR-1251-5p	ACUCUAGCUGCCAAAGGCGCU	RABGGTB	TGCTCTCTCCTTTCCCTGTTAGACATGGTAAGTGTGAGTTTAGCGCTGCTGTCCGGATGGGTTGGTAGCAGACAGGGTGGAGTAGGGT	ACUCUAGCUGCCAAAGGCGCUTGCTCTCTCCTTTCCCTGTTAGACATGGTAAGTGTGAGTTTAGCGCTGCTGTCCGGATGGGTTGGTAGCAGACAGGGTGGAGTAGGGT	0
439	homo_sapiens	hsa-miR-564	AGGCACGGUGUCAGCAGGC	RABGGTB	CATGGTAAGTGTGAGTTTAGCGCTGCTGTCCGGATGGGTTGGTAGCAGACAGGGTGGAGTAGGGTTAAGCACACTGGTCACCTTAGGA	AGGCACGGUGUCAGCAGGCCATGGTAAGTGTGAGTTTAGCGCTGCTGTCCGGATGGGTTGGTAGCAGACAGGGTGGAGTAGGGTTAAGCACACTGGTCACCTTAGGA	0
440	homo_sapiens	hsa-miR-29a-3p	UAGCACCAUCUGAAAUCGGUUA	RABGGTB	AGCCACTGTTTTATCTGGGCTTAAACATCTTTGGCATGTTTAGGGCATTTTGATTTTTCATGTAGTTATATAATTTACTAATAGATAA	UAGCACCAUCUGAAAUCGGUUAAGCCACTGTTTTATCTGGGCTTAAACATCTTTGGCATGTTTAGGGCATTTTGATTTTTCATGTAGTTATATAATTTACTAATAGATAA	0
441	homo_sapiens	hsa-miR-4635	UCUUGAAGUCAGAACCCGCAA	RABGGTB	ATCTCCTGGGTTTAAGTGAGCCACCTGAATAGCTGGGATTACAGGCACATTCCACCATGCCCAGCTAGTTTTTGTATTTTTCGTAGAG	UCUUGAAGUCAGAACCCGCAAATCTCCTGGGTTTAAGTGAGCCACCTGAATAGCTGGGATTACAGGCACATTCCACCATGCCCAGCTAGTTTTTGTATTTTTCGTAGAG	0
445	homo_sapiens	hsa-miR-3170	CUGGGGUUCUGAGACAGACAGU	RABGGTB	GGACACTTTGTTATTGGAGAAACATGCAGATTATATCGCATCCTATGGCTCAAAGAAAGATGATTATGTATGTATAATTTTTTTATGT	CUGGGGUUCUGAGACAGACAGUGGACACTTTGTTATTGGAGAAACATGCAGATTATATCGCATCCTATGGCTCAAAGAAAGATGATTATGTATGTATAATTTTTTTATGT	0
446	homo_sapiens	hsa-miR-4771	AGCAGACUUGACCUACAAUUA	RABGGTB	TTTTTTTTTGAGTCTGATCTGCTGAATACTCTGGAATTTAACAGGCATCTTTTTTTTTGTTTGTAGGGGAAGCTTGATGCTATTAATG	AGCAGACUUGACCUACAAUUATTTTTTTTTGAGTCTGATCTGCTGAATACTCTGGAATTTAACAGGCATCTTTTTTTTTGTTTGTAGGGGAAGCTTGATGCTATTAATG	0
447	homo_sapiens	hsa-miR-1304-5p	UUUGAGGCUACAGUGAGAUGUG	RABGGTB	TTTTGTGCGGTGGCAACTTTGGCTTTGTTGGTAAGCTTTGAATATTTGATTGAAATGATTAAAGTTCATGAATACTCTGGAATTTTTT	UUUGAGGCUACAGUGAGAUGUGTTTTGTGCGGTGGCAACTTTGGCTTTGTTGGTAAGCTTTGAATATTTGATTGAAATGATTAAAGTTCATGAATACTCTGGAATTTTTT	0
450	homo_sapiens	hsa-miR-520f-5p	CCUCUAAAGGGAAGCGCUUUCU	PPOX	GGGAGTTGCTGTTAATGACTGTATAGAGAGTGGGCGCCAGGCAGCAGTCAGTGTCCTGGGCACAGAACCTAACAGCTGATCCCCAACT	CCUCUAAAGGGAAGCGCUUUCUGGGAGTTGCTGTTAATGACTGTATAGAGAGTGGGCGCCAGGCAGCAGTCAGTGTCCTGGGCACAGAACCTAACAGCTGATCCCCAACT	0
451	homo_sapiens	hsa-miR-548av-5p	AAAAGUACUUGCGGAUUU	PPOX	TTGAAGCACTTGTTGGCCTACAGAGGTGTGGCAAGCAGAGCACCTCAGAACTCAGGCGTACTGCCCGCCGCCCGAGCCCTGCGAGGGC	AAAAGUACUUGCGGAUUUTTGAAGCACTTGTTGGCCTACAGAGGTGTGGCAAGCAGAGCACCTCAGAACTCAGGCGTACTGCCCGCCGCCCGAGCCCTGCGAGGGC	0
452	homo_sapiens	hsa-miR-6800-3p	CACCUCUCCUGGCAUCGCCCC	PPOX	GTCTCTGCCGTGGAGTGTTTGCAGGCAACAGCCGTGAGCTCAGCATCAGGTCCTGCTTTCCCAGTCTCTTCCAAGCTGAGCAAACCCA	CACCUCUCCUGGCAUCGCCCCGTCTCTGCCGTGGAGTGTTTGCAGGCAACAGCCGTGAGCTCAGCATCAGGTCCTGCTTTCCCAGTCTCTTCCAAGCTGAGCAAACCCA	0
453	homo_sapiens	hsa-miR-495-5p	GAAGUUGCCCAUGUUAUUUUCG	PPOX	ACCAGAAGTCTCTTTTCACTCATCAAATTCTCATTTTCTGGGTCTCTCAAATGTTTTCATGCTCTCAGGTATCTCTAAGGGACAGCAG	GAAGUUGCCCAUGUUAUUUUCGACCAGAAGTCTCTTTTCACTCATCAAATTCTCATTTTCTGGGTCTCTCAAATGTTTTCATGCTCTCAGGTATCTCTAAGGGACAGCAG	0
454	homo_sapiens	hsa-miR-4704-5p	GACACUAGGCAUGUGAGUGAUU	PPOX	GACATCAATAATAAACTTTTCCCTGCATCCTCTCCTCTCTTCTCAGAACTGCATTCCCCAGTATACACTAGGTCACTGGCAAAAACTA	GACACUAGGCAUGUGAGUGAUUGACATCAATAATAAACTTTTCCCTGCATCCTCTCCTCTCTTCTCAGAACTGCATTCCCCAGTATACACTAGGTCACTGGCAAAAACTA	0
455	homo_sapiens	hsa-miR-483-5p	AAGACGGGAGGAAAGAAGGGAG	PPOX	TAATGACTGTATAGAGAGTGGGCGCCAGGCAGCAGTCAGTGTCCTGGGCACAGAACCTAACAGCTGATCCCCAACTCTCATTCATGAA	AAGACGGGAGGAAAGAAGGGAGTAATGACTGTATAGAGAGTGGGCGCCAGGCAGCAGTCAGTGTCCTGGGCACAGAACCTAACAGCTGATCCCCAACTCTCATTCATGAA	0
457	homo_sapiens	hsa-miR-6748-5p	UGUGGGUGGGAAGGACUGGAUU	PPOX	GGGCTACTCCGCCCTTCACCCCCCTTCTCCAAACCTCTGTTTTGGGCTGGGCTGAGGGAGCTGACCAAGCCCCGGGGCAAAGAGCCTG	UGUGGGUGGGAAGGACUGGAUUGGGCTACTCCGCCCTTCACCCCCCTTCTCCAAACCTCTGTTTTGGGCTGGGCTGAGGGAGCTGACCAAGCCCCGGGGCAAAGAGCCTG	0
458	homo_sapiens	hsa-miR-6839-5p	UCUGGAUUGAAGAGACGACCCA	PPOX	CTCCTCAGGTGCAGGGACCGTGACCACCTGGGGGCTGTAAGCGAACAGCCCCGGAGCTCGGCGGAGAGTAGGGTGGGGGTGGCGTCCT	UCUGGAUUGAAGAGACGACCCACTCCTCAGGTGCAGGGACCGTGACCACCTGGGGGCTGTAAGCGAACAGCCCCGGAGCTCGGCGGAGAGTAGGGTGGGGGTGGCGTCCT	0
459	homo_sapiens	hsa-miR-516b-3p	UGCUUCCUUUCAGAGGGU	PPOX	TCCATCCGTCACAGTGGGAATGTCCCCCAACCCAAACCCTATCCCACCCTCATTCCCTACCAAATAGGGGCTGTGGAAATCAGTCAGT	UGCUUCCUUUCAGAGGGUTCCATCCGTCACAGTGGGAATGTCCCCCAACCCAAACCCTATCCCACCCTCATTCCCTACCAAATAGGGGCTGTGGAAATCAGTCAGT	0
460	homo_sapiens	hsa-miR-766-3p	ACUCCAGCCCCACAGCCUCAGC	PPOX	TGAGGGAGTTGCTGTTAATGACTGTATAGAGAGTGGGCGCCAGGCAGCAGTCAGTGTCCTGGGCACAGAACCTAACAGCTGATCCCCA	ACUCCAGCCCCACAGCCUCAGCTGAGGGAGTTGCTGTTAATGACTGTATAGAGAGTGGGCGCCAGGCAGCAGTCAGTGTCCTGGGCACAGAACCTAACAGCTGATCCCCA	0
461	homo_sapiens	hsa-miR-1908-3p	CCGGCCGCCGGCUCCGCCCCG	PPOX	TCATCAAATTCTCATTTTCTGGGTCTCTCAAATGTTTTCATGCTCTCAGGTATCTCTAAGGGACAGCAGTCTGGAGGCTGACCACGTT	CCGGCCGCCGGCUCCGCCCCGTCATCAAATTCTCATTTTCTGGGTCTCTCAAATGTTTTCATGCTCTCAGGTATCTCTAAGGGACAGCAGTCTGGAGGCTGACCACGTT	0
462	homo_sapiens	hsa-miR-20a-3p	ACUGCAUUAUGAGCACUUAAAG	PPOX	GTGGTCACTTCGTGGAGGTCTAGAGATGTTGCCTCAGGCCCTTGAAACCCACCTGACTAGTAGGGGGGTCAGTGTTCTCAGAGGCCAG	ACUGCAUUAUGAGCACUUAAAGGTGGTCACTTCGTGGAGGTCTAGAGATGTTGCCTCAGGCCCTTGAAACCCACCTGACTAGTAGGGGGGTCAGTGTTCTCAGAGGCCAG	0
463	homo_sapiens	hsa-miR-6894-3p	UUGCCUGCCCUCUUCCUCCAG	PPOX	TGGGAATGCCTTCTGAGTCAGGCCTCTGCCTGATCTCTAGTGCTCAGTGAGCTGCTCCCTGCTGAGGCTGCCCCTCTGGCTCGTGCCC	UUGCCUGCCCUCUUCCUCCAGTGGGAATGCCTTCTGAGTCAGGCCTCTGCCTGATCTCTAGTGCTCAGTGAGCTGCTCCCTGCTGAGGCTGCCCCTCTGGCTCGTGCCC	0
464	homo_sapiens	hsa-miR-4290	UGCCCUCCUUUCUUCCCUC	PPOX	CTGGAGCCTCCTATGAGGGAGTTGCTGTTAATGACTGTATAGAGAGTGGGCGCCAGGCAGCAGTCAGTGTCCTGGGCACAGAACCTAA	UGCCCUCCUUUCUUCCCUCCTGGAGCCTCCTATGAGGGAGTTGCTGTTAATGACTGTATAGAGAGTGGGCGCCAGGCAGCAGTCAGTGTCCTGGGCACAGAACCTAA	0
465	homo_sapiens	hsa-miR-6731-5p	UGGGAGAGCAGGGUAUUGUGGA	PPOX	GCCCCTGACTCTGGCTGGAGCCTCCTATGAGGGAGTTGCTGTTAATGACTGTATAGAGAGTGGGCGCCAGGCAGCAGTCAGTGTCCTG	UGGGAGAGCAGGGUAUUGUGGAGCCCCTGACTCTGGCTGGAGCCTCCTATGAGGGAGTTGCTGTTAATGACTGTATAGAGAGTGGGCGCCAGGCAGCAGTCAGTGTCCTG	0
466	homo_sapiens	hsa-miR-6783-5p	UAGGGGAAAAGUCCUGAUCCGG	PPOX	ATAGAGAGTGGGCGCCAGGCAGCAGTCAGTGTCCTGGGCACAGAACCTAACAGCTGATCCCCAACTCTCATTCATGAAAATAAAAATT	UAGGGGAAAAGUCCUGAUCCGGATAGAGAGTGGGCGCCAGGCAGCAGTCAGTGTCCTGGGCACAGAACCTAACAGCTGATCCCCAACTCTCATTCATGAAAATAAAAATT	0
467	homo_sapiens	hsa-miR-502-5p	AUCCUUGCUAUCUGGGUGCUA	PPOX	CACAGGTTGCCCCTGACTCTGGCTGGAGCCTCCTATGAGGGAGTTGCTGTTAATGACTGTATAGAGAGTGGGCGCCAGGCAGCAGTCA	AUCCUUGCUAUCUGGGUGCUACACAGGTTGCCCCTGACTCTGGCTGGAGCCTCCTATGAGGGAGTTGCTGTTAATGACTGTATAGAGAGTGGGCGCCAGGCAGCAGTCA	0
468	homo_sapiens	mle-miR-92c-5p	CGGUUUUGAGAUUUGCAAUGUG	FKBP11	AAAGAGAACTGCTCTGTCCAATATGGAAAAGATATAAAGAGCTCATAAACTCCATGGAAATTTTTAATAGCAACATCCCTACATTTCT	CGGUUUUGAGAUUUGCAAUGUGAAAGAGAACTGCTCTGTCCAATATGGAAAAGATATAAAGAGCTCATAAACTCCATGGAAATTTTTAATAGCAACATCCCTACATTTCT	0
469	homo_sapiens	mdo-miR-2970-5p	GACAGUCAGUAGUUGGUCUGG	FKBP11	GCCAGCCCTCCTGGGCCTCATTGGGTATCACCTATACAGAAAGGCCAATAGACCCAAAGTCTCCAAAAAGAAGCTCAAGGAAGAGAAA	GACAGUCAGUAGUUGGUCUGGGCCAGCCCTCCTGGGCCTCATTGGGTATCACCTATACAGAAAGGCCAATAGACCCAAAGTCTCCAAAAAGAAGCTCAAGGAAGAGAAA	0
470	homo_sapiens	cpo-miR-449a-3p	CAGCUAACAUACAACUGCUAUC	FKBP11	AAAGGCCAATAGACCCAAAGTCTCCAAAAAGAAGCTCAAGGAAGAGAAACGAAACAAGAGCAAAAAGAAATAATAAATAATAAATTTT	CAGCUAACAUACAACUGCUAUCAAAGGCCAATAGACCCAAAGTCTCCAAAAAGAAGCTCAAGGAAGAGAAACGAAACAAGAGCAAAAAGAAATAATAAATAATAAATTTT	0
471	homo_sapiens	ocu-miR-98-3p	CUAUACAACUUACUACUUUCCC	FKBP11	ATAGACCCAAAGTCTCCAAAAAGAAGCTCAAGGAAGAGAAACGAAACAAGAGCAAAAAGAAATAATAAATAATAAATTTTAAAAAACT	CUAUACAACUUACUACUUUCCCATAGACCCAAAGTCTCCAAAAAGAAGCTCAAGGAAGAGAAACGAAACAAGAGCAAAAAGAAATAATAAATAATAAATTTTAAAAAACT	0
473	homo_sapiens	mmu-miR-31-5p	AGGCAAGAUGCUGGCAUAGCUG	FKBP11	TCATTGGGTATCACCTATACAGAAAGGCCAATAGACCCAAAGTCTCCAAAAAGAAGCTCAAGGAAGAGAAACGAAACAAGAGCAAAAA	AGGCAAGAUGCUGGCAUAGCUGTCATTGGGTATCACCTATACAGAAAGGCCAATAGACCCAAAGTCTCCAAAAAGAAGCTCAAGGAAGAGAAACGAAACAAGAGCAAAAA	0
474	homo_sapiens	ath-miR172e-3p	GGAAUCUUGAUGAUGCUGCAU	FKBP11	CGAACAGCCTGTCCTGGTGCCCCGGCTCCCTGCCCCGCGCCCAGTCATGACCCTGCGCCCCTCACTCCTCCCGCTCCATCTGCTGCTG	GGAAUCUUGAUGAUGCUGCAUCGAACAGCCTGTCCTGGTGCCCCGGCTCCCTGCCCCGCGCCCAGTCATGACCCTGCGCCCCTCACTCCTCCCGCTCCATCTGCTGCTG	0
475	homo_sapiens	hsa-miR-2115-5p	AGCUUCCAUGACUCCUGAUGGA	FKBP11	TCCTTCTTCCTCTTCAGCTCTTATGTTGAAACTCCTGTTATCTCATAATCACGTTGAATGTGCTCATTGGTTGGTTGATTTTTTAAAG	AGCUUCCAUGACUCCUGAUGGATCCTTCTTCCTCTTCAGCTCTTATGTTGAAACTCCTGTTATCTCATAATCACGTTGAATGTGCTCATTGGTTGGTTGATTTTTTAAAG	0
476	homo_sapiens	gma-miR5763c	UGAACUAUACAAAGACGGUUA	FKBP11	CAGTTCTAACAAATGTTCTATTAGCTAAAATGTGTTGTACTCCACAGAGTATTGGGCTCGTAATTCTTTTTTTTTTTTTGAGATGGAG	UGAACUAUACAAAGACGGUUACAGTTCTAACAAATGTTCTATTAGCTAAAATGTGTTGTACTCCACAGAGTATTGGGCTCGTAATTCTTTTTTTTTTTTTGAGATGGAG	0
477	homo_sapiens	mml-let-7i-5p	UGAGGUAGUAGUUUGUGCUGUU	FKBP11	CAAAACAAAACAAAAAGCAACTGTTAAAGCCAAGTCTGCCCCATAACTTTAAAAGCCATCATTGGTCACTGCCGATGTCTATTTTTGA	UGAGGUAGUAGUUUGUGCUGUUCAAAACAAAACAAAAAGCAACTGTTAAAGCCAAGTCTGCCCCATAACTTTAAAAGCCATCATTGGTCACTGCCGATGTCTATTTTTGA	0
478	homo_sapiens	mtr-miR2648	UAGCCAAUGGGAAUAACAGAU	FKBP11	TCCTTCCCTCAGAGAGAAGCGAAGGGCAATCATTCCTTCTCACTTGGCCTATGGAAAACGGGGATTTCCACCATCTGTCCCAGGTAAT	UAGCCAAUGGGAAUAACAGAUTCCTTCCCTCAGAGAGAAGCGAAGGGCAATCATTCCTTCTCACTTGGCCTATGGAAAACGGGGATTTCCACCATCTGTCCCAGGTAAT	0
479	homo_sapiens	csi-miR169l-5p	UAGCCAAGGAUGACUUGCCU	FKBP11	CTCCCATTCCACCTCTTCCCAACCTAAGCCCTTTCTTAGCCTCTTCGGCTCCAAAGCTGCCCTGGAAATCCCCCCTGAAATGAGTAAG	UAGCCAAGGAUGACUUGCCUCTCCCATTCCACCTCTTCCCAACCTAAGCCCTTTCTTAGCCTCTTCGGCTCCAAAGCTGCCCTGGAAATCCCCCCTGAAATGAGTAAG	0
480	homo_sapiens	str-miR-8387-3p	UCACCGAAGUCAUGAAGUUUC	FKBP11	GGGGCTCTGGGGTCGTCGAGCACGTGGCGAGGGGAGAGACGTTGCTCTTCCGTGCCTCTTTTCCCTCCTTGCTTTTCTGCCAGTTCCT	UCACCGAAGUCAUGAAGUUUCGGGGCTCTGGGGTCGTCGAGCACGTGGCGAGGGGAGAGACGTTGCTCTTCCGTGCCTCTTTTCCCTCCTTGCTTTTCTGCCAGTTCCT	0
481	homo_sapiens	hsa-miR-6830-5p	CCAAGGAAGGAGGCUGGACAUC	HDX	ACTAGTACTACCTCTGAAATATACTGTCACCTTAAAACCACATCAGACTGTAATGTGAATTTTTGTAGAGTTTTTATTTAAACTTTTA	CCAAGGAAGGAGGCUGGACAUCACTAGTACTACCTCTGAAATATACTGTCACCTTAAAACCACATCAGACTGTAATGTGAATTTTTGTAGAGTTTTTATTTAAACTTTTA	0
483	homo_sapiens	hsa-miR-6809-3p	CUUCUCUUCUCUCCUUCCCAG	HDX	AACCCAAATATTTGTGTGGGGGTGGGGAAGCACAATGGAAAGGTAATTTAACCAACATAACGTCAAATAAATTACGAAGTGTACAGAA	CUUCUCUUCUCUCCUUCCCAGAACCCAAATATTTGTGTGGGGGTGGGGAAGCACAATGGAAAGGTAATTTAACCAACATAACGTCAAATAAATTACGAAGTGTACAGAA	0
484	homo_sapiens	hsa-miR-518e-3p	AAAGCGCUUCCCUUCAGAGUG	HDX	AAGAACTCTGAATCTGGAACAGCAACAACAGGAACCTCTTTGTCAGCTCCAGACATCACAGTCAGAAATGTGGTTAATATTGCTCGAC	AAAGCGCUUCCCUUCAGAGUGAAGAACTCTGAATCTGGAACAGCAACAACAGGAACCTCTTTGTCAGCTCCAGACATCACAGTCAGAAATGTGGTTAATATTGCTCGAC	0
485	homo_sapiens	hsa-miR-1321	CAGGGAGGUGAAUGUGAU	HDX	TCGGACACGCTGATTTCATTGTCTGAAGCGGCACTGGAGACCCAGGAAAAATCTCGCTGAATCCGCCTGCCCCAGCAGCGGCCTGATC	CAGGGAGGUGAAUGUGAUTCGGACACGCTGATTTCATTGTCTGAAGCGGCACTGGAGACCCAGGAAAAATCTCGCTGAATCCGCCTGCCCCAGCAGCGGCCTGATC	0
486	homo_sapiens	hsa-miR-455-5p	UAUGUGCCUUUGGACUACAUCG	HDX	ATCATGTCCTCATAAACAAGATCAAGGGAGGGAACACTATCCCAGAAGAGGTTCTGTCTGTAATCTTCTCAGTTTGAAAAATACTAAA	UAUGUGCCUUUGGACUACAUCGATCATGTCCTCATAAACAAGATCAAGGGAGGGAACACTATCCCAGAAGAGGTTCTGTCTGTAATCTTCTCAGTTTGAAAAATACTAAA	0
487	homo_sapiens	hsa-miR-6772-5p	UGGGUGUAGGCUGGAGCUGAGG	RND1	AAAAATTAGCCAGGCGTGTTGGCGGGTGCCTGTAGTCCCAGCTACTCGGGAGGCTGAGGCAGGAGAATGGTGTGAACCCGGGAGGCAG	UGGGUGUAGGCUGGAGCUGAGGAAAAATTAGCCAGGCGTGTTGGCGGGTGCCTGTAGTCCCAGCTACTCGGGAGGCTGAGGCAGGAGAATGGTGTGAACCCGGGAGGCAG	0
488	homo_sapiens	hsa-miR-4760-3p	AAAUUCAUGUUCAAUCUAAACC	RND1	CATTCTGGACTTGTGAGGCCCTTTGGGGTGAGGGGGCAGATCCATGCCTATATGGTTGGCAGAGAGTGGGAGGAGAATTGCCCTTGTG	AAAUUCAUGUUCAAUCUAAACCCATTCTGGACTTGTGAGGCCCTTTGGGGTGAGGGGGCAGATCCATGCCTATATGGTTGGCAGAGAGTGGGAGGAGAATTGCCCTTGTG	0
489	homo_sapiens	hsa-miR-4718	AGCUGUACCUGAAACCAAGCA	RND1	GGCATTTGTTTTATAGACTCTTGTCTTTGGAATTGGGGGGAGGGGGGGAGTGTTTCAATCTGTTATATGTTCTGTGTTTAATGAAGAA	AGCUGUACCUGAAACCAAGCAGGCATTTGTTTTATAGACTCTTGTCTTTGGAATTGGGGGGAGGGGGGGAGTGTTTCAATCTGTTATATGTTCTGTGTTTAATGAAGAA	0
491	homo_sapiens	hsa-miR-12121	CUGCCACGAGCGUGCGGGCCU	RND1	GGGAAGGAAAACACCATGGCTCACCATCAGCTCTTTCTGGCCTACACCAGGATCTCCCTACTACGATAATGTCCGTCCACTCTGCTAC	CUGCCACGAGCGUGCGGGCCUGGGAAGGAAAACACCATGGCTCACCATCAGCTCTTTCTGGCCTACACCAGGATCTCCCTACTACGATAATGTCCGTCCACTCTGCTAC	0
492	homo_sapiens	hsa-miR-6841-5p	UAGGGUACUCAGAGCAAGUUGU	RND1	TGGAGGACAGAAATCCTAGATTATTGTCCCAGCACCCGCGTTTTGCTCATTGGCTGCAAGACAGACCTGCGAACAGACCTGAGTACTC	UAGGGUACUCAGAGCAAGUUGUTGGAGGACAGAAATCCTAGATTATTGTCCCAGCACCCGCGTTTTGCTCATTGGCTGCAAGACAGACCTGCGAACAGACCTGAGTACTC	0
493	homo_sapiens	xtr-miR-124	UUAAGGCACGCGGUGAAUGCCA	LENEP	TCATAGTACCAAGAATGGACTGCCCCCTAAGAAACCTGTTTGAGAATCACTGAATTATAAATATAATCCATAGGCCTTGAGGCCCAAG	UUAAGGCACGCGGUGAAUGCCATCATAGTACCAAGAATGGACTGCCCCCTAAGAAACCTGTTTGAGAATCACTGAATTATAAATATAATCCATAGGCCTTGAGGCCCAAG	0
494	homo_sapiens	pny-miR-216b	UAAUCUCUGCAGGCAACUGUGA	LENEP	GAGCTGTGTCATCTAGCAGACCTGCCTCATCTCTGAGCCTCCTTCATTCCCAACCCCTGCCTCTGGTGGACCTCTGGTGGGCAGGAGC	UAAUCUCUGCAGGCAACUGUGAGAGCTGTGTCATCTAGCAGACCTGCCTCATCTCTGAGCCTCCTTCATTCCCAACCCCTGCCTCTGGTGGACCTCTGGTGGGCAGGAGC	0
495	homo_sapiens	cja-miR-148b	UCAGUGCAUCACAGAACUUUGU	SYCP2	ATATCTTGCTAGATTAATTTATAAAAATGAGTATACATTTGATTTGCTTTTAATGAAGTTGAAATAAATGCTTATGTCACTTGAATAA	UCAGUGCAUCACAGAACUUUGUATATCTTGCTAGATTAATTTATAAAAATGAGTATACATTTGATTTGCTTTTAATGAAGTTGAAATAAATGCTTATGTCACTTGAATAA	0
496	homo_sapiens	tgu-miR-2997-5p	AAACAUGUCCAAGUUCCUCACA	SYCP2	TTTCTATTTTATTTGGTGGTTTTACAGCGAAAATGTGAAATCTAAGTGTGATTTTTTTTTTCTTGGCTATAGCTAGAAGAGGAGCTTC	AAACAUGUCCAAGUUCCUCACATTTCTATTTTATTTGGTGGTTTTACAGCGAAAATGTGAAATCTAAGTGTGATTTTTTTTTTCTTGGCTATAGCTAGAAGAGGAGCTTC	0
497	homo_sapiens	mdo-miR-7386l-3p	AAUAGACACCUUAUCUUUGG	SYCP2	ACCTGTTAGTGAGCATTTGTAATGTTCCCAGTTTTTAGCTATTATGAAATGCTGCTGTAAATATTCATTTATAATTAATTACTTCTGA	AAUAGACACCUUAUCUUUGGACCTGTTAGTGAGCATTTGTAATGTTCCCAGTTTTTAGCTATTATGAAATGCTGCTGTAAATATTCATTTATAATTAATTACTTCTGA	0
499	homo_sapiens	pxy-miR-8534-3p	GAAGUCUGCCGAUGCCGUCAGU	SYCP2	GGAAATAATTACATTAAATGGAAATAAAATGACATATGAAAAAGTGGAAAGAAAATGAAGAAAATGTCATCACTGTGAATTGATTTAA	GAAGUCUGCCGAUGCCGUCAGUGGAAATAATTACATTAAATGGAAATAAAATGACATATGAAAAAGTGGAAAGAAAATGAAGAAAATGTCATCACTGTGAATTGATTTAA	0
501	homo_sapiens	stu-miR399l-3p	CGCCAAAGGAGAGCUGCCCUG	SYCP2	TTCTCTAGCAGTTGGAAAAATGCATTGATGATGCTTTAAGAAAAAATGATTTCAAACCTTTGAAAACACTTTTGCAAATTGATATTTG	CGCCAAAGGAGAGCUGCCCUGTTCTCTAGCAGTTGGAAAAATGCATTGATGATGCTTTAAGAAAAAATGATTTCAAACCTTTGAAAACACTTTTGCAAATTGATATTTG	0
502	homo_sapiens	lja-miR11108l-5p	ACAUUGGAGAUAAGUGAGUUGG	SYCP2	GCGACGCTCGGCGGCATAGGGGGCGGCTCCACCGACACTACGCGGACGCCTCCTGCCGCAGGCAGGTTGAGCAGAGTGCCTGGGTGGG	ACAUUGGAGAUAAGUGAGUUGGGCGACGCTCGGCGGCATAGGGGGCGGCTCCACCGACACTACGCGGACGCCTCCTGCCGCAGGCAGGTTGAGCAGAGTGCCTGGGTGGG	0
503	homo_sapiens	lja-miR11134-5p	UUUACUCUUGAUGGUCAGAGAA	SYCP2	TTTAATCTAGTAGTCATTGTAATATCTTGCTAGATTAATTTATAAAAATGAGTATACATTTGATTTGCTTTTAATGAAGTTGAAATAA	UUUACUCUUGAUGGUCAGAGAATTTAATCTAGTAGTCATTGTAATATCTTGCTAGATTAATTTATAAAAATGAGTATACATTTGATTTGCTTTTAATGAAGTTGAAATAA	0
504	homo_sapiens	hsa-miR-143-3p	UGAGAUGAAGCACUGUAGCUC	ZNF598	AAAAGCAGACAAGAAATTGTGCTACTTGAAGTTGAATCTTTTTATGAGACAAGCTGAATCTGGGATCTCAAATTGCCTCTGACCTTTT	UGAGAUGAAGCACUGUAGCUCAAAAGCAGACAAGAAATTGTGCTACTTGAAGTTGAATCTTTTTATGAGACAAGCTGAATCTGGGATCTCAAATTGCCTCTGACCTTTT	0
506	homo_sapiens	hsa-miR-214-5p	UGCCUGUCUACACUUGCUGUGC	ZNF598	AAGCAGACAAGAAATTGTGCTACTTGAAGTTGAATCTTTTTATGAGACAAGCTGAATCTGGGATCTCAAATTGCCTCTGACCTTTTAT	UGCCUGUCUACACUUGCUGUGCAAGCAGACAAGAAATTGTGCTACTTGAAGTTGAATCTTTTTATGAGACAAGCTGAATCTGGGATCTCAAATTGCCTCTGACCTTTTAT	0
508	homo_sapiens	hsa-miR-4318	CACUGUGGGUACAUGCU	ZNF598	CCAGCAGGTGCTCGCGCATGGCGATGCCAGCAGCCACCAGGCGCTGCATGCTGCCCGGGACGACGACTTCCCCTCCCTGCAAGCCATC	CACUGUGGGUACAUGCUCCAGCAGGTGCTCGCGCATGGCGATGCCAGCAGCCACCAGGCGCTGCATGCTGCCCGGGACGACGACTTCCCCTCCCTGCAAGCCATC	0
509	homo_sapiens	hsa-miR-6832-3p	ACCCUUUUUCUCUUUCCCAG	ZNF598	CGGGACCTGCTGGGGGAGAATTTCCAGAAGGTCTTTAATGAGCTGCTGGTCCTGCTGCCCGACACGGCCAAGCAGCAGGAGCTCCTGT	ACCCUUUUUCUCUUUCCCAGCGGGACCTGCTGGGGGAGAATTTCCAGAAGGTCTTTAATGAGCTGCTGGTCCTGCTGCCCGACACGGCCAAGCAGCAGGAGCTCCTGT	0
511	homo_sapiens	hsa-miR-6716-3p	UCCGAACUCUCCAUUCCUCUGC	ZNF598	TGCCCCCACGCCTGGCTTGTTTTTCTATTTTTAGTAGAGATGGGGTTTCACCATGTTGGCCAGGCTGGTCTCAAACTCCTGACCTCAG	UCCGAACUCUCCAUUCCUCUGCTGCCCCCACGCCTGGCTTGTTTTTCTATTTTTAGTAGAGATGGGGTTTCACCATGTTGGCCAGGCTGGTCTCAAACTCCTGACCTCAG	0
513	homo_sapiens	sma-miR-71a-5p	UGAAAGACGAUGGUAGUGAGA	PRSS1	ACACTCTACCACCATGAATCCACTCCTGATCCTTACCTTTGTGGCAGCTGCTCGTGAGTATCATGCCCTGCCTCAGGCCCCAACCACC	UGAAAGACGAUGGUAGUGAGAACACTCTACCACCATGAATCCACTCCTGATCCTTACCTTTGTGGCAGCTGCTCGTGAGTATCATGCCCTGCCTCAGGCCCCAACCACC	0
514	homo_sapiens	gmo-miR-219-5p	UGUCCAAACGCAAUUCUUG	PRSS1	TCCTGATCCTTACCTTTGTGGCAGCTGCTCGTGAGTATCATGCCCTGCCTCAGGCCCCAACCACCCCCCCGTTCCTGGCCGACAAATG	UGUCCAAACGCAAUUCUUGTCCTGATCCTTACCTTTGTGGCAGCTGCTCGTGAGTATCATGCCCTGCCTCAGGCCCCAACCACCCCCCCGTTCCTGGCCGACAAATG	0
515	homo_sapiens	mmu-miR-6516-3p	UCAUGUAUGAUACUGCAAACAG	PRSS1	GCCCAGAAGAACAAGCCTGGAGTCTACACCAAGGTCTACAACTATGTGAAATGGATTAAGAACACCATAGCTGCCAATAGCTAAAGCC	UCAUGUAUGAUACUGCAAACAGGCCCAGAAGAACAAGCCTGGAGTCTACACCAAGGTCTACAACTATGTGAAATGGATTAAGAACACCATAGCTGCCAATAGCTAAAGCC	0
516	homo_sapiens	mml-miR-1277	UACGUAGAUAUAUAUGUAUUU	PRSS1	TAGCTACACATTAAAGCCAACTAAGAAAGACTTTTTAAAAATACAGATGCCTTTGTCCTATCCCAGGGCAATTAAGTCAAAATTTTCA	UACGUAGAUAUAUAUGUAUUUTAGCTACACATTAAAGCCAACTAAGAAAGACTTTTTAAAAATACAGATGCCTTTGTCCTATCCCAGGGCAATTAAGTCAAAATTTTCA	0
518	homo_sapiens	nle-let-7e	UGAGGUAGGAGGUUGUAUAGUU	PRSS1	AGACACATTTCGAGTGCCCATTACACACAGACTCTGCACTGGGCACCAGAGAGATGCAAACTATCAAGGACTTGGCTCCTAAAATCAA	UGAGGUAGGAGGUUGUAUAGUUAGACACATTTCGAGTGCCCATTACACACAGACTCTGCACTGGGCACCAGAGAGATGCAAACTATCAAGGACTTGGCTCCTAAAATCAA	0
519	homo_sapiens	nbr-miR-15b	UAGCAGCGCAUCAUGGUUUGA	PRSS1	ACCAAGGTCTACAACTATGTGAAATGGATTAAGAACACCATAGCTGCCAATAGCTAAAGCCCCCAGTATCTCTTCAGTCTCTATACCA	UAGCAGCGCAUCAUGGUUUGAACCAAGGTCTACAACTATGTGAAATGGATTAAGAACACCATAGCTGCCAATAGCTAAAGCCCCCAGTATCTCTTCAGTCTCTATACCA	0
520	homo_sapiens	hsa-miR-125b-1-3p	ACGGGUUAGGCUCUUGGGAGCU	CACNB3	TCCAGATCCTAATGCTTCTGACTTGAATCCTCAGTCTAATTCCCCAAGCTAATCAGCTCTTCTCCTTAACACACACCTGTCCACCCCT	ACGGGUUAGGCUCUUGGGAGCUTCCAGATCCTAATGCTTCTGACTTGAATCCTCAGTCTAATTCCCCAAGCTAATCAGCTCTTCTCCTTAACACACACCTGTCCACCCCT	0
521	homo_sapiens	hsa-miR-345-3p	GCCCUGAACGAGGGGUCUGGAG	CACNB3	GGGAGCTGAGTAAGGAGAGGCTGAGGCACAGGTTTAGAAGCAAGCTGTGATTCTCCACTCCCACCCCAGGATCTCCATCACCCGAGTC	GCCCUGAACGAGGGGUCUGGAGGGGAGCTGAGTAAGGAGAGGCTGAGGCACAGGTTTAGAAGCAAGCTGTGATTCTCCACTCCCACCCCAGGATCTCCATCACCCGAGTC	0
522	homo_sapiens	hsa-miR-625-5p	AGGGGGAAAGUUCUAUAGUCC	CACNB3	GAGCGGTCCCGCGACTCTGTACTCCCTGCTGCCCAGTCCCGGCCAGGACGCTGCCCGGCTTAGCTGGGGCGCCCCTCGAGACCAGGAT	AGGGGGAAAGUUCUAUAGUCCGAGCGGTCCCGCGACTCTGTACTCCCTGCTGCCCAGTCCCGGCCAGGACGCTGCCCGGCTTAGCTGGGGCGCCCCTCGAGACCAGGAT	0
523	homo_sapiens	hsa-miR-5695	ACUCCAAGAAGAAUCUAGACAG	CACNB3	TTGTTGGAGGGCAGAACAGAGAGGGGAGGGAGCCCAGAACCTCTGGATCTGCCCTGACGCCAACCAGGCATGAGACAGGCACCAGGGC	ACUCCAAGAAGAAUCUAGACAGTTGTTGGAGGGCAGAACAGAGAGGGGAGGGAGCCCAGAACCTCTGGATCTGCCCTGACGCCAACCAGGCATGAGACAGGCACCAGGGC	0
524	homo_sapiens	hsa-miR-208a-3p	AUAAGACGAGCAAAAAGCUUGU	CACNB3	AGACAGGGCACAGAGGACCTGTCTCCCCGGCTACTCTTGCCTTATGGCTCTAGTGTGTGACCTACAGAGCATGCTCCACAAGCCCCTG	AUAAGACGAGCAAAAAGCUUGUAGACAGGGCACAGAGGACCTGTCTCCCCGGCTACTCTTGCCTTATGGCTCTAGTGTGTGACCTACAGAGCATGCTCCACAAGCCCCTG	0
525	homo_sapiens	hsa-miR-6514-3p	CUGCCUGUUCUUCCACUCCAG	CACNB3	CTCCCGCCTCGGAGCCCCTGGCCCGGGGGAGGGGGAGAGGCCGCTAGCCTGGTCTATGTCTTTTTCTGACTCCAGTGCAACCTTCCTG	CUGCCUGUUCUUCCACUCCAGCTCCCGCCTCGGAGCCCCTGGCCCGGGGGAGGGGGAGAGGCCGCTAGCCTGGTCTATGTCTTTTTCTGACTCCAGTGCAACCTTCCTG	0
526	homo_sapiens	hsa-miR-5000-3p	UCAGGACACUUCUGAACUUGGA	CACNB3	CTCTCCAAAGGGGCCCTTCATCAGTGCCATGCCTTCCCCCAGGTCACAGACATGATGCAGAAGGCTCTCTTCGACTTCCTCAAACACA	UCAGGACACUUCUGAACUUGGACTCTCCAAAGGGGCCCTTCATCAGTGCCATGCCTTCCCCCAGGTCACAGACATGATGCAGAAGGCTCTCTTCGACTTCCTCAAACACA	0
527	homo_sapiens	hsa-miR-5584-3p	UAGUUCUUCCCUUUGCCCAAUU	CACNB3	TTCTGACTTGAATCCTCAGTCTAATTCCCCAAGCTAATCAGCTCTTCTCCTTAACACACACCTGTCCACCCCTCATATCTAAGATCTC	UAGUUCUUCCCUUUGCCCAAUUTTCTGACTTGAATCCTCAGTCTAATTCCCCAAGCTAATCAGCTCTTCTCCTTAACACACACCTGTCCACCCCTCATATCTAAGATCTC	0
528	homo_sapiens	hsa-miR-5684	AACUCUAGCCUGAGCAACAG	CACNB3	TCTCTCTCTCTCTTTCACCTCCCTTTCTTCTCAGGAGATCTGGGAACCCTTCCAGCCTGAGTGACATTGGCAACCGACGCTCCCCTCC	AACUCUAGCCUGAGCAACAGTCTCTCTCTCTCTTTCACCTCCCTTTCTTCTCAGGAGATCTGGGAACCCTTCCAGCCTGAGTGACATTGGCAACCGACGCTCCCCTCC	0
529	homo_sapiens	hsa-miR-942-3p	CACAUGGCCGAAACAGAGAAGU	CACNB3	ACTAAAGATGTCAGTCTGAAGATGCAGCTCTTCTTTGTCTTGCCAAGATAACACCGATAAGTGACCCAGGTGGGAAGCCACTTGGTTT	CACAUGGCCGAAACAGAGAAGUACTAAAGATGTCAGTCTGAAGATGCAGCTCTTCTTTGTCTTGCCAAGATAACACCGATAAGTGACCCAGGTGGGAAGCCACTTGGTTT	0
530	homo_sapiens	hsa-miR-548al	AACGGCAAUGACUUUUGUACCA	CACNB3	GGATGCCTTGGCACTGTCTGGCACAATCCTTGGCAGGGAAGTGGGGAAGGGAACCCCCATCCTGGCAGGACTAAGACAAAATCTATCC	AACGGCAAUGACUUUUGUACCAGGATGCCTTGGCACTGTCTGGCACAATCCTTGGCAGGGAAGTGGGGAAGGGAACCCCCATCCTGGCAGGACTAAGACAAAATCTATCC	0
531	homo_sapiens	hsa-miR-4773	CAGAACAGGAGCAUAGAAAGGC	CACNB3	CAGAGACACATTCTTCTCTCTCTCTCTTTCACCTCCCTTTCTTCTCAGGAGATCTGGGAACCCTTCCAGCCTGAGTGACATTGGCAAC	CAGAACAGGAGCAUAGAAAGGCCAGAGACACATTCTTCTCTCTCTCTCTTTCACCTCCCTTTCTTCTCAGGAGATCTGGGAACCCTTCCAGCCTGAGTGACATTGGCAAC	0
532	homo_sapiens	hsa-miR-1292-3p	UCGCGCCCCGGCUCCCGUUC	CACNB3	ACTCAGGAGACAGGAGGATCGCTTGAGCCCAGGAGTTCAAGCCTGCAGTGAGCTACGATTGTGCCACTACACTCCAGCCTGGGTGACA	UCGCGCCCCGGCUCCCGUUCACTCAGGAGACAGGAGGATCGCTTGAGCCCAGGAGTTCAAGCCTGCAGTGAGCTACGATTGTGCCACTACACTCCAGCCTGGGTGACA	0
533	homo_sapiens	hsa-miR-4760-3p	AAAUUCAUGUUCAAUCUAAACC	CACNB3	GCCAAATCCCTGCAGCTAGTAGTGTTGGACGCTGACACCATCAACCACCCAGCACAGCTGGCCAAGACCTCGCTGGCCCCCATCATCG	AAAUUCAUGUUCAAUCUAAACCGCCAAATCCCTGCAGCTAGTAGTGTTGGACGCTGACACCATCAACCACCCAGCACAGCTGGCCAAGACCTCGCTGGCCCCCATCATCG	0
534	homo_sapiens	hsa-miR-6746-5p	CCGGGAGAAGGAGGUGGCCUGG	CACNB3	CAGACTCAGGGAAGGGATGCCCCATTAAAGTGACAAAAGGGTGGGGTGTGGGCACCATGGCATGAGGAAGAAACAAGGTCCCTGAGCA	CCGGGAGAAGGAGGUGGCCUGGCAGACTCAGGGAAGGGATGCCCCATTAAAGTGACAAAAGGGTGGGGTGTGGGCACCATGGCATGAGGAAGAAACAAGGTCCCTGAGCA	0
536	homo_sapiens	hsa-miR-885-5p	UCCAUUACACUACCCUGCCUCU	CACNB3	GGAATTGTGTACAATTATTAAATAATGCATAGAACATACATACACAGAGACACATTCTTCTCTCTCTCTCTTTCACCTCCCTTTCTTC	UCCAUUACACUACCCUGCCUCUGGAATTGTGTACAATTATTAAATAATGCATAGAACATACATACACAGAGACACATTCTTCTCTCTCTCTCTTTCACCTCCCTTTCTTC	0
539	homo_sapiens	hsa-miR-4263	AUUCUAAGUGCCUUGGCC	CACNB3	ACAGAGGACCTGTCTCCCCGGCTACTCTTGCCTTATGGCTCTAGTGTGTGACCTACAGAGCATGCTCCACAAGCCCCTGCCTCACCTC	AUUCUAAGUGCCUUGGCCACAGAGGACCTGTCTCCCCGGCTACTCTTGCCTTATGGCTCTAGTGTGTGACCTACAGAGCATGCTCCACAAGCCCCTGCCTCACCTC	0
541	homo_sapiens	hsa-miR-450b-3p	UUGGGAUCAUUUUGCAUCCAUA	CACNB3	AGGCTTCGATGAATGCCCTTTTCCTCCAATTCCTTCCTGTCCACCATTCGGGAGCCCTCAAAGCCTGCTGGAGTGAGCAGTGGGCAGA	UUGGGAUCAUUUUGCAUCCAUAAGGCTTCGATGAATGCCCTTTTCCTCCAATTCCTTCCTGTCCACCATTCGGGAGCCCTCAAAGCCTGCTGGAGTGAGCAGTGGGCAGA	0
543	homo_sapiens	hsa-miR-21-3p	CAACACCAGUCGAUGGGCUGU	CACNB3	GCCTCACCGCCAACACACCTCGGGGCTGCCTAGTGCTAACGGGCATGACCCCCAAGACCGGCTTCTAGCCCAGGACTCAGAGCACAAC	CAACACCAGUCGAUGGGCUGUGCCTCACCGCCAACACACCTCGGGGCTGCCTAGTGCTAACGGGCATGACCCCCAAGACCGGCTTCTAGCCCAGGACTCAGAGCACAAC	0
544	homo_sapiens	hsa-miR-4687-3p	UGGCUGUUGGAGGGGGCAGGC	COX20	GCAGGGGGCTGGCGCGGGAAGCGGGGCTGTCTGGCTCGGTTACGCCCCCACCTCGCCAGGAATCTAGGAGTCGGTTTGTTTTCCGAAC	UGGCUGUUGGAGGGGGCAGGCGCAGGGGGCTGGCGCGGGAAGCGGGGCTGTCTGGCTCGGTTACGCCCCCACCTCGCCAGGAATCTAGGAGTCGGTTTGTTTTCCGAAC	0
545	homo_sapiens	hsa-miR-6124	GGGAAAAGGAAGGGGGAGGA	COX20	AGGTACCCACCTCGATCCTGAAAGAAAACACAACGGCAGCAGCAGCAATTGAACAATCTTGAGCATAGAAGTCAATGTAAACGAAGTT	GGGAAAAGGAAGGGGGAGGAAGGTACCCACCTCGATCCTGAAAGAAAACACAACGGCAGCAGCAGCAATTGAACAATCTTGAGCATAGAAGTCAATGTAAACGAAGTT	0
546	homo_sapiens	hsa-miR-501-5p	AAUCCUUUGUCCCUGGGUGAGA	COX20	GCAGGGCGGGTGGAGTCGCGGAGTAGTCCTCATGGCCGCCCCGCCGGAGCCCGGTGAGCCCGAGGAGAGGAAGGTAACCTGGGGGTCG	AAUCCUUUGUCCCUGGGUGAGAGCAGGGCGGGTGGAGTCGCGGAGTAGTCCTCATGGCCGCCCCGCCGGAGCCCGGTGAGCCCGAGGAGAGGAAGGTAACCTGGGGGTCG	0
548	homo_sapiens	hsa-miR-5583-3p	GAAUAUGGGUAUAUUAGUUUGG	COX20	CCTCCAGCCTTGGTTACTTCTTAATGATGTGGTTTGGCACAATGAAAATGTCATAGGCTTTGTGGTGAAACTGACTTCTGCCTCCACT	GAAUAUGGGUAUAUUAGUUUGGCCTCCAGCCTTGGTTACTTCTTAATGATGTGGTTTGGCACAATGAAAATGTCATAGGCTTTGTGGTGAAACTGACTTCTGCCTCCACT	0
549	homo_sapiens	hsa-miR-32-3p	CAAUUUAGUGUGUGUGAUAUUU	APOBEC4	ACATTTGCTGCCACTTGCCTCTTTGAAATATGTAAAGATACATTACAAGAAAAATGTACATTTTCTCGTAACTTGCTATTAATTTTTT	CAAUUUAGUGUGUGUGAUAUUUACATTTGCTGCCACTTGCCTCTTTGAAATATGTAAAGATACATTACAAGAAAAATGTACATTTTCTCGTAACTTGCTATTAATTTTTT	0
551	homo_sapiens	hsa-miR-646	AAGCAGCUGCCUCUGAGGC	COLGALT2	TGGCGAAGTTGCAAGATGGAAGCTGCCTGGATCTGTGAGCTGCTGTTAGAGAAAAGCTACTAAGGAGTTTCCTGGCTTGCATTACACT	AAGCAGCUGCCUCUGAGGCTGGCGAAGTTGCAAGATGGAAGCTGCCTGGATCTGTGAGCTGCTGTTAGAGAAAAGCTACTAAGGAGTTTCCTGGCTTGCATTACACT	0
552	homo_sapiens	hsa-miR-6733-5p	UGGGAAAGACAAACUCAGAGUU	COLGALT2	GACAGAGTGGTGCAAGCCTGTTGAGAATCCGAGGGGAGAGGAAAGAGGCAGCTTCTAGCGCACCACACACGGAGCAAAGTCCTGGTGC	UGGGAAAGACAAACUCAGAGUUGACAGAGTGGTGCAAGCCTGTTGAGAATCCGAGGGGAGAGGAAAGAGGCAGCTTCTAGCGCACCACACACGGAGCAAAGTCCTGGTGC	0
553	homo_sapiens	hsa-miR-548av-5p	AAAAGUACUUGCGGAUUU	COLGALT2	CCGTTCCCCTGCATCATCTGTCTTGCGTGCTATTTCAGAGTGGGGAAGTGATAAACTATTTGCCTTCTGGAGCTCTTTGTGAAAAATT	AAAAGUACUUGCGGAUUUCCGTTCCCCTGCATCATCTGTCTTGCGTGCTATTTCAGAGTGGGGAAGTGATAAACTATTTGCCTTCTGGAGCTCTTTGTGAAAAATT	0
554	homo_sapiens	hsa-miR-4716-3p	AAGGGGGAAGGAAACAUGGAGA	COLGALT2	GAACAAGAAAGAGTGGACACCCGTTCCCCTGCATCATCTGTCTTGCGTGCTATTTCAGAGTGGGGAAGTGATAAACTATTTGCCTTCT	AAGGGGGAAGGAAACAUGGAGAGAACAAGAAAGAGTGGACACCCGTTCCCCTGCATCATCTGTCTTGCGTGCTATTTCAGAGTGGGGAAGTGATAAACTATTTGCCTTCT	0
555	homo_sapiens	hsa-miR-4721	UGAGGGCUCCAGGUGACGGUGG	COLGALT2	GTGTAGGTATTTGAGGGAAAAAACTCAATGTTTGGCTTTTTTATTATGGCCACTCGAGTCAGGATGCTCTATTTATAAAGATAAATGT	UGAGGGCUCCAGGUGACGGUGGGTGTAGGTATTTGAGGGAAAAAACTCAATGTTTGGCTTTTTTATTATGGCCACTCGAGTCAGGATGCTCTATTTATAAAGATAAATGT	0
556	homo_sapiens	hsa-miR-187-3p	UCGUGUCUUGUGUUGCAGCCGG	THBS4	ATCCTCCGTTACCTGAAGAACGATGGGAAGGTGCATTTGGTGGTTTTCAACAACCTGCAGCTGGCAGACGGAAGGCGGCACAGGATCC	UCGUGUCUUGUGUUGCAGCCGGATCCTCCGTTACCTGAAGAACGATGGGAAGGTGCATTTGGTGGTTTTCAACAACCTGCAGCTGGCAGACGGAAGGCGGCACAGGATCC	0
557	homo_sapiens	hsa-miR-548aq-5p	GAAAGUAAUUGCUGUUUUUGCC	THBS4	CAGGATCCTCCTGAGGCTGAGCAATTTGCAGCGAGGGGCCGGCTCCCTAGAGCTCTACCTGGACTGCATCCAGGTGGATTCCGTTCAC	GAAAGUAAUUGCUGUUUUUGCCCAGGATCCTCCTGAGGCTGAGCAATTTGCAGCGAGGGGCCGGCTCCCTAGAGCTCTACCTGGACTGCATCCAGGTGGATTCCGTTCAC	0
558	homo_sapiens	hsa-miR-6512-3p	UUCCAGCCCUUCUAAUGGUAGG	THBS4	CAGCTCCCCAGCACCGCACGGCGGGGACGCGAGCGCGCCCCCGACGGCAGCCCGGACGCCGAGCACGGGTCACCTGCGGCGCCGGCCC	UUCCAGCCCUUCUAAUGGUAGGCAGCTCCCCAGCACCGCACGGCGGGGACGCGAGCGCGCCCCCGACGGCAGCCCGGACGCCGAGCACGGGTCACCTGCGGCGCCGGCCC	0
559	homo_sapiens	hsa-miR-6510-5p	CAGCAGGGGAGAGAGAGGAGUC	THBS4	AGCAATCTGTAACTGCTTTTCGGAACACTAAAACCATATATATTTTAACTTCAATTTTCTTTAGCTTTTACCAACCCAAATATATCAA	CAGCAGGGGAGAGAGAGGAGUCAGCAATCTGTAACTGCTTTTCGGAACACTAAAACCATATATATTTTAACTTCAATTTTCTTTAGCTTTTACCAACCCAAATATATCAA	0
560	homo_sapiens	hsa-miR-216a-3p	UCACAGUGGUCUCUGGGAUUAU	THBS4	CACAGACTCTCCTTCCTAAAAATGGATCCTTCCTGTTCCCTGCTGAACTGTGAGCCACATCACCTGTCCTTTCTCCTGCAGTGATGGA	UCACAGUGGUCUCUGGGAUUAUCACAGACTCTCCTTCCTAAAAATGGATCCTTCCTGTTCCCTGCTGAACTGTGAGCCACATCACCTGTCCTTTCTCCTGCAGTGATGGA	0
561	homo_sapiens	hsa-miR-6775-3p	AGGCCCUGUCCUCUGCCCCAG	THBS4	TCAAGACTGTTCTGAACTCCCTCAACTCTCTCTGCAGGGCATGGAGATTGTACAGACCATGAACAGTGATCCTGGCCTGGCAGTGGGT	AGGCCCUGUCCUCUGCCCCAGTCAAGACTGTTCTGAACTCCCTCAACTCTCTCTGCAGGGCATGGAGATTGTACAGACCATGAACAGTGATCCTGGCCTGGCAGTGGGT	0
562	homo_sapiens	hsa-miR-5006-3p	UUUCCCUUUCCAUCCUGGCAG	THBS4	TGACAATAAGACACAAAACTTTCTCACTCAAGATAGCAGGTTTGGTTTGGTTTGATTTTTAACTCAAGTTTGATAGTGTGACCAACAT	UUUCCCUUUCCAUCCUGGCAGTGACAATAAGACACAAAACTTTCTCACTCAAGATAGCAGGTTTGGTTTGGTTTGATTTTTAACTCAAGTTTGATAGTGTGACCAACAT	0
564	homo_sapiens	hsa-miR-1207-3p	UCAGCUGGCCCUCAUUUC	ZNF507	GTCTCCTGCGTTTCGGAGAGCTGCATATTCATGTCAGTCATAACCTTTGTCCCTGTAACCTGTCAGTTAACTAGAAAGAATTATACAT	UCAGCUGGCCCUCAUUUCGTCTCCTGCGTTTCGGAGAGCTGCATATTCATGTCAGTCATAACCTTTGTCCCTGTAACCTGTCAGTTAACTAGAAAGAATTATACAT	0
565	homo_sapiens	hsa-miR-1298-3p	CAUCUGGGCAACUGACUGAAC	ZNF507	TACAAGAAATTAAAAATTAGCCAGGCATAGTTGGCACGTGCCTGTAGCACCAGCTACTTGGGAGGTTAAGGTGGGAGGATCACTTGAG	CAUCUGGGCAACUGACUGAACTACAAGAAATTAAAAATTAGCCAGGCATAGTTGGCACGTGCCTGTAGCACCAGCTACTTGGGAGGTTAAGGTGGGAGGATCACTTGAG	0
566	homo_sapiens	hsa-miR-542-3p	UGUGACAGAUUGAUAACUGAAA	ZNF507	ACAGTTTCACCTTTACGCTGTCAGACAACTTCCTGCCACAGAAGAAGTCGTTGATGTGATTTTTGAGGAAATGACAGATGTGACTTTG	UGUGACAGAUUGAUAACUGAAAACAGTTTCACCTTTACGCTGTCAGACAACTTCCTGCCACAGAAGAAGTCGTTGATGTGATTTTTGAGGAAATGACAGATGTGACTTTG	0
568	homo_sapiens	nbr-miR-726	UUCACUACUAGCAGAACUCAGA	CCDC24	CACAAAGGCCTGGCAGACAGAGGTCTCATTCCAGCCTGACTCTTGTCCCCTGGGGGACCCAGACAAAGCACAGCAGCCGCTCAGAGAC	UUCACUACUAGCAGAACUCAGACACAAAGGCCTGGCAGACAGAGGTCTCATTCCAGCCTGACTCTTGTCCCCTGGGGGACCCAGACAAAGCACAGCAGCCGCTCAGAGAC	0
569	homo_sapiens	esi-miR3467-3p	UACGGUCUUGGCUCGCCGCAG	CCDC24	TTCCCACTGCCTGGTTTCTGGGCCCCCGGCATCCGAGTCGGCCAAAAGCCGGGCAGAAGAGAGCGCCAAGGACTGGCAGTTCCGGAAC	UACGGUCUUGGCUCGCCGCAGTTCCCACTGCCTGGTTTCTGGGCCCCCGGCATCCGAGTCGGCCAAAAGCCGGGCAGAAGAGAGCGCCAAGGACTGGCAGTTCCGGAAC	0
570	homo_sapiens	pvu-miR399a	UGCCAAAGGAGAGUUGCCCUG	CCDC24	ACTCAGCTGAGCCCTGGTCCTGTGTCTCGGGTTCTGGCTGCTGCTCCCTCATGTCCCAGGGGCCTTCTGGAGGAGGAGTGTCACACCT	UGCCAAAGGAGAGUUGCCCUGACTCAGCTGAGCCCTGGTCCTGTGTCTCGGGTTCTGGCTGCTGCTCCCTCATGTCCCAGGGGCCTTCTGGAGGAGGAGTGTCACACCT	0
572	homo_sapiens	mmu-miR-138-2-3p	GCUAUUUCACGACACCAGGGU	CCDC24	CATTCCAGCCTGACTCTTGTCCCCTGGGGGACCCAGACAAAGCACAGCAGCCGCTCAGAGACAGGAATAGAAATTTCATTAAAATCTA	GCUAUUUCACGACACCAGGGUCATTCCAGCCTGACTCTTGTCCCCTGGGGGACCCAGACAAAGCACAGCAGCCGCTCAGAGACAGGAATAGAAATTTCATTAAAATCTA	0
573	homo_sapiens	pab-miR11558	UUAGGACAACGACAAAUCACC	CCDC24	CCAGTCGGCTACCCACCGCTGGGGACGGCAGCTTCAGTGCAGCCCCAGGGAAGGGCCAGCTTCCACACCCATGTCCAGTGCAGCACCC	UUAGGACAACGACAAAUCACCCCAGTCGGCTACCCACCGCTGGGGACGGCAGCTTCAGTGCAGCCCCAGGGAAGGGCCAGCTTCCACACCCATGTCCAGTGCAGCACCC	0
574	homo_sapiens	csi-miR169k-5p	CAGCCAAGGAUGACUUGCCGG	CCDC24	AGCCTGAAGGGCTGGTCACCGAGTAGGCTCTGGCTTCTGCCACAGCGCACCTGTCTGCCGCTGCCGCCTCAGCTGCTTTGGCCCAGCC	CAGCCAAGGAUGACUUGCCGGAGCCTGAAGGGCTGGTCACCGAGTAGGCTCTGGCTTCTGCCACAGCGCACCTGTCTGCCGCTGCCGCCTCAGCTGCTTTGGCCCAGCC	0
575	homo_sapiens	aqc-miR535	UGACAACGAGAGAGAGCACGCG	CCDC24	TAGAAGAGCTGGGCACTGTCTCAGCCCAATCTCTCCTTCAGAGCTAAAGGAACAGAAGAAGGCCATGGAGCAGGAGCTGCAGGCATCT	UGACAACGAGAGAGAGCACGCGTAGAAGAGCTGGGCACTGTCTCAGCCCAATCTCTCCTTCAGAGCTAAAGGAACAGAAGAAGGCCATGGAGCAGGAGCTGCAGGCATCT	0
576	homo_sapiens	tca-miR-3858b-5p	AGAGAAGCGAAGAUUUUUCGUU	CCDC24	CTCCCCCTCGCTGTGGGAGCTGGTGGAGGAGCACGTTCCGCTCCGGGAGCGACGCGAAGTGAAGAGGATTCTGGGGGAGGCGGCGGTG	AGAGAAGCGAAGAUUUUUCGUUCTCCCCCTCGCTGTGGGAGCTGGTGGAGGAGCACGTTCCGCTCCGGGAGCGACGCGAAGTGAAGAGGATTCTGGGGGAGGCGGCGGTG	0
578	homo_sapiens	osa-miR2907a	GGCAGCCGAGCGAGGGCCUCGG	CCDC24	CCCAACCACAGGTAAACCACAACAGTAGACACAGGGCAGGGTGGACTGAAGGATCAGACCACCACCCCTCACAGTTACTCTTTCTTGT	GGCAGCCGAGCGAGGGCCUCGGCCCAACCACAGGTAAACCACAACAGTAGACACAGGGCAGGGTGGACTGAAGGATCAGACCACCACCCCTCACAGTTACTCTTTCTTGT	0
579	homo_sapiens	bta-miR-2472	UCAGGGUUUGGGAUUCAGGUGC	SH3BGR	GCGCCTTATGCTACTTATCTCAGAAACAGGTTTTAAAATGAAGTGCTTTCCAGAGAACCATCATATAAATAAAGATTAATAGAAAAAT	UCAGGGUUUGGGAUUCAGGUGCGCGCCTTATGCTACTTATCTCAGAAACAGGTTTTAAAATGAAGTGCTTTCCAGAGAACCATCATATAAATAAAGATTAATAGAAAAAT	0
581	homo_sapiens	mml-miR-548i-5p	AAAGGUCAUUGCAGAUUUUGCC	SH3BGR	CCACGTTTTGGCTATCATGAATACTGCTGCGATGACCATTTGTGTATCTTTTGTTTAATCGATTTCCAATACTTCTACAGTTGCTGCT	AAAGGUCAUUGCAGAUUUUGCCCCACGTTTTGGCTATCATGAATACTGCTGCGATGACCATTTGTGTATCTTTTGTTTAATCGATTTCCAATACTTCTACAGTTGCTGCT	0
582	homo_sapiens	bta-miR-216b	AAAUCUCUGCAGGCAAAUGUGA	SH3BGR	AGCATTTTACAGTCTTTTTCTCACTGTATCCTTGGCCCTTATGCTTCTTAATACTAATGTAAGTTTTGTTAAAATAAGACGGAAGAAA	AAAUCUCUGCAGGCAAAUGUGAAGCATTTTACAGTCTTTTTCTCACTGTATCCTTGGCCCTTATGCTTCTTAATACTAATGTAAGTTTTGTTAAAATAAGACGGAAGAAA	0
583	homo_sapiens	mmu-miR-92a-2-5p	AGGUGGGGAUUGGUGGCAUUAC	SH3BGR	CATTTCAAATGTCTCTCCACAAACCAAACTCAACAGAATACTTTGGCTTGAAGCCGGCACACCCAGGGTTACTGAGGACTTATGCTGC	AGGUGGGGAUUGGUGGCAUUACCATTTCAAATGTCTCTCCACAAACCAAACTCAACAGAATACTTTGGCTTGAAGCCGGCACACCCAGGGTTACTGAGGACTTATGCTGC	0
584	homo_sapiens	sly-miR482d-5p	GGAGUGGGUGGGAUGGAAAAA	SH3BGR	ATTTGTTTTATAATTTATTCTTTCAAGAGAATTTATTTGCGTACATGCTGGGCCAGACACTGGGCTGGTTGATTGAAGGGACTTTATG	GGAGUGGGUGGGAUGGAAAAAATTTGTTTTATAATTTATTCTTTCAAGAGAATTTATTTGCGTACATGCTGGGCCAGACACTGGGCTGGTTGATTGAAGGGACTTTATG	0
585	homo_sapiens	zma-miR169k-3p	GGCAGUCUCCUUGGCUAG	SH3BGR	TGATACAACAATAGTATTTCTTCAAATGCGCCTTATGCTACTTATCTCAGAAACAGGTTTTAAAATGAAGTGCTTTCCAGAGAACCAT	GGCAGUCUCCUUGGCUAGTGATACAACAATAGTATTTCTTCAAATGCGCCTTATGCTACTTATCTCAGAAACAGGTTTTAAAATGAAGTGCTTTCCAGAGAACCAT	0
586	homo_sapiens	pte-miR-184-2-5p	CCUUAUCAUUCUCGUGUCCAGG	SH3BGR	AGAAATAGCCATGGAGGGTGCGGAAGGGGAAGCCGAGGAGGAGGAAGAAACTGCAGAAGGAGAAGAGCCTGGAGAAGACGAAGATTCC	CCUUAUCAUUCUCGUGUCCAGGAGAAATAGCCATGGAGGGTGCGGAAGGGGAAGCCGAGGAGGAGGAAGAAACTGCAGAAGGAGAAGAGCCTGGAGAAGACGAAGATTCC	0
587	homo_sapiens	hpo-miR-5898-3p	CAGUUUAGAACAAUCGAAGCC	SH3BGR	TGTCACCCACGCTGGAGTGCAGTGGCATGATCATAGCTCACAGCAGCCTCAAACTCCTGGGCTCAAGTGATCCTCCCGCCTCTGCCTC	CAGUUUAGAACAAUCGAAGCCTGTCACCCACGCTGGAGTGCAGTGGCATGATCATAGCTCACAGCAGCCTCAAACTCCTGGGCTCAAGTGATCCTCCCGCCTCTGCCTC	0
588	homo_sapiens	hsa-miR-599	GUUGUGUCAGUUUAUCAAAC	TSEN15	AATCAAATTACTAACTGGTTATAGTGGGATAGGAGGCAGAAAATGGATGACTTTGTCTTTTCTCAATGTTTTTATTTGTATTTTATAA	GUUGUGUCAGUUUAUCAAACAATCAAATTACTAACTGGTTATAGTGGGATAGGAGGCAGAAAATGGATGACTTTGTCTTTTCTCAATGTTTTTATTTGTATTTTATAA	0
591	homo_sapiens	hsa-miR-365b-5p	AGGGACUUUCAGGGGCAGCUGU	TSEN15	CCCATCAGACTGCTTCATCTTTTATCTCAGAAATAGGGTTGACGTACATAGTGAGGGTTGACTTCCCCATTCCATAAGGTTTTCATTC	AGGGACUUUCAGGGGCAGCUGUCCCATCAGACTGCTTCATCTTTTATCTCAGAAATAGGGTTGACGTACATAGTGAGGGTTGACTTCCCCATTCCATAAGGTTTTCATTC	0
592	homo_sapiens	hsa-miR-511-3p	AAUGUGUAGCAAAAGACAGA	TSEN15	GTTGAAATCTGTATTGTCCCTTGCTGTTACTGCCTCTCCGCTGCCCTTAACTCACAGGATGAGGTATTATAGGTTATAGAATCCCTTG	AAUGUGUAGCAAAAGACAGAGTTGAAATCTGTATTGTCCCTTGCTGTTACTGCCTCTCCGCTGCCCTTAACTCACAGGATGAGGTATTATAGGTTATAGAATCCCTTG	0
593	homo_sapiens	hsa-miR-185-5p	UGGAGAGAAAGGCAGUUCCUGA	TSEN15	TAAAAAGATAACAAAGTAAATCAAATTACTAACTGGTTATAGTGGGATAGGAGGCAGAAAATGGATGACTTTGTCTTTTCTCAATGTT	UGGAGAGAAAGGCAGUUCCUGATAAAAAGATAACAAAGTAAATCAAATTACTAACTGGTTATAGTGGGATAGGAGGCAGAAAATGGATGACTTTGTCTTTTCTCAATGTT	0
594	homo_sapiens	hsa-miR-6132	AGCAGGGCUGGGGAUUGCA	TSEN15	AAGATACAGCTTTCTGAAACTATTAATCTCCTTTTCTTTCCCCAAAGGATTGTAGTTCCTTCCTTAGTAATACGTGAATCATTCATCC	AGCAGGGCUGGGGAUUGCAAAGATACAGCTTTCTGAAACTATTAATCTCCTTTTCTTTCCCCAAAGGATTGTAGTTCCTTCCTTAGTAATACGTGAATCATTCATCC	0
595	homo_sapiens	hsa-miR-5007-5p	UAGAGUCUGGCUGAUAUGGUUU	TSEN15	GTGTAAACATAAAGGTGTACTACTATCTTCATTTCAAGTATCCTTGAAAAGACTTTCTCCATTGAATTGCCTTTGTACCTTTGTCAAA	UAGAGUCUGGCUGAUAUGGUUUGTGTAAACATAAAGGTGTACTACTATCTTCATTTCAAGTATCCTTGAAAAGACTTTCTCCATTGAATTGCCTTTGTACCTTTGTCAAA	0
596	homo_sapiens	hsa-miR-499a-5p	UUAAGACUUGCAGUGAUGUUU	TSEN15	AGAGAGGCCTCATCAGAGATGGAATGTTCCTGCACTTCGGTCTGGATTTCTAGTGTCCAGAACTGTGAGAAAATAAATTTCTGTTGTT	UUAAGACUUGCAGUGAUGUUUAGAGAGGCCTCATCAGAGATGGAATGTTCCTGCACTTCGGTCTGGATTTCTAGTGTCCAGAACTGTGAGAAAATAAATTTCTGTTGTT	0
597	homo_sapiens	hsa-miR-219a-2-3p	AGAAUUGUGGCUGGACAUCUGU	TSEN15	ATGTCTTCTGTGATGACACTAATAGATGGAATGCAGAATTCAGCTCCAATACTTAGGGTTGGAAACCAAACATAAACAAGCAAGCAAG	AGAAUUGUGGCUGGACAUCUGUATGTCTTCTGTGATGACACTAATAGATGGAATGCAGAATTCAGCTCCAATACTTAGGGTTGGAAACCAAACATAAACAAGCAAGCAAG	0
598	homo_sapiens	hsa-miR-24-2-5p	UGCCUACUGAGCUGAAACACAG	TSEN15	ATTTTAAACTCATCTGTGGTTATATGTAAATTAAAAAAAAGCTGAGCGAAGTGAAATGTCTTATACAATTATAAAATCCAGGCACAGT	UGCCUACUGAGCUGAAACACAGATTTTAAACTCATCTGTGGTTATATGTAAATTAAAAAAAAGCTGAGCGAAGTGAAATGTCTTATACAATTATAAAATCCAGGCACAGT	0
599	homo_sapiens	hsa-miR-3119	UGGCUUUUAACUUUGAUGGC	TSEN15	GACCCCCGGCTGCAGCGGCCTGGGTCCGGGCGGTGTTCGCGGCTTTGGCGACGGCGGTGGAGCTCCTTCGTGGGCCCCTGAGGACGCC	UGGCUUUUAACUUUGAUGGCGACCCCCGGCTGCAGCGGCCTGGGTCCGGGCGGTGTTCGCGGCTTTGGCGACGGCGGTGGAGCTCCTTCGTGGGCCCCTGAGGACGCC	0
600	homo_sapiens	hsa-miR-3681-5p	UAGUGGAUGAUGCACUCUGUGC	TSEN15	TAGACAATACATAAACAATACGGGCGTGGCTTTGTTCCAGTAAAACTTTGTTTACAAATGTGGTGCCATAGTTTGTCATCCCTGGGTC	UAGUGGAUGAUGCACUCUGUGCTAGACAATACATAAACAATACGGGCGTGGCTTTGTTCCAGTAAAACTTTGTTTACAAATGTGGTGCCATAGTTTGTCATCCCTGGGTC	0
601	homo_sapiens	hsa-miR-4509	ACUAAAGGAUAUAGAAGGUUUU	TSEN15	CGGCCTGGGTCCGGGCGGTGTTCGCGGCTTTGGCGACGGCGGTGGAGCTCCTTCGTGGGCCCCTGAGGACGCCTGGATGGGCACTCAC	ACUAAAGGAUAUAGAAGGUUUUCGGCCTGGGTCCGGGCGGTGTTCGCGGCTTTGGCGACGGCGGTGGAGCTCCTTCGTGGGCCCCTGAGGACGCCTGGATGGGCACTCAC	0
603	homo_sapiens	hsa-miR-4444	CUCGAGUUGGAAGAGGCG	TSEN15	CGGCTTTGGCGACGGCGGTGGAGCTCCTTCGTGGGCCCCTGAGGACGCCTGGATGGGCACTCACCCTAAGGTCAGGAGGCGCGAGAGG	CUCGAGUUGGAAGAGGCGCGGCTTTGGCGACGGCGGTGGAGCTCCTTCGTGGGCCCCTGAGGACGCCTGGATGGGCACTCACCCTAAGGTCAGGAGGCGCGAGAGG	0
604	homo_sapiens	hsa-miR-4330	CCUCAGAUCAGAGCCUUGC	TSEN15	TATGGAGGTAATCAAATTAACAGAGGTCATGAGAGTGGGGCCTTAATCCAACAGGACTAATATTCTTATAAAATGGGGAAGAAACAGG	CCUCAGAUCAGAGCCUUGCTATGGAGGTAATCAAATTAACAGAGGTCATGAGAGTGGGGCCTTAATCCAACAGGACTAATATTCTTATAAAATGGGGAAGAAACAGG	0
605	homo_sapiens	hsa-miR-3165	AGGUGGAUGCAAUGUGACCUCA	TSEN15	TCTTAAGTAACAGGGACCAGAGACATGTTACCTACAAGAGTTCTGGGCTATCCTTTTCATTCTTATCACATATCATAGCTTGAATATT	AGGUGGAUGCAAUGUGACCUCATCTTAAGTAACAGGGACCAGAGACATGTTACCTACAAGAGTTCTGGGCTATCCTTTTCATTCTTATCACATATCATAGCTTGAATATT	0
606	homo_sapiens	hsa-miR-548h-5p	AAAAGUAAUCGCGGUUUUUGUC	TSEN15	AGGGTTCATAGCTTTACTCTTGGCTATTTGAGGAATAAGTTAAATATGAGTGTTGTATTCGGCCATTCTTGCATTGCTATAAAGAAAT	AAAAGUAAUCGCGGUUUUUGUCAGGGTTCATAGCTTTACTCTTGGCTATTTGAGGAATAAGTTAAATATGAGTGTTGTATTCGGCCATTCTTGCATTGCTATAAAGAAAT	0
607	homo_sapiens	hsa-miR-6075	ACGGCCCAGGCGGCAUUGGUG	TSEN15	ATGTACCATAAGGTTCACCTATTTTGAGTGTATAATTCAATGATTTTTAATAAATGTATAGAGTTGTATGGTCTTATCATTACAATCC	ACGGCCCAGGCGGCAUUGGUGATGTACCATAAGGTTCACCTATTTTGAGTGTATAATTCAATGATTTTTAATAAATGTATAGAGTTGTATGGTCTTATCATTACAATCC	0
608	homo_sapiens	hsa-miR-3934-5p	UCAGGUGUGGAAACUGAGGCAG	TMEM218	TAAAATTAAGAACCAAGAAAACAAGTTGGAAAGAGATCACTGATGGAGTATGTGCTCTATGCCAATAGCACACTAATTCCTTTGAGGT	UCAGGUGUGGAAACUGAGGCAGTAAAATTAAGAACCAAGAAAACAAGTTGGAAAGAGATCACTGATGGAGTATGTGCTCTATGCCAATAGCACACTAATTCCTTTGAGGT	0
610	homo_sapiens	hsa-miR-4650-3p	AGGUAGAAUGAGGCCUGACAU	TMEM218	TGAAAGGTTATTTTAATGTGATAATTTGGAAGACTTACTCAGATGTTGGTCATTGACCACTCTGTGCATATATTTCTGCAGAGCTCTG	AGGUAGAAUGAGGCCUGACAUTGAAAGGTTATTTTAATGTGATAATTTGGAAGACTTACTCAGATGTTGGTCATTGACCACTCTGTGCATATATTTCTGCAGAGCTCTG	0
611	homo_sapiens	hsa-miR-135a-2-3p	AUGUAGGGAUGGAAGCCAUGAA	TMEM218	CGCGCCGGAATCTGAGGTGTGAGTAGAGCCTGGGGGAGAGTGGATCCAGGTGAAGGGGGCAGAGGTGAGGAAAGCGGGGCGGCTGCGG	AUGUAGGGAUGGAAGCCAUGAACGCGCCGGAATCTGAGGTGTGAGTAGAGCCTGGGGGAGAGTGGATCCAGGTGAAGGGGGCAGAGGTGAGGAAAGCGGGGCGGCTGCGG	0
612	homo_sapiens	hsa-miR-6745	UGGGUGGAAGAAGGUCUGGUU	TMEM218	CCCGTACCTTAGGATTTCCAACTGTTTTGAAAGGGAAATAGTAACAGTGATCTGCTTAGAGTGGATTTTCACTCAAGTCCTTAGTAAG	UGGGUGGAAGAAGGUCUGGUUCCCGTACCTTAGGATTTCCAACTGTTTTGAAAGGGAAATAGTAACAGTGATCTGCTTAGAGTGGATTTTCACTCAAGTCCTTAGTAAG	0
613	homo_sapiens	hsa-miR-6839-5p	UCUGGAUUGAAGAGACGACCCA	TMEM218	AATAGTAGCAGGAGTGCTTGGGGTTGAGGGCTAGTTCCAGGCAGTGGAAACAGCAAGTACAAAGACCCAGAGATGGGGAAACCCCGGG	UCUGGAUUGAAGAGACGACCCAAATAGTAGCAGGAGTGCTTGGGGTTGAGGGCTAGTTCCAGGCAGTGGAAACAGCAAGTACAAAGACCCAGAGATGGGGAAACCCCGGG	0
614	homo_sapiens	hsa-miR-4296	AUGUGGGCUCAGGCUCA	TMEM218	CCGTACCTTAGGATTTCCAACTGTTTTGAAAGGGAAATAGTAACAGTGATCTGCTTAGAGTGGATTTTCACTCAAGTCCTTAGTAAGT	AUGUGGGCUCAGGCUCACCGTACCTTAGGATTTCCAACTGTTTTGAAAGGGAAATAGTAACAGTGATCTGCTTAGAGTGGATTTTCACTCAAGTCCTTAGTAAGT	0
615	homo_sapiens	hsa-miR-3664-3p	UCUCAGGAGUAAAGACAGAGUU	TMEM218	TGTTTTGAAAGGGAAATAGTAACAGTGATCTGCTTAGAGTGGATTTTCACTCAAGTCCTTAGTAAGTGGATTTTGGGGAAAAAAGCAC	UCUCAGGAGUAAAGACAGAGUUTGTTTTGAAAGGGAAATAGTAACAGTGATCTGCTTAGAGTGGATTTTCACTCAAGTCCTTAGTAAGTGGATTTTGGGGAAAAAAGCAC	0
616	homo_sapiens	hsa-miR-519b-5p	CUCUAGAGGGAAGCGCUUUCUG	TMEM218	GTGGGGCTAGATTCTTACCAGCTTAAGAAGGATATTGCTATCTTCTTAGTACCCGTACCTTAGGATTTCCAACTGTTTTGAAAGGGAA	CUCUAGAGGGAAGCGCUUUCUGGTGGGGCTAGATTCTTACCAGCTTAAGAAGGATATTGCTATCTTCTTAGTACCCGTACCTTAGGATTTCCAACTGTTTTGAAAGGGAA	0
620	homo_sapiens	hsa-miR-642a-3p	AGACACAUUUGGAGAGGGAACC	TMEM218	CTGGAACGCGCCGGAATCTGAGGTGTGAGTAGAGCCTGGGGGAGAGTGGATCCAGGTGAAGGGGGCAGAGGTGAGGAAAGCGGGGCGG	AGACACAUUUGGAGAGGGAACCCTGGAACGCGCCGGAATCTGAGGTGTGAGTAGAGCCTGGGGGAGAGTGGATCCAGGTGAAGGGGGCAGAGGTGAGGAAAGCGGGGCGG	0
621	homo_sapiens	hsa-miR-548g-3p	AAAACUGUAAUUACUUUUGUAC	TMEM218	TGAGGTGTGAGTAGAGCCTGGGGGAGAGTGGATCCAGGTGAAGGGGGCAGAGGTGAGGAAAGCGGGGCGGCTGCGGGGAAGGGAGAAA	AAAACUGUAAUUACUUUUGUACTGAGGTGTGAGTAGAGCCTGGGGGAGAGTGGATCCAGGTGAAGGGGGCAGAGGTGAGGAAAGCGGGGCGGCTGCGGGGAAGGGAGAAA	0
622	homo_sapiens	hsa-miR-4479	CGCGCGGCCGUGCUCGGAGCAG	TMEM218	GGGCTGGAACGCGCCGGAATCTGAGGTGTGAGTAGAGCCTGGGGGAGAGTGGATCCAGGTGAAGGGGGCAGAGGTGAGGAAAGCGGGG	CGCGCGGCCGUGCUCGGAGCAGGGGCTGGAACGCGCCGGAATCTGAGGTGTGAGTAGAGCCTGGGGGAGAGTGGATCCAGGTGAAGGGGGCAGAGGTGAGGAAAGCGGGG	0
623	homo_sapiens	hsa-miR-425-3p	AUCGGGAAUGUCGUGUCCGCCC	TMEM218	AGACCTAACTGATCAAAGAAGAAATTATAGACAGTGCTTTTAATAATTTGTCTTTTTAACCCCAGGTTCTCTGTCATTTTTTTATTCT	AUCGGGAAUGUCGUGUCCGCCCAGACCTAACTGATCAAAGAAGAAATTATAGACAGTGCTTTTAATAATTTGTCTTTTTAACCCCAGGTTCTCTGTCATTTTTTTATTCT	0
624	homo_sapiens	hsa-miR-1266-3p	CCCUGUUCUAUGCCCUGAGGGA	TMEM218	TCTGAAAATTAATGACCTGTACTGAGTAATCCTCCTAACACACTGATCATCAAAAAATAACCTGTAATGAGTTTAGGCTTTCTGTATT	CCCUGUUCUAUGCCCUGAGGGATCTGAAAATTAATGACCTGTACTGAGTAATCCTCCTAACACACTGATCATCAAAAAATAACCTGTAATGAGTTTAGGCTTTCTGTATT	0
625	homo_sapiens	hsa-miR-6815-3p	UGGCUUCUCUUGCACACCCAG	WRB	TTCTTTCACAAAAATGTTTTTCTTTTCTTGGTCTTCTTTTTTGTCTTTTTGTCTTCCAGTATTCTCCAGCAGTATTTGGACTTCCAAA	UGGCUUCUCUUGCACACCCAGTTCTTTCACAAAAATGTTTTTCTTTTCTTGGTCTTCTTTTTTGTCTTTTTGTCTTCCAGTATTCTCCAGCAGTATTTGGACTTCCAAA	0
626	homo_sapiens	hsa-miR-3657	UGUGUCCCAUUAUUGGUGAUU	WRB	TTTTGTATCGTAGAGACGGGGTTTCACCATGTTGGCCAGGCTGGTTTCAATCTCTTGACCTCATGACCTGCCCGCCTCGGCCTCTCAA	UGUGUCCCAUUAUUGGUGAUUTTTTGTATCGTAGAGACGGGGTTTCACCATGTTGGCCAGGCTGGTTTCAATCTCTTGACCTCATGACCTGCCCGCCTCGGCCTCTCAA	0
628	homo_sapiens	hsa-miR-7153-3p	CACCAUGGACGGUUUACC	WRB	CTGCCTTACAGCTACTTGTTTGCTGTGAGCCACCCGCAACTGACAAGTGGCTGTTAACTGAGTCACCATATCCCAGTAAAGCTGAATT	CACCAUGGACGGUUUACCCTGCCTTACAGCTACTTGTTTGCTGTGAGCCACCCGCAACTGACAAGTGGCTGTTAACTGAGTCACCATATCCCAGTAAAGCTGAATT	0
629	homo_sapiens	hsa-miR-4659b-3p	UUUCUUCUUAGACAUGGCAGCU	WRB	GTGGTCCCCATGGAGCTGCCGTAGCGGACCCAGCACAGCCAGGAGCGTCCGGGATGAGCTCAGCCGCGGCCGACCACTGGGCGTGGTT	UUUCUUCUUAGACAUGGCAGCUGTGGTCCCCATGGAGCTGCCGTAGCGGACCCAGCACAGCCAGGAGCGTCCGGGATGAGCTCAGCCGCGGCCGACCACTGGGCGTGGTT	0
633	homo_sapiens	hsa-miR-519a-3p	AAAGUGCAUCCUUUUAGAGUGU	WRB	GCTCAGCTTCGTGTTTGGATGCAATGTTCTTAGGATCCTCCTCCCGTCCTTCTCATCCTTCGTAAGTGGCTGCCTGGCCTCCCAAGGG	AAAGUGCAUCCUUUUAGAGUGUGCTCAGCTTCGTGTTTGGATGCAATGTTCTTAGGATCCTCCTCCCGTCCTTCTCATCCTTCGTAAGTGGCTGCCTGGCCTCCCAAGGG	0
634	homo_sapiens	hsa-miR-7108-3p	ACCCGCCCGUCUCCCCACAG	WRB	TAGGATCCTCCTCCCGTCCTTCTCATCCTTCGTAAGTGGCTGCCTGGCCTCCCAAGGGCCGGTGGGGATGCCGCCCCAGTCCCCCGGC	ACCCGCCCGUCUCCCCACAGTAGGATCCTCCTCCCGTCCTTCTCATCCTTCGTAAGTGGCTGCCTGGCCTCCCAAGGGCCGGTGGGGATGCCGCCCCAGTCCCCCGGC	0
635	homo_sapiens	hsa-miR-4504	UGUGACAAUAGAGAUGAACAUG	WRB	TCAGCTTCGTGTTTGGATGCAATGTTCTTAGGATCCTCCTCCCGTCCTTCTCATCCTTCGTAAGTGGCTGCCTGGCCTCCCAAGGGCC	UGUGACAAUAGAGAUGAACAUGTCAGCTTCGTGTTTGGATGCAATGTTCTTAGGATCCTCCTCCCGTCCTTCTCATCCTTCGTAAGTGGCTGCCTGGCCTCCCAAGGGCC	0
636	homo_sapiens	hsa-miR-6786-5p	GCGGUGGGGCCGGAGGGGCGU	WRB	CCTGGAGAGTGGACGGCTGGGGCTGGTGCAGGGAACAGGGGCCTGCGGGGGCTGCGCAGGCGGGCCTCCAGGTCATGCGGGGCCCCTC	GCGGUGGGGCCGGAGGGGCGUCCTGGAGAGTGGACGGCTGGGGCTGGTGCAGGGAACAGGGGCCTGCGGGGGCTGCGCAGGCGGGCCTCCAGGTCATGCGGGGCCCCTC	0
637	homo_sapiens	hsa-miR-10526-3p	AAAAGGGGGCUGAGGUGGAG	WRB	AGGGCCGGTGGGGATGCCGCCCCAGTCCCCCGGCGGGTCTGGCGTAGGTACAGGGGTCTCAACTGGGCGACTGAAGGCCGTAGTAGCG	AAAAGGGGGCUGAGGUGGAGAGGGCCGGTGGGGATGCCGCCCCAGTCCCCCGGCGGGTCTGGCGTAGGTACAGGGGTCTCAACTGGGCGACTGAAGGCCGTAGTAGCG	0
638	homo_sapiens	hsa-miR-616-5p	ACUCAAAACCCUUCAGUGACUU	WRB	AACGGCACTACTACGCAGGCGTCGCAGGACTGGCCCGGGCTCAAGGTCCGTGCAAACTGCATGCACTGCGCAGGTGCTCCAGGACTCG	ACUCAAAACCCUUCAGUGACUUAACGGCACTACTACGCAGGCGTCGCAGGACTGGCCCGGGCTCAAGGTCCGTGCAAACTGCATGCACTGCGCAGGTGCTCCAGGACTCG	0
639	homo_sapiens	hsa-miR-937-5p	GUGAGUCAGGGUGGGGCUGG	WRB	TTATCCTTCACTTTCTGCTGTAAAGAGTGGCCACCTCCTTTTTCCTCTAGGGGACTGAAGCGAGAGGAGGATATTGCAGGGTTTGCCT	GUGAGUCAGGGUGGGGCUGGTTATCCTTCACTTTCTGCTGTAAAGAGTGGCCACCTCCTTTTTCCTCTAGGGGACTGAAGCGAGAGGAGGATATTGCAGGGTTTGCCT	0
640	homo_sapiens	hsa-miR-6499-3p	AGCAGUGUUUGUUUUGCCCACA	WRB	AATTAAAATCTTTGCAAATGCTTGTGTAACTTCCTGCCTTACAGCTACTTGTTTGCTGTGAGCCACCCGCAACTGACAAGTGGCTGTT	AGCAGUGUUUGUUUUGCCCACAAATTAAAATCTTTGCAAATGCTTGTGTAACTTCCTGCCTTACAGCTACTTGTTTGCTGTGAGCCACCCGCAACTGACAAGTGGCTGTT	0
641	homo_sapiens	hsa-miR-7108-3p	ACCCGCCCGUCUCCCCACAG	WRB	TGAGCCAAGAAAGTCCAGTTTATGACACGTATGTACTAGTGAACACCGTCCTCGATCTGTACGAAATGTGAAATGTTTAGGGACATCT	ACCCGCCCGUCUCCCCACAGTGAGCCAAGAAAGTCCAGTTTATGACACGTATGTACTAGTGAACACCGTCCTCGATCTGTACGAAATGTGAAATGTTTAGGGACATCT	0
642	homo_sapiens	hsa-miR-323a-5p	AGGUGGUCCGUGGCGCGUUCGC	WRB	GGGCTTCTCTTGCATGCTGCAGACCTCCTATTGTTTTCTAATGCCACGCCGAAGAAATGCTCATCTATATTTGTTTTTGTTAGATCAG	AGGUGGUCCGUGGCGCGUUCGCGGGCTTCTCTTGCATGCTGCAGACCTCCTATTGTTTTCTAATGCCACGCCGAAGAAATGCTCATCTATATTTGTTTTTGTTAGATCAG	0
644	homo_sapiens	hsa-miR-4265	CUGUGGGCUCAGCUCUGGG	WRB	ACTGTTTTGTTTTTTAAGAAACAAAAGTGCATAGTTTAGATTTTTTTTTTGTTGAATATGTTTGTTCTTGGACTTTATGAGAGAGTCT	CUGUGGGCUCAGCUCUGGGACTGTTTTGTTTTTTAAGAAACAAAAGTGCATAGTTTAGATTTTTTTTTTGTTGAATATGTTTGTTCTTGGACTTTATGAGAGAGTCT	0
645	homo_sapiens	hsa-miR-4704-3p	UCAGUCACAUAUCUAGUGUCUA	WRB	TTTTCTAATGCCACGCCGAAGAAATGCTCATCTATATTTGTTTTTGTTAGATCAGCCAAAGACATAGCAAACAACCTAATAAAAGAAA	UCAGUCACAUAUCUAGUGUCUATTTTCTAATGCCACGCCGAAGAAATGCTCATCTATATTTGTTTTTGTTAGATCAGCCAAAGACATAGCAAACAACCTAATAAAAGAAA	0
646	homo_sapiens	hsa-miR-499b-3p	AACAUCACUGCAAGUCUUAACA	WRB	GTTCCGTGAAAAATCGCCTGTGCCTGGGCTTCTCTTGCATGCTGCAGACCTCCTATTGTTTTCTAATGCCACGCCGAAGAAATGCTCA	AACAUCACUGCAAGUCUUAACAGTTCCGTGAAAAATCGCCTGTGCCTGGGCTTCTCTTGCATGCTGCAGACCTCCTATTGTTTTCTAATGCCACGCCGAAGAAATGCTCA	0
647	homo_sapiens	hsa-miR-2114-3p	CGAGCCUCAAGCAAGGGACUU	WRB	TTCTAATGCCACGCCGAAGAAATGCTCATCTATATTTGTTTTTGTTAGATCAGCCAAAGACATAGCAAACAACCTAATAAAAGAAAAG	CGAGCCUCAAGCAAGGGACUUTTCTAATGCCACGCCGAAGAAATGCTCATCTATATTTGTTTTTGTTAGATCAGCCAAAGACATAGCAAACAACCTAATAAAAGAAAAG	0
648	homo_sapiens	hsa-miR-32-5p	UAUUGCACAUUACUAAGUUGCA	WRB	TTGCATGCTGCAGACCTCCTATTGTTTTCTAATGCCACGCCGAAGAAATGCTCATCTATATTTGTTTTTGTTAGATCAGCCAAAGACA	UAUUGCACAUUACUAAGUUGCATTGCATGCTGCAGACCTCCTATTGTTTTCTAATGCCACGCCGAAGAAATGCTCATCTATATTTGTTTTTGTTAGATCAGCCAAAGACA	0
649	homo_sapiens	hsa-miR-891a-5p	UGCAACGAACCUGAGCCACUGA	DHRS1	CCTTCTTTGTGCCTTGGTTTTCCTTGTCCTTCTTTTTACTTTTTGCCTTAGTATTGAAAAATGCTCTTGGAGCTAATAAAAGTCTCAT	UGCAACGAACCUGAGCCACUGACCTTCTTTGTGCCTTGGTTTTCCTTGTCCTTCTTTTTACTTTTTGCCTTAGTATTGAAAAATGCTCTTGGAGCTAATAAAAGTCTCAT	0
652	homo_sapiens	hsa-miR-574-3p	CACGCUCAUGCACACACCCACA	DHRS1	CCGTGGTGAGTTCTGGGGTGCGCCTAGGTCCCTTCTTTGTGCCTTGGTTTTCCTTGTCCTTCTTTTTACTTTTTGCCTTAGTATTGAA	CACGCUCAUGCACACACCCACACCGTGGTGAGTTCTGGGGTGCGCCTAGGTCCCTTCTTTGTGCCTTGGTTTTCCTTGTCCTTCTTTTTACTTTTTGCCTTAGTATTGAA	0
654	homo_sapiens	hsa-miR-4726-3p	ACCCAGGUUCCCUCUGGCCGCA	DHRS1	GTGCCTTGGTTTTCCTTGTCCTTCTTTTTACTTTTTGCCTTAGTATTGAAAAATGCTCTTGGAGCTAATAAAAGTCTCATTTCTCTTT	ACCCAGGUUCCCUCUGGCCGCAGTGCCTTGGTTTTCCTTGTCCTTCTTTTTACTTTTTGCCTTAGTATTGAAAAATGCTCTTGGAGCTAATAAAAGTCTCATTTCTCTTT	0
655	homo_sapiens	hsa-miR-4284	GGGCUCACAUCACCCCAU	DHRS1	CTGGGGTGCGCCTAGGTCCCTTCTTTGTGCCTTGGTTTTCCTTGTCCTTCTTTTTACTTTTTGCCTTAGTATTGAAAAATGCTCTTGG	GGGCUCACAUCACCCCAUCTGGGGTGCGCCTAGGTCCCTTCTTTGTGCCTTGGTTTTCCTTGTCCTTCTTTTTACTTTTTGCCTTAGTATTGAAAAATGCTCTTGG	0
656	homo_sapiens	hsa-miR-4275	CCAAUUACCACUUCUUU	DHRS1	GAATCGCCCCGGGTCCTACTACAGAATCAATCCTTGAACACTGCCTCCACGTCGCCGGCTCAATCTGGGCGAGAACCCAGACTTCCAC	CCAAUUACCACUUCUUUGAATCGCCCCGGGTCCTACTACAGAATCAATCCTTGAACACTGCCTCCACGTCGCCGGCTCAATCTGGGCGAGAACCCAGACTTCCAC	0
658	homo_sapiens	hsa-miR-3200-5p	AAUCUGAGAAGGCGCACAAGGU	DHRS1	AGCAAGGGCGTCTAGATGTGCTGGTCAACAATGCTTATGCAGGGGTCCAGGTACCCTTTGAACTTTGTTCCCAACTCCACATTTCTGA	AAUCUGAGAAGGCGCACAAGGUAGCAAGGGCGTCTAGATGTGCTGGTCAACAATGCTTATGCAGGGGTCCAGGTACCCTTTGAACTTTGTTCCCAACTCCACATTTCTGA	0
659	homo_sapiens	hsa-miR-10400-5p	CGGCGGCGGCGGCUCUGGGCG	DHRS1	TGAATATTTATTCAAAGTGGAAATTAAAAACCCCGTAAATAACTTCAGGTAAGGTAGAATTTTGCCGCCAAGTGAGTTTTATGAAAAA	CGGCGGCGGCGGCUCUGGGCGTGAATATTTATTCAAAGTGGAAATTAAAAACCCCGTAAATAACTTCAGGTAAGGTAGAATTTTGCCGCCAAGTGAGTTTTATGAAAAA	0
660	homo_sapiens	hsa-miR-6743-5p	AAGGGGCAGGGACGGGUGGCCC	SLC6A4	TCTAAAATTCATACAGTGCCCTTGTATTCATTTATGCAGTGTTTATAAATATTTCAAGTTAGATTGTGAGATATTAATAAATGATTTA	AAGGGGCAGGGACGGGUGGCCCTCTAAAATTCATACAGTGCCCTTGTATTCATTTATGCAGTGTTTATAAATATTTCAAGTTAGATTGTGAGATATTAATAAATGATTTA	0
662	homo_sapiens	hsa-miR-489-3p	GUGACAUCACAUAUACGGCAGC	SLC6A4	CCTGTGCTGAAGTGGGAGCTGCAGGCTTCAGCCCCGACTGTAGGGGCAGCTGTAGGGCTGCTGCAACATCCCCCTATAGGAAGTGAGG	GUGACAUCACAUAUACGGCAGCCCTGTGCTGAAGTGGGAGCTGCAGGCTTCAGCCCCGACTGTAGGGGCAGCTGTAGGGCTGCTGCAACATCCCCCTATAGGAAGTGAGG	0
665	homo_sapiens	hsa-miR-3136-3p	UGGCCCAACCUAUUCAGUUAGU	CRYZ	TGGTGAGGGTCAAATATTTTTGTTAATTAAGCTCACAAATTTGATAAATTAAGAATTATCTGCATTTGTCTCGTAACATAATAATGTG	UGGCCCAACCUAUUCAGUUAGUTGGTGAGGGTCAAATATTTTTGTTAATTAAGCTCACAAATTTGATAAATTAAGAATTATCTGCATTTGTCTCGTAACATAATAATGTG	0
666	homo_sapiens	hsa-miR-16-5p	UAGCAGCACGUAAAUAUUGGCG	CRYZ	GGAATCTGAAGAAGCCCACGCAGATTTTAATTCCCACTCTAGATTCTGGTAAGTGGTTTTAAAAACTCTCCTTAGTTGTTTAGACAGC	UAGCAGCACGUAAAUAUUGGCGGGAATCTGAAGAAGCCCACGCAGATTTTAATTCCCACTCTAGATTCTGGTAAGTGGTTTTAAAAACTCTCCTTAGTTGTTTAGACAGC	0
667	homo_sapiens	hsa-miR-4313	AGCCCCCUGGCCCCAAACCC	CRYZ	CTTCCCTGGTGCTAGACTTTCATCCTGATCAGTCTCATATACTCTTGTGGCTCCCTTACTACCCATATACTGTTGATTTCCAAAACTG	AGCCCCCUGGCCCCAAACCCCTTCCCTGGTGCTAGACTTTCATCCTGATCAGTCTCATATACTCTTGTGGCTCCCTTACTACCCATATACTGTTGATTTCCAAAACTG	0
668	homo_sapiens	hsa-miR-210-5p	AGCCCCUGCCCACCGCACACUG	CRYZ	TCATCATAGTAGGAAATAACATGTTAGTTGTCATTTGGCATGAGTGTGCATTCCAGTAATTCTTAATTGATATTTGATTAATTCCATA	AGCCCCUGCCCACCGCACACUGTCATCATAGTAGGAAATAACATGTTAGTTGTCATTTGGCATGAGTGTGCATTCCAGTAATTCTTAATTGATATTTGATTAATTCCATA	0
669	homo_sapiens	hsa-miR-6735-3p	AGGCCUGUGGCUCCUCCCUCAG	CRYZ	CTGTGTAGTGGGGATTGCTCTAAAGTAGAGATAATACATGCCCACCTCACTAGCTGTTGTGAAGATGAAATTAGATAACACTCCAGAG	AGGCCUGUGGCUCCUCCCUCAGCTGTGTAGTGGGGATTGCTCTAAAGTAGAGATAATACATGCCCACCTCACTAGCTGTTGTGAAGATGAAATTAGATAACACTCCAGAG	0
671	homo_sapiens	hsa-miR-6823-3p	UGAGCCUCUCCUUCCCUCCAG	CRYZ	GCAGGAGCTGGTGGTGAAAAACTGATCTCGCATGTTCAGAAACTGCACAAGCTCTACCACATCCTCGTCAACACTGCCCTTCCGGCTG	UGAGCCUCUCCUUCCCUCCAGGCAGGAGCTGGTGGTGAAAAACTGATCTCGCATGTTCAGAAACTGCACAAGCTCTACCACATCCTCGTCAACACTGCCCTTCCGGCTG	0
673	homo_sapiens	hsa-miR-1245b-3p	UCAGAUGAUCUAAAGGCCUAUA	DCAF5	GAGGATGTCTTCTATAAAAAAGACCTAAAATGGTTGACAGCTCCTTAATTCGCTTTATCCCAAGTGCAAAGTGATCTCTCCTGATGCC	UCAGAUGAUCUAAAGGCCUAUAGAGGATGTCTTCTATAAAAAAGACCTAAAATGGTTGACAGCTCCTTAATTCGCTTTATCCCAAGTGCAAAGTGATCTCTCCTGATGCC	0
674	homo_sapiens	hsa-miR-4710	GGGUGAGGGCAGGUGGUU	DCAF5	CGAATTGAATTGGAAGATACAGATTCAGAGAATTCCTCCTCAGAGAAGAAATTAAAAACATGATAAATACAAAGGGAAAACAAAAAGC	GGGUGAGGGCAGGUGGUUCGAATTGAATTGGAAGATACAGATTCAGAGAATTCCTCCTCAGAGAAGAAATTAAAAACATGATAAATACAAAGGGAAAACAAAAAGC	0
675	homo_sapiens	hsa-miR-551b-3p	GCGACCCAUACUUGGUUUCAG	DCAF5	GGCCACAGTGGCCTCAAAAGGCAACGAATTGAATTGGAAGATACAGATTCAGAGAATTCCTCCTCAGAGAAGAAATTAAAAACATGAT	GCGACCCAUACUUGGUUUCAGGGCCACAGTGGCCTCAAAAGGCAACGAATTGAATTGGAAGATACAGATTCAGAGAATTCCTCCTCAGAGAAGAAATTAAAAACATGAT	0
676	homo_sapiens	hsa-miR-147a	GUGUGUGGAAAUGCUUCUGC	DCAF5	GCGAGCGCTCAGGCTACACTGACTCAGAGTCTTCGGCCTCATTGCCTCGCTCCCCGCCTCCCACAGTAGATGAGTCTGCCGACAACGC	GUGUGUGGAAAUGCUUCUGCGCGAGCGCTCAGGCTACACTGACTCAGAGTCTTCGGCCTCATTGCCTCGCTCCCCGCCTCCCACAGTAGATGAGTCTGCCGACAACGC	0
678	homo_sapiens	hsa-miR-3646	AAAAUGAAAUGAGCCCAGCCCA	DCAF5	TTTTTTGTTGACTCCTTAGGGACTAAGAAATGTAGCTAATTCATCATTGTCTTGTCTCCAAATCCTGGCACACAGTGAGAACACAATA	AAAAUGAAAUGAGCCCAGCCCATTTTTTGTTGACTCCTTAGGGACTAAGAAATGTAGCTAATTCATCATTGTCTTGTCTCCAAATCCTGGCACACAGTGAGAACACAATA	0
679	homo_sapiens	hsa-miR-6726-3p	CUCGCCCUGUCUCCCGCUAG	DCAF5	GCGGCGCGAGCGGCGGCGGCGGCGGTTCCAGCATGAAGAGGAGAGCTGGCCTGGGGGGCAGCATGAGGTCAGTGGTGGGCTTCTTGTC	CUCGCCCUGUCUCCCGCUAGGCGGCGCGAGCGGCGGCGGCGGCGGTTCCAGCATGAAGAGGAGAGCTGGCCTGGGGGGCAGCATGAGGTCAGTGGTGGGCTTCTTGTC	0
681	homo_sapiens	hsa-miR-150-5p	UCUCCCAACCCUUGUACCAGUG	SHC1	ATAAGGGAGAGTTGACCGTTTTCATCCTGGCCTCCTTTTGCTGTTTGGATGTTTCCACGGGTCTCACTTATACCAAAGGGAAAACTCT	UCUCCCAACCCUUGUACCAGUGATAAGGGAGAGTTGACCGTTTTCATCCTGGCCTCCTTTTGCTGTTTGGATGTTTCCACGGGTCTCACTTATACCAAAGGGAAAACTCT	0
684	homo_sapiens	hsa-miR-6083	CUUAUAUCAGAGGCUGUGGG	SHC1	TTTTGGCCTTGTGGATAAGGGAGAGTTGACCGTTTTCATCCTGGCCTCCTTTTGCTGTTTGGATGTTTCCACGGGTCTCACTTATACC	CUUAUAUCAGAGGCUGUGGGTTTTGGCCTTGTGGATAAGGGAGAGTTGACCGTTTTCATCCTGGCCTCCTTTTGCTGTTTGGATGTTTCCACGGGTCTCACTTATACC	0
685	homo_sapiens	hsa-miR-4493	AGAAGGCCUUUCCAUCUCUGU	SHC1	TTGTGGATAAGGGAGAGTTGACCGTTTTCATCCTGGCCTCCTTTTGCTGTTTGGATGTTTCCACGGGTCTCACTTATACCAAAGGGAA	AGAAGGCCUUUCCAUCUCUGUTTGTGGATAAGGGAGAGTTGACCGTTTTCATCCTGGCCTCCTTTTGCTGTTTGGATGTTTCCACGGGTCTCACTTATACCAAAGGGAA	0
686	homo_sapiens	hsa-miR-548ba	AAAGGUAACUGUGAUUUUUGCU	SHC1	CAGTCGGTGTCCATGGCTGAGCAGCTCCGAGGGGAGCCCTGGTTCCATGGGAAGCTGAGCCGGCGGGAGGCTGAGGCACTGCTGCAGC	AAAGGUAACUGUGAUUUUUGCUCAGTCGGTGTCCATGGCTGAGCAGCTCCGAGGGGAGCCCTGGTTCCATGGGAAGCTGAGCCGGCGGGAGGCTGAGGCACTGCTGCAGC	0
687	homo_sapiens	hsa-miR-4635	UCUUGAAGUCAGAACCCGCAA	SHC1	GAGGAGGAAGAGCCACCTGACCATCAGTACTATAATGACTTCCCGGGGAAGGAACCCCCCTTGGGGGGGGTGGTAGACATGAGGCTTC	UCUUGAAGUCAGAACCCGCAAGAGGAGGAAGAGCCACCTGACCATCAGTACTATAATGACTTCCCGGGGAAGGAACCCCCCTTGGGGGGGGTGGTAGACATGAGGCTTC	0
688	homo_sapiens	hsa-miR-1245b-5p	UAGGCCUUUAGAUCACUUAAA	SHC1	CCTCCCTTTCCTCAGCAGGCAGAGAGCTTTTTGATGATCCCTCCTATGTCAACGTCCAGAACCTAGACAAGGCCCGGCAAGCAGTGGG	UAGGCCUUUAGAUCACUUAAACCTCCCTTTCCTCAGCAGGCAGAGAGCTTTTTGATGATCCCTCCTATGTCAACGTCCAGAACCTAGACAAGGCCCGGCAAGCAGTGGG	0
690	homo_sapiens	hsa-miR-7845-5p	AAGGGACAGGGAGGGUCGUGG	SHC1	CAGTGGCGTGATCCGGCACCAAATCGGCCCGCGGTGCGGTGCGGAGACTCCATGAGGCCCTGGTGAGTCTTGACTTTTTTCTCCTTAG	AAGGGACAGGGAGGGUCGUGGCAGTGGCGTGATCCGGCACCAAATCGGCCCGCGGTGCGGTGCGGAGACTCCATGAGGCCCTGGTGAGTCTTGACTTTTTTCTCCTTAG	0
691	homo_sapiens	hsa-miR-1262	AUGGGUGAAUUUGUAGAAGGAU	SHC1	AGACCCTGGGCCCTACCTTAGCCCTGTAGCCGCCCGCTCAGCTCTATCCTGGGGAGGAGTAACCTGAAATTTGCTGGAATGCCAATCA	AUGGGUGAAUUUGUAGAAGGAUAGACCCTGGGCCCTACCTTAGCCCTGTAGCCGCCCGCTCAGCTCTATCCTGGGGAGGAGTAACCTGAAATTTGCTGGAATGCCAATCA	0
692	homo_sapiens	hsa-miR-6755-3p	UGUUGUCAUGUUUUUUCCCUAG	C1orf21	GCGGCCGCTGCTTCTTTCACACTTTAGTTGGGAGCTGCGCGCCGCGCTCAGTTACTGGAGAGCTGGCCGCGCGCCGCCGCCTCCCGCA	UGUUGUCAUGUUUUUUCCCUAGGCGGCCGCTGCTTCTTTCACACTTTAGTTGGGAGCTGCGCGCCGCGCTCAGTTACTGGAGAGCTGGCCGCGCGCCGCCGCCTCCCGCA	0
694	homo_sapiens	hsa-miR-519c-3p	AAAGUGCAUCUUUUUAGAGGAU	C1orf21	ACAGTGGAACCAGAGGCTCTATTTCTTAATCTGGGTGGTAATTACATGAATGTTCAATTGTTATTTTGCAAAAAAAATGTACAAATAA	AAAGUGCAUCUUUUUAGAGGAUACAGTGGAACCAGAGGCTCTATTTCTTAATCTGGGTGGTAATTACATGAATGTTCAATTGTTATTTTGCAAAAAAAATGTACAAATAA	0
695	homo_sapiens	hsa-miR-5047	UUGCAGCUGCGGUUGUAAGGU	C1orf21	TCCAGGTATGCAGCAAAATTCTGCAATTTCACCTTAAAGATACTGTTGGTTTTACAGATGCTCTCCAACCTATTTTCTATAAGATGAG	UUGCAGCUGCGGUUGUAAGGUTCCAGGTATGCAGCAAAATTCTGCAATTTCACCTTAAAGATACTGTTGGTTTTACAGATGCTCTCCAACCTATTTTCTATAAGATGAG	0
696	homo_sapiens	hsa-miR-589-5p	UGAGAACCACGUCUGCUCUGAG	C1orf21	CTTAAAACTAATAAAGAGGTTCCGGGATTAGTTCATCAACCCAGAGCAAAGTAAGTTCTAGTTTCTGTTTTCCTTATATAGTCGGCCT	UGAGAACCACGUCUGCUCUGAGCTTAAAACTAATAAAGAGGTTCCGGGATTAGTTCATCAACCCAGAGCAAAGTAAGTTCTAGTTTCTGTTTTCCTTATATAGTCGGCCT	0
697	homo_sapiens	hsa-miR-4513	AGACUGACGGCUGGAGGCCCAU	DPY19L3	TTAATCTAATATGTCATGATCTTTAACCTAAACTGTGGTGTCTAATGACTAGTTGCTTGTAAAAATAAACAAACACCTTCAAAGCCAA	AGACUGACGGCUGGAGGCCCAUTTAATCTAATATGTCATGATCTTTAACCTAAACTGTGGTGTCTAATGACTAGTTGCTTGTAAAAATAAACAAACACCTTCAAAGCCAA	0
698	homo_sapiens	hsa-miR-577	UAGAUAAAAUAUUGGUACCUG	DPY19L3	AAATCTTTTTTTTTTTTTTTTTTTTTGAGACAGAGTTTCACTCCATCACCCAGGCTGGAGTGCAGTGCCGGGATCTCAGCTGACTGCA	UAGAUAAAAUAUUGGUACCUGAAATCTTTTTTTTTTTTTTTTTTTTTGAGACAGAGTTTCACTCCATCACCCAGGCTGGAGTGCAGTGCCGGGATCTCAGCTGACTGCA	0
699	homo_sapiens	hsa-miR-5685	ACAGCCCAGCAGUUAUCACGGG	DPY19L3	GAGGACGGCTGAGGCCGCAGGTCTGTGGCGGCGCGCCGGGACGCGCGGGCGAGGGTCTACCGAGAGGGCGGGCGGGCGCCGGCGGAAC	ACAGCCCAGCAGUUAUCACGGGGAGGACGGCTGAGGCCGCAGGTCTGTGGCGGCGCGCCGGGACGCGCGGGCGAGGGTCTACCGAGAGGGCGGGCGGGCGCCGGCGGAAC	0
700	homo_sapiens	hsa-miR-6759-5p	UUGUGGGUGGGCAGAAGUCUGU	DPY19L3	CTTGTGGCAATTGATTTTCTGTTTTAACACCCTTTGGGTAAAATCTTGCAAAGAGCTTTTATAATTTGTTTTACTGAATTGTATGGAG	UUGUGGGUGGGCAGAAGUCUGUCTTGTGGCAATTGATTTTCTGTTTTAACACCCTTTGGGTAAAATCTTGCAAAGAGCTTTTATAATTTGTTTTACTGAATTGTATGGAG	0
701	homo_sapiens	hsa-miR-4441	ACAGGGAGGAGAUUGUA	DPY19L3	AGCTGGGGCGCGTGCCTGAACTTCCCGGCTGCCCCTGTCCTTGGAGACCTACCTGATGGGGACGCCAGGTGTGCAGGGGCGTGGCGCG	ACAGGGAGGAGAUUGUAAGCTGGGGCGCGTGCCTGAACTTCCCGGCTGCCCCTGTCCTTGGAGACCTACCTGATGGGGACGCCAGGTGTGCAGGGGCGTGGCGCG	0
704	homo_sapiens	hsa-miR-5697	UCAAGUAGUUUCAUGAUAAAGG	DPY19L3	CCCTTTGGGTAAAATCTTGCAAAGAGCTTTTATAATTTGTTTTACTGAATTGTATGGAGATTGTATACCAAGTAAAGCTCTTTTAAAT	UCAAGUAGUUUCAUGAUAAAGGCCCTTTGGGTAAAATCTTGCAAAGAGCTTTTATAATTTGTTTTACTGAATTGTATGGAGATTGTATACCAAGTAAAGCTCTTTTAAAT	0
705	homo_sapiens	hsa-miR-6740-3p	UGUCUUCUCUCCUCCCAAACAG	DPY19L3	GGTTACATCACATAGTTAACTCCCTGGCAGTCAAGTAGCATTTGCCACATTGCATTTTTATGTCTTTTTGAAGGTTTATCAGATATAT	UGUCUUCUCUCCUCCCAAACAGGGTTACATCACATAGTTAACTCCCTGGCAGTCAAGTAGCATTTGCCACATTGCATTTTTATGTCTTTTTGAAGGTTTATCAGATATAT	0
706	homo_sapiens	hsa-miR-4467	UGGCGGCGGUAGUUAUGGGCUU	DPY19L3	CAGCTATATCTCATGAAGAAAGGAAAATACCCATTTGGAGAGGAAAACCGATTCAATAAATAAATTTCAAACCACTGACAGAAATGGC	UGGCGGCGGUAGUUAUGGGCUUCAGCTATATCTCATGAAGAAAGGAAAATACCCATTTGGAGAGGAAAACCGATTCAATAAATAAATTTCAAACCACTGACAGAAATGGC	0
708	homo_sapiens	hsa-miR-4769-3p	UCUGCCAUCCUCCCUCCCCUAC	DPY19L3	CTGTTTTAACACCCTTTGGGTAAAATCTTGCAAAGAGCTTTTATAATTTGTTTTACTGAATTGTATGGAGATTGTATACCAAGTAAAG	UCUGCCAUCCUCCCUCCCCUACCTGTTTTAACACCCTTTGGGTAAAATCTTGCAAAGAGCTTTTATAATTTGTTTTACTGAATTGTATGGAGATTGTATACCAAGTAAAG	0
709	homo_sapiens	ath-miR169f-5p	UGAGCCAAGGAUGACUUGCCG	FAM161A	ATTACTTTTTACTATTATTATATTGTAAACTCCTTGGGATTTGGCACCATTTAAAAATTCATCTTTGTATTCCCTTAATATTTGGAAC	UGAGCCAAGGAUGACUUGCCGATTACTTTTTACTATTATTATATTGTAAACTCCTTGGGATTTGGCACCATTTAAAAATTCATCTTTGTATTCCCTTAATATTTGGAAC	0
710	homo_sapiens	bdi-miR156b-5p	UGACAGAAGAGAGUGAGCAC	FAM161A	ATTATATTGTAAACTCCTTGGGATTTGGCACCATTTAAAAATTCATCTTTGTATTCCCTTAATATTTGGAACAGTATTGTACATATGG	UGACAGAAGAGAGUGAGCACATTATATTGTAAACTCCTTGGGATTTGGCACCATTTAAAAATTCATCTTTGTATTCCCTTAATATTTGGAACAGTATTGTACATATGG	0
712	homo_sapiens	nta-miR6155	UAAGGUUGCCUUGCUCUUGCA	FAM161A	TATTATATTGTAAACTCCTTGGGATTTGGCACCATTTAAAAATTCATCTTTGTATTCCCTTAATATTTGGAACAGTATTGTACATATG	UAAGGUUGCCUUGCUCUUGCATATTATATTGTAAACTCCTTGGGATTTGGCACCATTTAAAAATTCATCTTTGTATTCCCTTAATATTTGGAACAGTATTGTACATATG	0
713	homo_sapiens	dqu-miR-92a-3p	UAUUGCACUUGUCCCGGCCUAU	FAM161A	CCCTAAAAGCACTAGGAATATCTGATGAGTTTGTTTCAAAGAAAGGCCAAAGTGGAAAAGTACTTGAGTACTTCAACAATCAAGAGAC	UAUUGCACUUGUCCCGGCCUAUCCCTAAAAGCACTAGGAATATCTGATGAGTTTGTTTCAAAGAAAGGCCAAAGTGGAAAAGTACTTGAGTACTTCAACAATCAAGAGAC	0
715	homo_sapiens	dqu-miR-3783-3p	UACUUUCAAUUGUUUGAUGAG	FAM161A	TACATATGTAAGTTCTTATTTCTTAGATGATCTTTTAAAATTCCATTGCTTTTCTTTAATTTTAGAAAGAGCGAAAAGGAAAGGATGA	UACUUUCAAUUGUUUGAUGAGTACATATGTAAGTTCTTATTTCTTAGATGATCTTTTAAAATTCCATTGCTTTTCTTTAATTTTAGAAAGAGCGAAAAGGAAAGGATGA	0
716	homo_sapiens	hsa-miR-299-3p	UAUGUGGGAUGGUAAACCGCUU	EDEM3	GTGGGCTAAAGTAAGGATTTTGTTCTAAGAAATCACTGAAAGTTTTTCAACAAGTCAGTAGCATGCACAAAGGTAATGCTAAGTGAAT	UAUGUGGGAUGGUAAACCGCUUGTGGGCTAAAGTAAGGATTTTGTTCTAAGAAATCACTGAAAGTTTTTCAACAAGTCAGTAGCATGCACAAAGGTAATGCTAAGTGAAT	0
717	homo_sapiens	hsa-miR-1228-3p	UCACACCUGCCUCGCCCCCC	EDEM3	TGTGATGTAAAAGTCTGGGCAAAATGTATATAATCCTGTATATAATTATGTATTTGATTATAATTACTGATTGTAAAGATTTAATAAA	UCACACCUGCCUCGCCCCCCTGTGATGTAAAAGTCTGGGCAAAATGTATATAATCCTGTATATAATTATGTATTTGATTATAATTACTGATTGTAAAGATTTAATAAA	0
719	homo_sapiens	hsa-miR-432-3p	CUGGAUGGCUCCUCCAUGUCU	EDEM3	CGTGAACCCGGGAGGCGGAGCTTGCAGTGAGTCGAGATCGCGCCACTGCACTCCAGCCTGGGCGACAGAGCGAAACTCCGTCTCAAAA	CUGGAUGGCUCCUCCAUGUCUCGTGAACCCGGGAGGCGGAGCTTGCAGTGAGTCGAGATCGCGCCACTGCACTCCAGCCTGGGCGACAGAGCGAAACTCCGTCTCAAAA	0
720	homo_sapiens	hsa-miR-8068	UGUUUGUUGUAAGGAUCGUUGU	EDEM3	TAGGTTACAAACTTTTACCGGCTTTCAACACTACCAGTGGCCTTCCTTATCCAAGAGTAAGTACTTCTGAAAAATATGAGTCTTTATA	UGUUUGUUGUAAGGAUCGUUGUTAGGTTACAAACTTTTACCGGCTTTCAACACTACCAGTGGCCTTCCTTATCCAAGAGTAAGTACTTCTGAAAAATATGAGTCTTTATA	0
721	homo_sapiens	hsa-miR-376b-3p	AUCAUAGAGGAAAAUCCAUGUU	EDEM3	GAAACTATGTACTGTGATGTAAAAGTCTGGGCAAAATGTATATAATCCTGTATATAATTATGTATTTGATTATAATTACTGATTGTAA	AUCAUAGAGGAAAAUCCAUGUUGAAACTATGTACTGTGATGTAAAAGTCTGGGCAAAATGTATATAATCCTGTATATAATTATGTATTTGATTATAATTACTGATTGTAA	0
722	homo_sapiens	hsa-miR-4295	CAGUGCAAUGUUUUCCUU	RASEF	CCCGGGCGCACCCCACCGCTCCCGGGACCTGTTGGGGGCTGGCCCGAACCGTCGTCGAAGGGAGCCGCTCGGCCACCCCCGACGTTCC	CAGUGCAAUGUUUUCCUUCCCGGGCGCACCCCACCGCTCCCGGGACCTGTTGGGGGCTGGCCCGAACCGTCGTCGAAGGGAGCCGCTCGGCCACCCCCGACGTTCC	0
723	homo_sapiens	hsa-miR-431-3p	CAGGUCGUCUUGCAGGGCUUCU	RASEF	CAACAGACCTGCAGCTGAGGGTCCTGTCTGTTAGAAGGAAAACTAACAACCAGAAAGGACATCTACACCGAAAACCCATCTGTACATC	CAGGUCGUCUUGCAGGGCUUCUCAACAGACCTGCAGCTGAGGGTCCTGTCTGTTAGAAGGAAAACTAACAACCAGAAAGGACATCTACACCGAAAACCCATCTGTACATC	0
724	homo_sapiens	mmu-miR-6954-3p	UGCAGCCAGCUCUUCCCCUAG	ITLN1	GGAGAAAGCTGCACTCTGTTGAGCTCCAGGGCGCAGTGGAGGGAGGGAGTGAAGGAGCTCTCTGTACCCAAGGAAAGTGCAGCTGAGA	UGCAGCCAGCUCUUCCCCUAGGGAGAAAGCTGCACTCTGTTGAGCTCCAGGGCGCAGTGGAGGGAGGGAGTGAAGGAGCTCTCTGTACCCAAGGAAAGTGCAGCTGAGA	0
725	homo_sapiens	hpo-miR-10036-2-5p	UACGGUAACCGUAGAGCUCAUC	ITLN1	TCCTTGAATGCTGTTTTCTGCCTCTTGTTTTCAGGGGAATTCACTGCGGGATTTGTTCAGTTCAGGGTATTTAATAACGAGAGAGCAG	UACGGUAACCGUAGAGCUCAUCTCCTTGAATGCTGTTTTCTGCCTCTTGTTTTCAGGGGAATTCACTGCGGGATTTGTTCAGTTCAGGGTATTTAATAACGAGAGAGCAG	0
728	homo_sapiens	hsa-miR-182-3p	UGGUUCUAGACUUGCCAACUA	TYW3	AGCAGTACCCGGCTTATCCTACGACTTCACCTGAAATGCTATAGTTATCCCTACTTTTTTACCAGTTTCTCCCAGAAGCACCTGCTTA	UGGUUCUAGACUUGCCAACUAAGCAGTACCCGGCTTATCCTACGACTTCACCTGAAATGCTATAGTTATCCCTACTTTTTTACCAGTTTCTCCCAGAAGCACCTGCTTA	0
729	homo_sapiens	hsa-miR-548ad-5p	AAAAGUAAUUGUGGUUUUUG	TYW3	GCTGTCCGGAGTACACATGGCTTAGAAGTTCCATTAAGCCATAAGGGAAAACTGATGGTGACAGAGGAATATATTGACTTCCTGTTAA	AAAAGUAAUUGUGGUUUUUGGCTGTCCGGAGTACACATGGCTTAGAAGTTCCATTAAGCCATAAGGGAAAACTGATGGTGACAGAGGAATATATTGACTTCCTGTTAA	0
730	homo_sapiens	hsa-miR-4522	UGACUCUGCCUGUAGGCCGGU	TYW3	GTACACACAGATATAATAGTAGTACTTATTTCTTCACAGGTTTTACAACTGCCTACAGCATGCTTTGGAAAGGGAAACGATGACTAAC	UGACUCUGCCUGUAGGCCGGUGTACACACAGATATAATAGTAGTACTTATTTCTTCACAGGTTTTACAACTGCCTACAGCATGCTTTGGAAAGGGAAACGATGACTAAC	0
731	homo_sapiens	hsa-miR-518f-3p	GAAAGCGCUUCUCUUUAGAGG	TYW3	TTTTTTCCTTGTAGGCTGTCCGGAGTACACATGGCTTAGAAGTTCCATTAAGCCATAAGGGAAAACTGATGGTGACAGAGGAATATAT	GAAAGCGCUUCUCUUUAGAGGTTTTTTCCTTGTAGGCTGTCCGGAGTACACATGGCTTAGAAGTTCCATTAAGCCATAAGGGAAAACTGATGGTGACAGAGGAATATAT	0
733	homo_sapiens	hsa-miR-1233-5p	AGUGGGAGGCCAGGGCACGGCA	TYW3	AAGCATTATTACCAAAGAGTCAAAAAGTTTTAAGAAATTAAAGTTTATAAACCAAATGTTCATTGTGAGCCAAGGTTAATTTATTGAA	AGUGGGAGGCCAGGGCACGGCAAAGCATTATTACCAAAGAGTCAAAAAGTTTTAAGAAATTAAAGTTTATAAACCAAATGTTCATTGTGAGCCAAGGTTAATTTATTGAA	0
734	homo_sapiens	hsa-miR-5580-5p	UGCUGGCUCAUUUCAUAUGUGU	TYW3	TTTGTACAGCTGTACAATAAGCTAAGCATTATTACCAAAGAGTCAAAAAGTTTTAAGAAATTAAAGTTTATAAACCAAATGTTCATTG	UGCUGGCUCAUUUCAUAUGUGUTTTGTACAGCTGTACAATAAGCTAAGCATTATTACCAAAGAGTCAAAAAGTTTTAAGAAATTAAAGTTTATAAACCAAATGTTCATTG	0
736	homo_sapiens	tgu-miR-196	UAGGUAGUUUCAUGUUGUUG	FGR	AGGTTGCAGAGCACTTCCCACCTCTCTGAATAGTGTGTATGTGTTGGTTTATTGATTCTGTAAATAAGTAAAATGACAATATGAATCC	UAGGUAGUUUCAUGUUGUUGAGGTTGCAGAGCACTTCCCACCTCTCTGAATAGTGTGTATGTGTTGGTTTATTGATTCTGTAAATAAGTAAAATGACAATATGAATCC	0
737	homo_sapiens	sfr-miR-317-5p	GGGUGCCACGCUGUGCUCUCU	FGR	CTTGTTTTACAGATGGGGCAAAAGGAGGCCCAGAGCTGATCTCTCATCCGCTCTGGCCCCAAGCACTATTTCTTCCTTTTCCACTTAG	GGGUGCCACGCUGUGCUCUCUCTTGTTTTACAGATGGGGCAAAAGGAGGCCCAGAGCTGATCTCTCATCCGCTCTGGCCCCAAGCACTATTTCTTCCTTTTCCACTTAG	0
738	homo_sapiens	ssc-miR-218	UUGUGCUUGAUCUAACCAUGU	FGR	ACGGCAGCACTAAGGTGGCGGTGAAGACGCTGAAGCCGGGCACCATGTCCCCGAAGGCCTTCCTGGAGGAGGCGCAGGTCATGAAGCT	UUGUGCUUGAUCUAACCAUGUACGGCAGCACTAAGGTGGCGGTGAAGACGCTGAAGCCGGGCACCATGTCCCCGAAGGCCTTCCTGGAGGAGGCGCAGGTCATGAAGCT	0
739	homo_sapiens	rno-miR-200a-3p	UAACACUGUCUGGUAACGAUGU	FGR	CCCAGTCTGAGAGGGGCAGGATCCTGTGACAGATGCAAGTGACAAAGAGAAACTTCTTGCCCTTTTAGGTGCCACTTCCCAGATGGGA	UAACACUGUCUGGUAACGAUGUCCCAGTCTGAGAGGGGCAGGATCCTGTGACAGATGCAAGTGACAAAGAGAAACTTCTTGCCCTTTTAGGTGCCACTTCCCAGATGGGA	0
740	homo_sapiens	oan-miR-7434-5p	GUUUCCGCUGUGCCAUUUG	FGR	TGTGGGGGACCCTTGCTCAATGACCTCCTGCCCTGTTGCTCAGAGGATACCGCTGCCAGAAAAGGGTTGGCTCATTGTGGGGCTTCCC	GUUUCCGCUGUGCCAUUUGTGTGGGGGACCCTTGCTCAATGACCTCCTGCCCTGTTGCTCAGAGGATACCGCTGCCAGAAAAGGGTTGGCTCATTGTGGGGCTTCCC	0
742	homo_sapiens	hsa-miR-648	AAGUGUGCAGGGCACUGGU	FAM129A	TATGCTTTGATAATGCATATGCTTACGTCTCCAGGAATTGGATCACATTCATAATACAGCAGTGGGCAATTATTCTTGATGTAATTGA	AAGUGUGCAGGGCACUGGUTATGCTTTGATAATGCATATGCTTACGTCTCCAGGAATTGGATCACATTCATAATACAGCAGTGGGCAATTATTCTTGATGTAATTGA	0
743	homo_sapiens	hsa-miR-30c-1-3p	CUGGGAGAGGGUUGUUUACUCC	FAM129A	GCGACGCCTCTTGCCTCCTGTCTCTCGCCTCTCGAAGGAAGTTTGCTCTTAATTTCAGAGCCGGGTTCGCCGTCGGATCAACCTCCAG	CUGGGAGAGGGUUGUUUACUCCGCGACGCCTCTTGCCTCCTGTCTCTCGCCTCTCGAAGGAAGTTTGCTCTTAATTTCAGAGCCGGGTTCGCCGTCGGATCAACCTCCAG	0
744	homo_sapiens	hsa-miR-21-3p	CAACACCAGUCGAUGGGCUGU	FAM129A	CAAATTAGGCTTAGACTGTGCAAAGGGCTTAGCTAAGTTATCGAGCTTAAAACCCGTCAATTAAACAAACATTATTTGAACAGTTACT	CAACACCAGUCGAUGGGCUGUCAAATTAGGCTTAGACTGTGCAAAGGGCTTAGCTAAGTTATCGAGCTTAAAACCCGTCAATTAAACAAACATTATTTGAACAGTTACT	0
745	homo_sapiens	hsa-miR-6785-3p	ACAUCGCCCCACCUUCCCCAG	FAM129A	GTCTTCTGCTGCGCAGATCCTGAGTAACCTGGTGATGGAGGAGCTCCTGCCCACTCTTCAGACAGACCTGCTGCCTAAGATGAAGGGG	ACAUCGCCCCACCUUCCCCAGGTCTTCTGCTGCGCAGATCCTGAGTAACCTGGTGATGGAGGAGCTCCTGCCCACTCTTCAGACAGACCTGCTGCCTAAGATGAAGGGG	0
746	homo_sapiens	hsa-miR-5100	UUCAGAUCCCAGCGGUGCCUCU	FAM129A	CCCCCGTGTTTTGTTAAAGTAATTCACTTGTTTGGCATTTTACTGGTTAGAATCTCATTTACTGCATACAATAAAAAACTCAAAGTTT	UUCAGAUCCCAGCGGUGCCUCUCCCCCGTGTTTTGTTAAAGTAATTCACTTGTTTGGCATTTTACTGGTTAGAATCTCATTTACTGCATACAATAAAAAACTCAAAGTTT	0
747	homo_sapiens	hsa-miR-1539	UCCUGCGCGUCCCAGAUGCCC	PHF19	GTCGTGTATTTAGCATTCATTCATCAAAGCCTCCGGATGCCTCCTACGTGCCCTGCACTATGCTGGTCTTGGTAATCCGTGGTCCCTA	UCCUGCGCGUCCCAGAUGCCCGTCGTGTATTTAGCATTCATTCATCAAAGCCTCCGGATGCCTCCTACGTGCCCTGCACTATGCTGGTCTTGGTAATCCGTGGTCCCTA	0
748	homo_sapiens	hsa-miR-6513-3p	UCAAGUGUCAUCUGUCCCUAG	PHF19	CATTACTGCCAACTGACCTTATAACCCTCTGCACCTTCAAAAAGATTCATGGTTTTTAATTGCTGCTTTTAATAACATTTGTTAAAGT	UCAAGUGUCAUCUGUCCCUAGCATTACTGCCAACTGACCTTATAACCCTCTGCACCTTCAAAAAGATTCATGGTTTTTAATTGCTGCTTTTAATAACATTTGTTAAAGT	0
749	homo_sapiens	hsa-miR-6890-5p	CAUGGGGUAGGGCAGAGUAGG	PHF19	GGTTGCGACCGCCCAAGCAGGGCCCCAGGGAGGTGAGGCAGGTCGAGAAGCACCCTGTGGAGGGGCGGGGTGGGGAGGAGGGAATAGT	CAUGGGGUAGGGCAGAGUAGGGGTTGCGACCGCCCAAGCAGGGCCCCAGGGAGGTGAGGCAGGTCGAGAAGCACCCTGTGGAGGGGCGGGGTGGGGAGGAGGGAATAGT	0
750	homo_sapiens	hsa-miR-6511a-3p	CCUCACCAUCCCUUCUGCCUGC	PHF19	CATTCTCATCATCTTCCTCTCCCACTTCTGATACAGATGGACAGTGGGCAGCCGAAAGAGGAAGCTGGCAGCCAAGGCATACATGCCC	CCUCACCAUCCCUUCUGCCUGCCATTCTCATCATCTTCCTCTCCCACTTCTGATACAGATGGACAGTGGGCAGCCGAAAGAGGAAGCTGGCAGCCAAGGCATACATGCCC	0
751	homo_sapiens	hsa-miR-411-3p	UAUGUAACACGGUCCACUAACC	PHF19	AGCCCTCAGTTAAAAGGATCCCTGCTGTGCAGGTCTGTCTGAAGGGGCTTTTTGCAGTAGAGCTTTCAGCATAACATCCCTGTTCCCA	UAUGUAACACGGUCCACUAACCAGCCCTCAGTTAAAAGGATCCCTGCTGTGCAGGTCTGTCTGAAGGGGCTTTTTGCAGTAGAGCTTTCAGCATAACATCCCTGTTCCCA	0
752	homo_sapiens	hsa-miR-4466	GGGUGCGGGCCGGCGGGG	PHF19	GGCAGCCTGTGTGGGAGGTGGATTTGATACTCGCTGTCTGACCCTTCCTCTCTCCTTCCTGTGTCCACAGAGTGACTTCACCTCAGCC	GGGUGCGGGCCGGCGGGGGGCAGCCTGTGTGGGAGGTGGATTTGATACTCGCTGTCTGACCCTTCCTCTCTCCTTCCTGTGTCCACAGAGTGACTTCACCTCAGCC	0
753	homo_sapiens	hsa-miR-6134	UGAGGUGGUAGGAUGUAGA	PHF19	TGTTCAGAGCCTGTCTCCCCAACTGCTGTGACCCCCGCCCCTGCGGCGCCTCCCTCTGGGCCACCCTAGGGCCCTCAGGCTCTGACGG	UGAGGUGGUAGGAUGUAGATGTTCAGAGCCTGTCTCCCCAACTGCTGTGACCCCCGCCCCTGCGGCGCCTCCCTCTGGGCCACCCTAGGGCCCTCAGGCTCTGACGG	0
754	homo_sapiens	hsa-miR-4494	CCAGACUGUGGCUGACCAGAGG	PHF19	GGGTTGCGACCGCCCAAGCAGGGCCCCAGGGAGGTGAGGCAGGTCGAGAAGCACCCTGTGGAGGGGCGGGGTGGGGAGGAGGGAATAG	CCAGACUGUGGCUGACCAGAGGGGGTTGCGACCGCCCAAGCAGGGCCCCAGGGAGGTGAGGCAGGTCGAGAAGCACCCTGTGGAGGGGCGGGGTGGGGAGGAGGGAATAG	0
755	homo_sapiens	hsa-miR-514a-3p	AUUGACACUUCUGUGAGUAGA	PHF19	AAGCTGTGACCCTGGCTGAGCAGGCTGCCACCTCACCTGGTCCCACCTCCTTGCCCCCTTGCCCAGGGTGGATGTGGTTCACCTGGCC	AUUGACACUUCUGUGAGUAGAAAGCTGTGACCCTGGCTGAGCAGGCTGCCACCTCACCTGGTCCCACCTCCTTGCCCCCTTGCCCAGGGTGGATGTGGTTCACCTGGCC	0
756	homo_sapiens	hsa-miR-4433a-5p	CGUCCCACCCCCCACUCCUGU	PHF19	CAACCCTGCCCCTGTCTCTCAGCCTGGACCCAGAAAGCTGTGACCCTGGCTGAGCAGGCTGCCACCTCACCTGGTCCCACCTCCTTGC	CGUCCCACCCCCCACUCCUGUCAACCCTGCCCCTGTCTCTCAGCCTGGACCCAGAAAGCTGTGACCCTGGCTGAGCAGGCTGCCACCTCACCTGGTCCCACCTCCTTGC	0
757	homo_sapiens	hsa-miR-3117-3p	AUAGGACUCAUAUAGUGCCAG	PHF19	CCGAACGCCTCCGGGGGGTGAGACTCCTGCGGAGCGGGGCTCTCGGGGGTGGGGACCGGGGGTGCAGGTTACCTGCGGGGCAGAGGGG	AUAGGACUCAUAUAGUGCCAGCCGAACGCCTCCGGGGGGTGAGACTCCTGCGGAGCGGGGCTCTCGGGGGTGGGGACCGGGGGTGCAGGTTACCTGCGGGGCAGAGGGG	0
758	homo_sapiens	hsa-miR-4478	GAGGCUGAGCUGAGGAG	PHF19	GGCAGCCGCGGGCCGAGCGCAGCCGCCTCCGCCACCGATGCGCCTGGTGGCCAGACTCCAAGTGGGACCGGCGGACACGCAGCCTCGC	GAGGCUGAGCUGAGGAGGGCAGCCGCGGGCCGAGCGCAGCCGCCTCCGCCACCGATGCGCCTGGTGGCCAGACTCCAAGTGGGACCGGCGGACACGCAGCCTCGC	0
759	homo_sapiens	hsa-miR-6504-3p	CAUUACAGCACAGCCAUUCU	PHF19	AATCTGGGTTGGGTATCATCCCTGCCTTCAGAAAGCTGACATCTCTCCCTTGCAGAGATGGCAAGTCAGGGCCATCTTTGCCACCATT	CAUUACAGCACAGCCAUUCUAATCTGGGTTGGGTATCATCCCTGCCTTCAGAAAGCTGACATCTCTCCCTTGCAGAGATGGCAAGTCAGGGCCATCTTTGCCACCATT	0
760	homo_sapiens	hsa-miR-7110-5p	UGGGGGUGUGGGGAGAGAGAG	PHF19	TCTGGATGCATGTGCCTGGGGAGGCACCTTTTCTTTTTCTGCCCACTATACCTTCTCCACACCTTCCCACCCCTACTGCTCCTGAGGA	UGGGGGUGUGGGGAGAGAGAGTCTGGATGCATGTGCCTGGGGAGGCACCTTTTCTTTTTCTGCCCACTATACCTTCTCCACACCTTCCCACCCCTACTGCTCCTGAGGA	0
761	homo_sapiens	hsa-miR-4760-3p	AAAUUCAUGUUCAAUCUAAACC	ILF3	TAAGTGAAGATTTTATTTTAAAAACCAGTGGGAAAGAGTGGGGGGTTTCTTTTTATGTCTGGGTCATTCAGGCAGTACATCTGAATTA	AAAUUCAUGUUCAAUCUAAACCTAAGTGAAGATTTTATTTTAAAAACCAGTGGGAAAGAGTGGGGGGTTTCTTTTTATGTCTGGGTCATTCAGGCAGTACATCTGAATTA	0
762	homo_sapiens	hsa-miR-4283	UGGGGCUCAGCGAGUUU	ILF3	CATGATGTATTTTTTTTTTAGAAAGTTATTGTTTGAGAATAATGTCTTTTTATACCAGGAAAATAGTTATCCTGAATGACGTTGAAAA	UGGGGCUCAGCGAGUUUCATGATGTATTTTTTTTTTAGAAAGTTATTGTTTGAGAATAATGTCTTTTTATACCAGGAAAATAGTTATCCTGAATGACGTTGAAAA	0
763	homo_sapiens	hsa-miR-8083	CAGGACUUGACGGCUGCAACU	ILF3	AACTTGGTCCTATTGAAGTTCACAATAAGTGGAAAACAATTTTTTCAGAGAATGTATTTTTGTGCAGAATTGCACAGAATTCTAGAGA	CAGGACUUGACGGCUGCAACUAACTTGGTCCTATTGAAGTTCACAATAAGTGGAAAACAATTTTTTCAGAGAATGTATTTTTGTGCAGAATTGCACAGAATTCTAGAGA	0
764	homo_sapiens	hsa-miR-588	UUGGCCACAAUGGGUUAGAAC	ILF3	TTTTGGGGGCAGACCCCGGCGGGCTGTGGCAGGAGGGCGGCGGCGGCGGCTGCGGTCGAAGAAGGGGACGCCGACAAGGTAAGCGTCA	UUGGCCACAAUGGGUUAGAACTTTTGGGGGCAGACCCCGGCGGGCTGTGGCAGGAGGGCGGCGGCGGCGGCTGCGGTCGAAGAAGGGGACGCCGACAAGGTAAGCGTCA	0
765	homo_sapiens	hsa-miR-3689d	GGGAGGUGUGAUCUCACACUCG	ILF3	TGGGGACCTCTGGGTTGTGGTCAGACTGAATTCCTCACTGAGCTGGGTGTTGGTCTGTCCCTCAGGGAACAGAAGACGGAGCACATGA	GGGAGGUGUGAUCUCACACUCGTGGGGACCTCTGGGTTGTGGTCAGACTGAATTCCTCACTGAGCTGGGTGTTGGTCTGTCCCTCAGGGAACAGAAGACGGAGCACATGA	0
766	homo_sapiens	hsa-miR-5590-3p	AAUAAAGUUCAUGUAUGGCAA	ILF3	TCGCGGAGAGGCGGACCCCCTCCTTGGAAGCCCCTTCCCACGCGGATTGCTGAGGAAGCCTTTGTGGGTTCGTCGGGTTTCCAAATCT	AAUAAAGUUCAUGUAUGGCAATCGCGGAGAGGCGGACCCCCTCCTTGGAAGCCCCTTCCCACGCGGATTGCTGAGGAAGCCTTTGTGGGTTCGTCGGGTTTCCAAATCT	0
767	homo_sapiens	hsa-miR-6825-5p	UGGGGAGGUGUGGAGUCAGCAU	ILF3	CGACTGGATAGACGAGCAGGAAAAGGGTAGCAGCGAGCAGGCAGAGTCCGATAACATGGATGTGCCCCCAGAGGACGACAGTAAAGAA	UGGGGAGGUGUGGAGUCAGCAUCGACTGGATAGACGAGCAGGAAAAGGGTAGCAGCGAGCAGGCAGAGTCCGATAACATGGATGTGCCCCCAGAGGACGACAGTAAAGAA	0
768	homo_sapiens	hsa-miR-6888-3p	AUCUGUCUCGAUUGUUUCCAG	ILF3	TGAAAAGATAAGCAAAAGTTTGATTTCCAGACACTACAGAAGAAGTAAAAATGGTAAGTTTGTTTTTGATCACAGATACTGTTTCTTC	AUCUGUCUCGAUUGUUUCCAGTGAAAAGATAAGCAAAAGTTTGATTTCCAGACACTACAGAAGAAGTAAAAATGGTAAGTTTGTTTTTGATCACAGATACTGTTTCTTC	0
769	homo_sapiens	hsa-miR-4535	GUGGACCUGGCUGGGAC	ILF3	GTGCCCTGGGCGGTGCCTCAGACTGAAGAGCCTGTGTTTTGTTCCCCTAGGCCAGAGCCAACGGGCTGAAGTCTTGTGTCATTGTGAT	GUGGACCUGGCUGGGACGTGCCCTGGGCGGTGCCTCAGACTGAAGAGCCTGTGTTTTGTTCCCCTAGGCCAGAGCCAACGGGCTGAAGTCTTGTGTCATTGTGAT	0
771	homo_sapiens	hsa-miR-3135b	GGCUGGAGCGAGUGCAGUGGUG	ILF3	AGAATAATGTCTTTTTATACCAGGAAAATAGTTATCCTGAATGACGTTGAAAACTCCCCCTCCCCTTTATTTTTTTTTAATCAATACA	GGCUGGAGCGAGUGCAGUGGUGAGAATAATGTCTTTTTATACCAGGAAAATAGTTATCCTGAATGACGTTGAAAACTCCCCCTCCCCTTTATTTTTTTTTAATCAATACA	0
773	homo_sapiens	hsa-miR-6889-3p	UCUGUGCCCCUACUUCCCAG	ILF3	TTTTATTTTAAAAACCAGTGGGAAAGAGTGGGGGGTTTCTTTTTATGTCTGGGTCATTCAGGCAGTACATCTGAATTAAGCTGAATGT	UCUGUGCCCCUACUUCCCAGTTTTATTTTAAAAACCAGTGGGAAAGAGTGGGGGGTTTCTTTTTATGTCTGGGTCATTCAGGCAGTACATCTGAATTAAGCTGAATGT	0
774	homo_sapiens	hsa-miR-3193	UCCUGCGUAGGAUCUGAGGAGU	ILF3	GGGTGGGCCTGGTGGCAAAGGGCCTCCTACTCAAGGGGGACTTGGATCTGGAGCTGGTGCTGCTGTGTAAGGAGAAGCCCACAACCGC	UCCUGCGUAGGAUCUGAGGAGUGGGTGGGCCTGGTGGCAAAGGGCCTCCTACTCAAGGGGGACTTGGATCTGGAGCTGGTGCTGCTGTGTAAGGAGAAGCCCACAACCGC	0
775	homo_sapiens	hsa-miR-4309	CUGGAGUCUAGGAUUCCA	ILF3	TTGCAGTTCAGATCCCACCAAGCACCACCTATGCCATTACGCCCATGAAACGCCCAATGGAGGAGGACGGGGAGGAGAAGTCGCCCAG	CUGGAGUCUAGGAUUCCATTGCAGTTCAGATCCCACCAAGCACCACCTATGCCATTACGCCCATGAAACGCCCAATGGAGGAGGACGGGGAGGAGAAGTCGCCCAG	0
776	homo_sapiens	hsa-miR-4738-3p	UGAAACUGGAGCGCCUGGAGGA	ILF3	GCAGTTCAGATCCCACCAAGCACCACCTATGCCATTACGCCCATGAAACGCCCAATGGAGGAGGACGGGGAGGAGAAGTCGCCCAGCA	UGAAACUGGAGCGCCUGGAGGAGCAGTTCAGATCCCACCAAGCACCACCTATGCCATTACGCCCATGAAACGCCCAATGGAGGAGGACGGGGAGGAGAAGTCGCCCAGCA	0
778	homo_sapiens	hsa-miR-1-3p	UGGAAUGUAAAGAAGUAUGUAU	ILF3	CCATGCCCTGGTCTCTCCTTGCAGTTCAGATCCCACCAAGCACCACCTATGCCATTACGCCCATGAAACGCCCAATGGAGGAGGACGG	UGGAAUGUAAAGAAGUAUGUAUCCATGCCCTGGTCTCTCCTTGCAGTTCAGATCCCACCAAGCACCACCTATGCCATTACGCCCATGAAACGCCCAATGGAGGAGGACGG	0
780	homo_sapiens	hsa-miR-1296-3p	GAGUGGGGCUUCGACCCUAACC	ILF3	TTCTTGTTTGGGAATGCGATATTTTGTGGCTGGTTTAGCTAGAGAGTGAACTCTCAAAGGTATCAAAACTGTGCTTCCATTATTAGTG	GAGUGGGGCUUCGACCCUAACCTTCTTGTTTGGGAATGCGATATTTTGTGGCTGGTTTAGCTAGAGAGTGAACTCTCAAAGGTATCAAAACTGTGCTTCCATTATTAGTG	0
781	homo_sapiens	hsa-miR-4659a-3p	UUUCUUCUUAGACAUGGCAACG	ILF3	GGCCCTCCAGGCCCCCGCCCCCATCCCGTCCACGTTGCTGTGTCGTGAGGTGCAGCGGGTCACCCTGTGGCCCGTCCTGTGACCCATA	UUUCUUCUUAGACAUGGCAACGGGCCCTCCAGGCCCCCGCCCCCATCCCGTCCACGTTGCTGTGTCGTGAGGTGCAGCGGGTCACCCTGTGGCCCGTCCTGTGACCCATA	0
782	homo_sapiens	hsa-miR-5186	AGAGAUUGGUAGAAAUCAGGU	ILF3	CAGTTTTATAAGTGAAGATTTTATTTTAAAAACCAGTGGGAAAGAGTGGGGGGTTTCTTTTTATGTCTGGGTCATTCAGGCAGTACAT	AGAGAUUGGUAGAAAUCAGGUCAGTTTTATAAGTGAAGATTTTATTTTAAAAACCAGTGGGAAAGAGTGGGGGGTTTCTTTTTATGTCTGGGTCATTCAGGCAGTACAT	0
783	homo_sapiens	hsa-miR-764	GCAGGUGCUCACUUGUCCUCCU	ILF3	CATGCTGGCTGTGCACTGCGCGGGCCTGAGACTGCTGGATACAATGTTGGGCAACAACTCAGCCAGCCTGATGGCAGCCTCAGAGGCT	GCAGGUGCUCACUUGUCCUCCUCATGCTGGCTGTGCACTGCGCGGGCCTGAGACTGCTGGATACAATGTTGGGCAACAACTCAGCCAGCCTGATGGCAGCCTCAGAGGCT	0
784	homo_sapiens	hsa-miR-4491	AAUGUGGACUGGUGUGACCAAA	ILF3	GCACTGCGCGGGCCTGAGACTGCTGGATACAATGTTGGGCAACAACTCAGCCAGCCTGATGGCAGCCTCAGAGGCTTACTCTAACCCA	AAUGUGGACUGGUGUGACCAAAGCACTGCGCGGGCCTGAGACTGCTGGATACAATGTTGGGCAACAACTCAGCCAGCCTGATGGCAGCCTCAGAGGCTTACTCTAACCCA	0
785	homo_sapiens	fve-miR3627a	UCGCAGGAGAGAUGGCACUACC	ITLN2	GAACCCATCTTCCAACCCCGGCTATTTGGAGACGGAAAAACTGGAATTCTAACAAGGAGGAGAGGAGACTAAATCACATCAATTTGCA	UCGCAGGAGAGAUGGCACUACCGAACCCATCTTCCAACCCCGGCTATTTGGAGACGGAAAAACTGGAATTCTAACAAGGAGGAGAGGAGACTAAATCACATCAATTTGCA	0
787	homo_sapiens	cpi-miR-16b-5p	UAGCAGCACGUAAAUAUUGGUG	ITLN2	ATGTGCCCAACAAGTCCCCCATGCAGCATTGGAGAAACAGCGCCCTGCTGAGGTACCGCACCAACACTGGCTTCCTCCAGAGACTGGG	UAGCAGCACGUAAAUAUUGGUGATGTGCCCAACAAGTCCCCCATGCAGCATTGGAGAAACAGCGCCCTGCTGAGGTACCGCACCAACACTGGCTTCCTCCAGAGACTGGG	0
788	homo_sapiens	hsa-miR-376a-2-5p	GGUAGAUUUUCCUUCUAUGGU	RNF2	CCGCTGTCTACTTGTAAAACTTTTTCATCACCCCAAACAGAAACTCTGTGTGCAATTAAAGTAATGCATTTCTCTTCTTCTTAACCCC	GGUAGAUUUUCCUUCUAUGGUCCGCTGTCTACTTGTAAAACTTTTTCATCACCCCAAACAGAAACTCTGTGTGCAATTAAAGTAATGCATTTCTCTTCTTCTTAACCCC	0
791	homo_sapiens	hsa-miR-4436b-3p	CAGGGCAGGAAGAAGUGGACAA	RNF2	AATAACAATGCAGCAATGGCAATTGATCCAGTAATGGATGGTGCTAGTGAAATTGAATTAGTATTCAGGCCTCATCCCACACTTATGG	CAGGGCAGGAAGAAGUGGACAAAATAACAATGCAGCAATGGCAATTGATCCAGTAATGGATGGTGCTAGTGAAATTGAATTAGTATTCAGGCCTCATCCCACACTTATGG	0
792	homo_sapiens	ami-miR-338-2-5p	AACACUAUCCUGAUGCUGUCU	LHX8	AGCACTCTAGCATTAAAATCTAGATCCATTCAGAAGAATTTTCCAAATGGATGATTGTTTCAGATTTCTTAATTTAGGCATAAATTCG	AACACUAUCCUGAUGCUGUCUAGCACTCTAGCATTAAAATCTAGATCCATTCAGAAGAATTTTCCAAATGGATGATTGTTTCAGATTTCTTAATTTAGGCATAAATTCG	0
793	homo_sapiens	dps-miR-92b	AAUUGCACUAGUCCCGGCCUGC	LHX8	AATTTGGGAGATGAAGCCTCGAGCCTAAGGCGCTCTCAGGTCCATGTGAGTCGTGCTTTTGTTCTATTTGCTGTGGTGATCGTGGCGG	AAUUGCACUAGUCCCGGCCUGCAATTTGGGAGATGAAGCCTCGAGCCTAAGGCGCTCTCAGGTCCATGTGAGTCGTGCTTTTGTTCTATTTGCTGTGGTGATCGTGGCGG	0
795	homo_sapiens	hsa-miR-942-5p	UCUUCUCUGUUUUGGCCAUGUG	TEAD2	CACAAGCAGTGTGTTGAACTTTCTAATCTCATCCCTCTCCTAAGTGAGCCCTGAGCTAGACGGTTTCCTTCCTCCCCTCTCAAAGTTT	UCUUCUCUGUUUUGGCCAUGUGCACAAGCAGTGTGTTGAACTTTCTAATCTCATCCCTCTCCTAAGTGAGCCCTGAGCTAGACGGTTTCCTTCCTCCCCTCTCAAAGTTT	0
797	homo_sapiens	hsa-miR-4317	ACAUUGCCAGGGAGUUU	TEAD2	TCATCCCTCTCCTAAGTGAGCCCTGAGCTAGACGGTTTCCTTCCTCCCCTCTCAAAGTTTGTTTGTTTGTGTTCTGACAGAGGATAAA	ACAUUGCCAGGGAGUUUTCATCCCTCTCCTAAGTGAGCCCTGAGCTAGACGGTTTCCTTCCTCCCCTCTCAAAGTTTGTTTGTTTGTGTTCTGACAGAGGATAAA	0
798	homo_sapiens	hsa-miR-4637	UACUAACUGCAGAUUCAAGUGA	TEAD2	GTGAGCCCTGAGCTAGACGGTTTCCTTCCTCCCCTCTCAAAGTTTGTTTGTTTGTGTTCTGACAGAGGATAAAGCTATTTTACCAAAA	UACUAACUGCAGAUUCAAGUGAGTGAGCCCTGAGCTAGACGGTTTCCTTCCTCCCCTCTCAAAGTTTGTTTGTTTGTGTTCTGACAGAGGATAAAGCTATTTTACCAAAA	0
801	homo_sapiens	hsa-miR-3714	GAAGGCAGCAGUGCUCCCCUGU	TEAD2	GGGCACTGGGTACCGTATTGGATGGCACAGATTTCCATCCAATAGAACATTTCCATCCCTGGAAAGTTCTATTGGCCAGTGCTGCCTC	GAAGGCAGCAGUGCUCCCCUGUGGGCACTGGGTACCGTATTGGATGGCACAGATTTCCATCCAATAGAACATTTCCATCCCTGGAAAGTTCTATTGGCCAGTGCTGCCTC	0
802	homo_sapiens	hsa-miR-3140-3p	AGCUUUUGGGAAUUCAGGUAGU	TEAD2	TACCAGAGGCACCTGTTCGTGCACATCAGCCAGCACTGCCCCAGCCCCGGAGCGCCGCCGCTCGAGAGTGTGGACGTCCGGCAGATCT	AGCUUUUGGGAAUUCAGGUAGUTACCAGAGGCACCTGTTCGTGCACATCAGCCAGCACTGCCCCAGCCCCGGAGCGCCGCCGCTCGAGAGTGTGGACGTCCGGCAGATCT	0
804	homo_sapiens	hsa-miR-514b-5p	UUCUCAAGAGGGAGGCAAUCAU	TEAD2	TGGGCCGGTCTTCTTAGGGTCATCCTCGCATGGGCAGGTTCAGGTTCAAGGAAGAAGCTGCTTCCTGTGCGTTCATCTGTCTTCTCGG	UUCUCAAGAGGGAGGCAAUCAUTGGGCCGGTCTTCTTAGGGTCATCCTCGCATGGGCAGGTTCAGGTTCAAGGAAGAAGCTGCTTCCTGTGCGTTCATCTGTCTTCTCGG	0
805	homo_sapiens	hsa-miR-6072	UCCUCAUCACACUGCACCUUAG	GALNT16	CTGGGGCTGCGAGCGCCCCCGCCCCGGCCCCGAGAGCACGCCGGCCCAGTCCCCCACCTGGGGCGCCCGTCTGCCCACCATGAGGAAG	UCCUCAUCACACUGCACCUUAGCTGGGGCTGCGAGCGCCCCCGCCCCGGCCCCGAGAGCACGCCGGCCCAGTCCCCCACCTGGGGCGCCCGTCTGCCCACCATGAGGAAG	0
807	homo_sapiens	hsa-miR-6753-3p	UGGUCUGUCUCUGCCCUGGCAC	GALNT16	CTGGACAAAGAAAAACATTGACCTGCCCTGAGGATGCCCTCATGGCTGGCTCTGACCTCTGTGCTCCCTTCTCAGCTGCCCATCTGTG	UGGUCUGUCUCUGCCCUGGCACCTGGACAAAGAAAAACATTGACCTGCCCTGAGGATGCCCTCATGGCTGGCTCTGACCTCTGTGCTCCCTTCTCAGCTGCCCATCTGTG	0
809	homo_sapiens	hsa-miR-221-5p	ACCUGGCAUACAAUGUAGAUUU	GALNT16	TTTGTGGCAACGCAGCCCTGTTCTGTTTTTGCTTTTCCTCTTCTTGACCAAAGCATGTGCCACTAGCTGTCCTTGAGGACCTCGTCTT	ACCUGGCAUACAAUGUAGAUUUTTTGTGGCAACGCAGCCCTGTTCTGTTTTTGCTTTTCCTCTTCTTGACCAAAGCATGTGCCACTAGCTGTCCTTGAGGACCTCGTCTT	0
810	homo_sapiens	hsa-miR-6822-5p	CAGGGAACCAGUUGGGGCUU	GALNT16	CACACAGGGGTCTTTTGGGTCATGAGGCCCAGCTGTGCAGGCAGGCAGGGCCAGGGGAAATTGGGCAGCATGGATGGAGAGGCTGAAG	CAGGGAACCAGUUGGGGCUUCACACAGGGGTCTTTTGGGTCATGAGGCCCAGCTGTGCAGGCAGGCAGGGCCAGGGGAAATTGGGCAGCATGGATGGAGAGGCTGAAG	0
811	homo_sapiens	hsa-miR-656-3p	AAUAUUAUACAGUCAACCUCU	GALNT16	CTAGAGAAGGCAAGCAGGTGAGTCTCCTTGCCTCTGGCCCAGAGGCCCAGCAGCCCGAGGGGCCATGCCTCAGGGTGGCAGACCTTGG	AAUAUUAUACAGUCAACCUCUCTAGAGAAGGCAAGCAGGTGAGTCTCCTTGCCTCTGGCCCAGAGGCCCAGCAGCCCGAGGGGCCATGCCTCAGGGTGGCAGACCTTGG	0
812	homo_sapiens	hsa-miR-323b-3p	CCCAAUACACGGUCGACCUCUU	GALNT16	TCCATCCTCACAGACACTTTGGGGGCAACTTCCCCTGCAGTTGCCCAAGCCAAGTAGTCAGCAGGAGCTTCATGGCTGTTAGCTGGAG	CCCAAUACACGGUCGACCUCUUTCCATCCTCACAGACACTTTGGGGGCAACTTCCCCTGCAGTTGCCCAAGCCAAGTAGTCAGCAGGAGCTTCATGGCTGTTAGCTGGAG	0
813	homo_sapiens	hsa-miR-6808-3p	GUGUGACCACCGUUCCUGCAG	GALNT16	GGTGACCTTATTTTGCTCTTTCCTCTCCTTTTAGGAATACTAAGCGCACTGCAGAAGTGTGGATGGATGAATACAAGCAATACTACTA	GUGUGACCACCGUUCCUGCAGGGTGACCTTATTTTGCTCTTTCCTCTCCTTTTAGGAATACTAAGCGCACTGCAGAAGTGTGGATGGATGAATACAAGCAATACTACTA	0
815	homo_sapiens	ssc-miR-33b-5p	GUGCAUUGCUGUUGCAUUGC	TRMT1L	TGGTGGCGTCGTAACGCCTCGGGGAAAGGGAAGCGGACGGGCATCTGGAATCGCTGCCTCTGGCTTTCTGTTTTCTACTAACAGGATT	GUGCAUUGCUGUUGCAUUGCTGGTGGCGTCGTAACGCCTCGGGGAAAGGGAAGCGGACGGGCATCTGGAATCGCTGCCTCTGGCTTTCTGTTTTCTACTAACAGGATT	0
816	homo_sapiens	mml-let-7d	AGAGGUAGUAGGUUGCAUAGUU	TRMT1L	TTAAAGTACAGCACCCCCACCTACACTGGAGGACAGTCAGAAAGCCATGTCCAGTCAGCATCTGAAGATACAGTAACTGAAAGAGTTG	AGAGGUAGUAGGUUGCAUAGUUTTAAAGTACAGCACCCCCACCTACACTGGAGGACAGTCAGAAAGCCATGTCCAGTCAGCATCTGAAGATACAGTAACTGAAAGAGTTG	0
817	homo_sapiens	mmu-miR-188-3p	CUCCCACAUGCAGGGUUUGCA	TRMT1L	ACGCTAGCTTACTAGCTTTAAACTGCTTACCAAAAATACTGTATCTTTTTCAATTGTATTTGATGTTATAATAAAACCAATATAATTA	CUCCCACAUGCAGGGUUUGCAACGCTAGCTTACTAGCTTTAAACTGCTTACCAAAAATACTGTATCTTTTTCAATTGTATTTGATGTTATAATAAAACCAATATAATTA	0
818	homo_sapiens	mdo-miR-7245-3p	GGCUAUGUGUGGUUGGACCUGU	TRMT1L	GGCCGGAGACGCACCGTAGAAACCGAACCCTCTTACCCAATTGGACGCCGTCCCCAGTACGCTTCTGCGCAGTTTGTGGTGGCGTCGT	GGCUAUGUGUGGUUGGACCUGUGGCCGGAGACGCACCGTAGAAACCGAACCCTCTTACCCAATTGGACGCCGTCCCCAGTACGCTTCTGCGCAGTTTGTGGTGGCGTCGT	0
819	homo_sapiens	ptr-miR-576	AAGAUGUGGAAAAAUUGGAAUC	AL591806.3	GAAACCCTACTAAAAATACAAAGTTAGCCAGGCATAGTGGTGCATGCCTGTAATCCCAGCTGCTCAGGAGCCTGGCAACAAGAGCAAA	AAGAUGUGGAAAAAUUGGAAUCGAAACCCTACTAAAAATACAAAGTTAGCCAGGCATAGTGGTGCATGCCTGTAATCCCAGCTGCTCAGGAGCCTGGCAACAAGAGCAAA	0
820	homo_sapiens	ggo-miR-1260b	AUCCCACCACUGCCACCA	AL591806.3	GGGCCGCACTCCGGAGACTCGCGGTTGCTACGCGCACCATGGCTGGAGGTACCTGCGGGGGATTCCTGGGGCCGCGGTTCTCTTGGTC	AUCCCACCACUGCCACCAGGGCCGCACTCCGGAGACTCGCGGTTGCTACGCGCACCATGGCTGGAGGTACCTGCGGGGGATTCCTGGGGCCGCGGTTCTCTTGGTC	0
821	homo_sapiens	hsa-miR-485-5p	AGAGGCUGGCCGUGAUGAAUUC	TSTD1	GGCCCCTTAATGGCCACCTTAACTAAGGGTGTGAACGGGCTGACTTGGTGAATTGGGCAACTCCTTATAGTGTTGTGCACACAAAAGC	AGAGGCUGGCCGUGAUGAAUUCGGCCCCTTAATGGCCACCTTAACTAAGGGTGTGAACGGGCTGACTTGGTGAATTGGGCAACTCCTTATAGTGTTGTGCACACAAAAGC	0
823	homo_sapiens	hsa-miR-222-5p	CUCAGUAGCCAGUGUAGAUCCU	TSTD1	ATTGCCACCCCCTGGCCCCTTAATGGCCACCTTAACTAAGGGTGTGAACGGGCTGACTTGGTGAATTGGGCAACTCCTTATAGTGTTG	CUCAGUAGCCAGUGUAGAUCCUATTGCCACCCCCTGGCCCCTTAATGGCCACCTTAACTAAGGGTGTGAACGGGCTGACTTGGTGAATTGGGCAACTCCTTATAGTGTTG	0
824	homo_sapiens	hsa-miR-4448	GGCUCCUUGGUCUAGGGGUA	TSTD1	GCAGCTTACTGATTGCCACCCCCTGGCCCCTTAATGGCCACCTTAACTAAGGGTGTGAACGGGCTGACTTGGTGAATTGGGCAACTCC	GGCUCCUUGGUCUAGGGGUAGCAGCTTACTGATTGCCACCCCCTGGCCCCTTAATGGCCACCTTAACTAAGGGTGTGAACGGGCTGACTTGGTGAATTGGGCAACTCC	0
825	homo_sapiens	hsa-miR-4422	AAAAGCAUCAGGAAGUACCCA	TSTD1	TTGACCTCCCCAAATCTGGACGCCTGAGGGGGCATCCCGCCCCGCCTCCTCACAGCTTAGGGAGTGGCTTGCATTCAAAAGTTGTCGG	AAAAGCAUCAGGAAGUACCCATTGACCTCCCCAAATCTGGACGCCTGAGGGGGCATCCCGCCCCGCCTCCTCACAGCTTAGGGAGTGGCTTGCATTCAAAAGTTGTCGG	0
826	homo_sapiens	hsa-miR-6516-3p	AUCAUGUAUGAUACUGCAAACA	TSTD1	TCGCGCCCCTTCCTCAGCGCCCACGGTCTCGCTTCCTGAACTCCGTTCACTCCTAGCCTCCGGACGGGCCCGGCTCTTCGACGTGCGC	AUCAUGUAUGAUACUGCAAACATCGCGCCCCTTCCTCAGCGCCCACGGTCTCGCTTCCTGAACTCCGTTCACTCCTAGCCTCCGGACGGGCCCGGCTCTTCGACGTGCGC	0
827	homo_sapiens	hsa-miR-23a-3p	AUCACAUUGCCAGGGAUUUCC	TSTD1	CTGGCCCATCCAGTTTGAGAAGACAGCAGGCGGAGAGGAGAGGGGCAGACCAGCTTCTCTTGACCTCCCCAAATCTGGACGCCTGAGG	AUCACAUUGCCAGGGAUUUCCCTGGCCCATCCAGTTTGAGAAGACAGCAGGCGGAGAGGAGAGGGGCAGACCAGCTTCTCTTGACCTCCCCAAATCTGGACGCCTGAGG	0
828	homo_sapiens	hsa-miR-4312	GGCCUUGUUCCUGUCCCCA	USP10	GGCGCGGCGGCCGATGCGAGTGTGTATGTGCGGGCGAGAAGATGGCGGCGGCGGGGGAAGCAGCGTGAGCAGCCGGAGGATCGCGGAG	GGCCUUGUUCCUGUCCCCAGGCGCGGCGGCCGATGCGAGTGTGTATGTGCGGGCGAGAAGATGGCGGCGGCGGGGGAAGCAGCGTGAGCAGCCGGAGGATCGCGGAG	0
829	homo_sapiens	hsa-miR-4743-3p	UUUCUGUCUUUUCUGGUCCAG	USP10	AACAGCCCCCAGAACTCCACAGACTCTGTCAGTGACATTGTGCCTGACAGTCCTTTCCCCGGAGCACTCGGCAGTGACACCAGGACTG	UUUCUGUCUUUUCUGGUCCAGAACAGCCCCCAGAACTCCACAGACTCTGTCAGTGACATTGTGCCTGACAGTCCTTTCCCCGGAGCACTCGGCAGTGACACCAGGACTG	0
830	homo_sapiens	hsa-miR-1228-5p	GUGGGCGGGGGCAGGUGUGUG	USP10	TTTTTAAACTAAGAAGTTATATAGATATTTTTAAAGATCATTAATCAGGATCATTAACATTTTCCTTTTTTGGATTTCCTTGTCTTCC	GUGGGCGGGGGCAGGUGUGUGTTTTTAAACTAAGAAGTTATATAGATATTTTTAAAGATCATTAATCAGGATCATTAACATTTTCCTTTTTTGGATTTCCTTGTCTTCC	0
833	homo_sapiens	hsa-miR-29a-5p	ACUGAUUUCUUUUGGUGUUCAG	USP10	CCTTCAGTCTGCTCTGTTTAATTCTGCTGTCTGCTCTTCTCTAATGCTGCGTCCCTAATTGTACACAGTTTAGTGATATCTAGGAGTA	ACUGAUUUCUUUUGGUGUUCAGCCTTCAGTCTGCTCTGTTTAATTCTGCTGTCTGCTCTTCTCTAATGCTGCGTCCCTAATTGTACACAGTTTAGTGATATCTAGGAGTA	0
834	homo_sapiens	hsa-miR-203b-5p	UAGUGGUCCUAAACAUUUCACA	USP10	CATAAACCTCGATGTAGAATCTTCAGATCCTAGATTTTTTCTGAACTGGCTATTTTCTGGCTATTTGAAAGCTCCTGGGCCATGATCC	UAGUGGUCCUAAACAUUUCACACATAAACCTCGATGTAGAATCTTCAGATCCTAGATTTTTTCTGAACTGGCTATTTTCTGGCTATTTGAAAGCTCCTGGGCCATGATCC	0
836	homo_sapiens	hsa-miR-548ap-3p	AAAAACCACAAUUACUUUU	USP10	CGGCGGCGGGGGAAGCAGCGTGAGCAGCCGGAGGATCGCGGAGTCCCAATGAAACGGGCAGCCATGGCCCTCCACAGCCCGCAGGTAG	AAAAACCACAAUUACUUUUCGGCGGCGGGGGAAGCAGCGTGAGCAGCCGGAGGATCGCGGAGTCCCAATGAAACGGGCAGCCATGGCCCTCCACAGCCCGCAGGTAG	0
837	homo_sapiens	hsa-miR-8056	CGUGGAUUGUCUGGAUGCAU	USP10	TGTGTGCGCCCAGTGCCCGCTTCGTAGGACACCACCTCACACTCACTTCCCGCCTCTCTTTAGTGGCTCTTTAGAGAGAAACTCTTTC	CGUGGAUUGUCUGGAUGCAUTGTGTGCGCCCAGTGCCCGCTTCGTAGGACACCACCTCACACTCACTTCCCGCCTCTCTTTAGTGGCTCTTTAGAGAGAAACTCTTTC	0
838	homo_sapiens	hsa-miR-6827-3p	ACCGUCUCUUCUGUUCCCCAG	USP10	TTTTTCAAAGCGGCCATGCCGTTTTCTATCTGCACCAGCAGTGTATGAGAATGCTTCTTCTCTGTCCTCACCAACATTTGATATTGTC	ACCGUCUCUUCUGUUCCCCAGTTTTTCAAAGCGGCCATGCCGTTTTCTATCTGCACCAGCAGTGTATGAGAATGCTTCTTCTCTGTCCTCACCAACATTTGATATTGTC	0
839	homo_sapiens	hsa-miR-4304	CCGGCAUGUCCAGGGCA	USP10	GTGGCAAGGAGTGGTCTCTTAATTTTTTTGTTTTTGCTTTCAATTCTTAGGTCTGTGGTTTACCAGCAGAGTTCAAAAGAATCTGCCA	CCGGCAUGUCCAGGGCAGTGGCAAGGAGTGGTCTCTTAATTTTTTTGTTTTTGCTTTCAATTCTTAGGTCTGTGGTTTACCAGCAGAGTTCAAAAGAATCTGCCA	0
840	homo_sapiens	hsa-miR-23c	AUCACAUUGCCAGUGAUUACCC	USP10	TTTCAATTCTTAGGTCTGTGGTTTACCAGCAGAGTTCAAAAGAATCTGCCACTTTGCAGCCATTTTTCACGTTGCAGTTGGATATCCA	AUCACAUUGCCAGUGAUUACCCTTTCAATTCTTAGGTCTGTGGTTTACCAGCAGAGTTCAAAAGAATCTGCCACTTTGCAGCCATTTTTCACGTTGCAGTTGGATATCCA	0
841	homo_sapiens	hsa-miR-512-3p	AAGUGCUGUCAUAGCUGAGGUC	USP10	GCAAGCAGGACTCGACAAGTTTGGCATACAAAATTGATTTGTTTCAAAATAAGCTTTATCAGTTTCATAGTGTTCTTTGACAATTTGT	AAGUGCUGUCAUAGCUGAGGUCGCAAGCAGGACTCGACAAGTTTGGCATACAAAATTGATTTGTTTCAAAATAAGCTTTATCAGTTTCATAGTGTTCTTTGACAATTTGT	0
842	homo_sapiens	hsa-miR-6880-3p	CCGCCUUCUCUCCUCCCCCAG	USP10	CAAGCTATGGCTCCATCGACTGCCAGTACCCAGGCTCTGCCCTCGCTTTGGATGGAAGTTCTAATGTGGAGGCGGAAGTTTTGGAAAA	CCGCCUUCUCUCCUCCCCCAGCAAGCTATGGCTCCATCGACTGCCAGTACCCAGGCTCTGCCCTCGCTTTGGATGGAAGTTCTAATGTGGAGGCGGAAGTTTTGGAAAA	0
843	homo_sapiens	hsa-miR-4422	AAAAGCAUCAGGAAGUACCCA	USP10	TGTTCTTGTCGTAAATAGTAGTGTAAGCAGATGCTCTCCTTTTCAGAACTTACGATTTCCAACGGCCCCAAAAACCACTCGGTCAATG	AAAAGCAUCAGGAAGUACCCATGTTCTTGTCGTAAATAGTAGTGTAAGCAGATGCTCTCCTTTTCAGAACTTACGATTTCCAACGGCCCCAAAAACCACTCGGTCAATG	0
844	homo_sapiens	hsa-miR-4526	GCUGACAGCAGGGCUGGCCGCU	USP10	TACATCTTCCATTTCAGAGGAGGCATGGTTGGACTTTGCAAGTACTGCATGTCCTGCAGGCCTTTGACAGTGATCAGTTCACAGTAAC	GCUGACAGCAGGGCUGGCCGCUTACATCTTCCATTTCAGAGGAGGCATGGTTGGACTTTGCAAGTACTGCATGTCCTGCAGGCCTTTGACAGTGATCAGTTCACAGTAAC	0
845	homo_sapiens	hsa-miR-450a-1-3p	AUUGGGAACAUUUUGCAUGUAU	USP10	TTCTCCCTTTGCAAAAATGGGCTAGAATGAAAAGGAGATGCCTTGGGGTTCGTGCACAACACAGCTTCTGTTGACTCTAACTTCCAAA	AUUGGGAACAUUUUGCAUGUAUTTCTCCCTTTGCAAAAATGGGCTAGAATGAAAAGGAGATGCCTTGGGGTTCGTGCACAACACAGCTTCTGTTGACTCTAACTTCCAAA	0
846	homo_sapiens	hsa-miR-6751-3p	ACUGAGCCUCUCUCUCUCCAG	USP10	TGGGCTCTCTTCCAGTGGTCTACCATCACGGCAACAGTGCGACGGGCGGCCATTACACTACAGACGTCTTCCAGATCGGTCTGAATGG	ACUGAGCCUCUCUCUCUCCAGTGGGCTCTCTTCCAGTGGTCTACCATCACGGCAACAGTGCGACGGGCGGCCATTACACTACAGACGTCTTCCAGATCGGTCTGAATGG	0
847	homo_sapiens	hsa-miR-6822-5p	CAGGGAACCAGUUGGGGCUU	F11R	GGGGACAGTATGTTTCTTGGGGCCTGAGGACAGCTTAATAAAGTAGACAAATGAAGAAAAACAACAATTTGCATTAAAAAATATCCAA	CAGGGAACCAGUUGGGGCUUGGGGACAGTATGTTTCTTGGGGCCTGAGGACAGCTTAATAAAGTAGACAAATGAAGAAAAACAACAATTTGCATTAAAAAATATCCAA	0
848	homo_sapiens	hsa-miR-26a-5p	UUCAAGUAAUCCAGGAUAGGCU	F11R	GCTTGGTTCTGGGCTCTTTCCTTGTGTACTGACGACCAGGGCCAGCTGTTCTAGAGCGGGAATTAGAGGCTAGAGCGGCTGAAATGGT	UUCAAGUAAUCCAGGAUAGGCUGCTTGGTTCTGGGCTCTTTCCTTGTGTACTGACGACCAGGGCCAGCTGTTCTAGAGCGGGAATTAGAGGCTAGAGCGGCTGAAATGGT	0
849	homo_sapiens	hsa-miR-218-2-3p	CAUGGUUCUGUCAAGCACCGCG	F11R	TCTTCCTTCGGCTCATTTTGACCCTGTCTGCAGCTGTGAAGTTGTCCTGTGCCTACTCGGGCTTTTCTTCTCCCCGTGTGGAGTGGAA	CAUGGUUCUGUCAAGCACCGCGTCTTCCTTCGGCTCATTTTGACCCTGTCTGCAGCTGTGAAGTTGTCCTGTGCCTACTCGGGCTTTTCTTCTCCCCGTGTGGAGTGGAA	0
850	homo_sapiens	hsa-let-7f-1-3p	CUAUACAAUCUAUUGCCUUCCC	F11R	TTAGACTCAAGCAGCCCCCACCCTGTACTCAGCACCTTCTGTCTTTCTCTTCCACAGTGCCTCCATCCAAGCCTACAGTTAACATCCC	CUAUACAAUCUAUUGCCUUCCCTTAGACTCAAGCAGCCCCCACCCTGTACTCAGCACCTTCTGTCTTTCTCTTCCACAGTGCCTCCATCCAAGCCTACAGTTAACATCCC	0
851	homo_sapiens	hsa-miR-6747-3p	UCCUGCCUUCCUCUGCACCAG	F11R	TTCACTCTGTCCTTGCTCTTGCCTCCTCTTGTGGTAGCTTCCTATGAGGACCGGGTGACCTTCTTGCCAACTGGTATCACCTTCAAGT	UCCUGCCUUCCUCUGCACCAGTTCACTCTGTCCTTGCTCTTGCCTCCTCTTGTGGTAGCTTCCTATGAGGACCGGGTGACCTTCTTGCCAACTGGTATCACCTTCAAGT	0
852	homo_sapiens	hsa-miR-7108-3p	ACCCGCCCGUCUCCCCACAG	F11R	TAAATGAGGGGACAGTATGTTTCTTGGGGCCTGAGGACAGCTTAATAAAGTAGACAAATGAAGAAAAACAACAATTTGCATTAAAAAA	ACCCGCCCGUCUCCCCACAGTAAATGAGGGGACAGTATGTTTCTTGGGGCCTGAGGACAGCTTAATAAAGTAGACAAATGAAGAAAAACAACAATTTGCATTAAAAAA	0
853	homo_sapiens	sbi-miR171k	UGAUUGAGCCGUGCCAAUAUC	HTR2B	TATAGCTACAAATGAAAACAATCCAGCACTCTGGTTAAATTTTAAGGTATTCGAATGAAATAAAGTCAAATCAATAAATTTCAGGCTT	UGAUUGAGCCGUGCCAAUAUCTATAGCTACAAATGAAAACAATCCAGCACTCTGGTTAAATTTTAAGGTATTCGAATGAAATAAAGTCAAATCAATAAATTTCAGGCTT	0
854	homo_sapiens	hsa-miR-370-3p	GCCUGCUGGGGUGGAACCUGGU	SWT1	GCCAAACCCAAGAGAATTTTAAGAAATGTTTCATAGGTATAAAAAGGTGATCGCCTATTACTGACAGTCTCATTGTAGCTCTAAAAAG	GCCUGCUGGGGUGGAACCUGGUGCCAAACCCAAGAGAATTTTAAGAAATGTTTCATAGGTATAAAAAGGTGATCGCCTATTACTGACAGTCTCATTGTAGCTCTAAAAAG	0
855	homo_sapiens	hsa-miR-1286	UGCAGGACCAAGAUGAGCCCU	SWT1	TAAATAACTTATTTTTGGTAAGATTTGGCTTTTTACTTCCAAATTGTTTCTGATATGTACATAAGGTATGATTATAAAAGTGACTGTC	UGCAGGACCAAGAUGAGCCCUTAAATAACTTATTTTTGGTAAGATTTGGCTTTTTACTTCCAAATTGTTTCTGATATGTACATAAGGTATGATTATAAAAGTGACTGTC	0
856	homo_sapiens	hsa-miR-5089-5p	GUGGGAUUUCUGAGUAGCAUC	SWT1	GTGTAGACTTTAAACCTAAAGATATCAAATTGACAAATGCTGGGAGCAAGCTTGACCATGGAATTAAAAGCCTTAGTAGTCCTAAGAT	GUGGGAUUUCUGAGUAGCAUCGTGTAGACTTTAAACCTAAAGATATCAAATTGACAAATGCTGGGAGCAAGCTTGACCATGGAATTAAAAGCCTTAGTAGTCCTAAGAT	0
858	homo_sapiens	hsa-miR-4671-3p	UUAGUGCAUAGUCUUUGGUCU	EMC10	TTGGCTCACAGCCGTCCCTTCGCTGGTGGGAAGAAGCCGAGATGGCGGCAGCCAGCGCTGGGGCAACCCGGCTGCTCCTGCTCTTGCT	UUAGUGCAUAGUCUUUGGUCUTTGGCTCACAGCCGTCCCTTCGCTGGTGGGAAGAAGCCGAGATGGCGGCAGCCAGCGCTGGGGCAACCCGGCTGCTCCTGCTCTTGCT	0
859	homo_sapiens	hsa-miR-548at-5p	AAAAGUUAUUGCGGUUUUGGCU	EMC10	CCTTCGCTGGTGGGAAGAAGCCGAGATGGCGGCAGCCAGCGCTGGGGCAACCCGGCTGCTCCTGCTCTTGCTGATGGCGGTAGCAGCG	AAAAGUUAUUGCGGUUUUGGCUCCTTCGCTGGTGGGAAGAAGCCGAGATGGCGGCAGCCAGCGCTGGGGCAACCCGGCTGCTCCTGCTCTTGCTGATGGCGGTAGCAGCG	0
860	homo_sapiens	hsa-miR-6075	ACGGCCCAGGCGGCAUUGGUG	EMC10	CCGTCCCTTCGCTGGTGGGAAGAAGCCGAGATGGCGGCAGCCAGCGCTGGGGCAACCCGGCTGCTCCTGCTCTTGCTGATGGCGGTAG	ACGGCCCAGGCGGCAUUGGUGCCGTCCCTTCGCTGGTGGGAAGAAGCCGAGATGGCGGCAGCCAGCGCTGGGGCAACCCGGCTGCTCCTGCTCTTGCTGATGGCGGTAG	0
861	homo_sapiens	hsa-miR-4803	UAACAUAAUAGUGUGGAUUGA	EMC10	CCTGTAAGTCTATTTAAAAACATCGACGATACATTGAAATGTGTGAACGTTTTGAAAAGCTACAGCTTCCAGCAGCCAAAAGCAACTG	UAACAUAAUAGUGUGGAUUGACCTGTAAGTCTATTTAAAAACATCGACGATACATTGAAATGTGTGAACGTTTTGAAAAGCTACAGCTTCCAGCAGCCAAAAGCAACTG	0
862	homo_sapiens	hsa-miR-4329	CCUGAGACCCUAGUUCCAC	EMC10	GATGTACAAGCTTGATTGAAATTCACTGCTCACTTGATACGTTATTCAGAAACCCAAGGAATGGCTGTCCCCATCCTCATGTGGCTGT	CCUGAGACCCUAGUUCCACGATGTACAAGCTTGATTGAAATTCACTGCTCACTTGATACGTTATTCAGAAACCCAAGGAATGGCTGTCCCCATCCTCATGTGGCTGT	0
863	homo_sapiens	hsa-miR-181b-3p	CUCACUGAACAAUGAAUGCAA	EMC10	TGCCAACTTCCGGAAGCGGGGCTCACTGCTCTGGAACCAGCAGGATGGTACCTTGTCCCTGTCACAGCGGCAGCTCAGCGAGGAGGAG	CUCACUGAACAAUGAAUGCAATGCCAACTTCCGGAAGCGGGGCTCACTGCTCTGGAACCAGCAGGATGGTACCTTGTCCCTGTCACAGCGGCAGCTCAGCGAGGAGGAG	0
864	homo_sapiens	hsa-miR-4782-3p	UGAUUGUCUUCAUAUCUAGAAC	EMC10	TCCCCAGTGGCACATCATCCTGGGGGGGGCCGTGTTGCTCACAGCCCTGCGTCCTGCTGCGCCAGGGCCCGCGCCACCGCCACAGGAG	UGAUUGUCUUCAUAUCUAGAACTCCCCAGTGGCACATCATCCTGGGGGGGGCCGTGTTGCTCACAGCCCTGCGTCCTGCTGCGCCAGGGCCCGCGCCACCGCCACAGGAG	0
865	homo_sapiens	hsa-miR-8068	UGUUUGUUGUAAGGAUCGUUGU	MTX1	AAGCCAAAGTTCCTGGCAGAGCCGAGGCCACTGCCCTGATTGCTTAGGTGTGAACAGAGCTTTTCCAGTTTCCAAAGTATTCTAAATT	UGUUUGUUGUAAGGAUCGUUGUAAGCCAAAGTTCCTGGCAGAGCCGAGGCCACTGCCCTGATTGCTTAGGTGTGAACAGAGCTTTTCCAGTTTCCAAAGTATTCTAAATT	0
866	homo_sapiens	hsa-miR-5187-3p	ACUGAAUCCUCUUUUCCUCAG	MTX1	AGGAATGATTTGTCCTCACGCTCCCAAGACTGGTTTTTCTACTCTCATGCATTCCAGAGGCCCCCGTGCCTCCTCGTTGTTGGTACAG	ACUGAAUCCUCUUUUCCUCAGAGGAATGATTTGTCCTCACGCTCCCAAGACTGGTTTTTCTACTCTCATGCATTCCAGAGGCCCCCGTGCCTCCTCGTTGTTGGTACAG	0
867	homo_sapiens	hsa-miR-2861	GGGGCCUGGCGGUGGGCGG	MTX1	CGGAACCAGATCCTATCTGTGCTGGCAGGACTGGCAGCCATGGTGGGCTACGCCTTGCTCAGCGGCATTGTCTCCATCCAGCGGGCAA	GGGGCCUGGCGGUGGGCGGCGGAACCAGATCCTATCTGTGCTGGCAGGACTGGCAGCCATGGTGGGCTACGCCTTGCTCAGCGGCATTGTCTCCATCCAGCGGGCAA	0
869	homo_sapiens	hsa-miR-1236-3p	CCUCUUCCCCUUGUCUCUCCAG	MTX1	AAGACTGGTTTTTCTACTCTCATGCATTCCAGAGGCCCCCGTGCCTCCTCGTTGTTGGTACAGCCGGACACGGGGTGCTGCCACCCAG	CCUCUUCCCCUUGUCUCUCCAGAAGACTGGTTTTTCTACTCTCATGCATTCCAGAGGCCCCCGTGCCTCCTCGTTGTTGGTACAGCCGGACACGGGGTGCTGCCACCCAG	0
870	homo_sapiens	hsa-miR-3689b-3p	CUGGGAGGUGUGAUAUUGUGGU	MTX1	TTGCTCAGCGGCATTGTCTCCATCCAGCGGGCAACGCCTGCTCGGGCCCCAGGCACCCGGACCCTGGGCATGGCTGAGGAGGATGAAG	CUGGGAGGUGUGAUAUUGUGGUTTGCTCAGCGGCATTGTCTCCATCCAGCGGGCAACGCCTGCTCGGGCCCCAGGCACCCGGACCCTGGGCATGGCTGAGGAGGATGAAG	0
871	homo_sapiens	hsa-miR-6841-3p	ACCUUGCAUCUGCAUCCCCAG	MTX1	TTGTCTCCATCCAGCGGGCAACGCCTGCTCGGGCCCCAGGCACCCGGACCCTGGGCATGGCTGAGGAGGATGAAGAGGAATGATTTGT	ACCUUGCAUCUGCAUCCCCAGTTGTCTCCATCCAGCGGGCAACGCCTGCTCGGGCCCCAGGCACCCGGACCCTGGGCATGGCTGAGGAGGATGAAGAGGAATGATTTGT	0
872	homo_sapiens	aca-miR-107-3p	AGCAGCAUUGUACAGGGCUAUC	AC034102.2	CTTATTCTCATTGTAGAGAACTTATTAGCTCCTGATATCTCACCTTTCATTTGATGTTGTACTTCTAGAACACACAAGTGACAGAAGC	AGCAGCAUUGUACAGGGCUAUCCTTATTCTCATTGTAGAGAACTTATTAGCTCCTGATATCTCACCTTTCATTTGATGTTGTACTTCTAGAACACACAAGTGACAGAAGC	0
873	homo_sapiens	hsa-miR-6128	ACUGGAAUUGGAGUCAAAA	PA2G4	GCTTTCTGAAGCTATGGACTTGGATTGGATTGCTGGGGGTTTGTAGAGAAAGGTGACAAATTTCAGTACCTCTGGCATGCTGTCCCAG	ACUGGAAUUGGAGUCAAAAGCTTTCTGAAGCTATGGACTTGGATTGGATTGCTGGGGGTTTGTAGAGAAAGGTGACAAATTTCAGTACCTCTGGCATGCTGTCCCAG	0
874	homo_sapiens	hsa-miR-29a-5p	ACUGAUUUCUUUUGGUGUUCAG	PA2G4	ACCTCTGGCATGCTGTCCCAGGAAACTAGGGCTCCCACTAACTTATGAGGTTTTTAAACACATTGAAAATGACATGACATTAAAATAA	ACUGAUUUCUUUUGGUGUUCAGACCTCTGGCATGCTGTCCCAGGAAACTAGGGCTCCCACTAACTTATGAGGTTTTTAAACACATTGAAAATGACATGACATTAAAATAA	0
875	homo_sapiens	hsa-miR-873-3p	GGAGACUGAUGAGUUCCCGGGA	PA2G4	TCCTGTTCATTGGCTGGTCTTCGCATATGGGCTCACAGATATTAACCAGATAGCCAGCTGAGTTAACAGACTTTCCAGGAAGATACTG	GGAGACUGAUGAGUUCCCGGGATCCTGTTCATTGGCTGGTCTTCGCATATGGGCTCACAGATATTAACCAGATAGCCAGCTGAGTTAACAGACTTTCCAGGAAGATACTG	0
876	homo_sapiens	hsa-miR-448	UUGCAUAUGUAGGAUGUCCCAU	PA2G4	CACTAATTTTCCGTTTGACCCTTATTTGGTCCTATATGTTTTTATTTTTTTCACTGTAATGACGCAGTCCCCACCCCAGCTCTGGCTG	UUGCAUAUGUAGGAUGUCCCAUCACTAATTTTCCGTTTGACCCTTATTTGGTCCTATATGTTTTTATTTTTTTCACTGTAATGACGCAGTCCCCACCCCAGCTCTGGCTG	0
878	homo_sapiens	hsa-miR-556-3p	AUAUUACCAUUAGCUCAUCUUU	PA2G4	AAGCAGCATGTCATCGATGGAGAAAAAACCATTATCCAGAATCCCACAGACCAGCAGAAGTAGGTGCCAACCCTACTTATTACCTTCT	AUAUUACCAUUAGCUCAUCUUUAAGCAGCATGTCATCGATGGAGAAAAAACCATTATCCAGAATCCCACAGACCAGCAGAAGTAGGTGCCAACCCTACTTATTACCTTCT	0
879	homo_sapiens	hsa-miR-193a-5p	UGGGUCUUUGCGGGCGAGAUGA	PA2G4	AAAAGAGCTTCACTTTGGATTCCCTGATTATAAGATATCCTTCCTGTAAGTTCAGAAGAGCTAAGTATGACAAAGGAACTTTTTATCA	UGGGUCUUUGCGGGCGAGAUGAAAAAGAGCTTCACTTTGGATTCCCTGATTATAAGATATCCTTCCTGTAAGTTCAGAAGAGCTAAGTATGACAAAGGAACTTTTTATCA	0
880	homo_sapiens	cpo-miR-12073-3p	AUGGGACGCGCAACUCUGUUUC	AL713999.1	CATCCATGATGTCCCTGCCCCCCTAGGAGCCCATGCCCCTGAGTACCTGTTGTGCAGCTGCTTGGCGGCTTGCACAAAGCAAGGCTGG	AUGGGACGCGCAACUCUGUUUCCATCCATGATGTCCCTGCCCCCCTAGGAGCCCATGCCCCTGAGTACCTGTTGTGCAGCTGCTTGGCGGCTTGCACAAAGCAAGGCTGG	0
881	homo_sapiens	hsa-miR-4795-5p	AGAAGUGGCUAAUAAUAUUGA	H2AFZ	TGTTTGGATTTTAATTGTGATGCAGAAGTTATAGTAACAAACATTTGGTTTTGTACAGACATTATTTCCACTCTGGTGGATAAGTTCA	AGAAGUGGCUAAUAAUAUUGATGTTTGGATTTTAATTGTGATGCAGAAGTTATAGTAACAAACATTTGGTTTTGTACAGACATTATTTCCACTCTGGTGGATAAGTTCA	0
882	homo_sapiens	hsa-miR-3913-3p	AGACAUCAAGAUCAGUCCCAAA	H2AFZ	TTGAGTTGACTGTTTTTAAAAAACTGTTTGGATTTTAATTGTGATGCAGAAGTTATAGTAACAAACATTTGGTTTTGTACAGACATTA	AGACAUCAAGAUCAGUCCCAAATTGAGTTGACTGTTTTTAAAAAACTGTTTGGATTTTAATTGTGATGCAGAAGTTATAGTAACAAACATTTGGTTTTGTACAGACATTA	0
884	homo_sapiens	hsa-miR-548am-5p	AAAAGUAAUUGCGGUUUUUGCC	H2AFZ	TTGATTGAGTTGACTGTTTTTAAAAAACTGTTTGGATTTTAATTGTGATGCAGAAGTTATAGTAACAAACATTTGGTTTTGTACAGAC	AAAAGUAAUUGCGGUUUUUGCCTTGATTGAGTTGACTGTTTTTAAAAAACTGTTTGGATTTTAATTGTGATGCAGAAGTTATAGTAACAAACATTTGGTTTTGTACAGAC	0
886	homo_sapiens	hsa-miR-1827	UGAGGCAGUAGAUUGAAU	H2AFZ	CTATTCGTGGAGATGAAGAATTGGATTCTCTCATCAAGGCTACAATTGCTGGTGGTGGTATGTTAACTTCTAACATTTTAAAAAATTT	UGAGGCAGUAGAUUGAAUCTATTCGTGGAGATGAAGAATTGGATTCTCTCATCAAGGCTACAATTGCTGGTGGTGGTATGTTAACTTCTAACATTTTAAAAAATTT	0
887	homo_sapiens	hsa-miR-6797-3p	UGCAUGACCCUUCCCUCCCCAC	SLC44A1	GAAAAGTGCTGATCTAATGCTAAGTTTTCTCTGTGTACTGACTCAGTTGCCAGAATTATAATGAAAACTGTATTTTAGTCTAACAAAT	UGCAUGACCCUUCCCUCCCCACGAAAAGTGCTGATCTAATGCTAAGTTTTCTCTGTGTACTGACTCAGTTGCCAGAATTATAATGAAAACTGTATTTTAGTCTAACAAAT	0
888	homo_sapiens	hsa-miR-539-3p	AUCAUACAAGGACAAUUUCUUU	SLC44A1	TGCTGATCTAATGCTAAGTTTTCTCTGTGTACTGACTCAGTTGCCAGAATTATAATGAAAACTGTATTTTAGTCTAACAAATGTATAG	AUCAUACAAGGACAAUUUCUUUTGCTGATCTAATGCTAAGTTTTCTCTGTGTACTGACTCAGTTGCCAGAATTATAATGAAAACTGTATTTTAGTCTAACAAATGTATAG	0
890	homo_sapiens	hsa-miR-6824-5p	GUAGGGGAGGUUGGGCCAGGGA	SLC44A1	GCAAAAGAATCACAGAATTATCTTCTAAAAAAAAACACAATATTCTTTGAGATCAGGAGTTGATAAAATATGGCCCCCAGCTATTTTT	GUAGGGGAGGUUGGGCCAGGGAGCAAAAGAATCACAGAATTATCTTCTAAAAAAAAACACAATATTCTTTGAGATCAGGAGTTGATAAAATATGGCCCCCAGCTATTTTT	0
891	homo_sapiens	hsa-miR-6891-3p	CCCUCAUCUUCCCCUCCUUUC	SLC44A1	ATAGATGTTCTTTGCTCTAGGCTTAGTCAAATATGCAGGGACCCACAATGTGTTTTGTGAAGTAATATCTCAGTTTTTTTCTCCATGC	CCCUCAUCUUCCCCUCCUUUCATAGATGTTCTTTGCTCTAGGCTTAGTCAAATATGCAGGGACCCACAATGTGTTTTGTGAAGTAATATCTCAGTTTTTTTCTCCATGC	0
892	homo_sapiens	hsa-miR-384	AUUCCUAGAAAUUGUUCAUA	SLC44A1	TTGCTTAGGTAGTACTTGACTCAATTGAAATAATGCTGTCCATATGAAAATCTATTTCTGTGATATTTGAAAGGCTCCCATCTGTTTT	AUUCCUAGAAAUUGUUCAUATTGCTTAGGTAGTACTTGACTCAATTGAAATAATGCTGTCCATATGAAAATCTATTTCTGTGATATTTGAAAGGCTCCCATCTGTTTT	0
893	homo_sapiens	hsa-miR-4671-3p	UUAGUGCAUAGUCUUUGGUCU	SLC44A1	GATACCCCACAGGAATGTGACAATAATAGGATAGCTTTGGGGGCTGGTGATTTGAAACAGGGACTATTAAGTAGATTTTCCCCCATCC	UUAGUGCAUAGUCUUUGGUCUGATACCCCACAGGAATGTGACAATAATAGGATAGCTTTGGGGGCTGGTGATTTGAAACAGGGACTATTAAGTAGATTTTCCCCCATCC	0
894	homo_sapiens	hsa-miR-1471	GCCCGCGUGUGGAGCCAGGUGU	VPS37C	AGAAATCACTAATGGACTCTACTGGTTTGAGTGCTTCTGAGCTGGATGACCGACCGCCTGTATGTTTGTGTAATTAATTGCCATAATA	GCCCGCGUGUGGAGCCAGGUGUAGAAATCACTAATGGACTCTACTGGTTTGAGTGCTTCTGAGCTGGATGACCGACCGCCTGTATGTTTGTGTAATTAATTGCCATAATA	0
896	homo_sapiens	hsa-miR-6800-3p	CACCUCUCCUGGCAUCGCCCC	VPS37C	CTAGGCCCTCCCAGTCCCTGGGCTAGTGCTCATCCAGGTGTTCAGCACATATATGCAGTGGCCACTGTGGGCCTGGCATGATGCCAAG	CACCUCUCCUGGCAUCGCCCCCTAGGCCCTCCCAGTCCCTGGGCTAGTGCTCATCCAGGTGTTCAGCACATATATGCAGTGGCCACTGTGGGCCTGGCATGATGCCAAG	0
898	homo_sapiens	hsa-miR-124-3p	UAAGGCACGCGGUGAAUGCCAA	RPS27L	CCAGCACTTTGGGAGGCGGAGACGGGTGGATTACTTGAGCTCAGGATTTCGAGACTAGCCTGAGCAACATGGCAGAAACCGCATCTCT	UAAGGCACGCGGUGAAUGCCAACCAGCACTTTGGGAGGCGGAGACGGGTGGATTACTTGAGCTCAGGATTTCGAGACTAGCCTGAGCAACATGGCAGAAACCGCATCTCT	0
899	homo_sapiens	hsa-miR-1250-5p	ACGGUGCUGGAUGUGGCCUUU	RPS27L	CGGCCCGCCGGGTTCCGGGGTGGCGCCGGCCCCGGTGGCCGCGGGCGCTCCCTCGCCATGGCCTAAGCCCGAGGCCGCTCCCCAGCCA	ACGGUGCUGGAUGUGGCCUUUCGGCCCGCCGGGTTCCGGGGTGGCGCCGGCCCCGGTGGCCGCGGGCGCTCCCTCGCCATGGCCTAAGCCCGAGGCCGCTCCCCAGCCA	0
902	homo_sapiens	hsa-miR-6824-5p	GUAGGGGAGGUUGGGCCAGGGA	RPS27L	CATAATTCTAATTAATTTACCAAGATAATGTAATTACATTTGGTTTTGTAAGGTATACAGCAGTAATCTCCTATTTTGGTGTCAGTTT	GUAGGGGAGGUUGGGCCAGGGACATAATTCTAATTAATTTACCAAGATAATGTAATTACATTTGGTTTTGTAAGGTATACAGCAGTAATCTCCTATTTTGGTGTCAGTTT	0
903	homo_sapiens	hsa-miR-519a-5p	CUCUAGAGGGAAGCGCUUUCUG	RPS27L	GTTGTGCCAGCCTACAGGAGGAAAGGCCAGACTCACAGAAGGTATATCATTTGGCATTCTCCAACCCAGTGATGAGATTGATGATTAT	CUCUAGAGGGAAGCGCUUUCUGGTTGTGCCAGCCTACAGGAGGAAAGGCCAGACTCACAGAAGGTATATCATTTGGCATTCTCCAACCCAGTGATGAGATTGATGATTAT	0
904	homo_sapiens	hsa-miR-548aw	GUGCAAAAGUCAUCACGGUU	RPS27L	AAATTCCATAATTCTAATTAATTTACCAAGATAATGTAATTACATTTGGTTTTGTAAGGTATACAGCAGTAATCTCCTATTTTGGTGT	GUGCAAAAGUCAUCACGGUUAAATTCCATAATTCTAATTAATTTACCAAGATAATGTAATTACATTTGGTTTTGTAAGGTATACAGCAGTAATCTCCTATTTTGGTGT	0
905	homo_sapiens	hsa-miR-519c-5p	CUCUAGAGGGAAGCGCUUUCUG	RPS27L	TTGCTAGCTGTGTGGGCTGGGAGGTCTGGTAGGGCTGAGCTTGCAAGAGGATCAACATGCCTGTGAGTTGTTTACATCGGGCTCCGGG	CUCUAGAGGGAAGCGCUUUCUGTTGCTAGCTGTGTGGGCTGGGAGGTCTGGTAGGGCTGAGCTTGCAAGAGGATCAACATGCCTGTGAGTTGTTTACATCGGGCTCCGGG	0
906	homo_sapiens	hsa-miR-505-3p	CGUCAACACUUGCUGGUUUCCU	TMEM17	ATTGCCTTGGTATTTAGGAAATATTTTTGTTATAAAATTACAACTTTCATAAAACCATATTCAGTATTTGTAATGGTGGTATACAAAA	CGUCAACACUUGCUGGUUUCCUATTGCCTTGGTATTTAGGAAATATTTTTGTTATAAAATTACAACTTTCATAAAACCATATTCAGTATTTGTAATGGTGGTATACAAAA	0
907	homo_sapiens	hsa-miR-6506-3p	UCGUAUCAGAGAUUCCAGACAC	TMEM17	CCCGGGTCCCGCCGGCCTCGCGCCGCCCGGTTGCCGTGGGAACCACGGAGCCTCGGAGCGCCCGCAGACTAGCCCGTGTCTGAGGGGG	UCGUAUCAGAGAUUCCAGACACCCCGGGTCCCGCCGGCCTCGCGCCGCCCGGTTGCCGTGGGAACCACGGAGCCTCGGAGCGCCCGCAGACTAGCCCGTGTCTGAGGGGG	0
908	homo_sapiens	hsa-miR-3938	AAUUCCCUUGUAGAUAACCCGG	TMEM17	GCTGGGTGTGGTGGCTCACGCCTGTAATCCCAGCACTTTGGGAGGCCGAGGTGGGCAGATCATGAGGTCAGAAGATCGAGACCATCCT	AAUUCCCUUGUAGAUAACCCGGGCTGGGTGTGGTGGCTCACGCCTGTAATCCCAGCACTTTGGGAGGCCGAGGTGGGCAGATCATGAGGTCAGAAGATCGAGACCATCCT	0
909	homo_sapiens	hsa-miR-626	AGCUGUCUGAAAAUGUCUU	ADM2	CTAACAACTTCCCATCCGCTGACCCCTCCAACGCCATCAATCTCCAGCTGTGGTTGTTGAACTCGGAGGTGAGCTCCTCTCACCACTC	AGCUGUCUGAAAAUGUCUUCTAACAACTTCCCATCCGCTGACCCCTCCAACGCCATCAATCTCCAGCTGTGGTTGTTGAACTCGGAGGTGAGCTCCTCTCACCACTC	0
910	homo_sapiens	hsa-miR-3201	GGGAUAUGAAGAAAAAU	ADM2	TCCCCGAGGTGCCGGCGGAGGGGGTGGCTCGCGGCTCAGGCTGCCCCCGACGTGCCCGGCTCACCGCCCCCTCCCCTGCAGCCCCGCC	GGGAUAUGAAGAAAAAUTCCCCGAGGTGCCGGCGGAGGGGGTGGCTCGCGGCTCAGGCTGCCCCCGACGTGCCCGGCTCACCGCCCCCTCCCCTGCAGCCCCGCC	0
912	homo_sapiens	hsa-miR-4327	GGCUUGCAUGGGGGACUGG	RIN3	CCGCAGGACTTCATCTGCGTGTCGTACCTGGAGCCCGAGCAGCAGGCGCGGACGCTGGCGTCGCGGGCGGACACCCAGGCCCAGGCGC	GGCUUGCAUGGGGGACUGGCCGCAGGACTTCATCTGCGTGTCGTACCTGGAGCCCGAGCAGCAGGCGCGGACGCTGGCGTCGCGGGCGGACACCCAGGCCCAGGCGC	0
913	homo_sapiens	hsa-miR-548ak	AAAAGUAACUGCGGUUUUUGA	RIN3	AGGGCCAGAGCCAGGGACATGCGGGCGCCCGGGACTCCGCGTTCCGCGCGGCCCGGCGCCTGAGCGCCTCCGTTCCCCGTCCCGGAGC	AAAAGUAACUGCGGUUUUUGAAGGGCCAGAGCCAGGGACATGCGGGCGCCCGGGACTCCGCGTTCCGCGCGGCCCGGCGCCTGAGCGCCTCCGTTCCCCGTCCCGGAGC	0
914	homo_sapiens	hsa-miR-22-3p	AAGCUGCCAGUUGAAGAACUGU	RIN3	TAACCACCCTGAGAACTGCCTGTTTATTCAGAACTGGTTTTGGGTCAGTAAGAATTTAAAAATACACTTTGGTGCCATAAGTCAATGA	AAGCUGCCAGUUGAAGAACUGUTAACCACCCTGAGAACTGCCTGTTTATTCAGAACTGGTTTTGGGTCAGTAAGAATTTAAAAATACACTTTGGTGCCATAAGTCAATGA	0
915	homo_sapiens	hsa-miR-4719	UCACAAAUCUAUAAUAUGCAGG	RIN3	CGCTCCCCATGCTTGCCTTCGGGACCCTCACTGGAGCAGAACCATTGCTTAGAGCGTGAGAAGGAGAAGCGAGTGTCCGTCAACATGC	UCACAAAUCUAUAAUAUGCAGGCGCTCCCCATGCTTGCCTTCGGGACCCTCACTGGAGCAGAACCATTGCTTAGAGCGTGAGAAGGAGAAGCGAGTGTCCGTCAACATGC	0
916	homo_sapiens	hsa-miR-4440	UGUCGUGGGGCUUGCUGGCUUG	RIN3	CCAACACTGGAGTTGGGCCAGGAAAAAAATACATCATGAGATAATTTAACTCCAAGAACTTTATTGTAAAACTTCAGTGGTGAATTTC	UGUCGUGGGGCUUGCUGGCUUGCCAACACTGGAGTTGGGCCAGGAAAAAAATACATCATGAGATAATTTAACTCCAAGAACTTTATTGTAAAACTTCAGTGGTGAATTTC	0
918	homo_sapiens	hsa-miR-4465	CUCAAGUAGUCUGACCAGGGGA	RIN3	CTGCACATGGCCTCCTTGCTGACTCAGGTTCCTACTCCCCTGCTCCCCCGACTAGCGGGGCTCTGACTCAGCTCGCAGCCCCACCTGA	CUCAAGUAGUCUGACCAGGGGACTGCACATGGCCTCCTTGCTGACTCAGGTTCCTACTCCCCTGCTCCCCCGACTAGCGGGGCTCTGACTCAGCTCGCAGCCCCACCTGA	0
919	homo_sapiens	hsa-miR-4695-3p	UGAUCUCACCGCUGCCUCCUUC	RIN3	CCCCAGTGCCTGCCCCCCACGTCACACCCCATGCCCCAGGTCCCCCAGACCATCCGAACCAGCCGCCCATGATGACCTGCGAGAGACT	UGAUCUCACCGCUGCCUCCUUCCCCCAGTGCCTGCCCCCCACGTCACACCCCATGCCCCAGGTCCCCCAGACCATCCGAACCAGCCGCCCATGATGACCTGCGAGAGACT	0
920	homo_sapiens	hsa-miR-4501	UAUGUGACCUCGGAUGAAUCA	RIN3	CGTGTCGTACCTGGAGCCCGAGCAGCAGGCGCGGACGCTGGCGTCGCGGGCGGACACCCAGGCCCAGGCGCTGTGCGCGCAGTGCGCG	UAUGUGACCUCGGAUGAAUCACGTGTCGTACCTGGAGCCCGAGCAGCAGGCGCGGACGCTGGCGTCGCGGGCGGACACCCAGGCCCAGGCGCTGTGCGCGCAGTGCGCG	0
921	homo_sapiens	hsa-miR-6761-3p	UCCUACGCUGCUCUCUCACUCC	RIN3	TCTCCGCAGGACTTCATCTGCGTGTCGTACCTGGAGCCCGAGCAGCAGGCGCGGACGCTGGCGTCGCGGGCGGACACCCAGGCCCAGG	UCCUACGCUGCUCUCUCACUCCTCTCCGCAGGACTTCATCTGCGTGTCGTACCTGGAGCCCGAGCAGCAGGCGCGGACGCTGGCGTCGCGGGCGGACACCCAGGCCCAGG	0
922	homo_sapiens	hsa-miR-2277-3p	UGACAGCGCCCUGCCUGGCUC	RIN3	AGCTCCGCGGACCCATGGACAAGCCCAGCCCCGCCTCAGGGAAAACAGGGCCTTTCCCTACAGGACACGCCCCAGAGCTGTGGCAGAT	UGACAGCGCCCUGCCUGGCUCAGCTCCGCGGACCCATGGACAAGCCCAGCCCCGCCTCAGGGAAAACAGGGCCTTTCCCTACAGGACACGCCCCAGAGCTGTGGCAGAT	0
923	homo_sapiens	hsa-miR-92b-3p	UAUUGCACUCGUCCCGGCCUCC	PTH2	CCGGGGTTCTGGGCCGGGATGCAGCCCTACTGAGCCCCTTTCTGGTTCTCCACAGGTGATGGAGACCCGCCAGGTGTCCAGGAGCCCT	UAUUGCACUCGUCCCGGCCUCCCCGGGGTTCTGGGCCGGGATGCAGCCCTACTGAGCCCCTTTCTGGTTCTCCACAGGTGATGGAGACCCGCCAGGTGTCCAGGAGCCCT	0
924	homo_sapiens	aca-let-7c-5p	UGAGGUAGUAGGUUGUAUGGUU	OR2T35	TTCTCGATCTTCCCTCTACAAAACTCCTTCAGTTCACATTGCATTTGTGCTCTATCCTGGGATATGTGTTTTCTTTCCCATTTCCTCA	UGAGGUAGUAGGUUGUAUGGUUTTCTCGATCTTCCCTCTACAAAACTCCTTCAGTTCACATTGCATTTGTGCTCTATCCTGGGATATGTGTTTTCTTTCCCATTTCCTCA	0
926	homo_sapiens	hsa-miR-3622b-3p	UCACCUGAGCUCCCGUGCCUG	GRIK5	TTTGGGGGGAGAAACCTCGGAATTTCTATGAGACCTCCCCCAGGGAGGGGGTCAGTTGGGCCCCCATCCCTCCCCTTGCCACATCGCA	UCACCUGAGCUCCCGUGCCUGTTTGGGGGGAGAAACCTCGGAATTTCTATGAGACCTCCCCCAGGGAGGGGGTCAGTTGGGCCCCCATCCCTCCCCTTGCCACATCGCA	0
927	homo_sapiens	hsa-miR-6846-5p	UGGGGGCUGGAUGGGGUAGAGU	GRIK5	TTTCTATGAGACCTCCCCCAGGGAGGGGGTCAGTTGGGCCCCCATCCCTCCCCTTGCCACATCGCAGCCCCTGTTGGAATAAAAAAAA	UGGGGGCUGGAUGGGGUAGAGUTTTCTATGAGACCTCCCCCAGGGAGGGGGTCAGTTGGGCCCCCATCCCTCCCCTTGCCACATCGCAGCCCCTGTTGGAATAAAAAAAA	0
928	homo_sapiens	hsa-miR-3157-5p	UUCAGCCAGGCUAGUGCAGUCU	GRIK5	CTCCTTTCCCCTTCCTCCCCTCCCCGGCCCGCCCTCTCCTCTTCCACCTGTCCTTCCTCCCTGCTCCTGTGGAGCCACCGTTTTGGAT	UUCAGCCAGGCUAGUGCAGUCUCTCCTTTCCCCTTCCTCCCCTCCCCGGCCCGCCCTCTCCTCTTCCACCTGTCCTTCCTCCCTGCTCCTGTGGAGCCACCGTTTTGGAT	0
929	homo_sapiens	hsa-miR-1273h-3p	CUGCAGACUCGACCUCCCAGGC	GRIK5	TGAGGGCACAGTTTGGGGTTTGGGGCGGTCAGGGCTGCAGGGCCCGATGGCTGGTCCAGCCCCTCGTGTGCCTGCCCAGGCTCCCCGT	CUGCAGACUCGACCUCCCAGGCTGAGGGCACAGTTTGGGGTTTGGGGCGGTCAGGGCTGCAGGGCCCGATGGCTGGTCCAGCCCCTCGTGTGCCTGCCCAGGCTCCCCGT	0
930	homo_sapiens	hsa-miR-6826-3p	CUCCCCUCUCUUUCCUGUUCAG	GRIK5	ATGATCCCACCAGCCAAATGGCTCTTAAGACCCACTATGTGCTGGTGATTCTTGTGTTAGTTATCTATTGCTATCATAACAAATGACC	CUCCCCUCUCUUUCCUGUUCAGATGATCCCACCAGCCAAATGGCTCTTAAGACCCACTATGTGCTGGTGATTCTTGTGTTAGTTATCTATTGCTATCATAACAAATGACC	0
931	homo_sapiens	hsa-miR-4486	GCUGGGCGAGGCUGGCA	GRIK5	AGTGGTATAACCCACACCCATGCCTGCGGGCACGCCCCCACATCCTGGAGAACCAGTACACGCTGGGCAACAGCCTGTGGTTTCCCGT	GCUGGGCGAGGCUGGCAAGTGGTATAACCCACACCCATGCCTGCGGGCACGCCCCCACATCCTGGAGAACCAGTACACGCTGGGCAACAGCCTGTGGTTTCCCGT	0
932	homo_sapiens	hsa-miR-4524b-5p	AUAGCAGCAUAAGCCUGUCUC	PYGO2	TCTCGCTCTCTCACTCCACTACTTTTTGGAACAAAGTGATGGCAGAATGCGGTGGTGGTGGGGGTCTTTTGTACTGTTGGATTAATAA	AUAGCAGCAUAAGCCUGUCUCTCTCGCTCTCTCACTCCACTACTTTTTGGAACAAAGTGATGGCAGAATGCGGTGGTGGTGGGGGTCTTTTGTACTGTTGGATTAATAA	0
933	homo_sapiens	hsa-miR-3975	UGAGGCUAAUGCACUACUUCAC	PYGO2	CGCCCCTCCGCGGCGGCTCCACCGCCCGGGATGGTACGGTCCGGCAGCCGGGCCGCGCGCTGCCGCCCCTCGGTGAGCTGGTGTGGGC	UGAGGCUAAUGCACUACUUCACCGCCCCTCCGCGGCGGCTCCACCGCCCGGGATGGTACGGTCCGGCAGCCGGGCCGCGCGCTGCCGCCCCTCGGTGAGCTGGTGTGGGC	0
936	homo_sapiens	hsa-miR-500b-5p	AAUCCUUGCUACCUGGGU	SLC6A9	TCCTCCACCAGCTCCCACAGCGAGGGGGAGTGCCGGAGCATGACCCACCGACGCCGCCGTCCCCGGCTCGGACCTACGGGCCGCAGGT	AAUCCUUGCUACCUGGGUTCCTCCACCAGCTCCCACAGCGAGGGGGAGTGCCGGAGCATGACCCACCGACGCCGCCGTCCCCGGCTCGGACCTACGGGCCGCAGGT	0
938	homo_sapiens	hsa-miR-487a-5p	GUGGUUAUCCCUGCUGUGUUCG	SLC6A9	ATTCCTTCCATGGCTGGGAGAGCTTGGGGACAGGGCAGGGTAGTCCTGTCCTGGAGACCACCTGCTGAGCCCATGGCAGTGGCAAGTG	GUGGUUAUCCCUGCUGUGUUCGATTCCTTCCATGGCTGGGAGAGCTTGGGGACAGGGCAGGGTAGTCCTGTCCTGGAGACCACCTGCTGAGCCCATGGCAGTGGCAAGTG	0
939	homo_sapiens	hsa-miR-29c-3p	UAGCACCAUUUGAAAUCGGUUA	SLC6A9	CACCATAGCCCCCTCTCCTGAGGACGGCTTCGAGGTCCAGCCACTGCACCCGGACAAGGCGCAGATCCCCATTGTGGGCAGTAATGGC	UAGCACCAUUUGAAAUCGGUUACACCATAGCCCCCTCTCCTGAGGACGGCTTCGAGGTCCAGCCACTGCACCCGGACAAGGCGCAGATCCCCATTGTGGGCAGTAATGGC	0
940	homo_sapiens	hsa-miR-1471	GCCCGCGUGUGGAGCCAGGUGU	SLC6A9	CGAGGTCCAGCCACTGCACCCGGACAAGGCGCAGATCCCCATTGTGGGCAGTAATGGCTCCAGCCGCCTCCAGGACTCCCGGATATGA	GCCCGCGUGUGGAGCCAGGUGUCGAGGTCCAGCCACTGCACCCGGACAAGGCGCAGATCCCCATTGTGGGCAGTAATGGCTCCAGCCGCCTCCAGGACTCCCGGATATGA	0
941	homo_sapiens	hsa-miR-381-5p	AGCGAGGUUGCCCUUUGUAUAU	SLC6A9	GGGCGAACTCGGCGCGGCACAGAGCCTCGGGAGGCTGATGCAACTTTCCCTTTAAGAAAGCCACCTGGGCGCACCGCGGTGCGGACCC	AGCGAGGUUGCCCUUUGUAUAUGGGCGAACTCGGCGCGGCACAGAGCCTCGGGAGGCTGATGCAACTTTCCCTTTAAGAAAGCCACCTGGGCGCACCGCGGTGCGGACCC	0
942	homo_sapiens	hsa-miR-4770	UGAGAUGACACUGUAGCU	SLC6A9	AAAGAAAAGAAAAAAAAGAAATTATTAACCTCACCTCCTCCTGCTGGATGCTGAGGCTCCTCCCCCCACCCCTCCCCTCCTGCAGGAG	UGAGAUGACACUGUAGCUAAAGAAAAGAAAAAAAAGAAATTATTAACCTCACCTCCTCCTGCTGGATGCTGAGGCTCCTCCCCCCACCCCTCCCCTCCTGCAGGAG	0
943	homo_sapiens	hsa-miR-7515	AGAAGGGAAGAUGGUGAC	SLC6A9	GGGAGGCTGATGCAACTTTCCCTTTAAGAAAGCCACCTGGGCGCACCGCGGTGCGGACCCAGCACGCCTGGGCCGGGGGCTGCAGCAT	AGAAGGGAAGAUGGUGACGGGAGGCTGATGCAACTTTCCCTTTAAGAAAGCCACCTGGGCGCACCGCGGTGCGGACCCAGCACGCCTGGGCCGGGGGCTGCAGCAT	0
944	homo_sapiens	hsa-miR-148a-5p	AAAGUUCUGAGACACUCCGACU	SLC6A9	GGGGCAACCAGATCGAGTTTGTACTGACGAGCGTGGGCTATGCCGTGGGCCTGGGCAATGTCTGGCGCTTCCCATACCTCTGCTATCG	AAAGUUCUGAGACACUCCGACUGGGGCAACCAGATCGAGTTTGTACTGACGAGCGTGGGCTATGCCGTGGGCCTGGGCAATGTCTGGCGCTTCCCATACCTCTGCTATCG	0
945	homo_sapiens	hsa-miR-4654	UGUGGGAUCUGGAGGCAUCUGG	SLC6A9	GCTGAGTGGGAGATCTGGATTCTGCCCTCGGAGCTGAGCAGCCTTAATTCCAGGGGCTCAGCCAGAGCAGTAAATAAGCCAAGCAGAG	UGUGGGAUCUGGAGGCAUCUGGGCTGAGTGGGAGATCTGGATTCTGCCCTCGGAGCTGAGCAGCCTTAATTCCAGGGGCTCAGCCAGAGCAGTAAATAAGCCAAGCAGAG	0
946	homo_sapiens	mmu-miR-140-5p	CAGUGGUUUUACCCUAUGGUAG	PMVK	GGTGGGGGAGCTTCACGAGGGGAGGCTGCTCTGTGAAGGAACCGCCTTTCTCTCCGCGTGTCTCACCCTTTTCTCCCCATATCTGTTT	CAGUGGUUUUACCCUAUGGUAGGGTGGGGGAGCTTCACGAGGGGAGGCTGCTCTGTGAAGGAACCGCCTTTCTCTCCGCGTGTCTCACCCTTTTCTCCCCATATCTGTTT	0
947	homo_sapiens	hpo-miR-10111-3p	GGGAUCUGAUCGAGGCGCUCCA	AL451007.3	GATCCTAAGCCTCCCAAGCGTTGGGATTGCAGGCGTGAGCTACCACGCCCCGTCAAAAAAATAAAAAAATCGTTTAAAGCAGGATGCT	GGGAUCUGAUCGAGGCGCUCCAGATCCTAAGCCTCCCAAGCGTTGGGATTGCAGGCGTGAGCTACCACGCCCCGTCAAAAAAATAAAAAAATCGTTTAAAGCAGGATGCT	0
948	homo_sapiens	hsa-miR-1302	UUGGGACAUACUUAUGCUAAA	RABAC1	CTGAGGCAGGCGAGGACGGTGTGCTGTGTTCTGGAGGGCAGTGGGGACAGCAGGGGAACAGGGTGACCCCAGGACCTGGAGGGCCTTG	UUGGGACAUACUUAUGCUAAACTGAGGCAGGCGAGGACGGTGTGCTGTGTTCTGGAGGGCAGTGGGGACAGCAGGGGAACAGGGTGACCCCAGGACCTGGAGGGCCTTG	0
950	homo_sapiens	hsa-miR-95-3p	UUCAACGGGUAUUUAUUGAGCA	RABAC1	GGCCAGCTGCCCCACCCCTGCCCATGCCTGTCCTGCACGGCTCTGCTGCTCGGGCCCACAGCGCCGTCCCATCACAAGCCCGGGGAGG	UUCAACGGGUAUUUAUUGAGCAGGCCAGCTGCCCCACCCCTGCCCATGCCTGTCCTGCACGGCTCTGCTGCTCGGGCCCACAGCGCCGTCCCATCACAAGCCCGGGGAGG	0
951	homo_sapiens	hsa-miR-4507	CUGGGUUGGGCUGGGCUGGG	RABAC1	GCCGGCGGGGTCTTCAGGGTACCGGGCTGGTTACAGCAGCTCTACCCCTCACGACGCAGACATGGCAGCGCAGAAGGACCAGCAGAAA	CUGGGUUGGGCUGGGCUGGGGCCGGCGGGGTCTTCAGGGTACCGGGCTGGTTACAGCAGCTCTACCCCTCACGACGCAGACATGGCAGCGCAGAAGGACCAGCAGAAA	0
952	homo_sapiens	hsa-miR-5685	ACAGCCCAGCAGUUAUCACGGG	RABAC1	TGCACGGCTCTGCTGCTCGGGCCCACAGCGCCGTCCCATCACAAGCCCGGGGAGGGATCCCGCCTTTGAAAATAAAGCTGTTATGGGT	ACAGCCCAGCAGUUAUCACGGGTGCACGGCTCTGCTGCTCGGGCCCACAGCGCCGTCCCATCACAAGCCCGGGGAGGGATCCCGCCTTTGAAAATAAAGCTGTTATGGGT	0
953	homo_sapiens	hsa-miR-223-3p	UGUCAGUUUGUCAAAUACCCCA	RABAC1	GGAGGCATCTCCTTCCCCTTCTTCTGGCTGGCTGGTGCGGGCTCGGCCGTCTTCTGGGTGCTGGGTGAGTACAGGGTCTGAGCAGCTG	UGUCAGUUUGUCAAAUACCCCAGGAGGCATCTCCTTCCCCTTCTTCTGGCTGGCTGGTGCGGGCTCGGCCGTCTTCTGGGTGCTGGGTGAGTACAGGGTCTGAGCAGCTG	0
954	homo_sapiens	hsa-miR-1973	ACCGUGCAAAGGUAGCAUA	RABAC1	CCCCTTGCCGCTCTCTGCGGCCAACATCAGCTGCAGGTGCCCACACTGGACACCAGGTGGCCACCTTACACTGGCCTAGATCTGTTCC	ACCGUGCAAAGGUAGCAUACCCCTTGCCGCTCTCTGCGGCCAACATCAGCTGCAGGTGCCCACACTGGACACCAGGTGGCCACCTTACACTGGCCTAGATCTGTTCC	0
955	homo_sapiens	hsa-miR-651-5p	UUUAGGAUAAGCUUGACUUUUG	RABAC1	GAGAGTCGGAACAGCACCCCAATGCCATCTGCCCCCAGGCCGAGAGGTGAGCCCAGCGCATCAGTATGCTCTGGCTGGAGGCATCTCC	UUUAGGAUAAGCUUGACUUUUGGAGAGTCGGAACAGCACCCCAATGCCATCTGCCCCCAGGCCGAGAGGTGAGCCCAGCGCATCAGTATGCTCTGGCTGGAGGCATCTCC	0
956	homo_sapiens	hsa-miR-1914-3p	GGAGGGGUCCCGCACUGGGAGG	RABAC1	GGACACCAGGTGGCCACCTTACACTGGCCTAGATCTGTTCCCGTTTCTTTTCCTGCTTTCTGGGGTGTGACCAGAAAGAACTTGGAAC	GGAGGGGUCCCGCACUGGGAGGGGACACCAGGTGGCCACCTTACACTGGCCTAGATCTGTTCCCGTTTCTTTTCCTGCTTTCTGGGGTGTGACCAGAAAGAACTTGGAAC	0
957	homo_sapiens	hsa-miR-192-3p	CUGCCAAUUCCAUAGGUCACAG	RABAC1	CAGCAGAAAGATGCCGAGGCGGAAGGGCTGAGCGGCACGTGAGCGAGCTGGCTCTAGGCCCTCGGACCAGAGACCCGGGAGTCCGGGC	CUGCCAAUUCCAUAGGUCACAGCAGCAGAAAGATGCCGAGGCGGAAGGGCTGAGCGGCACGTGAGCGAGCTGGCTCTAGGCCCTCGGACCAGAGACCCGGGAGTCCGGGC	0
958	homo_sapiens	ppc-miR-8300-3p	UGGUUAGCGACAUUGCUGGUGC	AC092143.1	CCCCACCTAGGCCACGTGTGAGCTGCTCCTGTCTCTGTCTTATTGCAGCTCCAGGCCTGACGTTTTACGGTTTTGTTTTTTACTGGTT	UGGUUAGCGACAUUGCUGGUGCCCCCACCTAGGCCACGTGTGAGCTGCTCCTGTCTCTGTCTTATTGCAGCTCCAGGCCTGACGTTTTACGGTTTTGTTTTTTACTGGTT	0
959	homo_sapiens	hsa-miR-520f-5p	CCUCUAAAGGGAAGCGCUUUCU	CMYA5	ATGGCGAGCCGCGATAGCAACCACGCTGGCGAGAGCTTTCTCGGCTCCGACGGGGACGAGGAGGCGACCCGGGAGCTGGAGACCGAGG	CCUCUAAAGGGAAGCGCUUUCUATGGCGAGCCGCGATAGCAACCACGCTGGCGAGAGCTTTCTCGGCTCCGACGGGGACGAGGAGGCGACCCGGGAGCTGGAGACCGAGG	0
960	homo_sapiens	hsa-miR-5190	CCAGUGACUGAGCUGGAGCCA	CMYA5	TCCTCCCTAAAATTTTAAATGTAGAAAAGTGCTATATATTAGAAATTTCCATTTTGTTAAATAAATGGTTAGAGTCTATAAAGCCAGT	CCAGUGACUGAGCUGGAGCCATCCTCCCTAAAATTTTAAATGTAGAAAAGTGCTATATATTAGAAATTTCCATTTTGTTAAATAAATGGTTAGAGTCTATAAAGCCAGT	0
961	homo_sapiens	hsa-miR-629-3p	GUUCUCCCAACGUAAGCCCAGC	CMYA5	CTGAGCTAATGAAGCCGCTGACTTGATTTGCAGCTCTATCACAGTTCACCAATGAACTCCAAGTTTGTAATAAAACACAGGCTACAAT	GUUCUCCCAACGUAAGCCCAGCCTGAGCTAATGAAGCCGCTGACTTGATTTGCAGCTCTATCACAGTTCACCAATGAACTCCAAGTTTGTAATAAAACACAGGCTACAAT	0
962	homo_sapiens	hsa-miR-4765	UGAGUGAUUGAUAGCUAUGUUC	APOA1	TTCAAGGGCCCACTTTGGAGACCAACGTAACTGGGCACTAGTCCCAGCTCTGTCTCCTTTTTAGCTCCTCTCTGTGCCTCGGTCCAGC	UGAGUGAUUGAUAGCUAUGUUCTTCAAGGGCCCACTTTGGAGACCAACGTAACTGGGCACTAGTCCCAGCTCTGTCTCCTTTTTAGCTCCTCTCTGTGCCTCGGTCCAGC	0
963	homo_sapiens	hsa-miR-517-5p	CCUCUAGAUGGAAGCACUGUCU	APOA1	GTGCGTCCTGCTGCCTGCCCCGGTCACTCTGGCTCCCCAGCTCAAGGTTCAGGCCTTGCCCCAGGCCGGGCCTCTGGGTACCTGAGGT	CCUCUAGAUGGAAGCACUGUCUGTGCGTCCTGCTGCCTGCCCCGGTCACTCTGGCTCCCCAGCTCAAGGTTCAGGCCTTGCCCCAGGCCGGGCCTCTGGGTACCTGAGGT	0
964	homo_sapiens	hsa-miR-450a-5p	UUUUGCGAUGUGUUCCUAAUAU	APOA1	GCTCAAGGTTCAGGCCTTGCCCCAGGCCGGGCCTCTGGGTACCTGAGGTCTTCTCCCGCTCTGTGCCCTTCTCCTCACCTGGCTGCAA	UUUUGCGAUGUGUUCCUAAUAUGCTCAAGGTTCAGGCCTTGCCCCAGGCCGGGCCTCTGGGTACCTGAGGTCTTCTCCCGCTCTGTGCCCTTCTCCTCACCTGGCTGCAA	0
966	homo_sapiens	hsa-miR-5692c	AAUAAUAUCACAGUAGGUGUAC	APOA1	CTGAGCGCTCTCGAGGAGTACACTAAGAAGCTCAACACCCAGTGAGGCGCCCGCCGCCGCCCCCCTTCCCGGTGCTCAGAATAAACGT	AAUAAUAUCACAGUAGGUGUACCTGAGCGCTCTCGAGGAGTACACTAAGAAGCTCAACACCCAGTGAGGCGCCCGCCGCCGCCCCCCTTCCCGGTGCTCAGAATAAACGT	0
967	homo_sapiens	hsa-miR-4446-5p	AUUUCCCUGCCAUUCCCUUGGC	EBF1	ATGCAATAACAGTGCACTTCACAGTGAACTCTGCCAGCACCGCGGGCAGTCATGGGGAGACCCCATCTTGGGGTTCTGAGTCTTGGCT	AUUUCCCUGCCAUUCCCUUGGCATGCAATAACAGTGCACTTCACAGTGAACTCTGCCAGCACCGCGGGCAGTCATGGGGAGACCCCATCTTGGGGTTCTGAGTCTTGGCT	0
968	homo_sapiens	hsa-miR-7976	UGCCCUGAGACUUUUGCUC	EBF1	TGTTAAATTTTTTTTTTTTTTTTGCAAAAATTCAAGCTGTAAAAACTTTTCAACTTTCACAATATTTAATTAAAGTTACTTCCTGTCT	UGCCCUGAGACUUUUGCUCTGTTAAATTTTTTTTTTTTTTTTGCAAAAATTCAAGCTGTAAAAACTTTTCAACTTTCACAATATTTAATTAAAGTTACTTCCTGTCT	0
970	homo_sapiens	hsa-miR-548e-3p	AAAAACUGAGACUACUUUUGCA	EBF1	TAGAGAACCTAACTACTGTAGAGATTGTTAAATTTTTTTTTTTTTTTTGCAAAAATTCAAGCTGTAAAAACTTTTCAACTTTCACAAT	AAAAACUGAGACUACUUUUGCATAGAGAACCTAACTACTGTAGAGATTGTTAAATTTTTTTTTTTTTTTTGCAAAAATTCAAGCTGTAAAAACTTTTCAACTTTCACAAT	0
972	homo_sapiens	hsa-miR-4514	ACAGGCAGGAUUGGGGAA	EBF1	ATAAACCGTAAAGCTCTATACAAGGGACACTATAAATAAGACTCCATGTTTTAATTTATGATGTTTTTAAAGCTGTGTAAAGGAAGAA	ACAGGCAGGAUUGGGGAAATAAACCGTAAAGCTCTATACAAGGGACACTATAAATAAGACTCCATGTTTTAATTTATGATGTTTTTAAAGCTGTGTAAAGGAAGAA	0
973	homo_sapiens	hsa-miR-4485-5p	ACCGCCUGCCCAGUGA	EBF1	TCTGCAATCATTTGTCTTTTATAAACCGTAAAGCTCTATACAAGGGACACTATAAATAAGACTCCATGTTTTAATTTATGATGTTTTT	ACCGCCUGCCCAGUGATCTGCAATCATTTGTCTTTTATAAACCGTAAAGCTCTATACAAGGGACACTATAAATAAGACTCCATGTTTTAATTTATGATGTTTTT	0
974	homo_sapiens	hsa-miR-4727-3p	AUAGUGGGAAGCUGGCAGAUUC	EBF1	ACTGCAGATTTTTAAACAAACAAAATCACCGACCTTGCAAATACTGAAATTGGAAGAGGGATCTGCAAGTGCAGGGTGTTGGTTAAAG	AUAGUGGGAAGCUGGCAGAUUCACTGCAGATTTTTAAACAAACAAAATCACCGACCTTGCAAATACTGAAATTGGAAGAGGGATCTGCAAGTGCAGGGTGTTGGTTAAAG	0
975	homo_sapiens	hsa-miR-4319	UCCCUGAGCAAAGCCAC	EBF1	ATGGTTTCCAGAGGTTACAGAAGGTCATTCCTCGGCACCCTGGTGACCCTGAGCGTTTGCCAAAGGTGAGGATACTGCCTTTTTGTAA	UCCCUGAGCAAAGCCACATGGTTTCCAGAGGTTACAGAAGGTCATTCCTCGGCACCCTGGTGACCCTGAGCGTTTGCCAAAGGTGAGGATACTGCCTTTTTGTAA	0
976	homo_sapiens	hsa-miR-3655	GCUUGUCGCUGCGGUGUUGCU	EBF1	GCTACTCCTTTCCATTCTTAGCTAAAACTGTGCTTTTGCTTTTAGGCCATAGTGTATGAAGGCCAAGACAAGAACCCAGAAATGTGCC	GCUUGUCGCUGCGGUGUUGCUGCTACTCCTTTCCATTCTTAGCTAAAACTGTGCTTTTGCTTTTAGGCCATAGTGTATGAAGGCCAAGACAAGAACCCAGAAATGTGCC	0
977	homo_sapiens	hsa-miR-634	AACCAGCACCCCAACUUUGGAC	EBF1	GTAGAGATTGTTAAATTTTTTTTTTTTTTTTGCAAAAATTCAAGCTGTAAAAACTTTTCAACTTTCACAATATTTAATTAAAGTTACT	AACCAGCACCCCAACUUUGGACGTAGAGATTGTTAAATTTTTTTTTTTTTTTTGCAAAAATTCAAGCTGTAAAAACTTTTCAACTTTCACAATATTTAATTAAAGTTACT	0
978	homo_sapiens	hsa-miR-4662a-3p	AAAGAUAGACAAUUGGCUAAAU	EP400	GTTTTGTATGCAGAACGTCTGTAATTCCCATCCTTAGTAATGTGCTTATTCATTTAATCCTTTGCATTTAGGTTGTGGAAATAAAACT	AAAGAUAGACAAUUGGCUAAAUGTTTTGTATGCAGAACGTCTGTAATTCCCATCCTTAGTAATGTGCTTATTCATTTAATCCTTTGCATTTAGGTTGTGGAAATAAAACT	0
979	homo_sapiens	hsa-miR-1468-5p	CUCCGUUUGCCUGUUUCGCUG	EP400	AGGAAACAATTGAAGAGGAGGAAGCAAATGAAGGCGTTGTGGACCACCAAACAGAACTTTCTAATTTAGCCAAGGAAGGTAGGCTGTT	CUCCGUUUGCCUGUUUCGCUGAGGAAACAATTGAAGAGGAGGAAGCAAATGAAGGCGTTGTGGACCACCAAACAGAACTTTCTAATTTAGCCAAGGAAGGTAGGCTGTT	0
980	homo_sapiens	hsa-miR-4255	CAGUGUUCAGAGAUGGA	EP400	CTTCTCTTTTTCTTCTGCTTTTAGACTTTTCTTCGTTTCGTTTTAAATCTGATTACAAAAATCAACGTACACTTTTAATTGAAAACGC	CAGUGUUCAGAGAUGGACTTCTCTTTTTCTTCTGCTTTTAGACTTTTCTTCGTTTCGTTTTAAATCTGATTACAAAAATCAACGTACACTTTTAATTGAAAACGC	0
981	homo_sapiens	hsa-miR-4721	UGAGGGCUCCAGGUGACGGUGG	EP400	TGTGATCGTGCCACTGCACTCCAACCTGGGTGACAGAGTGACACCCTGTCTCAAAGATAAAATATGCAAAGGACCTGACTCTGCATGT	UGAGGGCUCCAGGUGACGGUGGTGTGATCGTGCCACTGCACTCCAACCTGGGTGACAGAGTGACACCCTGTCTCAAAGATAAAATATGCAAAGGACCTGACTCTGCATGT	0
982	homo_sapiens	hsa-miR-665	ACCAGGAGGCUGAGGCCCCU	EP400	CAACAGACGACGACGACCTCTCAGGTGCAAGTTCCACAGATCCAGGGCCAGGCCCAGTCCCCAGCACAGATCAAAGCTGTGGGCAAGC	ACCAGGAGGCUGAGGCCCCUCAACAGACGACGACGACCTCTCAGGTGCAAGTTCCACAGATCCAGGGCCAGGCCCAGTCCCCAGCACAGATCAAAGCTGTGGGCAAGC	0
983	homo_sapiens	hsa-miR-6758-3p	ACUCAUUCUCCUCUGUCCAG	EP400	GCCAGTGAAGCAGAGAACCACCTGTGCTGTTGTGGAAGGCGTGCCGTTGAGGGGGAAAACGAAGCCCAGTATTTGCTACTGTTTTTCC	ACUCAUUCUCCUCUGUCCAGGCCAGTGAAGCAGAGAACCACCTGTGCTGTTGTGGAAGGCGTGCCGTTGAGGGGGAAAACGAAGCCCAGTATTTGCTACTGTTTTTCC	0
984	homo_sapiens	hsa-miR-6816-5p	UGGGGCGGGGCAGGUCCCUGC	EP400	CGGTGGCACCCAGCCCAAGTCCCGGGCTTCGGATGGCTGGTGTGGGCCCTCAGACCCCACGTTCTGTTGGCACTGCTGTCTGGCTAGA	UGGGGCGGGGCAGGUCCCUGCCGGTGGCACCCAGCCCAAGTCCCGGGCTTCGGATGGCTGGTGTGGGCCCTCAGACCCCACGTTCTGTTGGCACTGCTGTCTGGCTAGA	0
985	homo_sapiens	hsa-miR-3682-5p	CUACUUCUACCUGUGUUAUCAU	EP400	GGGAAATATTATTTTCATCCGTTTTCTGTAAGTAACAGGACCCAGCAAGAGACCAGGGTCCGTGAGGGCCTTGTGCAGGGAGGGCCCT	CUACUUCUACCUGUGUUAUCAUGGGAAATATTATTTTCATCCGTTTTCTGTAAGTAACAGGACCCAGCAAGAGACCAGGGTCCGTGAGGGCCTTGTGCAGGGAGGGCCCT	0
986	homo_sapiens	hsa-miR-6867-3p	CUCUCCCUCUUUACCCACUAG	EP400	CGCCGCTTCCTCCCGCCGGGGCCCCGGATGCACTGAGCGGCTGCGGCGCGGCTTCCATCCTCCCGCCCTCCTGACGCGGCCGGAGCGC	CUCUCCCUCUUUACCCACUAGCGCCGCTTCCTCCCGCCGGGGCCCCGGATGCACTGAGCGGCTGCGGCGCGGCTTCCATCCTCCCGCCCTCCTGACGCGGCCGGAGCGC	0
987	homo_sapiens	hsa-let-7a-5p	UGAGGUAGUAGGUUGUAUAGUU	PLEKHM2	CGAGGGCCCAGGCGAGGCGAGGGCCGGGCGGCGGGCGCCGGGCCCCGCGGCCGGCACGACGGAGCCCCCGTACGGCCGGCGGCAGCGG	UGAGGUAGUAGGUUGUAUAGUUCGAGGGCCCAGGCGAGGCGAGGGCCGGGCGGCGGGCGCCGGGCCCCGCGGCCGGCACGACGGAGCCCCCGTACGGCCGGCGGCAGCGG	0
988	homo_sapiens	hsa-miR-6867-3p	CUCUCCCUCUUUACCCACUAG	PLEKHM2	CCACACTTTGGACCCGGGTTTCCTGCCTACGGAGCCTTCTCTCTCCACCACCGTGGCATATACACTCTTTGTACTGTACTTTTTGCAG	CUCUCCCUCUUUACCCACUAGCCACACTTTGGACCCGGGTTTCCTGCCTACGGAGCCTTCTCTCTCCACCACCGTGGCATATACACTCTTTGTACTGTACTTTTTGCAG	0
989	homo_sapiens	hsa-miR-6778-5p	AGUGGGAGGACAGGAGGCAGGU	PLEKHM2	CCTACATGCCCGACTACTACAAACCTCAGTACCTGCTGGACTTTGAAGACCGCCTTCCCAGCTCGGTCCACGGCTCAGACAGTCTGTC	AGUGGGAGGACAGGAGGCAGGUCCTACATGCCCGACTACTACAAACCTCAGTACCTGCTGGACTTTGAAGACCGCCTTCCCAGCTCGGTCCACGGCTCAGACAGTCTGTC	0
990	homo_sapiens	hsa-miR-484	UCAGGCUCAGUCCCCUCCCGAU	PLEKHM2	TGGAGCCAGGCCCTTCCCTAGAGTTTCGTCAAGAGCCTCCTGGGGAAGGGGTCAGGTGGTTTGGGTTTTGTTTTTTAAAATAAAATAG	UCAGGCUCAGUCCCCUCCCGAUTGGAGCCAGGCCCTTCCCTAGAGTTTCGTCAAGAGCCTCCTGGGGAAGGGGTCAGGTGGTTTGGGTTTTGTTTTTTAAAATAAAATAG	0
991	homo_sapiens	hsa-miR-99b-3p	CAAGCUCGUGUCUGUGGGUCCG	PLEKHM2	GGCAGGCACACTGTCACGGCTGTTGTCATGCTGTCGGGAGCCTACAGTCCACCCCTGCCCTGGGCGGCAGAACCACCGAGTGTGGCTT	CAAGCUCGUGUCUGUGGGUCCGGGCAGGCACACTGTCACGGCTGTTGTCATGCTGTCGGGAGCCTACAGTCCACCCCTGCCCTGGGCGGCAGAACCACCGAGTGTGGCTT	0
992	homo_sapiens	hsa-miR-558	UGAGCUGCUGUACCAAAAU	PUS1	TTTCAGCTCTTGCATTGCATAGATGAACCTCAGCATGTAAAGAACTATTTTTTTAAAGAAGTGATTTTCTTATTAAACAAGTACAAAT	UGAGCUGCUGUACCAAAAUTTTCAGCTCTTGCATTGCATAGATGAACCTCAGCATGTAAAGAACTATTTTTTTAAAGAAGTGATTTTCTTATTAAACAAGTACAAAT	0
994	homo_sapiens	hsa-miR-4661-5p	AACUAGCUCUGUGGAUCCUGAC	PUS1	GGTTCGAGCCATTCTCCTGCCTCAGCCTCCCGAGTAGCTGGGAATACAGGCATGCGTCACCACGCCCGGCTGATTTTGTATTTTTAGT	AACUAGCUCUGUGGAUCCUGACGGTTCGAGCCATTCTCCTGCCTCAGCCTCCCGAGTAGCTGGGAATACAGGCATGCGTCACCACGCCCGGCTGATTTTGTATTTTTAGT	0
995	homo_sapiens	hsa-miR-3650	AGGUGUGUCUGUAGAGUCC	PUS1	CATTGCATAGATGAACCTCAGCATGTAAAGAACTATTTTTTTAAAGAAGTGATTTTCTTATTAAACAAGTACAAATTTTGCTTAGTCA	AGGUGUGUCUGUAGAGUCCCATTGCATAGATGAACCTCAGCATGTAAAGAACTATTTTTTTAAAGAAGTGATTTTCTTATTAAACAAGTACAAATTTTGCTTAGTCA	0
996	homo_sapiens	hsa-miR-4305	CCUAGACACCUCCAGUUC	PUS1	GGGTGTGTCCGCAGCCGGCCAGGTGGTATCCCTGAAGGTGTGGCTGATTGACGACATTCTAGAAAAGATCAACAGCCACCTTCCCTCT	CCUAGACACCUCCAGUUCGGGTGTGTCCGCAGCCGGCCAGGTGGTATCCCTGAAGGTGTGGCTGATTGACGACATTCTAGAAAAGATCAACAGCCACCTTCCCTCT	0
998	homo_sapiens	hsa-miR-329-3p	AACACACCUGGUUAACCUCUUU	PUS1	TCCTCGACTCCTGAGGAAAGCCCACCGGGCGGGGCGGGAGGTGAAGAGGCTGGGGAAGTCAGAGGTTAACCTGGGCGTCAGGGGACGT	AACACACCUGGUUAACCUCUUUTCCTCGACTCCTGAGGAAAGCCCACCGGGCGGGGCGGGAGGTGAAGAGGCTGGGGAAGTCAGAGGTTAACCTGGGCGTCAGGGGACGT	0
1000	homo_sapiens	hsa-miR-548q	GCUGGUGCAAAAGUAAUGGCGG	PUS1	CGAATCTGTTTTCAGCTCTTGCATTGCATAGATGAACCTCAGCATGTAAAGAACTATTTTTTTAAAGAAGTGATTTTCTTATTAAACA	GCUGGUGCAAAAGUAAUGGCGGCGAATCTGTTTTCAGCTCTTGCATTGCATAGATGAACCTCAGCATGTAAAGAACTATTTTTTTAAAGAAGTGATTTTCTTATTAAACA	0
1001	homo_sapiens	hsa-miR-8086	UGCUAGUCUGGACUGAUAUGGU	PUS1	GGTTTAACTCCAAGAACAGATGTGATGCCAGGACCTATTGCTACCTGCTGCCCACGTTTGCCTTTGCGCACAAGGACCGGGACGTTCA	UGCUAGUCUGGACUGAUAUGGUGGTTTAACTCCAAGAACAGATGTGATGCCAGGACCTATTGCTACCTGCTGCCCACGTTTGCCTTTGCGCACAAGGACCGGGACGTTCA	0
1002	homo_sapiens	hsa-miR-6800-3p	CACCUCUCCUGGCAUCGCCCC	PUS1	CTTCCCTTGTAGGAACAGCCTTTCTCGAATCTGTTTTCAGCTCTTGCATTGCATAGATGAACCTCAGCATGTAAAGAACTATTTTTTT	CACCUCUCCUGGCAUCGCCCCCTTCCCTTGTAGGAACAGCCTTTCTCGAATCTGTTTTCAGCTCTTGCATTGCATAGATGAACCTCAGCATGTAAAGAACTATTTTTTT	0
1003	homo_sapiens	hsa-miR-495-3p	AAACAAACAUGGUGCACUUCUU	ALDH6A1	ATTCCTTTGTTTCCCCACTGTCAGAAACAACATAGTCTGGAACTGGAGGCCTAGAACTCTGGTTGTATTTCCTGTAGTGGGTAAAAGT	AAACAAACAUGGUGCACUUCUUATTCCTTTGTTTCCCCACTGTCAGAAACAACATAGTCTGGAACTGGAGGCCTAGAACTCTGGTTGTATTTCCTGTAGTGGGTAAAAGT	0
1004	homo_sapiens	hsa-miR-3156-3p	CUCCCACUUCCAGAUCUUUCU	ALDH6A1	CCCATTTTCTGATGATTTGAAGGGGAGAAAAGCCAGTGTATGTAAAGAAAATGTTCCAGCCAGGCGCGGTGGCTCACGCCTGTAATTC	CUCCCACUUCCAGAUCUUUCUCCCATTTTCTGATGATTTGAAGGGGAGAAAAGCCAGTGTATGTAAAGAAAATGTTCCAGCCAGGCGCGGTGGCTCACGCCTGTAATTC	0
1005	homo_sapiens	hsa-miR-527	CUGCAAAGGGAAGCCCUUUC	ALDH6A1	CCCCCGCAAAGTTTCTATAGGGAACTGCCTAGTGTAACAATGAAACCAGATTTCTCACTTGCTCTTCATACTTCTATTTTGAGGTAAC	CUGCAAAGGGAAGCCCUUUCCCCCCGCAAAGTTTCTATAGGGAACTGCCTAGTGTAACAATGAAACCAGATTTCTCACTTGCTCTTCATACTTCTATTTTGAGGTAAC	0
1006	homo_sapiens	hsa-miR-892c-5p	UAUUCAGAAAGGUGCCAGUCA	ALDH6A1	CTCAGGACTATTAACCCCCGCAAAGTTTCTATAGGGAACTGCCTAGTGTAACAATGAAACCAGATTTCTCACTTGCTCTTCATACTTC	UAUUCAGAAAGGUGCCAGUCACTCAGGACTATTAACCCCCGCAAAGTTTCTATAGGGAACTGCCTAGTGTAACAATGAAACCAGATTTCTCACTTGCTCTTCATACTTC	0
1007	homo_sapiens	hsa-miR-363-5p	CGGGUGGAUCACGAUGCAAUUU	ALDH6A1	AGTGCTTCTGGGCAGTAGAGGCGCGGGGTGCGGAGCTAGGGCGGCCGAGAGCCATGGCGGCGCTATTGGCGGCGGCGGCAGTGCGAGC	CGGGUGGAUCACGAUGCAAUUUAGTGCTTCTGGGCAGTAGAGGCGCGGGGTGCGGAGCTAGGGCGGCCGAGAGCCATGGCGGCGCTATTGGCGGCGGCGGCAGTGCGAGC	0
1008	homo_sapiens	hsa-miR-1290	UGGAUUUUUGGAUCAGGGA	ALDH6A1	GTTGAGCATGCCTGTAGTGTGACATCCCTCATGATGGGAGAGACCATGCCATCCATCACCAAAGACATGGACCTTTATTCCTACCGTC	UGGAUUUUUGGAUCAGGGAGTTGAGCATGCCTGTAGTGTGACATCCCTCATGATGGGAGAGACCATGCCATCCATCACCAAAGACATGGACCTTTATTCCTACCGTC	0
1009	homo_sapiens	hsa-miR-6746-3p	CAGCCGCCGCCUGUCUCCACAG	ALDH6A1	TGCATTAATTTCTATTTGTGTGTCTTCTCTCTAGAAAGAAATTGCCAAGTTAATCACATTGGAACAAGGGAAGACCCTAGCTGATGCT	CAGCCGCCGCCUGUCUCCACAGTGCATTAATTTCTATTTGTGTGTCTTCTCTCTAGAAAGAAATTGCCAAGTTAATCACATTGGAACAAGGGAAGACCCTAGCTGATGCT	0
1011	homo_sapiens	hsa-miR-1285-3p	UCUGGGCAACAAAGUGAGACCU	HOMER1	AGCTAAGGAAAGTGAAATTTCAGTGCCAATTAATTAAAAGATACACTGTCTCTCTTCATAGGACTGTTTAGGCTCTGCATCAAGATTG	UCUGGGCAACAAAGUGAGACCUAGCTAAGGAAAGTGAAATTTCAGTGCCAATTAATTAAAAGATACACTGTCTCTCTTCATAGGACTGTTTAGGCTCTGCATCAAGATTG	0
1012	homo_sapiens	hsa-miR-489-5p	GGUCGUAUGUGUGACGCCAUUU	HOMER1	AACTTGGCCAAGCTACTAGAATGCAGCTAAGGAAAGTGAAATTTCAGTGCCAATTAATTAAAAGATACACTGTCTCTCTTCATAGGAC	GGUCGUAUGUGUGACGCCAUUUAACTTGGCCAAGCTACTAGAATGCAGCTAAGGAAAGTGAAATTTCAGTGCCAATTAATTAAAAGATACACTGTCTCTCTTCATAGGAC	0
1013	homo_sapiens	hsa-miR-3157-3p	CUGCCCUAGUCUAGCUGAAGCU	HOMER1	ATGCAGCTAAGGAAAGTGAAATTTCAGTGCCAATTAATTAAAAGATACACTGTCTCTCTTCATAGGACTGTTTAGGCTCTGCATCAAG	CUGCCCUAGUCUAGCUGAAGCUATGCAGCTAAGGAAAGTGAAATTTCAGTGCCAATTAATTAAAAGATACACTGTCTCTCTTCATAGGACTGTTTAGGCTCTGCATCAAG	0
1014	homo_sapiens	hsa-miR-1246	AAUGGAUUUUUGGAGCAGG	HOMER1	CACAGCTTCGAATCTGTTTATGTATGTGTATTATTGAGCGGTGGTGGTGATTGTGTTTTGTGTTTTCAAACAAACTTGCCACCTTGCT	AAUGGAUUUUUGGAGCAGGCACAGCTTCGAATCTGTTTATGTATGTGTATTATTGAGCGGTGGTGGTGATTGTGTTTTGTGTTTTCAAACAAACTTGCCACCTTGCT	0
1015	homo_sapiens	hsa-miR-670-3p	UUUCCUCAUAUUCAUUCAGGA	ULK1	TCTATTTTAAAGCGAATTTTGTGTGATTTCCTGCCCTTTGCGTTATATTGTATAATACCAACGTAAGGAAATAAACCTTTGGAATTGT	UUUCCUCAUAUUCAUUCAGGATCTATTTTAAAGCGAATTTTGTGTGATTTCCTGCCCTTTGCGTTATATTGTATAATACCAACGTAAGGAAATAAACCTTTGGAATTGT	0
1016	homo_sapiens	hsa-miR-4446-5p	AUUUCCCUGCCAUUCCCUUGGC	ULK1	CCGCAGGCCCTGCTCACACCAGCCTCCTCTTGCCCCAGCATCCCCCGGGAGACCTCGGCCCCGCTGCGGCAGCTGCTCCTGGCCCTAC	AUUUCCCUGCCAUUCCCUUGGCCCGCAGGCCCTGCTCACACCAGCCTCCTCTTGCCCCAGCATCCCCCGGGAGACCTCGGCCCCGCTGCGGCAGCTGCTCCTGGCCCTAC	0
1018	homo_sapiens	hsa-miR-4768-5p	AUUCUCUCUGGAUCCCAUGGAU	ULK1	GCAGCGCCAGTGAGGCGGCGGGGGGCCCTGAGTACCAGCTGCAGGAGAGTGTGGTGGCCGACCAGATCAGCCTGCTGAGCCGAGAATG	AUUCUCUCUGGAUCCCAUGGAUGCAGCGCCAGTGAGGCGGCGGGGGGCCCTGAGTACCAGCTGCAGGAGAGTGTGGTGGCCGACCAGATCAGCCTGCTGAGCCGAGAATG	0
1019	homo_sapiens	hsa-miR-4326	UGUUCCUCUGUCUCCCAGAC	ULK1	GGTGCTGAGCCCTGCCCTGGGCCCCACGGACAGTCAGCCTGCCGGCCTCCCTGCAGCTCACGGGGCAGAACCAGCACATCTGGAGCCA	UGUUCCUCUGUCUCCCAGACGGTGCTGAGCCCTGCCCTGGGCCCCACGGACAGTCAGCCTGCCGGCCTCCCTGCAGCTCACGGGGCAGAACCAGCACATCTGGAGCCA	0
1022	homo_sapiens	hsa-miR-548f-3p	AAAAACUGUAAUUACUUUU	MTRNR2L11	CGCTAAAAATATTATTAAATCATCTCAATCAAACCATTTACCTTAGACGAAAGTGTAGGCGATAGAAATTTATGCCTTGATGCAGTAG	AAAAACUGUAAUUACUUUUCGCTAAAAATATTATTAAATCATCTCAATCAAACCATTTACCTTAGACGAAAGTGTAGGCGATAGAAATTTATGCCTTGATGCAGTAG	0
1023	homo_sapiens	hsa-miR-4289	GCAUUGUGCAGGGCUAUCA	COQ6	CTTTTCTCTCCTCACCTGACGGCTCCCCTCCGCGCCTCCGGGGGCTCCCTCAGGCCTCCCCACGGTCATTTCAGCTGGACAGAGGCAG	GCAUUGUGCAGGGCUAUCACTTTTCTCTCCTCACCTGACGGCTCCCCTCCGCGCCTCCGGGGGCTCCCTCAGGCCTCCCCACGGTCATTTCAGCTGGACAGAGGCAG	0
1025	homo_sapiens	hsa-miR-8082	UGAUGGAGCUGGGAAUACUCUG	COQ6	GTAAGAGGTCCTTCTGACCAGTCCGCCCACATGCATGCAAGCCTTTCCTCTTCACTTTCTCTCAGCCTTTTTCTGGTTTCAAGGGAAT	UGAUGGAGCUGGGAAUACUCUGGTAAGAGGTCCTTCTGACCAGTCCGCCCACATGCATGCAAGCCTTTCCTCTTCACTTTCTCTCAGCCTTTTTCTGGTTTCAAGGGAAT	0
1027	homo_sapiens	hsa-miR-3150b-5p	CAACCUCGAGGAUCUCCCCAGC	COQ6	CTCTGTTGGCTGAGGCTGATGTGACAGTGCAGGGGCTCCACCTCTAGGGGCTGTGAGTGAAGCAGGCCTGATGGAATTATCCTGCCAC	CAACCUCGAGGAUCUCCCCAGCCTCTGTTGGCTGAGGCTGATGTGACAGTGCAGGGGCTCCACCTCTAGGGGCTGTGAGTGAAGCAGGCCTGATGGAATTATCCTGCCAC	0
1028	homo_sapiens	hsa-miR-517b-3p	AUCGUGCAUCCCUUUAGAGUGU	COQ6	AGTTTCCAAGTGCAGCAGAGTCTTAGCCGTTGGTATTGGTGTTCTTTTGACACAGCTCTCAGACACCTTGAGTTCCTTGGTTTGGTCC	AUCGUGCAUCCCUUUAGAGUGUAGTTTCCAAGTGCAGCAGAGTCTTAGCCGTTGGTATTGGTGTTCTTTTGACACAGCTCTCAGACACCTTGAGTTCCTTGGTTTGGTCC	0
1029	homo_sapiens	hsa-miR-4708-5p	AGAGAUGCCGCCUUGCUCCUU	COQ6	AAATGAGTACTCCTCTCCTAAAGAAAGATTACGTTGATGAAAAAGAACATCCTGCCCAGGACCCATCATACATATTTTCAAGATCTTA	AGAGAUGCCGCCUUGCUCCUUAAATGAGTACTCCTCTCCTAAAGAAAGATTACGTTGATGAAAAAGAACATCCTGCCCAGGACCCATCATACATATTTTCAAGATCTTA	0
1030	homo_sapiens	hsa-miR-656-5p	AGGUUGCCUGUGAGGUGUUCA	COQ6	CTTGTCAGCCGATGCGGGGCTGTGCGTGCAGCTCCCCACAGCGGCCCGCTGGTGTCCTGGCGCAGGTGGTCCGGCGCCTCAACAGACA	AGGUUGCCUGUGAGGUGUUCACTTGTCAGCCGATGCGGGGCTGTGCGTGCAGCTCCCCACAGCGGCCCGCTGGTGTCCTGGCGCAGGTGGTCCGGCGCCTCAACAGACA	0
1031	homo_sapiens	hsa-miR-651-5p	UUUAGGAUAAGCUUGACUUUUG	COQ6	CATTCTGTTTGCTAGTTAGGTGTTTGCCATTATTTGCTTCTTGGCACGTGGCATGTAGTGGTCTTTGGAGAAGTCTTACAGTTGTGGG	UUUAGGAUAAGCUUGACUUUUGCATTCTGTTTGCTAGTTAGGTGTTTGCCATTATTTGCTTCTTGGCACGTGGCATGTAGTGGTCTTTGGAGAAGTCTTACAGTTGTGGG	0
1032	homo_sapiens	hsa-miR-4496	GAGGAAACUGAAGCUGAGAGGG	COQ6	GAGAATGATGTCATCATGCATGCTCTCACTAAGCAGTTGGAGGCTGTGTCTGGTGAGGCCCCCATCTTCCACCTTGCATTCATTGGGA	GAGGAAACUGAAGCUGAGAGGGGAGAATGATGTCATCATGCATGCTCTCACTAAGCAGTTGGAGGCTGTGTCTGGTGAGGCCCCCATCTTCCACCTTGCATTCATTGGGA	0
1033	homo_sapiens	hsa-miR-5682	GUAGCACCUUGCAGGAUAAGGU	COQ6	AGTGGAATTGCTGGGTCATATAATAATTCTATGTTTAATATTTTCAGAAGCTGCCAAACTTTTCTGAAGAGGCTATACAATTTCACTT	GUAGCACCUUGCAGGAUAAGGUAGTGGAATTGCTGGGTCATATAATAATTCTATGTTTAATATTTTCAGAAGCTGCCAAACTTTTCTGAAGAGGCTATACAATTTCACTT	0
1034	homo_sapiens	hsa-miR-4761-5p	ACAAGGUGUGCAUGCCUGACC	COQ6	CACCATGGCGGCCCGGCTTGTCAGCCGATGCGGGGCTGTGCGTGCAGCTCCCCACAGCGGCCCGCTGGTGTCCTGGCGCAGGTGGTCC	ACAAGGUGUGCAUGCCUGACCCACCATGGCGGCCCGGCTTGTCAGCCGATGCGGGGCTGTGCGTGCAGCTCCCCACAGCGGCCCGCTGGTGTCCTGGCGCAGGTGGTCC	0
1035	homo_sapiens	hsa-miR-4638-5p	ACUCGGCUGCGGUGGACAAGU	COQ6	TTACTGGCCATTTGTGTATCCACTTTGGAGAAATGTCTGTTCAAAATATTTTGCCTGTTTTTAAATTGGATTATTTGTTTTTGAGTTA	ACUCGGCUGCGGUGGACAAGUTTACTGGCCATTTGTGTATCCACTTTGGAGAAATGTCTGTTCAAAATATTTTGCCTGTTTTTAAATTGGATTATTTGTTTTTGAGTTA	0
1037	homo_sapiens	hsa-miR-323b-3p	CCCAAUACACGGUCGACCUCUU	COQ6	TTAGCCAGGATGGTCTCTATCTCCTGATCTCGTGATCCGCCCGCCTCAGTCTCCCAAAGTGCTGGGATTACAGGCATGAGCCACCGCG	CCCAAUACACGGUCGACCUCUUTTAGCCAGGATGGTCTCTATCTCCTGATCTCGTGATCCGCCCGCCTCAGTCTCCCAAAGTGCTGGGATTACAGGCATGAGCCACCGCG	0
1039	homo_sapiens	hsa-miR-452-5p	AACUGUUUGCAGAGGAAACUGA	COQ6	TCCTAAAGAAAGATTACGTTGATGAAAAAGAACATCCTGCCCAGGACCCATCATACATATTTTCAAGATCTTATTTAATTTAATAAAC	AACUGUUUGCAGAGGAAACUGATCCTAAAGAAAGATTACGTTGATGAAAAAGAACATCCTGCCCAGGACCCATCATACATATTTTCAAGATCTTATTTAATTTAATAAAC	0
1040	homo_sapiens	hsa-miR-4636	AACUCGUGUUCAAAGCCUUUAG	COQ6	CAGGGGGGAAACACAGAGAAAGACTGGAGGAGTTAAAAAGAGGCGACGTCTTCTGGATGCTCTGAGATGTTATCCTAATGAAATAGAG	AACUCGUGUUCAAAGCCUUUAGCAGGGGGGAAACACAGAGAAAGACTGGAGGAGTTAAAAAGAGGCGACGTCTTCTGGATGCTCTGAGATGTTATCCTAATGAAATAGAG	0
1041	homo_sapiens	hsa-miR-766-3p	ACUCCAGCCCCACAGCCUCAGC	COQ6	ACAGATTATGGCCTTTGCAAGCAAATGAGTACTCCTCTCCTAAAGAAAGATTACGTTGATGAAAAAGAACATCCTGCCCAGGACCCAT	ACUCCAGCCCCACAGCCUCAGCACAGATTATGGCCTTTGCAAGCAAATGAGTACTCCTCTCCTAAAGAAAGATTACGTTGATGAAAAAGAACATCCTGCCCAGGACCCAT	0
1042	homo_sapiens	hsa-miR-4477a	CUAUUAAGGACAUUUGUGAUUC	COQ6	CTCCTCTCCTAAAGAAAGATTACGTTGATGAAAAAGAACATCCTGCCCAGGACCCATCATACATATTTTCAAGATCTTATTTAATTTA	CUAUUAAGGACAUUUGUGAUUCCTCCTCTCCTAAAGAAAGATTACGTTGATGAAAAAGAACATCCTGCCCAGGACCCATCATACATATTTTCAAGATCTTATTTAATTTA	0
1045	homo_sapiens	hsa-miR-6852-3p	UGUCCUCUGUUCCUCAG	MAP2K6	GCCACGGTGCCTGGCCTCATATTTTACTTTCAAGGCGTAGTGTATAGTGCCCCGTGCTAACTAACGTATAGTAAGTACTGAGTAAATA	UGUCCUCUGUUCCUCAGGCCACGGTGCCTGGCCTCATATTTTACTTTCAAGGCGTAGTGTATAGTGCCCCGTGCTAACTAACGTATAGTAAGTACTGAGTAAATA	0
1046	homo_sapiens	hsa-miR-513b-3p	AAAUGUCACCUUUUUGAGAGGA	MAP2K6	CTCCCTTTTTCATCCTTTTAAACAATTCCTGAAACAATTGGTCTCCAGGGTGATGTGTGGATCTGCATGGAGCTCATGGATACATCAC	AAAUGUCACCUUUUUGAGAGGACTCCCTTTTTCATCCTTTTAAACAATTCCTGAAACAATTGGTCTCCAGGGTGATGTGTGGATCTGCATGGAGCTCATGGATACATCAC	0
1048	homo_sapiens	hsa-miR-4431	GCGACUCUGAAAACUAGAAGGU	MAP2K6	GAATCTATAGTATAGAATGAACTGTCTAGATGGATGAATTATGATAAAGGCTTAGGACTTCAAAAGGTGATTAAATATTTAATGATGT	GCGACUCUGAAAACUAGAAGGUGAATCTATAGTATAGAATGAACTGTCTAGATGGATGAATTATGATAAAGGCTTAGGACTTCAAAAGGTGATTAAATATTTAATGATGT	0
1049	homo_sapiens	hsa-miR-98-3p	CUAUACAACUUACUACUUUCCC	MAP2K6	TCTGAGAAGAAAATATATTCTGATTAAATTATGCATCAGGATTCTTATAGGGAAGTAAGATAAATGTACAAAAAAAAAAAAAAAAAAA	CUAUACAACUUACUACUUUCCCTCTGAGAAGAAAATATATTCTGATTAAATTATGCATCAGGATTCTTATAGGGAAGTAAGATAAATGTACAAAAAAAAAAAAAAAAAAA	0
1050	homo_sapiens	hsa-miR-3913-5p	UUUGGGACUGAUCUUGAUGUCU	MAP2K6	ATTGCCCAGTGAAATAATGTTCTCCAATTATCTTAGGAAGTTCTAGATTGAACTGTATGTTAAACAAAGATGCCTGACCCATTCAAAA	UUUGGGACUGAUCUUGAUGUCUATTGCCCAGTGAAATAATGTTCTCCAATTATCTTAGGAAGTTCTAGATTGAACTGTATGTTAAACAAAGATGCCTGACCCATTCAAAA	0
1051	homo_sapiens	hsa-miR-548ao-3p	AAAGACCGUGACUACUUUUGCA	MAP2K6	TTTTCTTTTTACTCCCCCTCTTAAGGGGGCCTTGGAATCTATAGTATAGAATGAACTGTCTAGATGGATGAATTATGATAAAGGCTTA	AAAGACCGUGACUACUUUUGCATTTTCTTTTTACTCCCCCTCTTAAGGGGGCCTTGGAATCTATAGTATAGAATGAACTGTCTAGATGGATGAATTATGATAAAGGCTTA	0
1055	homo_sapiens	hsa-miR-4451	UGGUAGAGCUGAGGACA	QSOX1	CTTCTCTCTCCAGGTTTCACCTTCCAGTGTGCAGAAGTTAGAAGGGTCTGGCGGGGGCAGTGCCTTACACATGCTTGATTCCCACGCT	UGGUAGAGCUGAGGACACTTCTCTCTCCAGGTTTCACCTTCCAGTGTGCAGAAGTTAGAAGGGTCTGGCGGGGGCAGTGCCTTACACATGCTTGATTCCCACGCT	0
1056	homo_sapiens	mdo-miR-12297a-5p	CUUUGCCUGGCACCUUGUUCUG	ANP32D	TGAAACTTATTTTTTTCTGATTGTAACGTTGCTGTGGGAGCAAGAGAGGAAAAGTGTACTGGGGGTTGTGAGGGAAGGGAGGGGAGGA	CUUUGCCUGGCACCUUGUUCUGTGAAACTTATTTTTTTCTGATTGTAACGTTGCTGTGGGAGCAAGAGAGGAAAAGTGTACTGGGGGTTGTGAGGGAAGGGAGGGGAGGA	0
1057	homo_sapiens	hsa-miR-8083	CAGGACUUGACGGCUGCAACU	TOR1AIP1	CGCACTCCTTTTCCCCGAGACTTGGTACTGGGAGATAGGACGGGAGTCTCCTACACGCAGTCAACACTTGCCACGAGCGGCTAGACTT	CAGGACUUGACGGCUGCAACUCGCACTCCTTTTCCCCGAGACTTGGTACTGGGAGATAGGACGGGAGTCTCCTACACGCAGTCAACACTTGCCACGAGCGGCTAGACTT	0
1058	homo_sapiens	hsa-miR-7150	CUGGCAGGGGGAGAGGUA	TOR1AIP1	ATGTTTGAAAAGTACAGGAATAAAATTTAGTTTTTGTTGAAGCTCAGCATAATCTGAGGGTGGTCACCTGCATAATAGAATGTTTGTG	CUGGCAGGGGGAGAGGUAATGTTTGAAAAGTACAGGAATAAAATTTAGTTTTTGTTGAAGCTCAGCATAATCTGAGGGTGGTCACCTGCATAATAGAATGTTTGTG	0
1059	homo_sapiens	hsa-miR-194-3p	CCAGUGGGGCUGCUGUUAUCUG	TOR1AIP1	CAGGTTTGCTACACAGCAGCGACGACGCAGGCGGCGGCCCCAGCGACTCGCAACTGCCTCCCTGACCACAGCGGCCACCGCCCAACAC	CCAGUGGGGCUGCUGUUAUCUGCAGGTTTGCTACACAGCAGCGACGACGCAGGCGGCGGCCCCAGCGACTCGCAACTGCCTCCCTGACCACAGCGGCCACCGCCCAACAC	0
1061	homo_sapiens	hsa-miR-4308	UCCCUGGAGUUUCUUCUU	TOR1AIP1	GGTGGAATTTGTATCTTCTTTGTCTACTAGAAATAAATACTCAAATTATGAAGCATAAGTTGATAGTCTTATTTTATTACTCTCACCA	UCCCUGGAGUUUCUUCUUGGTGGAATTTGTATCTTCTTTGTCTACTAGAAATAAATACTCAAATTATGAAGCATAAGTTGATAGTCTTATTTTATTACTCTCACCA	0
1062	homo_sapiens	hsa-miR-4697-5p	AGGGGGCGCAGUCACUGACGUG	TOR1AIP1	TTATGAAGCATAAGTTGATAGTCTTATTTTATTACTCTCACCATTAGATGACAGCATTCTGAAATCAGAGCTTGGAAACCAGTCACCA	AGGGGGCGCAGUCACUGACGUGTTATGAAGCATAAGTTGATAGTCTTATTTTATTACTCTCACCATTAGATGACAGCATTCTGAAATCAGAGCTTGGAAACCAGTCACCA	0
1064	homo_sapiens	hsa-miR-4443	UUGGAGGCGUGGGUUUU	TOR1AIP1	GAGCATTAAAATAGACTATATTAGTATATTGTTTACTTCTCTTTAGGAGAAACTGAAGAAGATGATCAAGACAGCTCTCACAGCAGTG	UUGGAGGCGUGGGUUUUGAGCATTAAAATAGACTATATTAGTATATTGTTTACTTCTCTTTAGGAGAAACTGAAGAAGATGATCAAGACAGCTCTCACAGCAGTG	0
1065	homo_sapiens	hsa-miR-6825-5p	UGGGGAGGUGUGGAGUCAGCAU	TOR1AIP1	GGTCAAGATGAGAAGCTGTGGAAAAGGAGCCAAACATTCCTGGAAAAACATCTTAATAGCTCCCATCCTCGGTCTCAGCCTGCTATCT	UGGGGAGGUGUGGAGUCAGCAUGGTCAAGATGAGAAGCTGTGGAAAAGGAGCCAAACATTCCTGGAAAAACATCTTAATAGCTCCCATCCTCGGTCTCAGCCTGCTATCT	0
1066	homo_sapiens	hsa-miR-519e-5p	UUCUCCAAAAGGGAGCACUUUC	TOR1AIP1	GACAGGTTTTCACTCTGTTACCCAGGCAAGTGTAGTGGTGCCGTCATGGTTCACTGTAGCCTCGAACTCCTGGGCTCAAGGGATCCTC	UUCUCCAAAAGGGAGCACUUUCGACAGGTTTTCACTCTGTTACCCAGGCAAGTGTAGTGGTGCCGTCATGGTTCACTGTAGCCTCGAACTCCTGGGCTCAAGGGATCCTC	0
1067	homo_sapiens	hsa-miR-125b-5p	UCCCUGAGACCCUAACUUGUGA	TOR1AIP1	TACTGACAGATTTGAAGACTTGATTTTGGAAACTTTATGTTAAAGTTATGTCAGTTATTTTTGGGTGTAGCAACTGAAGACAGTTTAG	UCCCUGAGACCCUAACUUGUGATACTGACAGATTTGAAGACTTGATTTTGGAAACTTTATGTTAAAGTTATGTCAGTTATTTTTGGGTGTAGCAACTGAAGACAGTTTAG	0
1068	homo_sapiens	hsa-miR-3151-3p	CCUGAUCCCACAGCCCACCU	TOR1AIP1	TCTAGTCAATATATAGAATCATTTTGGCAGTCATCACAAAGTAAGTAAAGCTGTGTTTACAGTGTCTTCCTGTGAGCTTGGTCAAATG	CCUGAUCCCACAGCCCACCUTCTAGTCAATATATAGAATCATTTTGGCAGTCATCACAAAGTAAGTAAAGCTGTGTTTACAGTGTCTTCCTGTGAGCTTGGTCAAATG	0
1069	homo_sapiens	hsa-miR-4425	UGUUGGGAUUCAGCAGGACCAU	ZNF641	TCTGAATTGGTTCCTTCTGATGAACTGTGAACTTCCTTGGGTTACCCAACAGGGGACTTATGGTCCCTGTCAGTTGAATAAAAGATGT	UGUUGGGAUUCAGCAGGACCAUTCTGAATTGGTTCCTTCTGATGAACTGTGAACTTCCTTGGGTTACCCAACAGGGGACTTATGGTCCCTGTCAGTTGAATAAAAGATGT	0
1071	homo_sapiens	hsa-miR-12124	GAGGAAAUGCAGAUGCUGGA	ZNF641	CAAGCGGAGGGCGGAGGGGAGGGGCAGGCGGCGCCCGGGAGGGAGGCACCGGGCCGCGGGCCAAGCCTACCGGGGGTGAGTGGAGCCG	GAGGAAAUGCAGAUGCUGGACAAGCGGAGGGCGGAGGGGAGGGGCAGGCGGCGCCCGGGAGGGAGGCACCGGGCCGCGGGCCAAGCCTACCGGGGGTGAGTGGAGCCG	0
1072	homo_sapiens	hsa-miR-520d-5p	CUACAAAGGGAAGCCCUUUC	ZNF641	TATTTTCCTTTCCCATGAGCAGGATTTCCAATTCCCAAACTGGACATGCTTTCTCAACTAGAAGGAGGAGAAGAACAATGGGTCCCTG	CUACAAAGGGAAGCCCUUUCTATTTTCCTTTCCCATGAGCAGGATTTCCAATTCCCAAACTGGACATGCTTTCTCAACTAGAAGGAGGAGAAGAACAATGGGTCCCTG	0
1073	homo_sapiens	hsa-miR-302c-5p	UUUAACAUGGGGGUACCUGCUG	ZNF641	GAGGGACTTAACAGAAATGGGTGGGGGAAGAGGTTGGGGTGGGGATATGTTTCTTTCTTGACCTTCTTTTGTCTAGAGTTCCAAACAA	UUUAACAUGGGGGUACCUGCUGGAGGGACTTAACAGAAATGGGTGGGGGAAGAGGTTGGGGTGGGGATATGTTTCTTTCTTGACCTTCTTTTGTCTAGAGTTCCAAACAA	0
1075	homo_sapiens	hsa-miR-580-3p	UUGAGAAUGAUGAAUCAUUAGG	ZNF641	AGAAGATGCTACATTTTGTTTCAGGGCCTGGTAACCATCAAGGATGTGTCACTGTGCTTCTCTCAGGAGGAGTGGCGGAGCCTGGACC	UUGAGAAUGAUGAAUCAUUAGGAGAAGATGCTACATTTTGTTTCAGGGCCTGGTAACCATCAAGGATGTGTCACTGTGCTTCTCTCAGGAGGAGTGGCGGAGCCTGGACC	0
1076	homo_sapiens	hsa-miR-6739-3p	AUUGUUCUGUCUUUCUCCCAG	ZNF641	AATCACATTTTCCTTAAAAAACAGCTGCTGACAGAAGATGCTACATTTTGTTTCAGGGCCTGGTAACCATCAAGGATGTGTCACTGTG	AUUGUUCUGUCUUUCUCCCAGAATCACATTTTCCTTAAAAAACAGCTGCTGACAGAAGATGCTACATTTTGTTTCAGGGCCTGGTAACCATCAAGGATGTGTCACTGTG	0
1077	homo_sapiens	hsa-miR-200b-3p	UAAUACUGCCUGGUAAUGAUGA	ZNF641	AGGCCCCATTGAGAAAGGGTAGATCGTTATTCTCTAATGTTTCTTCTCTCTCCTTATCAGCTCAGTCTGCTCCCTGGGTTCCTGCAAT	UAAUACUGCCUGGUAAUGAUGAAGGCCCCATTGAGAAAGGGTAGATCGTTATTCTCTAATGTTTCTTCTCTCTCCTTATCAGCTCAGTCTGCTCCCTGGGTTCCTGCAAT	0
1078	homo_sapiens	hsa-miR-7846-3p	CAGCGGAGCCUGGAGAGAAGG	ZNF641	GAGGGGAGGGGCAGGCGGCGCCCGGGAGGGAGGCACCGGGCCGCGGGCCAAGCCTACCGGGGGTGAGTGGAGCCGGGCCGGAGGGAGC	CAGCGGAGCCUGGAGAGAAGGGAGGGGAGGGGCAGGCGGCGCCCGGGAGGGAGGCACCGGGCCGCGGGCCAAGCCTACCGGGGGTGAGTGGAGCCGGGCCGGAGGGAGC	0
1080	homo_sapiens	rmi-miR-5319	CAGGCCUUUCCAGAAUGACUGC	LRRIQ3	TCACCTAAAGTCCGTAGTTTCCATTGCGGTTCATTGTTGGTGTTGTACACTTTATGGGTTTTGTCAAATGTATAATTGTATGTATAAA	CAGGCCUUUCCAGAAUGACUGCTCACCTAAAGTCCGTAGTTTCCATTGCGGTTCATTGTTGGTGTTGTACACTTTATGGGTTTTGTCAAATGTATAATTGTATGTATAAA	0
1081	homo_sapiens	str-miR-7880y-3p	UUUGCGACUAAAUCUAGACC	LRRIQ3	GGAGCGCCTTGGCTGGCGCCCGGAAAACCATGATGTGGAGAACTTGGATGTTGTCTTGTTTCTCTAGCAACGGTCTCAGGAGCAGATG	UUUGCGACUAAAUCUAGACCGGAGCGCCTTGGCTGGCGCCCGGAAAACCATGATGTGGAGAACTTGGATGTTGTCTTGTTTCTCTAGCAACGGTCTCAGGAGCAGATG	0
1082	homo_sapiens	mml-miR-210-3p	CUGUGCGUGUGACAGCGGCUGA	LRRIQ3	TTGAATGAAACATACCATCATAAAAATTGCTTTGCAGAGACTGCTAATGCAAAAACTTTTAAGCTGTTCATCCTTTTTTAATGAAAAA	CUGUGCGUGUGACAGCGGCUGATTGAATGAAACATACCATCATAAAAATTGCTTTGCAGAGACTGCTAATGCAAAAACTTTTAAGCTGTTCATCCTTTTTTAATGAAAAA	0
1083	homo_sapiens	ahy-miR3514-3p	UCACCGUUAAUACAGAAUCCUU	LRRIQ3	TATTTTTCTTCAGGATAAAAAAAAATTATGGGTCAATTTTCACTGAAGTGGGCTGGATGTGTGTATTCATCTCTCATCAGTGCCAAAA	UCACCGUUAAUACAGAAUCCUUTATTTTTCTTCAGGATAAAAAAAAATTATGGGTCAATTTTCACTGAAGTGGGCTGGATGTGTGTATTCATCTCTCATCAGTGCCAAAA	0
1084	homo_sapiens	cpi-miR-143-3p	UGAGAUGAAGCACUGUAGCUC	LRRIQ3	AAGAAAGCGAGAAAAAAAAAACATTTTTTTTCTAATTTTTAAGTTGATAGAAAAATATTAATCTAGTTTCCTTGAAATATAAAATCTA	UGAGAUGAAGCACUGUAGCUCAAGAAAGCGAGAAAAAAAAAACATTTTTTTTCTAATTTTTAAGTTGATAGAAAAATATTAATCTAGTTTCCTTGAAATATAAAATCTA	0
1085	homo_sapiens	vca-miR528-5p	UGGAAGGGGCAUGCAGAGGAG	LRRIQ3	TCATAATTCACCAGTTTTGATTGTTCAAAGATGGATACGTGGTTTCTTAGTTAGAAAAAATTTGAGGTATGTTTTGTTTTCTTTACCA	UGGAAGGGGCAUGCAGAGGAGTCATAATTCACCAGTTTTGATTGTTCAAAGATGGATACGTGGTTTCTTAGTTAGAAAAAATTTGAGGTATGTTTTGTTTTCTTTACCA	0
1087	homo_sapiens	dqu-miR-283-3p	CAGGAUUCUUGCUGGUAUCU	LRRIQ3	TCTCTCAGGTAAATACAGGGATCAATAAAGGCTGAAAACTAAGGACACAACCTTGGGGCACTGTCTCATTTTGTGGGTAGAAAGCAGT	CAGGAUUCUUGCUGGUAUCUTCTCTCAGGTAAATACAGGGATCAATAAAGGCTGAAAACTAAGGACACAACCTTGGGGCACTGTCTCATTTTGTGGGTAGAAAGCAGT	0
1089	homo_sapiens	hsa-let-7i-3p	CUGCGCAAGCUACUGCCUUGCU	GFER	CGGCGGGAACCTCTTCTTCCTGCCGGGGGGCGCGCGCTCCGAGATGATGGACGACCTGGCGACCGACGCGCGGGGCCGGGGCGCGGGG	CUGCGCAAGCUACUGCCUUGCUCGGCGGGAACCTCTTCTTCCTGCCGGGGGGCGCGCGCTCCGAGATGATGGACGACCTGGCGACCGACGCGCGGGGCCGGGGCGCGGGG	0
1090	homo_sapiens	hsa-miR-4453	GAGCUUGGUCUGUAGCGGUU	GFER	CCACGGCGGGAACCTCTTCTTCCTGCCGGGGGGCGCGCGCTCCGAGATGATGGACGACCTGGCGACCGACGCGCGGGGCCGGGGCGCG	GAGCUUGGUCUGUAGCGGUUCCACGGCGGGAACCTCTTCTTCCTGCCGGGGGGCGCGCGCTCCGAGATGATGGACGACCTGGCGACCGACGCGCGGGGCCGGGGCGCG	0
1091	homo_sapiens	hsa-miR-10401-5p	CGUGUGGGAAGGCGUGGGGU	GFER	GGGGGGCGCGCGCTCCGAGATGATGGACGACCTGGCGACCGACGCGCGGGGCCGGGGCGCGGGGCGGAGAGACGCGGCCGCCTCGGCC	CGUGUGGGAAGGCGUGGGGUGGGGGGCGCGCGCTCCGAGATGATGGACGACCTGGCGACCGACGCGCGGGGCCGGGGCGCGGGGCGGAGAGACGCGGCCGCCTCGGCC	0
1092	homo_sapiens	hsa-miR-8070	AUGUGAUUGACGGCUGACUCCA	GFER	GCGGAGAGACGCGGCCGCCTCGGCCTCGACGCCAGCCCAGGCGCCGACCTCCGATTCTCCTGTCGCCGAGGACGCCTCCCGGAGGCGG	AUGUGAUUGACGGCUGACUCCAGCGGAGAGACGCGGCCGCCTCGGCCTCGACGCCAGCCCAGGCGCCGACCTCCGATTCTCCTGTCGCCGAGGACGCCTCCCGGAGGCGG	0
1093	homo_sapiens	hsa-miR-6849-3p	ACCAGCCUGUGUCCACCUCCAG	GFER	TGGATGAGCGCTGGCGCGACGGCTGGAAGGATGGCTCCTGTGACTAGAGGGTGGTCAGCCAGAGCTCATGGGACAGCTAGCCAGGCAT	ACCAGCCUGUGUCCACCUCCAGTGGATGAGCGCTGGCGCGACGGCTGGAAGGATGGCTCCTGTGACTAGAGGGTGGTCAGCCAGAGCTCATGGGACAGCTAGCCAGGCAT	0
1094	homo_sapiens	hsa-miR-1587	UUGGGCUGGGCUGGGUUGGG	IFT81	TCTGGGAGCGGTCTAGAGCCCGGGCGCCTCCTGGGGGGTGGGGAAACGGTTTCGTGAGGAGAATTTGAGGTAACCTCGCCAACTCGCG	UUGGGCUGGGCUGGGUUGGGTCTGGGAGCGGTCTAGAGCCCGGGCGCCTCCTGGGGGGTGGGGAAACGGTTTCGTGAGGAGAATTTGAGGTAACCTCGCCAACTCGCG	0
1095	homo_sapiens	hsa-miR-6754-3p	UCUUCACCUGCCUCUGCCUGCA	IFT81	TTTACTTCAGTTTATTTTTCTTCTGTAAAATGCAAGAAAATTTAATATTTTGACTAACATGTCTTTTCTGTTTGTATCATTTAAAGGC	UCUUCACCUGCCUCUGCCUGCATTTACTTCAGTTTATTTTTCTTCTGTAAAATGCAAGAAAATTTAATATTTTGACTAACATGTCTTTTCTGTTTGTATCATTTAAAGGC	0
1096	homo_sapiens	hsa-miR-3664-5p	AACUCUGUCUUCACUCAUGAGU	IFT81	TGTAAAATGCAAGAAAATTTAATATTTTGACTAACATGTCTTTTCTGTTTGTATCATTTAAAGGCAAATAAACTTGGTACGTATTTCA	AACUCUGUCUUCACUCAUGAGUTGTAAAATGCAAGAAAATTTAATATTTTGACTAACATGTCTTTTCTGTTTGTATCATTTAAAGGCAAATAAACTTGGTACGTATTTCA	0
1097	homo_sapiens	hsa-miR-6870-3p	GCUCAUCCCCAUCUCCUUUCAG	IFT81	CCGTAAAAAAGAAGCCAAAGCTGAGGAACTTCAGGAGGCCAAGGAGAAGTTAGCCAGCCTAGAGAGAGAAGCATCAGTAAAGAGAAAT	GCUCAUCCCCAUCUCCUUUCAGCCGTAAAAAAGAAGCCAAAGCTGAGGAACTTCAGGAGGCCAAGGAGAAGTTAGCCAGCCTAGAGAGAGAAGCATCAGTAAAGAGAAAT	0
1098	homo_sapiens	hsa-miR-6753-5p	CACCAGGGCAGAGCAGGGCUGA	IFT81	GCAGTTCCTACAGTTTTACTTCAGTTTATTTTTCTTCTGTAAAATGCAAGAAAATTTAATATTTTGACTAACATGTCTTTTCTGTTTG	CACCAGGGCAGAGCAGGGCUGAGCAGTTCCTACAGTTTTACTTCAGTTTATTTTTCTTCTGTAAAATGCAAGAAAATTTAATATTTTGACTAACATGTCTTTTCTGTTTG	0
1099	homo_sapiens	hsa-miR-548ao-5p	AGAAGUAACUACGGUUUUUGCA	IFT81	AGGAGAAGTTAGCCAGCCTAGAGAGAGAAGCATCAGTAAAGAGAAATCAGACCCGTGAATTTGATGGTACTGAAGTTTTAAAGGGAGA	AGAAGUAACUACGGUUUUUGCAAGGAGAAGTTAGCCAGCCTAGAGAGAGAAGCATCAGTAAAGAGAAATCAGACCCGTGAATTTGATGGTACTGAAGTTTTAAAGGGAGA	0
1100	homo_sapiens	hsa-miR-12114	CAGGUGGAGGUGUGAGGUC	IFT81	TAAAAAAGAAGCCAAAGCTGAGGAACTTCAGGAGGCCAAGGAGAAGTTAGCCAGCCTAGAGAGAGAAGCATCAGTAAAGAGAAATCAG	CAGGUGGAGGUGUGAGGUCTAAAAAAGAAGCCAAAGCTGAGGAACTTCAGGAGGCCAAGGAGAAGTTAGCCAGCCTAGAGAGAGAAGCATCAGTAAAGAGAAATCAG	0
1101	homo_sapiens	hsa-miR-219a-5p	UGAUUGUCCAAACGCAAUUCU	IFT81	TACACCCAAGAAGAGCTAGAAAGAGTATCTGCACTGAAGAGTGAAGTTGATGAAATGAAAGGACGAACATTGGATGATATGTCTGAAA	UGAUUGUCCAAACGCAAUUCUTACACCCAAGAAGAGCTAGAAAGAGTATCTGCACTGAAGAGTGAAGTTGATGAAATGAAAGGACGAACATTGGATGATATGTCTGAAA	0
1102	homo_sapiens	hsa-miR-6727-3p	UCCUGCCACCUCCUCCGCAG	IFT81	TTTTCCATAGTTTAGACATCACTGGCGTCTTCTGAGTTTTATGAGACAGGAAACTAAGTTTACTATCTGTAAATGTAAACATATGTCC	UCCUGCCACCUCCUCCGCAGTTTTCCATAGTTTAGACATCACTGGCGTCTTCTGAGTTTTATGAGACAGGAAACTAAGTTTACTATCTGTAAATGTAAACATATGTCC	0
1104	homo_sapiens	hsa-miR-4448	GGCUCCUUGGUCUAGGGGUA	WDR34	AAGAGGCAGGTGCCCTTGGGAAGCCGTCAGTGGTAGGGGGCAGGCAACGCTGGAGGGAGCTGCCAGGTGCAGGGCAGGGGTGTCCGGC	GGCUCCUUGGUCUAGGGGUAAAGAGGCAGGTGCCCTTGGGAAGCCGTCAGTGGTAGGGGGCAGGCAACGCTGGAGGGAGCTGCCAGGTGCAGGGCAGGGGTGTCCGGC	0
1105	homo_sapiens	hsa-miR-6890-3p	CCACUGCCUAUGCCCCACAG	WDR34	CTGGGCAGGTGTCCCTTGTCTCCATCCTGGCCCTGCATGCTGTTAACTCAGGTGGTGTGGCTGCCCGAGCCTGGGCACAGCCACCGCT	CCACUGCCUAUGCCCCACAGCTGGGCAGGTGTCCCTTGTCTCCATCCTGGCCCTGCATGCTGTTAACTCAGGTGGTGTGGCTGCCCGAGCCTGGGCACAGCCACCGCT	0
1106	homo_sapiens	hsa-miR-450a-5p	UUUUGCGAUGUGUUCCUAAUAU	WDR34	CTGGGATTCTGGGACTGGAGAGGGCCCTGGGAACCCTCCAGGCCTGCCCCCTGGTGGGTGAGCCTGGTTCTGGGGCCTCCCGGAGAAT	UUUUGCGAUGUGUUCCUAAUAUCTGGGATTCTGGGACTGGAGAGGGCCCTGGGAACCCTCCAGGCCTGCCCCCTGGTGGGTGAGCCTGGTTCTGGGGCCTCCCGGAGAAT	0
1107	homo_sapiens	hsa-miR-545-3p	UCAGCAAACAUUUAUUGUGUGC	WDR34	GGAAGCCGTCAGTGGTAGGGGGCAGGCAACGCTGGAGGGAGCTGCCAGGTGCAGGGCAGGGGTGTCCGGCAAAGCTCCCTGGGGTACA	UCAGCAAACAUUUAUUGUGUGCGGAAGCCGTCAGTGGTAGGGGGCAGGCAACGCTGGAGGGAGCTGCCAGGTGCAGGGCAGGGGTGTCCGGCAAAGCTCCCTGGGGTACA	0
1108	homo_sapiens	hsa-miR-6715a-3p	CCAAACCAGUCGUGCCUGUGG	WDR34	CAGTCGGGGTTGCGAGCGGCCCGGGGCCGGGGCGGCCAGGGCCGCTGCAGGACGAGACCCTGGGTGTGGCGTCCGTGCCCTCGCAGTG	CCAAACCAGUCGUGCCUGUGGCAGTCGGGGTTGCGAGCGGCCCGGGGCCGGGGCGGCCAGGGCCGCTGCAGGACGAGACCCTGGGTGTGGCGTCCGTGCCCTCGCAGTG	0
1109	homo_sapiens	hsa-miR-500b-3p	GCACCCAGGCAAGGAUUCUG	BRSK1	GGTCCTCCCCCCACGACCTTCTGTACGGATTTGCTCTCCGGAAGGAATTCTGGTTTCGCGTGATCCTGCCTGCGTCCGTGTCTCTGAT	GCACCCAGGCAAGGAUUCUGGGTCCTCCCCCCACGACCTTCTGTACGGATTTGCTCTCCGGAAGGAATTCTGGTTTCGCGTGATCCTGCCTGCGTCCGTGTCTCTGAT	0
1110	homo_sapiens	hsa-miR-27b-5p	AGAGCUUAGCUGAUUGGUGAAC	BRSK1	ATCCCAGCTACTCGGGAGGCTGAGGCAGGAGAATCGCTTGAACCCAGGATGTGGAGGTTGTAGTGAGCTGAGATTGTGCCACTGCACT	AGAGCUUAGCUGAUUGGUGAACATCCCAGCTACTCGGGAGGCTGAGGCAGGAGAATCGCTTGAACCCAGGATGTGGAGGTTGTAGTGAGCTGAGATTGTGCCACTGCACT	0
1111	homo_sapiens	hsa-miR-523-5p	CUCUAGAGGGAAGCGCUUUCUG	BRSK1	TGGTCCTCCCCCCACGACCTTCTGTACGGATTTGCTCTCCGGAAGGAATTCTGGTTTCGCGTGATCCTGCCTGCGTCCGTGTCTCTGA	CUCUAGAGGGAAGCGCUUUCUGTGGTCCTCCCCCCACGACCTTCTGTACGGATTTGCTCTCCGGAAGGAATTCTGGTTTCGCGTGATCCTGCCTGCGTCCGTGTCTCTGA	0
1112	homo_sapiens	hsa-miR-1343-5p	UGGGGAGCGGCCCCCGGGUGGG	BRSK1	CTTCAGGGACCGCGAGAGGCTGCATCGCGAGCTGCGCAGTGAGGAGTAAGACCCCAAGACCCCTGCACCCGTGTACCCACGTGGGGCG	UGGGGAGCGGCCCCCGGGUGGGCTTCAGGGACCGCGAGAGGCTGCATCGCGAGCTGCGCAGTGAGGAGTAAGACCCCAAGACCCCTGCACCCGTGTACCCACGTGGGGCG	0
1113	homo_sapiens	hsa-miR-644a	AGUGUGGCUUUCUUAGAGC	BRSK1	ACTGTAGAAGTGAGGGAACATCTGTGGTTTTTGAAACCCTCCCATCTGATTTTTTTTTTTTAAATCTATCCTGGAAACAGATCCCGTA	AGUGUGGCUUUCUUAGAGCACTGTAGAAGTGAGGGAACATCTGTGGTTTTTGAAACCCTCCCATCTGATTTTTTTTTTTTAAATCTATCCTGGAAACAGATCCCGTA	0
1114	homo_sapiens	hsa-miR-4291	UUCAGCAGGAACAGCU	BRSK1	CCCCCTCTTCCCGGGCCCCTCCTCCCCTGGTCCTCCCCCCACGACCTTCTGTACGGATTTGCTCTCCGGAAGGAATTCTGGTTTCGCG	UUCAGCAGGAACAGCUCCCCCTCTTCCCGGGCCCCTCCTCCCCTGGTCCTCCCCCCACGACCTTCTGTACGGATTTGCTCTCCGGAAGGAATTCTGGTTTCGCG	0
1115	homo_sapiens	hsa-miR-219a-5p	UGAUUGUCCAAACGCAAUUCU	BRSK1	CCTCACCTGGAAGGACTGTAGAAGTGAGGGAACATCTGTGGTTTTTGAAACCCTCCCATCTGATTTTTTTTTTTTAAATCTATCCTGG	UGAUUGUCCAAACGCAAUUCUCCTCACCTGGAAGGACTGTAGAAGTGAGGGAACATCTGTGGTTTTTGAAACCCTCCCATCTGATTTTTTTTTTTTAAATCTATCCTGG	0
1116	homo_sapiens	hsa-miR-4468	AGAGCAGAAGGAUGAGAU	BRSK1	GGGGATTCATGCCCTCGGCGCCTTCCTAACCCTCCTCCAACCACCCCCTCCCACTCAGGCTGGCAAAACGCTCCTGGTTCGGGAACTT	AGAGCAGAAGGAUGAGAUGGGGATTCATGCCCTCGGCGCCTTCCTAACCCTCCTCCAACCACCCCCTCCCACTCAGGCTGGCAAAACGCTCCTGGTTCGGGAACTT	0
1117	homo_sapiens	hsa-miR-520c-3p	AAAGUGCUUCCUUUUAGAGGGU	TRAF2	GCTGCCCGCTCATGCTGACCGAATGTCCCGCGTGCAAAGGCCTGGTCCGCCTTGGTGAAAAGGAGCGCCACCTGGAGCACGAGTGCCC	AAAGUGCUUCCUUUUAGAGGGUGCTGCCCGCTCATGCTGACCGAATGTCCCGCGTGCAAAGGCCTGGTCCGCCTTGGTGAAAAGGAGCGCCACCTGGAGCACGAGTGCCC	0
1118	homo_sapiens	hsa-miR-29a-3p	UAGCACCAUCUGAAAUCGGUUA	TRAF2	CCGCGCCTGGCATTGGCGTCCACCCTCACACTCCTGATCCCTTCTTTTGAAGGCGCACCACGAGGTCTGCCCCAAGTTCCCCTTAACT	UAGCACCAUCUGAAAUCGGUUACCGCGCCTGGCATTGGCGTCCACCCTCACACTCCTGATCCCTTCTTTTGAAGGCGCACCACGAGGTCTGCCCCAAGTTCCCCTTAACT	0
1119	homo_sapiens	hsa-miR-3934-5p	UCAGGUGUGGAAACUGAGGCAG	TRAF2	GTGTGGGAGGTGCACAGCACAGCCTGCGGGTAAAGTGTGAGAGCTTGCCATCCAGCTCACGAAGACAGAGTTATTAAACCATTCAAAT	UCAGGUGUGGAAACUGAGGCAGGTGTGGGAGGTGCACAGCACAGCCTGCGGGTAAAGTGTGAGAGCTTGCCATCCAGCTCACGAAGACAGAGTTATTAAACCATTCAAAT	0
1121	homo_sapiens	hsa-miR-526a-5p	CUCUAGAGGGAAGCACUUUCUG	TRAF2	GCGGCAAGAAGAAGATCCCCCGGGAGAAGGTGAGTGTCCTTCACCTCCTTGGAGGACCGCAGGGCGGGGCCCATGTGTTGGACGTGAG	CUCUAGAGGGAAGCACUUUCUGGCGGCAAGAAGAAGATCCCCCGGGAGAAGGTGAGTGTCCTTCACCTCCTTGGAGGACCGCAGGGCGGGGCCCATGTGTTGGACGTGAG	0
1122	homo_sapiens	hsa-miR-569	AGUUAAUGAAUCCUGGAAAGU	TRAF2	CGTTTTTTCAGAAGAACTGCCCCAGCTGTGTCTGGGGTGAACAAGATGTGCTTTCCTCCCTAGCACGGGGATTGCGTCCTGGACACGG	AGUUAAUGAAUCCUGGAAAGUCGTTTTTTCAGAAGAACTGCCCCAGCTGTGTCTGGGGTGAACAAGATGTGCTTTCCTCCCTAGCACGGGGATTGCGTCCTGGACACGG	0
1123	homo_sapiens	hsa-miR-656-3p	AAUAUUAUACAGUCAACCUCU	TRAF2	CTTGTGGCAAGTGTCGAGTCCCTTGCAGATTCCACGCCATCGGCTGCCTCGAGACGGTGAGTCGGGGGGTCTGAGGTTGGGGGCCACC	AAUAUUAUACAGUCAACCUCUCTTGTGGCAAGTGTCGAGTCCCTTGCAGATTCCACGCCATCGGCTGCCTCGAGACGGTGAGTCGGGGGGTCTGAGGTTGGGGGCCACC	0
1124	homo_sapiens	hsa-miR-6887-3p	UCCCCUCCACUUUCCUCCUAG	TRAF2	GAGGGCAGCCAGGCAGGAAGAGCCCTGCCCCGCCCTTGCTGAGTGTCAGCTCACCAGGCACCCCTCCTGCCTCCCCAGCCTTCTACAC	UCCCCUCCACUUUCCUCCUAGGAGGGCAGCCAGGCAGGAAGAGCCCTGCCCCGCCCTTGCTGAGTGTCAGCTCACCAGGCACCCCTCCTGCCTCCCCAGCCTTCTACAC	0
1126	homo_sapiens	cli-miR-129-3p	AAGCCCUUACCCCAAAAAGUA	CCDC200	GACAGCAGCTGGACCCACCGTTTTACCTACCTGTGTCCACTCACATGGGCTCAGGATGTGGACTTAGAGGCTCTCCTTTAATAAATAT	AAGCCCUUACCCCAAAAAGUAGACAGCAGCTGGACCCACCGTTTTACCTACCTGTGTCCACTCACATGGGCTCAGGATGTGGACTTAGAGGCTCTCCTTTAATAAATAT	0
1129	homo_sapiens	hsa-miR-506-3p	UAAGGCACCCUUCUGAGUAGA	CCDC200	ATCCCCAAAATGCAGATGAGCAACCACATCTTCTCAGCATCCAGCAATATCTCCACTCCAAAAGCCACCCACTCTAGAAGAGGAGGCT	UAAGGCACCCUUCUGAGUAGAATCCCCAAAATGCAGATGAGCAACCACATCTTCTCAGCATCCAGCAATATCTCCACTCCAAAAGCCACCCACTCTAGAAGAGGAGGCT	0
1130	homo_sapiens	ppc-miR-8316-5p	UGCGACGUCGGACAAUCCCUC	CCDC200	ATACAAAAATTAGCTGGGTGGGTGGCATGTGCCTGTAGTCCCAGCTGCTCGGGAGGCTGAGGCAGGAGAATCACTTGAACCCAGGAGG	UGCGACGUCGGACAAUCCCUCATACAAAAATTAGCTGGGTGGGTGGCATGTGCCTGTAGTCCCAGCTGCTCGGGAGGCTGAGGCAGGAGAATCACTTGAACCCAGGAGG	0
1131	homo_sapiens	cbr-miR-356	AUGAGCAACGCGAACAAAUCC	CCDC200	CCATCCCCAAAATGCAGATGAGCAACCACATCTTCTCAGCATCCAGCAATATCTCCACTCCAAAAGCCACCCACTCTAGAAGAGGAGG	AUGAGCAACGCGAACAAAUCCCCATCCCCAAAATGCAGATGAGCAACCACATCTTCTCAGCATCCAGCAATATCTCCACTCCAAAAGCCACCCACTCTAGAAGAGGAGG	0
1132	homo_sapiens	gmo-miR-138-5p	AGCUGGUGUUGUGAAUCAGGC	CCDC200	GCTCGGGAGGCTGAGGCAGGAGAATCACTTGAACCCAGGAGGAAAAGGTTGCAGTGAGCCAAGATCGTGCCACTTCACTCCAACCTGG	AGCUGGUGUUGUGAAUCAGGCGCTCGGGAGGCTGAGGCAGGAGAATCACTTGAACCCAGGAGGAAAAGGTTGCAGTGAGCCAAGATCGTGCCACTTCACTCCAACCTGG	0
1134	homo_sapiens	gga-miR-1397-5p	UGCAUUGCGACGGGUUAUAUCA	CCDC200	CTGGAGAGAGGGAGATTCCCTTTCCGGGTCTGCTAAGTAACGGTGCTTCCCAGCACTGGGGCCACCGCTAGACCAAGGCCTGCTAAGT	UGCAUUGCGACGGGUUAUAUCACTGGAGAGAGGGAGATTCCCTTTCCGGGTCTGCTAAGTAACGGTGCTTCCCAGCACTGGGGCCACCGCTAGACCAAGGCCTGCTAAGT	0
1135	homo_sapiens	smc-miR-12458-5p	CAGUCGGCCAAAGUGCUGGACC	CCDC200	GATTGAACCCAGGACCCCATGGCCATCCCCAAAATGCAGATGAGCAACCACATCTTCTCAGCATCCAGCAATATCTCCACTCCAAAAG	CAGUCGGCCAAAGUGCUGGACCGATTGAACCCAGGACCCCATGGCCATCCCCAAAATGCAGATGAGCAACCACATCTTCTCAGCATCCAGCAATATCTCCACTCCAAAAG	0
1137	homo_sapiens	dme-miR-4985-3p	UCGCCGAGCCAUGUAAAUCGUU	CCDC200	CTGTCCCCACCCCCACCTGGGGCCTCATACCATCCCACTATCATGGGTAGTGCCTACCACTGGGAGGCCCGGCGCCGGCAGATGGCTT	UCGCCGAGCCAUGUAAAUCGUUCTGTCCCCACCCCCACCTGGGGCCTCATACCATCCCACTATCATGGGTAGTGCCTACCACTGGGAGGCCCGGCGCCGGCAGATGGCTT	0
1138	homo_sapiens	hpo-miR-43a-3p	UAUCACAGUGUCAUUGGGUCGC	CCDC200	CATCACAGGAGCAACCACAGCCATCACAGCAGCAGCCATCAGTGCAGCCACCATCACAGCCACCACCACAGCCATCAACATTGCCACA	UAUCACAGUGUCAUUGGGUCGCCATCACAGGAGCAACCACAGCCATCACAGCAGCAGCCATCAGTGCAGCCACCATCACAGCCACCACCACAGCCATCAACATTGCCACA	0
1139	homo_sapiens	rlcv-miR-rL1-27-5p	GCCGCCUCCUUGGUUCUGUC	CCDC200	GCTCTGTCACCCAGGCTGGAGTGCAGTGGCGCGATCTCGGCTCACTGCAGCCTCTGCCTCCCGGGTTCCAGTGATTCTCCTGCCTCAG	GCCGCCUCCUUGGUUCUGUCGCTCTGTCACCCAGGCTGGAGTGCAGTGGCGCGATCTCGGCTCACTGCAGCCTCTGCCTCCCGGGTTCCAGTGATTCTCCTGCCTCAG	0
1140	homo_sapiens	aca-miR-9575-5p	UUCUCAAAAUGGAAACAGGAA	CCDC200	GAAGAATCACCAGGAGGAAGAACAACAATCGGAGGAAAAACTCCAGCCACATAAGAAGTTAAATGTGCCGCAACCACCAGTGGCGAAA	UUCUCAAAAUGGAAACAGGAAGAAGAATCACCAGGAGGAAGAACAACAATCGGAGGAAAAACTCCAGCCACATAAGAAGTTAAATGTGCCGCAACCACCAGTGGCGAAA	0
1142	homo_sapiens	bfl-miR-4902	UUUACGCAUGGUUUGAGGUGUG	C5orf52	CAAGAAAGGCCAACCACCCTAGTTCTGGCAAAGGGATCTGCCCCAGGGTCACGATGACACCAGTGTGACCCGAGGAGAACTAGTAACT	UUUACGCAUGGUUUGAGGUGUGCAAGAAAGGCCAACCACCCTAGTTCTGGCAAAGGGATCTGCCCCAGGGTCACGATGACACCAGTGTGACCCGAGGAGAACTAGTAACT	0
1143	homo_sapiens	mtr-miR2660	UAAGACAUCAGCUAUAAGCUA	FASTKD3	ATTTAAAATTAATTTTAATTTAATACTAGTGTCATAGATACTTTTTGTACATCAAACAATTGATCATGTGCTGTAAAGGAATTCAATG	UAAGACAUCAGCUAUAAGCUAATTTAAAATTAATTTTAATTTAATACTAGTGTCATAGATACTTTTTGTACATCAAACAATTGATCATGTGCTGTAAAGGAATTCAATG	0
1145	homo_sapiens	lus-miR398d	UGUGUUCUCAGGUCACCCCUC	FASTKD3	TAAAATCAAGACGTGAATTGGTGGAATATTTACAAAGAAAACTGTTTTCTCAAAACACTGTTCATTGGTTGCAAGAATGAATACTGAC	UGUGUUCUCAGGUCACCCCUCTAAAATCAAGACGTGAATTGGTGGAATATTTACAAAGAAAACTGTTTTCTCAAAACACTGTTCATTGGTTGCAAGAATGAATACTGAC	0
1146	homo_sapiens	hsa-miR-4717-5p	UAGGCCACAGCCACCCAUGUGU	FASTKD3	GGATGCTAAAATCAAGACGTGAATTGGTGGAATATTTACAAAGAAAACTGTTTTCTCAAAACACTGTTCATTGGTTGCAAGAATGAAT	UAGGCCACAGCCACCCAUGUGUGGATGCTAAAATCAAGACGTGAATTGGTGGAATATTTACAAAGAAAACTGTTTTCTCAAAACACTGTTCATTGGTTGCAAGAATGAAT	0
1151	homo_sapiens	hsa-miR-6818-5p	UUGUGUGAGUACAGAGAGCAUC	PTPRB	GTATTTGCTTAATACATTTTTATATTTGTAACTGTGGTAAAAAAAAAATCTATATAGCATCTTGCATACATTCTCACTAGTACAGGAA	UUGUGUGAGUACAGAGAGCAUCGTATTTGCTTAATACATTTTTATATTTGTAACTGTGGTAAAAAAAAAATCTATATAGCATCTTGCATACATTCTCACTAGTACAGGAA	0
1152	homo_sapiens	hsa-miR-4802-5p	UAUGGAGGUUCUAGACCAUGUU	PTPRB	TAAGTGGAAAATGGAGGCTGAATTTTACATGGTGATTCTTACCTGCTTGATCTTCAGGAACTCAGGTGAGTGGGTCTGCCTCAGTGTC	UAUGGAGGUUCUAGACCAUGUUTAAGTGGAAAATGGAGGCTGAATTTTACATGGTGATTCTTACCTGCTTGATCTTCAGGAACTCAGGTGAGTGGGTCTGCCTCAGTGTC	0
1154	homo_sapiens	hsa-miR-190a-3p	CUAUAUAUCAAACAUAUUCCU	PTPRB	CTATTCAAGGCATTGAGAATGTACCTGAAGAGCTCCTGGATAAAAATTATTCACTGTGTGATTTGTTTTTAAAAACTTGCTTCATGCC	CUAUAUAUCAAACAUAUUCCUCTATTCAAGGCATTGAGAATGTACCTGAAGAGCTCCTGGATAAAAATTATTCACTGTGTGATTTGTTTTTAAAAACTTGCTTCATGCC	0
1156	homo_sapiens	hsa-miR-217-3p	CAUCAGUUCCUAAUGCAUUGCC	PTPRB	CGAGAAAGACCCTCTGCCCGTCTGAGCATTCGTAGGGATCGACCATTATCTGTCCACTTAAACCTGGGCCAGAAAGGGTAAGCACCAC	CAUCAGUUCCUAAUGCAUUGCCCGAGAAAGACCCTCTGCCCGTCTGAGCATTCGTAGGGATCGACCATTATCTGTCCACTTAAACCTGGGCCAGAAAGGGTAAGCACCAC	0
1157	homo_sapiens	hsa-miR-193b-5p	CGGGGUUUUGAGGGCGAGAUGA	PTPRB	GGAGAGTACAAGATCTACCAATAGGGGAACAGAAAGAAGTTTATTTGGCCATAGCATAAAAGGTGAGGATTAAGGGAATCAGATAATA	CGGGGUUUUGAGGGCGAGAUGAGGAGAGTACAAGATCTACCAATAGGGGAACAGAAAGAAGTTTATTTGGCCATAGCATAAAAGGTGAGGATTAAGGGAATCAGATAATA	0
1158	homo_sapiens	hsa-miR-7852-3p	UAUGUAGUAGUCAAAGGCAUUU	PTPRB	ACATGGTGATTCTTACCTGCTTGATCTTCAGGAACTCAGGTGAGTGGGTCTGCCTCAGTGTCCTGAGGCATTTCTTCAAGATCTAGCC	UAUGUAGUAGUCAAAGGCAUUUACATGGTGATTCTTACCTGCTTGATCTTCAGGAACTCAGGTGAGTGGGTCTGCCTCAGTGTCCTGAGGCATTTCTTCAAGATCTAGCC	0
1159	homo_sapiens	hsa-miR-3689a-3p	CUGGGAGGUGUGAUAUCGUGGU	PTPRB	GGCTGAGGCATAAGAATCACTTAAACCCAGGAGGTGGAGGTTGCATGAGTCGAGATCCTGCCACTGCACACTAGCCTGGGTGATAGAG	CUGGGAGGUGUGAUAUCGUGGUGGCTGAGGCATAAGAATCACTTAAACCCAGGAGGTGGAGGTTGCATGAGTCGAGATCCTGCCACTGCACACTAGCCTGGGTGATAGAG	0
1160	homo_sapiens	hsa-miR-1843	UAUGGAGGUCUCUGUCUGGC	PTPRB	CATGCTACTTGCCTTTAAGGCAGGATCCAGCAGACTACCCCATCTGGTGCCAAATCTGGTCTGTGGCCTGATTTTGTTTAGCCCTCAA	UAUGGAGGUCUCUGUCUGGCCATGCTACTTGCCTTTAAGGCAGGATCCAGCAGACTACCCCATCTGGTGCCAAATCTGGTCTGTGGCCTGATTTTGTTTAGCCCTCAA	0
1161	homo_sapiens	hsa-miR-506-5p	UAUUCAGGAAGGUGUUACUUAA	PTPRB	AAACAGCCAACTAGCTACTGAAAGGGTCGGGGTGGGGTGCAGGGCGGTCAGCAAAGAGAAACTTTGGGCTGCGGTGGGAATTTTTTAA	UAUUCAGGAAGGUGUUACUUAAAAACAGCCAACTAGCTACTGAAAGGGTCGGGGTGGGGTGCAGGGCGGTCAGCAAAGAGAAACTTTGGGCTGCGGTGGGAATTTTTTAA	0
1162	homo_sapiens	hsa-miR-3157-3p	CUGCCCUAGUCUAGCUGAAGCU	LYST	CATGTTGTAGCAAACATTTCTGTAAATTATCACAAGCTCTGTTACCTTTATATACACTGCCTCTTCAATTTGGAAATAAATTTCATAA	CUGCCCUAGUCUAGCUGAAGCUCATGTTGTAGCAAACATTTCTGTAAATTATCACAAGCTCTGTTACCTTTATATACACTGCCTCTTCAATTTGGAAATAAATTTCATAA	0
1164	homo_sapiens	hsa-miR-3617-5p	AAAGACAUAGUUGCAAGAUGGG	LYST	ATCCTCGTCTTTTTATCCTCATCCATCGGCAGGCTCTAGAGTCTGACTACGTGTCGCAGAACATCTGTCAGTGGATTGACTTGGTGTT	AAAGACAUAGUUGCAAGAUGGGATCCTCGTCTTTTTATCCTCATCCATCGGCAGGCTCTAGAGTCTGACTACGTGTCGCAGAACATCTGTCAGTGGATTGACTTGGTGTT	0
1165	homo_sapiens	hsa-miR-518e-5p	CUCUAGAGGGAAGCGCUUUCUG	LYST	ACTTTCTGAGAAAAAGTAAATGTTTCTAAACCTTATTTCTTCCCAGATTTTTTTTAGTGGCCAGCCAATGCCAATTGACTCAACAGAA	CUCUAGAGGGAAGCGCUUUCUGACTTTCTGAGAAAAAGTAAATGTTTCTAAACCTTATTTCTTCCCAGATTTTTTTTAGTGGCCAGCCAATGCCAATTGACTCAACAGAA	0
1166	homo_sapiens	hsa-miR-1287-3p	CUCUAGCCACAGAUGCAGUGAU	LYST	CATTAAGATACCGATGGCACAGGCCATGCCAAGAGCACCAACCCCAACAACTGTAATCTTATTCTGGAGGATCTGTTCTTCCTTTAGA	CUCUAGCCACAGAUGCAGUGAUCATTAAGATACCGATGGCACAGGCCATGCCAAGAGCACCAACCCCAACAACTGTAATCTTATTCTGGAGGATCTGTTCTTCCTTTAGA	0
1167	homo_sapiens	hsa-miR-1304-3p	UCUCACUGUAGCCUCGAACCCC	LYST	ATTCCCATGAGTGAATATAAATTGCTTGCTTGTGATATACAGCAACTTTTCATAGCAGTTACAATTCATGCTTGCAGTTCCTCAGGCT	UCUCACUGUAGCCUCGAACCCCATTCCCATGAGTGAATATAAATTGCTTGCTTGTGATATACAGCAACTTTTCATAGCAGTTACAATTCATGCTTGCAGTTCCTCAGGCT	0
1169	homo_sapiens	hsa-miR-449b-3p	CAGCCACAACUACCCUGCCACU	LYST	CTTTTATACTATCTCCTTTATTAAGTAGTATAGATACAGGTCTTTTATTTGTATTGAGTATGAATAGTATGATACTATTTGTCTAAAA	CAGCCACAACUACCCUGCCACUCTTTTATACTATCTCCTTTATTAAGTAGTATAGATACAGGTCTTTTATTTGTATTGAGTATGAATAGTATGATACTATTTGTCTAAAA	0
1170	homo_sapiens	hsa-miR-4428	CAAGGAGACGGGAACAUGGAGC	LYST	ATTGTTTTCAGACTATAATTTTCCTTGAGCCGTAAAAATGTGGTAGTGTTCTTAACACTCTTAACATGTTCTTCACCTTAAATGCCTT	CAAGGAGACGGGAACAUGGAGCATTGTTTTCAGACTATAATTTTCCTTGAGCCGTAAAAATGTGGTAGTGTTCTTAACACTCTTAACATGTTCTTCACCTTAAATGCCTT	0
1171	homo_sapiens	hsa-miR-548au-5p	AAAAGUAAUUGCGGUUUUUGC	LYST	GAGCCACTGCACCCAGCCAAGTTTATGTATTTTTATTCTTTTTCATGAATGTGATTTGTTAAATGAGTGATTAAATATAATTTTTATA	AAAAGUAAUUGCGGUUUUUGCGAGCCACTGCACCCAGCCAAGTTTATGTATTTTTATTCTTTTTCATGAATGTGATTTGTTAAATGAGTGATTAAATATAATTTTTATA	0
1172	homo_sapiens	hsa-miR-4421	ACCUGUCUGUGGAAAGGAGCUA	LYST	GGCGGCCGCAGCTGCCACAAACCAGGTAAAGGCGGCCGCCGGGCGCCGACGCTGCCGGCAGAAGGTTCCGGGTCCCGGCCCCTCTGCG	ACCUGUCUGUGGAAAGGAGCUAGGCGGCCGCAGCTGCCACAAACCAGGTAAAGGCGGCCGCCGGGCGCCGACGCTGCCGGCAGAAGGTTCCGGGTCCCGGCCCCTCTGCG	0
1173	homo_sapiens	hsa-miR-539-5p	GGAGAAAUUAUCCUUGGUGUGU	LYST	TAATGTGCATGTTGTAGCAAACATTTCTGTAAATTATCACAAGCTCTGTTACCTTTATATACACTGCCTCTTCAATTTGGAAATAAAT	GGAGAAAUUAUCCUUGGUGUGUTAATGTGCATGTTGTAGCAAACATTTCTGTAAATTATCACAAGCTCTGTTACCTTTATATACACTGCCTCTTCAATTTGGAAATAAAT	0
1174	homo_sapiens	hsa-miR-362-3p	AACACACCUAUUCAAGGAUUCA	CEACAM5	TCTAAAATTGCTTCTTTACCAAGGATATTTACAGAAAAGACTCTGACCAGAGATCGAGACCATCCTAGCCAACATCGTGAAACCCCAT	AACACACCUAUUCAAGGAUUCATCTAAAATTGCTTCTTTACCAAGGATATTTACAGAAAAGACTCTGACCAGAGATCGAGACCATCCTAGCCAACATCGTGAAACCCCAT	0
1175	homo_sapiens	hsa-miR-95-5p	UCAAUAAAUGUCUGUUGAAUU	CEACAM5	CACTATATATATCTAACATAAGACACCATTTTAACCTTTCTATGTATGCAGTTTAGTAGCATTAAATATTTTCCCATTATTCTGCTAC	UCAAUAAAUGUCUGUUGAAUUCACTATATATATCTAACATAAGACACCATTTTAACCTTTCTATGTATGCAGTTTAGTAGCATTAAATATTTTCCCATTATTCTGCTAC	0
1176	homo_sapiens	hsa-miR-3120-5p	CCUGUCUGUGCCUGCUGUACA	CEACAM5	ACAGGATTCTACACCCTACACGTCATAAAGTCAGATCTTGTGAATGAAGAAGCAACTGGCCAGTTCCGGGTATACCGTGAGTGATTCC	CCUGUCUGUGCCUGCUGUACAACAGGATTCTACACCCTACACGTCATAAAGTCAGATCTTGTGAATGAAGAAGCAACTGGCCAGTTCCGGGTATACCGTGAGTGATTCC	0
1177	homo_sapiens	hsa-miR-326	CCUCUGGGCCCUUCCUCCAG	CEACAM5	TCCAGCAATCCACCCAAGAGCTCTTTATCCCCAACATCACTGTGAATAATAGTGGATCCTATACGTGCCAAGCCCATAACTCAGACAC	CCUCUGGGCCCUUCCUCCAGTCCAGCAATCCACCCAAGAGCTCTTTATCCCCAACATCACTGTGAATAATAGTGGATCCTATACGTGCCAAGCCCATAACTCAGACAC	0
1178	homo_sapiens	hsa-miR-4474-5p	UUAGUCUCAUGAUCAGACACA	CEACAM5	AAGCATTTGCAACAGCTACAGTCTAAAATTGCTTCTTTACCAAGGATATTTACAGAAAAGACTCTGACCAGAGATCGAGACCATCCTA	UUAGUCUCAUGAUCAGACACAAAGCATTTGCAACAGCTACAGTCTAAAATTGCTTCTTTACCAAGGATATTTACAGAAAAGACTCTGACCAGAGATCGAGACCATCCTA	0
1179	homo_sapiens	hsa-miR-200b-3p	UAAUACUGCCUGGUAAUGAUGA	CEACAM5	CTGTTATCTGCACAGCGGAGCTGCCCAAGCCCTCCATCTCCAGCAACAACTCCAAACCCGTGGAGGACAAGGATGCTGTGGCCTTCAC	UAAUACUGCCUGGUAAUGAUGACTGTTATCTGCACAGCGGAGCTGCCCAAGCCCTCCATCTCCAGCAACAACTCCAAACCCGTGGAGGACAAGGATGCTGTGGCCTTCAC	0
1180	homo_sapiens	hsa-miR-92a-3p	UAUUGCACUUGUCCCGGCCUGU	CEACAM5	GATGAGGATGCTGTAGCCTTAACCTGTGAACCTGAGATTCAGAACACAACCTACCTGTGGTGGGTAAATAATCAGAGCCTCCCGGTCA	UAUUGCACUUGUCCCGGCCUGUGATGAGGATGCTGTAGCCTTAACCTGTGAACCTGAGATTCAGAACACAACCTACCTGTGGTGGGTAAATAATCAGAGCCTCCCGGTCA	0
1181	homo_sapiens	hsa-miR-379-3p	UAUGUAACAUGGUCCACUAACU	CEACAM5	GACGATTCAGCATCTGGAACTTCTCCTGGTCTCTCAGCTGGGGCCACTGTCGGCATCATGATTGGAGTGCTGGTTGGGGTTGCTCTGA	UAUGUAACAUGGUCCACUAACUGACGATTCAGCATCTGGAACTTCTCCTGGTCTCTCAGCTGGGGCCACTGTCGGCATCATGATTGGAGTGCTGGTTGGGGTTGCTCTGA	0
1182	homo_sapiens	hsa-miR-196a-3p	CGGCAACAAGAAACUGCCUGAG	CEACAM5	GTCTCTCAGCTGGGGCCACTGTCGGCATCATGATTGGAGTGCTGGTTGGGGTTGCTCTGATATAGCAGCCCTGGTGTAGTTTCTTCAT	CGGCAACAAGAAACUGCCUGAGGTCTCTCAGCTGGGGCCACTGTCGGCATCATGATTGGAGTGCTGGTTGGGGTTGCTCTGATATAGCAGCCCTGGTGTAGTTTCTTCAT	0
1183	homo_sapiens	hsa-miR-4632-3p	UGCCGCCCUCUCGCUGCUCUAG	CEACAM5	CTGGTCTCTCAGCTGGGGCCACTGTCGGCATCATGATTGGAGTGCTGGTTGGGGTTGCTCTGATATAGCAGCCCTGGTGTAGTTTCTT	UGCCGCCCUCUCGCUGCUCUAGCTGGTCTCTCAGCTGGGGCCACTGTCGGCATCATGATTGGAGTGCTGGTTGGGGTTGCTCTGATATAGCAGCCCTGGTGTAGTTTCTT	0
1184	homo_sapiens	hsa-miR-509-3-5p	UACUGCAGACGUGGCAAUCAUG	NSD1	CCATCTTGTTACATTCCACTGCGGAGACTACAGGATTTGGCCTCCATGATCAATGTAGAGTATTTAAATGGGTCTGCTGATGGATCAG	UACUGCAGACGUGGCAAUCAUGCCATCTTGTTACATTCCACTGCGGAGACTACAGGATTTGGCCTCCATGATCAATGTAGAGTATTTAAATGGGTCTGCTGATGGATCAG	0
1185	homo_sapiens	hsa-miR-1296-3p	GAGUGGGGCUUCGACCCUAACC	NSD1	TTCTCTTACCCTTACCTAGTTTCCAACCGGAGGCCCTATCGGCAGTACTACGTGGAGGCTTTTGGAGATCCTTCTGAGAGAGCCTGGG	GAGUGGGGCUUCGACCCUAACCTTCTCTTACCCTTACCTAGTTTCCAACCGGAGGCCCTATCGGCAGTACTACGTGGAGGCTTTTGGAGATCCTTCTGAGAGAGCCTGGG	0
1186	homo_sapiens	hsa-miR-4482-3p	UUUCUAUUUCUCAGUGGGGCUC	NSD1	CCTATCCTAGGTATTTTATTTAAGTGGAGTCATACAGTATTTGTCTATTTGTGTCTGGTGTATTTCACTTAGCATAATGCTGTCAAGG	UUUCUAUUUCUCAGUGGGGCUCCCTATCCTAGGTATTTTATTTAAGTGGAGTCATACAGTATTTGTCTATTTGTGTCTGGTGTATTTCACTTAGCATAATGCTGTCAAGG	0
1187	homo_sapiens	hsa-miR-4750-3p	CCUGACCCACCCCCUCCCGCAG	NSD1	GAATTTGGTTGTTTTAAGCTTTTTCCAAATAACTCTTCATTGAGAGTAGGCTAATGCTTTTAAAGGCATTTGATTGAGTTCAGGTTTA	CCUGACCCACCCCCUCCCGCAGGAATTTGGTTGTTTTAAGCTTTTTCCAAATAACTCTTCATTGAGAGTAGGCTAATGCTTTTAAAGGCATTTGATTGAGTTCAGGTTTA	0
1189	homo_sapiens	hsa-miR-888-3p	GACUGACACCUCUUUGGGUGAA	NSD1	TTTGGTCACCGCCGGTAATGTTAGCAAAGAGAATTTTTTTTGGCCAACAAATGTCTCATACCACATTCAGTTTTTATAAGAAAAACTT	GACUGACACCUCUUUGGGUGAATTTGGTCACCGCCGGTAATGTTAGCAAAGAGAATTTTTTTTGGCCAACAAATGTCTCATACCACATTCAGTTTTTATAAGAAAAACTT	0
1191	homo_sapiens	hsa-miR-378e	ACUGGACUUGGAGUCAGGA	NSD1	TAGATGCCCCTGAAGACAAGGACAGCCCTTTCGGTAATGGTCAATCCAATTTTTCTGAGCCACTTAATGGGTGTACTATGCAGTTATC	ACUGGACUUGGAGUCAGGATAGATGCCCCTGAAGACAAGGACAGCCCTTTCGGTAATGGTCAATCCAATTTTTCTGAGCCACTTAATGGGTGTACTATGCAGTTATC	0
1192	homo_sapiens	hsa-miR-374b-5p	AUAUAAUACAACCUGCUAAGUG	NSD1	CACTTCTGATGATGGAAGCAGTGACCTGGATCCCATAGAACACAGCTCAGAGTCTGATAACAGTGTCCTTGAAATTCCAGATGCTTTC	AUAUAAUACAACCUGCUAAGUGCACTTCTGATGATGGAAGCAGTGACCTGGATCCCATAGAACACAGCTCAGAGTCTGATAACAGTGTCCTTGAAATTCCAGATGCTTTC	0
1194	homo_sapiens	hsa-miR-147b-5p	UGGAAACAUUUCUGCACAAACU	NSD1	TGTTCCTTCCAACATTGATAAGATGAGACATGATGTGGGAGAGTTCCCAGTCCTCTTTTTTGGATCTAATGACTATTTGTGGACTCAC	UGGAAACAUUUCUGCACAAACUTGTTCCTTCCAACATTGATAAGATGAGACATGATGTGGGAGAGTTCCCAGTCCTCTTTTTTGGATCTAATGACTATTTGTGGACTCAC	0
1196	homo_sapiens	hsa-miR-4766-5p	UCUGAAAGAGCAGUUGGUGUU	NSD1	TTTCACCTTTCCCAGGTGGTGGCCAGCTGAGATCTGCCATCCTCGAGCTGTTCCTTCCAACATTGATAAGATGAGACATGATGTGGGA	UCUGAAAGAGCAGUUGGUGUUTTTCACCTTTCCCAGGTGGTGGCCAGCTGAGATCTGCCATCCTCGAGCTGTTCCTTCCAACATTGATAAGATGAGACATGATGTGGGA	0
1197	homo_sapiens	hsa-miR-1297	UUCAAGUAAUUCAGGUG	NSD1	CAGCCTTCTAGAGGTTTTCCTTCTCCTTTTCACCTTTCCCAGGTGGTGGCCAGCTGAGATCTGCCATCCTCGAGCTGTTCCTTCCAAC	UUCAAGUAAUUCAGGUGCAGCCTTCTAGAGGTTTTCCTTCTCCTTTTCACCTTTCCCAGGTGGTGGCCAGCTGAGATCTGCCATCCTCGAGCTGTTCCTTCCAAC	0
1198	homo_sapiens	hsa-miR-6846-3p	UGACCCCUUCUGUCUCCCUAG	NSD1	TCCAACTTAAAGGGGAAAAAGTAAAAAATAAGTGAATAAATAAGTAATTCCACCCAGAGATTTTGAAGTGACTTGTGCTGTCTGTTTT	UGACCCCUUCUGUCUCCCUAGTCCAACTTAAAGGGGAAAAAGTAAAAAATAAGTGAATAAATAAGTAATTCCACCCAGAGATTTTGAAGTGACTTGTGCTGTCTGTTTT	0
1199	homo_sapiens	hsa-miR-4777-5p	UUCUAGAUGAGAGAUAUAUAUA	NSD1	ACAAAGGAGCGAGAAGATGAGTGTTTTAGTTGTGGGGATGCTGGCCAGCTCGTCTCCTGCAAGAAACCAGGCTGCCCAAAAGTTTACC	UUCUAGAUGAGAGAUAUAUAUAACAAAGGAGCGAGAAGATGAGTGTTTTAGTTGTGGGGATGCTGGCCAGCTCGTCTCCTGCAAGAAACCAGGCTGCCCAAAAGTTTACC	0
1200	homo_sapiens	hsa-miR-3200-5p	AAUCUGAGAAGGCGCACAAGGU	NSD1	GTAGGGGGTTCGCCTGCGGCCGCGTCTGCTCGGGGCCTGAGGCCTCGAAGACCCCAGCCCAAGCCCCCAGGTGAGCCCTGCGGCAGGA	AAUCUGAGAAGGCGCACAAGGUGTAGGGGGTTCGCCTGCGGCCGCGTCTGCTCGGGGCCTGAGGCCTCGAAGACCCCAGCCCAAGCCCCCAGGTGAGCCCTGCGGCAGGA	0
1202	homo_sapiens	hsa-miR-6805-5p	UAGGGGGCGGCUUGUGGAGUGU	CRP	CAGAGCCTTGACCACGTGGAGTCTCTGAATCAGCCTTGTCTGGAACCAGATCTACACCTGGACTGCCCAGGTCTATAAGCCAATAAAG	UAGGGGGCGGCUUGUGGAGUGUCAGAGCCTTGACCACGTGGAGTCTCTGAATCAGCCTTGTCTGGAACCAGATCTACACCTGGACTGCCCAGGTCTATAAGCCAATAAAG	0
1203	homo_sapiens	hsa-miR-4478	GAGGCUGAGCUGAGGAG	CRP	GAGAGGACGTGAACCTGGGACCACCAGTAGCCATCTTGTTTGCCACATGGAGAGAGACTGTGAGGACAGAAGCCAAACTGGAAGTGGA	GAGGCUGAGCUGAGGAGGAGAGGACGTGAACCTGGGACCACCAGTAGCCATCTTGTTTGCCACATGGAGAGAGACTGTGAGGACAGAAGCCAAACTGGAAGTGGA	0
1204	homo_sapiens	hsa-miR-621	GGCUAGCAACAGCGCUUACCU	CRP	AGGATAGTTGGATAGTTACGTGTTCCTAGCAGGACCAACTACAGTCTTCCCAAGGATTGAGTTATGGACTTTGGGAGTGAGACATCTT	GGCUAGCAACAGCGCUUACCUAGGATAGTTGGATAGTTACGTGTTCCTAGCAGGACCAACTACAGTCTTCCCAAGGATTGAGTTATGGACTTTGGGAGTGAGACATCTT	0
1205	homo_sapiens	hsa-miR-6858-3p	CAGCCAGCCCCUGCUCACCCCU	CRP	TTTGTTTTCATTTTTATTTCAAGTTGGACAGATCTTGGAGATAATTTCTTACCTCACATAGATGAGAAAACTAACACCCAGAAAGGAG	CAGCCAGCCCCUGCUCACCCCUTTTGTTTTCATTTTTATTTCAAGTTGGACAGATCTTGGAGATAATTTCTTACCTCACATAGATGAGAAAACTAACACCCAGAAAGGAG	0
1206	homo_sapiens	hsa-miR-382-3p	AAUCAUUCACGGACAACACUU	CRP	GGCCACAAGAGTGGACGTGAACCACAGGGTGTCCTGTCAGAGGAGCCCATCTCCCATCTCCCCAGCTCCCTATCTGGAGGATAGTTGG	AAUCAUUCACGGACAACACUUGGCCACAAGAGTGGACGTGAACCACAGGGTGTCCTGTCAGAGGAGCCCATCTCCCATCTCCCCAGCTCCCTATCTGGAGGATAGTTGG	0
1207	homo_sapiens	hsa-miR-671-3p	UCCGGUUCUCAGGGCUCCACC	CRP	AACTGGAAGTGGAGGAGCCAAGGGATTGACAAACAACAGAGCCTTGACCACGTGGAGTCTCTGAATCAGCCTTGTCTGGAACCAGATC	UCCGGUUCUCAGGGCUCCACCAACTGGAAGTGGAGGAGCCAAGGGATTGACAAACAACAGAGCCTTGACCACGTGGAGTCTCTGAATCAGCCTTGTCTGGAACCAGATC	0
1208	homo_sapiens	hsa-miR-369-5p	AGAUCGACCGUGUUAUAUUCGC	C1orf43	GTTTCCCCTAACAAGCCCAATGCACTGGTCTGACTTTATAAATTATTTAATAAAATGAACTATTATCAAATAAAACGTATGAATCAGT	AGAUCGACCGUGUUAUAUUCGCGTTTCCCCTAACAAGCCCAATGCACTGGTCTGACTTTATAAATTATTTAATAAAATGAACTATTATCAAATAAAACGTATGAATCAGT	0
1209	homo_sapiens	hsa-miR-382-5p	GAAGUUGUUCGUGGUGGAUUCG	C1orf43	CACAAAGGACAGGTGGCACCTGCTTTTTCACTAAGCCCAAGATAGATTGTTCTTGAATTTTTTCCATTCTGTCAACACTTGTCATATA	GAAGUUGUUCGUGGUGGAUUCGCACAAAGGACAGGTGGCACCTGCTTTTTCACTAAGCCCAAGATAGATTGTTCTTGAATTTTTTCCATTCTGTCAACACTTGTCATATA	0
1210	homo_sapiens	hsa-miR-1250-3p	ACAUUUUCCAGCCCAUUCA	C1orf43	GATATAATCTGCCAGGCTATGTGACAGTAGGAAGGAATGGTTTCCCCTAACAAGCCCAATGCACTGGTCTGACTTTATAAATTATTTA	ACAUUUUCCAGCCCAUUCAGATATAATCTGCCAGGCTATGTGACAGTAGGAAGGAATGGTTTCCCCTAACAAGCCCAATGCACTGGTCTGACTTTATAAATTATTTA	0
1211	homo_sapiens	hsa-miR-196a-3p	CGGCAACAAGAAACUGCCUGAG	C1orf43	ATGTTTTGGCACCTGATATAATCTGCCAGGCTATGTGACAGTAGGAAGGAATGGTTTCCCCTAACAAGCCCAATGCACTGGTCTGACT	CGGCAACAAGAAACUGCCUGAGATGTTTTGGCACCTGATATAATCTGCCAGGCTATGTGACAGTAGGAAGGAATGGTTTCCCCTAACAAGCCCAATGCACTGGTCTGACT	0
1214	homo_sapiens	hsa-miR-4538	GAGCUUGGAUGAGCUGGGCUGA	C1orf43	AACCCTTCCTTATGAGCATTTTTAGAACATTGGCTAAGACTATTTTCCCCCAGTAGCGCTTTTTTCTGGATTTGCATTCAGGTGTTAT	GAGCUUGGAUGAGCUGGGCUGAAACCCTTCCTTATGAGCATTTTTAGAACATTGGCTAAGACTATTTTCCCCCAGTAGCGCTTTTTTCTGGATTTGCATTCAGGTGTTAT	0
1215	homo_sapiens	hsa-miR-6774-3p	UCGUGUCCCUCUUGUCCACAG	C1orf43	TGTATCCATCCAAGTTCCCGTTGTATCCAGAGTTCTTAGAGCTTGTGTCTAAAGGGTAATTCCCCAACCCTTCCTTATGAGCATTTTT	UCGUGUCCCUCUUGUCCACAGTGTATCCATCCAAGTTCCCGTTGTATCCAGAGTTCTTAGAGCTTGTGTCTAAAGGGTAATTCCCCAACCCTTCCTTATGAGCATTTTT	0
1216	homo_sapiens	hsa-miR-4507	CUGGGUUGGGCUGGGCUGGG	C1orf43	CGAGACTCCATCTCAAAAAAAAAGACTAAAGAATGAGAAGAGATATCATTGTGCTGTTTTCTCCACAGAGATCCCATTTCATTCTGAA	CUGGGUUGGGCUGGGCUGGGCGAGACTCCATCTCAAAAAAAAAGACTAAAGAATGAGAAGAGATATCATTGTGCTGTTTTCTCCACAGAGATCCCATTTCATTCTGAA	0
1218	homo_sapiens	hsa-miR-411-3p	UAUGUAACACGGUCCACUAACC	C1orf43	TTCCCAGCTCTCCTGCCTGTCCGCCATGTTTTCAGGCCGGGTCTGGCTTGGTCTTCCCCCGTAAGGAAATGGCCGGGGAGCTCCAGGG	UAUGUAACACGGUCCACUAACCTTCCCAGCTCTCCTGCCTGTCCGCCATGTTTTCAGGCCGGGTCTGGCTTGGTCTTCCCCCGTAAGGAAATGGCCGGGGAGCTCCAGGG	0
1219	homo_sapiens	hsa-miR-23c	AUCACAUUGCCAGUGAUUACCC	SLC2A3	GCAGTAAGGCAGGGTCCCATTTCTCACTGAGAAGATTGTGAATATTTCCATATGGATTTTCTATTGTTACTCTGGTTCTTTGTTTTAA	AUCACAUUGCCAGUGAUUACCCGCAGTAAGGCAGGGTCCCATTTCTCACTGAGAAGATTGTGAATATTTCCATATGGATTTTCTATTGTTACTCTGGTTCTTTGTTTTAA	0
1220	homo_sapiens	hsa-miR-548am-5p	AAAAGUAAUUGCGGUUUUUGCC	SLC2A3	AGCTGAGGCCGGATGCGGTGGCTCACGCCTGTAATCCCAGCACTTTGGGAGGCCTAGGCGGGCGGTCAGGGGTTCGAGACCAGTCTGG	AAAAGUAAUUGCGGUUUUUGCCAGCTGAGGCCGGATGCGGTGGCTCACGCCTGTAATCCCAGCACTTTGGGAGGCCTAGGCGGGCGGTCAGGGGTTCGAGACCAGTCTGG	0
1221	homo_sapiens	hsa-miR-5010-3p	UUUUGUGUCUCCCAUUCCCCAG	SLC2A3	AAACTTGCTGCTGAGAAGGACATTTTGAAGGTTTTGTTGGCTGAAAAAGCTGTTTCTGGAATCACCCCTAGATCTTTCTTGAAGACTT	UUUUGUGUCUCCCAUUCCCCAGAAACTTGCTGCTGAGAAGGACATTTTGAAGGTTTTGTTGGCTGAAAAAGCTGTTTCTGGAATCACCCCTAGATCTTTCTTGAAGACTT	0
1222	homo_sapiens	hsa-miR-5195-5p	AACCCCUAAGGCAACUGGAUGG	SLC2A3	AGGAGGGATTGGCCGCTTGGCACATGACAACTTTGCCAGCTTTTCCTCCCTTGGGTTCTGATATTGCCGCACTAGGGGATATAGGAGA	AACCCCUAAGGCAACUGGAUGGAGGAGGGATTGGCCGCTTGGCACATGACAACTTTGCCAGCTTTTCCTCCCTTGGGTTCTGATATTGCCGCACTAGGGGATATAGGAGA	0
1223	homo_sapiens	hsa-miR-6800-3p	CACCUCUCCUGGCAUCGCCCC	SLC2A3	CATTTAGTTACCTTTTTGTTGCTTAATTTTCCTTTGGGAAAAAGAGATAAATTTAATGTTGGATGTAGTCTTCACTCTTCAAGCAAAT	CACCUCUCCUGGCAUCGCCCCCATTTAGTTACCTTTTTGTTGCTTAATTTTCCTTTGGGAAAAAGAGATAAATTTAATGTTGGATGTAGTCTTCACTCTTCAAGCAAAT	0
1224	homo_sapiens	hsa-miR-4798-3p	AACUCACGAAGUAUACCGAAGU	SLC2A3	CGTAGTGGACACCATCTAGGTGTCCTGCGATTTTTTAATTATGACACTGTCTACCTGGAGATAGCATCAGATCTCACAGGTTGGTGGC	AACUCACGAAGUAUACCGAAGUCGTAGTGGACACCATCTAGGTGTCCTGCGATTTTTTAATTATGACACTGTCTACCTGGAGATAGCATCAGATCTCACAGGTTGGTGGC	0
1226	homo_sapiens	hsa-miR-147b-5p	UGGAAACAUUUCUGCACAAACU	SLC2A3	GGTAAAAGAATGTATGATTTTCTGAACTTTTTGTGTTTTAATGAACTTGTGGCCTGTGAAGTATGGGGTTTATAGCATTATCTTTGTG	UGGAAACAUUUCUGCACAAACUGGTAAAAGAATGTATGATTTTCTGAACTTTTTGTGTTTTAATGAACTTGTGGCCTGTGAAGTATGGGGTTTATAGCATTATCTTTGTG	0
1227	homo_sapiens	hsa-miR-4451	UGGUAGAGCUGAGGACA	SLC2A3	AGGCGCAATTCAATGCTGATTGTCAACCTGTTGGCTGTCACTGGTGGCTGCTTTATGGGACTGTGTAAAGTAGCTAAGTCGGTTGAAA	UGGUAGAGCUGAGGACAAGGCGCAATTCAATGCTGATTGTCAACCTGTTGGCTGTCACTGGTGGCTGCTTTATGGGACTGTGTAAAGTAGCTAAGTCGGTTGAAA	0
1229	homo_sapiens	hsa-miR-105-3p	ACGGAUGUUUGAGCAUGUGCUA	SLC2A3	GGGGATTTTAAGACAAACTTTGTATCTATCCTGTCCAAGACTGAAGATGGAGACAATATTGGTGGGGAAAATTAGTGGGGTCATCTAA	ACGGAUGUUUGAGCAUGUGCUAGGGGATTTTAAGACAAACTTTGTATCTATCCTGTCCAAGACTGAAGATGGAGACAATATTGGTGGGGAAAATTAGTGGGGTCATCTAA	0
1230	homo_sapiens	hsa-miR-4478	GAGGCUGAGCUGAGGAG	CLCN2	AGATGTATATAGAGATTTACAAAGATTTTTATATTAATTTAATAAAACAAATTCTTAAATAGAACAAAATAAACACCTAATGAGCCAC	GAGGCUGAGCUGAGGAGAGATGTATATAGAGATTTACAAAGATTTTTATATTAATTTAATAAAACAAATTCTTAAATAGAACAAAATAAACACCTAATGAGCCAC	0
1231	homo_sapiens	hsa-miR-4437	UGGGCUCAGGGUACAAAGGUU	CLCN2	TGGGTTTATAACTGGAACCTCCAATGACCAGATGTATATAGAGATTTACAAAGATTTTTATATTAATTTAATAAAACAAATTCTTAAA	UGGGCUCAGGGUACAAAGGUUTGGGTTTATAACTGGAACCTCCAATGACCAGATGTATATAGAGATTTACAAAGATTTTTATATTAATTTAATAAAACAAATTCTTAAA	0
1232	homo_sapiens	hsa-miR-450a-2-3p	AUUGGGGACAUUUUGCAUUCAU	CLCN2	ATGGGTTTATAACTGGAACCTCCAATGACCAGATGTATATAGAGATTTACAAAGATTTTTATATTAATTTAATAAAACAAATTCTTAA	AUUGGGGACAUUUUGCAUUCAUATGGGTTTATAACTGGAACCTCCAATGACCAGATGTATATAGAGATTTACAAAGATTTTTATATTAATTTAATAAAACAAATTCTTAA	0
1233	homo_sapiens	hsa-miR-4266	CUAGGAGGCCUUGGCC	CLCN2	GCTGCCTGTCTGCAAGGTGAGGGTGACAGCTGGCAGGGGGAGGACTGGGAATAAACCTCCTGCGTCCATGCCACACTCGTCTAGACAT	CUAGGAGGCCUUGGCCGCTGCCTGTCTGCAAGGTGAGGGTGACAGCTGGCAGGGGGAGGACTGGGAATAAACCTCCTGCGTCCATGCCACACTCGTCTAGACAT	0
1234	homo_sapiens	hsa-miR-487a-5p	GUGGUUAUCCCUGCUGUGUUCG	CLCN2	GTGGAACTAAGATGGGTTTATAACTGGAACCTCCAATGACCAGATGTATATAGAGATTTACAAAGATTTTTATATTAATTTAATAAAA	GUGGUUAUCCCUGCUGUGUUCGGTGGAACTAAGATGGGTTTATAACTGGAACCTCCAATGACCAGATGTATATAGAGATTTACAAAGATTTTTATATTAATTTAATAAAA	0
1235	homo_sapiens	hsa-miR-126-5p	CAUUAUUACUUUUGGUACGCG	CLCN2	TGGAACTAAGATGGGTTTATAACTGGAACCTCCAATGACCAGATGTATATAGAGATTTACAAAGATTTTTATATTAATTTAATAAAAC	CAUUAUUACUUUUGGUACGCGTGGAACTAAGATGGGTTTATAACTGGAACCTCCAATGACCAGATGTATATAGAGATTTACAAAGATTTTTATATTAATTTAATAAAAC	0
1236	homo_sapiens	hsa-miR-4711-3p	CGUGUCUUCUGGCUUGAU	CLCN2	CGCTGCAGTACGAGCAGACCCTGGTAAGTGAAGCTGAGCTGAGCCCCAGGAGTGCGCTCCGGGACCCCTGCTCCAGGTTACCCTGGGA	CGUGUCUUCUGGCUUGAUCGCTGCAGTACGAGCAGACCCTGGTAAGTGAAGCTGAGCTGAGCCCCAGGAGTGCGCTCCGGGACCCCTGCTCCAGGTTACCCTGGGA	0
1237	homo_sapiens	hsa-miR-892a	CACUGUGUCCUUUCUGCGUAG	CLCN2	TCCAGAGGCAGGAAGATAGGCCCTGCCCTGGCAGGATGGGTTGGGGTCACTTGACCCCTGCTCCCCCTTTGAGGGGAAAGGGGTGGAA	CACUGUGUCCUUUCUGCGUAGTCCAGAGGCAGGAAGATAGGCCCTGCCCTGGCAGGATGGGTTGGGGTCACTTGACCCCTGCTCCCCCTTTGAGGGGAAAGGGGTGGAA	0
1238	homo_sapiens	hsa-miR-6746-5p	CCGGGAGAAGGAGGUGGCCUGG	CLCN2	GTCCACACTCTGGAGGGGCTGTAGCTGGCCCCTGCTGTTCAGAAAGAAGGGTGGGAGCACCCCTTGGTCCTTAGCTCCCGTCCCCATG	CCGGGAGAAGGAGGUGGCCUGGGTCCACACTCTGGAGGGGCTGTAGCTGGCCCCTGCTGTTCAGAAAGAAGGGTGGGAGCACCCCTTGGTCCTTAGCTCCCGTCCCCATG	0
1239	homo_sapiens	hsa-miR-4303	UUCUGAGCUGAGGACAG	CLCN2	TCGGCCTCCCGGGCTGCGGGGACGGGACGGCTGCCGGCGCGGACTTTGCGGGCCGGGAGCCGAGTCCAGGACAGAGCCGGAACCGCCG	UUCUGAGCUGAGGACAGTCGGCCTCCCGGGCTGCGGGGACGGGACGGCTGCCGGCGCGGACTTTGCGGGCCGGGAGCCGAGTCCAGGACAGAGCCGGAACCGCCG	0
1240	homo_sapiens	hsa-miR-4667-5p	ACUGGGGAGCAGAAGGAGAACC	CLCN2	GCACCGGGCAGGGAGGGCAGGGTCTAGGCTGGATAAACTCCAGAGCCCCTAGCTGCCAGCCTCCCTCCCTCTCTACTAGAGTGACGCG	ACUGGGGAGCAGAAGGAGAACCGCACCGGGCAGGGAGGGCAGGGTCTAGGCTGGATAAACTCCAGAGCCCCTAGCTGCCAGCCTCCCTCCCTCTCTACTAGAGTGACGCG	0
1241	homo_sapiens	hsa-miR-532-5p	CAUGCCUUGAGUGUAGGACCGU	CLCN2	TCTGGTTTGGCTCTAACAAAACTGAAGAAGTTGGAATCCTGTGAGAAGCGCAAGCTGAAGCGTGTCCGAATCTCCCTGGCAGTAAGTA	CAUGCCUUGAGUGUAGGACCGUTCTGGTTTGGCTCTAACAAAACTGAAGAAGTTGGAATCCTGTGAGAAGCGCAAGCTGAAGCGTGTCCGAATCTCCCTGGCAGTAAGTA	0
1243	homo_sapiens	hsa-miR-301b-5p	GCUCUGACGAGGUUGCACUACU	CLCN2	TCCTGAGTCCTTCCACCTGTTCTGTCCAGAGTCCATGATTCTGCTGGGCTCCATCGAGCGTTCACAGGTGGTGGCATTGTTGGGGGCC	GCUCUGACGAGGUUGCACUACUTCCTGAGTCCTTCCACCTGTTCTGTCCAGAGTCCATGATTCTGCTGGGCTCCATCGAGCGTTCACAGGTGGTGGCATTGTTGGGGGCC	0
1245	homo_sapiens	hsa-miR-6879-5p	CAGGGCAGGGAAGGUGGGAGAG	CLCN2	CGCTGGCAGGAGCGGTGACACACACAGTGTCCACGGCTGTGATCGTGTTCGAGCTCACAGGCCAGATTGCCCACATCCTGCCTGTCAT	CAGGGCAGGGAAGGUGGGAGAGCGCTGGCAGGAGCGGTGACACACACAGTGTCCACGGCTGTGATCGTGTTCGAGCTCACAGGCCAGATTGCCCACATCCTGCCTGTCAT	0
1246	homo_sapiens	hsa-miR-1302	UUGGGACAUACUUAUGCUAAA	CLCN2	GCTGACCTGCGCCCTAGGCAGCGGGATGCCGCTTGGCAAAGAGGTAACTGCAGGCTGGGGAATGAAGGAGTCCCTCCTGGTGGAAGAG	UUGGGACAUACUUAUGCUAAAGCTGACCTGCGCCCTAGGCAGCGGGATGCCGCTTGGCAAAGAGGTAACTGCAGGCTGGGGAATGAAGGAGTCCCTCCTGGTGGAAGAG	0
1247	homo_sapiens	hsa-miR-5572	GUUGGGGUGCAGGGGUCUGCU	CLCN2	GATGCACAGGTCCAATCCCAGGACTGTATTGGGCAGCCCTGAGGGACCCACTCAGGACCTGCCCTGGTTGTGGAGGGTCTTCTGGGAC	GUUGGGGUGCAGGGGUCUGCUGATGCACAGGTCCAATCCCAGGACTGTATTGGGCAGCCCTGAGGGACCCACTCAGGACCTGCCCTGGTTGTGGAGGGTCTTCTGGGAC	0
1248	homo_sapiens	hsa-miR-4472	GGUGGGGGGUGUUGUUUU	CLCN2	CCCCCCTCCCTGAAGGAGCAGCATTTGGGCGTCTGGTGGGTGAAAGCATGGCTGCCTGGTTCCCAGATGGAATTCATACGGACAGCAG	GGUGGGGGGUGUUGUUUUCCCCCCTCCCTGAAGGAGCAGCATTTGGGCGTCTGGTGGGTGAAAGCATGGCTGCCTGGTTCCCAGATGGAATTCATACGGACAGCAG	0
1249	homo_sapiens	hsa-miR-4667-3p	UCCCUCCUUCUGUCCCCACAG	CLCN2	CGGCGGAGGAAGGGATGGAGCCACGGGCGCTGCAGTACGAGCAGACCCTGGTAAGTGAAGCTGAGCTGAGCCCCAGGAGTGCGCTCCG	UCCCUCCUUCUGUCCCCACAGCGGCGGAGGAAGGGATGGAGCCACGGGCGCTGCAGTACGAGCAGACCCTGGTAAGTGAAGCTGAGCTGAGCCCCAGGAGTGCGCTCCG	0
1250	homo_sapiens	hsa-miR-502-5p	AUCCUUGCUAUCUGGGUGCUA	CLCN2	GTGGGGGTGGGCTGCTGCTTCGCGGCACCTATTGGAGGTAGGCAGGGCTCCTAGGTCAGTCCAGCCCCACAACCCTGCCCTTGGCCTC	AUCCUUGCUAUCUGGGUGCUAGTGGGGGTGGGCTGCTGCTTCGCGGCACCTATTGGAGGTAGGCAGGGCTCCTAGGTCAGTCCAGCCCCACAACCCTGCCCTTGGCCTC	0
1251	homo_sapiens	hsa-miR-520e-3p	AAAGUGCUUCCUUUUUGAGGG	CLCN2	CGGGGAGTGGTGCTGAAAGAATACCTCACACTCAAGACCTTTATAGCTAAGGTCATTGGGCTGACCTGCGCCCTAGGCAGCGGGATGC	AAAGUGCUUCCUUUUUGAGGGCGGGGAGTGGTGCTGAAAGAATACCTCACACTCAAGACCTTTATAGCTAAGGTCATTGGGCTGACCTGCGCCCTAGGCAGCGGGATGC	0
1252	homo_sapiens	hsa-miR-5701	UUAUUGUCACGUUCUGAUU	IRF2BP2	CCTCGGACATGGCCGCGGCGGTGGCGGTGGCGGCCGCGTCCCGGCGGCAGTCGTGCTACCTGTGTGACCTGCCCCGCATGCCCTGGGC	UUAUUGUCACGUUCUGAUUCCTCGGACATGGCCGCGGCGGTGGCGGTGGCGGCCGCGTCCCGGCGGCAGTCGTGCTACCTGTGTGACCTGCCCCGCATGCCCTGGGC	0
1254	homo_sapiens	hsa-miR-3158-3p	AAGGGCUUCCUCUCUGCAGGAC	IRF2BP2	CCCATTTTGTGCAGTGCCCGTCCGTCCCTTCGCACAAGTTCTGCTTCCCTTGCTCCAGACAAAGCATCAAACAGCAGGGAGCTAGTGG	AAGGGCUUCCUCUCUGCAGGACCCCATTTTGTGCAGTGCCCGTCCGTCCCTTCGCACAAGTTCTGCTTCCCTTGCTCCAGACAAAGCATCAAACAGCAGGGAGCTAGTGG	0
1256	homo_sapiens	hsa-miR-556-3p	AUAUUACCAUUAGCUCAUCUUU	PABPC1	ATAGCTCAGAATGTCAGTTCTGTTTTAAGTAACAGAATTGATAACTGAGCAAGGAAACGTAATTTGGATTATAAAATTCTTGCTTTAA	AUAUUACCAUUAGCUCAUCUUUATAGCTCAGAATGTCAGTTCTGTTTTAAGTAACAGAATTGATAACTGAGCAAGGAAACGTAATTTGGATTATAAAATTCTTGCTTTAA	0
1259	homo_sapiens	hsa-miR-299-5p	UGGUUUACCGUCCCACAUACAU	PABPC1	AACATTGCAAAATATAAAATAAATAAAAAAAGGAAAGGAAACTTTGAACCTTATGTACCGAGCAAATGCCAGGTCTAGCAAACATAAT	UGGUUUACCGUCCCACAUACAUAACATTGCAAAATATAAAATAAATAAAAAAAGGAAAGGAAACTTTGAACCTTATGTACCGAGCAAATGCCAGGTCTAGCAAACATAAT	0
1260	homo_sapiens	hsa-miR-4267	UCCAGCUCGGUGGCAC	PABPC1	TTTTTAACATTTACAGATTGATCAGGGACCATGAAAAGAAACTTGTGCTTCACCGAAGAAAAATATCTAAACATCGAAAAACTTAAAT	UCCAGCUCGGUGGCACTTTTTAACATTTACAGATTGATCAGGGACCATGAAAAGAAACTTGTGCTTCACCGAAGAAAAATATCTAAACATCGAAAAACTTAAAT	0
1261	homo_sapiens	hsa-miR-624-3p	CACAAGGUAUUGGUAUUACCU	PABPC1	TGCTACTGACAAGTGATAGTCCTGGTCTTAATTTGTTTTTTTAACATTTACAGATTGATCAGGGACCATGAAAAGAAACTTGTGCTTC	CACAAGGUAUUGGUAUUACCUTGCTACTGACAAGTGATAGTCCTGGTCTTAATTTGTTTTTTTAACATTTACAGATTGATCAGGGACCATGAAAAGAAACTTGTGCTTC	0
1262	homo_sapiens	hsa-miR-545-3p	UCAGCAAACAUUUAUUGUGUGC	PABPC1	AGCTTCTTCACAGGTTCCACGAGTCATGTCAACACAGCGTGTTGGTGAGTCTTAATCCTTCCTTTAAAAATTGATCACCAATTTGAAA	UCAGCAAACAUUUAUUGUGUGCAGCTTCTTCACAGGTTCCACGAGTCATGTCAACACAGCGTGTTGGTGAGTCTTAATCCTTCCTTTAAAAATTGATCACCAATTTGAAA	0
1263	homo_sapiens	hsa-miR-4426	GAAGAUGGACGUACUUU	PABPC1	TTTTTACTTATTGATGCTCTGAGTCTGGGAAAATGGCAAGTGTTAAGACTCAGCTTTAAAAAGTTTTGTCACTTTTTAGTCTTTTATG	GAAGAUGGACGUACUUUTTTTTACTTATTGATGCTCTGAGTCTGGGAAAATGGCAAGTGTTAAGACTCAGCTTTAAAAAGTTTTGTCACTTTTTAGTCTTTTATG	0
1264	homo_sapiens	hsa-miR-7843-3p	AUGAAGCCUUCUCUGCCUUACG	PABPC1	AGCCGCTGCAGCTACTCCTGCTGTCCGCACCGTTCCACAGTATAAATATGCTGCAGGAGTTCGCAATCCTCAGCAACATCTTAATGCA	AUGAAGCCUUCUCUGCCUUACGAGCCGCTGCAGCTACTCCTGCTGTCCGCACCGTTCCACAGTATAAATATGCTGCAGGAGTTCGCAATCCTCAGCAACATCTTAATGCA	0
1267	homo_sapiens	hsa-miR-4486	GCUGGGCGAGGCUGGCA	PABPC1	CTTTTTTCTTCAACTGATAAACTCATGTGCTTTTTTTCCCTGCAGACTCAGAACCGTGCTGCATACTATCCTCCTAGCCAAATTGCTC	GCUGGGCGAGGCUGGCACTTTTTTCTTCAACTGATAAACTCATGTGCTTTTTTTCCCTGCAGACTCAGAACCGTGCTGCATACTATCCTCCTAGCCAAATTGCTC	0
1268	homo_sapiens	hsa-miR-5707	ACGUUUGAAUGCUGUACAAGGC	PABPC1	TGTGATGAAAATGGTTCCAAGGGCTATGGATTTGTACACTTTGAGACGCAGGAAGCAGCTGAAAGAGCTATTGAAAAAATGAATGGAA	ACGUUUGAAUGCUGUACAAGGCTGTGATGAAAATGGTTCCAAGGGCTATGGATTTGTACACTTTGAGACGCAGGAAGCAGCTGAAAGAGCTATTGAAAAAATGAATGGAA	0
1269	homo_sapiens	hsa-miR-6737-5p	UUGGGGUGGUCGGCCCUGGAG	PABPC1	AACCCCAGTGCCCCCAGCTACCCCATGGCCTCGCTCTACGTGGGGGACCTCCACCCCGACGTGACCGAGGCGATGCTCTACGAGAAGT	UUGGGGUGGUCGGCCCUGGAGAACCCCAGTGCCCCCAGCTACCCCATGGCCTCGCTCTACGTGGGGGACCTCCACCCCGACGTGACCGAGGCGATGCTCTACGAGAAGT	0
1270	homo_sapiens	hsa-miR-6733-3p	UCAGUGUCUGGAUUUCCUAG	PABPC1	TTTTTTCATGGCTTTGTATGTTGAAATTTGAAATGTATAACGTGAATGTTGTATGGAATATCTTTGATTTATGTAAAAAAATTTTTTA	UCAGUGUCUGGAUUUCCUAGTTTTTTCATGGCTTTGTATGTTGAAATTTGAAATGTATAACGTGAATGTTGTATGGAATATCTTTGATTTATGTAAAAAAATTTTTTA	0
1271	homo_sapiens	hsa-miR-6754-3p	UCUUCACCUGCCUCUGCCUGCA	PABPC1	TGGGTATATGTTTTTCCCTAGGTGGTTTGTGATGAAAATGGTTCCAAGGGCTATGGATTTGTACACTTTGAGACGCAGGAAGCAGCTG	UCUUCACCUGCCUCUGCCUGCATGGGTATATGTTTTTCCCTAGGTGGTTTGTGATGAAAATGGTTCCAAGGGCTATGGATTTGTACACTTTGAGACGCAGGAAGCAGCTG	0
1272	homo_sapiens	hsa-miR-3686	AUCUGUAAGAGAAAGUAAAUGA	PABPC1	TGATCCATCACTTCGCAAAAGTGGAGTAGGCAACATATTCATTAAAAATCTGGACAAATCCATTGATAATAAAGCACTGTATGATACA	AUCUGUAAGAGAAAGUAAAUGATGATCCATCACTTCGCAAAAGTGGAGTAGGCAACATATTCATTAAAAATCTGGACAAATCCATTGATAATAAAGCACTGTATGATACA	0
1273	homo_sapiens	hsa-miR-6850-5p	GUGCGGAACGCUGGCCGGGGCG	PABPC1	GGCAAGCCAGTACGCATCATGTGGTCTCAGCGTGATCCATCACTTCGCAAAAGTGGAGTAGGCAACATATTCATTAAAAATCTGGACA	GUGCGGAACGCUGGCCGGGGCGGGCAAGCCAGTACGCATCATGTGGTCTCAGCGTGATCCATCACTTCGCAAAAGTGGAGTAGGCAACATATTCATTAAAAATCTGGACA	0
1274	homo_sapiens	hsa-miR-452-5p	AACUGUUUGCAGAGGAAACUGA	PABPC1	CCCACTCCAGTCACCATAGTTTATATAATCTTAAGTAGCCAGCAAAAATTTTGAAGTAATATTGACTCTGAAAATGTCCTTCCTGCAG	AACUGUUUGCAGAGGAAACUGACCCACTCCAGTCACCATAGTTTATATAATCTTAAGTAGCCAGCAAAAATTTTGAAGTAATATTGACTCTGAAAATGTCCTTCCTGCAG	0
1275	homo_sapiens	hsa-miR-5694	CAGAUCAUGGGACUGUCUCAG	PABPC1	GACCTCCACCCCGACGTGACCGAGGCGATGCTCTACGAGAAGTTCAGCCCGGCCGGGCCCATCCTCTCCATCCGGGTCTGCAGGGACA	CAGAUCAUGGGACUGUCUCAGGACCTCCACCCCGACGTGACCGAGGCGATGCTCTACGAGAAGTTCAGCCCGGCCGGGCCCATCCTCTCCATCCGGGTCTGCAGGGACA	0
1277	homo_sapiens	hsa-miR-548av-5p	AAAAGUACUUGCGGAUUU	PABPC1	TGTGCTCCGGGCTCGGAACACACATTTATTATTAAAAAATCCAAAAAAAATCTAAAAAAATCTTTTAAAAAACCCCAAAAAAATTTAC	AAAAGUACUUGCGGAUUUTGTGCTCCGGGCTCGGAACACACATTTATTATTAAAAAATCCAAAAAAAATCTAAAAAAATCTTTTAAAAAACCCCAAAAAAATTTAC	0
1279	homo_sapiens	hsa-miR-6128	ACUGGAAUUGGAGUCAAAA	GSTM3	AATTGCTTACTCATTAAAAATAATAGAGCCCCACTTGACACTATTCACTAAAATTAATCTGGAATTTAAGGCCCAACATTAAACACAA	ACUGGAAUUGGAGUCAAAAAATTGCTTACTCATTAAAAATAATAGAGCCCCACTTGACACTATTCACTAAAATTAATCTGGAATTTAAGGCCCAACATTAAACACAA	0
1280	homo_sapiens	hsa-miR-548bb-3p	CAAAAACCAUAGUUACUUUUGC	GSTM3	CATCCTGTCCGTAAGGGGTCAGCGCTCTTGCTTTGCTCTTTTCAATGAATAGCACTTATGTTACTGGTGTCCAGCTGAGTTTCTCTTG	CAAAAACCAUAGUUACUUUUGCCATCCTGTCCGTAAGGGGTCAGCGCTCTTGCTTTGCTCTTTTCAATGAATAGCACTTATGTTACTGGTGTCCAGCTGAGTTTCTCTTG	0
1281	homo_sapiens	hsa-miR-4490	UCUGGUAAGAGAUUUGGGCAUA	GSTM3	AACAAGATGGCCCAGTGGGGCAACAAGCCTGTATGCTGAGCAGGAGGCAGACTTGCAGAGCTTGTTTTGTTTCATCCTGTCCGTAAGG	UCUGGUAAGAGAUUUGGGCAUAAACAAGATGGCCCAGTGGGGCAACAAGCCTGTATGCTGAGCAGGAGGCAGACTTGCAGAGCTTGTTTTGTTTCATCCTGTCCGTAAGG	0
1282	homo_sapiens	hsa-miR-4511	GAAGAACUGUUGCAUUUGCCCU	GSTM3	CGGGTACTGGGATATTCGTGGGGTGAGTGCCGTCTCAACGGTAGAGCCGCTCGGTCAAAGAGACTGACGCGGAGAGGGCGGGTCTCTG	GAAGAACUGUUGCAUUUGCCCUCGGGTACTGGGATATTCGTGGGGTGAGTGCCGTCTCAACGGTAGAGCCGCTCGGTCAAAGAGACTGACGCGGAGAGGGCGGGTCTCTG	0
1285	homo_sapiens	hsa-miR-520e-5p	CUCAAGAUGGAAGCAGUUUCUG	SQSTM1	CCCGCCGCCGACGCCCAGGTGCGCCAGGTGCGGGCCGGGCGGGGGTCGCGCTCACCTTTCTGGCCGCTGAGTGCCGCGTACCAGGACA	CUCAAGAUGGAAGCAGUUUCUGCCCGCCGCCGACGCCCAGGTGCGCCAGGTGCGGGCCGGGCGGGGGTCGCGCTCACCTTTCTGGCCGCTGAGTGCCGCGTACCAGGACA	0
1286	homo_sapiens	hsa-miR-219a-2-3p	AGAAUUGUGGCUGGACAUCUGU	SQSTM1	TATCTTATCTTTGTAAAAATCAAAGCTTCTGGTCCATCGGAGGATCCGAGTGTGAATTTCCTGAAGAACGTTGGGGAGAGTGTGGCAG	AGAAUUGUGGCUGGACAUCUGUTATCTTATCTTTGTAAAAATCAAAGCTTCTGGTCCATCGGAGGATCCGAGTGTGAATTTCCTGAAGAACGTTGGGGAGAGTGTGGCAG	0
1287	homo_sapiens	hsa-miR-874-3p	CUGCCCUGGCCCGAGGGACCGA	SQSTM1	CTTCGCTGCCGCCCAGGGCGCTTCCCCGCTCAGGAGCTTCCTCTGGGCCTCTGGACGGAGGCGCGCAGGGGCCCGGGAGGCGGGAACG	CUGCCCUGGCCCGAGGGACCGACTTCGCTGCCGCCCAGGGCGCTTCCCCGCTCAGGAGCTTCCTCTGGGCCTCTGGACGGAGGCGCGCAGGGGCCCGGGAGGCGGGAACG	0
1288	homo_sapiens	hsa-miR-1180-5p	GGACCCACCCGGCCGGGAAUA	SQSTM1	AGAAAGTCCTACAACAGTTTGGCGTGCAACATGGGGCTTGAGAAAGGGTGAGTGAGATGCAAACCAAGAAATTTTTTTCCTCTCTTTC	GGACCCACCCGGCCGGGAAUAAGAAAGTCCTACAACAGTTTGGCGTGCAACATGGGGCTTGAGAAAGGGTGAGTGAGATGCAAACCAAGAAATTTTTTTCCTCTCTTTC	0
1289	homo_sapiens	hsa-miR-1290	UGGAUUUUUGGAUCAGGGA	SQSTM1	GGGTAAACAAGCGCGGGGGTGCGGGGGACTCGCGAGCGCCGCGACAGCGCCTGGGAGAAGGGCACGGATCGCCGGCGGAACGCTCCGA	UGGAUUUUUGGAUCAGGGAGGGTAAACAAGCGCGGGGGTGCGGGGGACTCGCGAGCGCCGCGACAGCGCCTGGGAGAAGGGCACGGATCGCCGGCGGAACGCTCCGA	0
1290	homo_sapiens	hsa-miR-7978	UCUGGUGUAUAGCGUUGCUCA	SQSTM1	CCTGTAGAGAAAAAAGAGTGCCGGCGGGACCACCGCCCACCGTGTGCTCAGGAGGCGCCCCGCAACATGGTGCACCCCAATGTGATCT	UCUGGUGUAUAGCGUUGCUCACCTGTAGAGAAAAAAGAGTGCCGGCGGGACCACCGCCCACCGTGTGCTCAGGAGGCGCCCCGCAACATGGTGCACCCCAATGTGATCT	0
1291	homo_sapiens	hsa-miR-671-3p	UCCGGUUCUCAGGGCUCCACC	SQSTM1	GCTAATTCCTCCCCCAGGGCTTCTCGCACAGCCGCTGGCTCCGGAAGGTGAAACACGGACACTTCGGGTGGCCAGGATGGGAAATGGG	UCCGGUUCUCAGGGCUCCACCGCTAATTCCTCCCCCAGGGCTTCTCGCACAGCCGCTGGCTCCGGAAGGTGAAACACGGACACTTCGGGTGGCCAGGATGGGAAATGGG	0
1292	homo_sapiens	hsa-miR-7855-5p	UUGGUGAGGACCCCAAGCUCGG	SQSTM1	CTTGGCTGGGCCTCTGGTTCTGACACTTTCTGCTGGAAGCTGTCAGGCTGGGACAGGCTTTGATTTTGAGGGTTAGCAAGACAAAGCA	UUGGUGAGGACCCCAAGCUCGGCTTGGCTGGGCCTCTGGTTCTGACACTTTCTGCTGGAAGCTGTCAGGCTGGGACAGGCTTTGATTTTGAGGGTTAGCAAGACAAAGCA	0
1296	homo_sapiens	hsa-miR-183-5p	UAUGGCACUGGUAGAAUUCACU	SQSTM1	CTGAGAGCTGCCTCCTGGTCTCTTCACCACTGTAGTTCTCTCATTTCCAAACCATCAGCTGCTTTTAAAATAAGATCTCTTTGTAGCC	UAUGGCACUGGUAGAAUUCACUCTGAGAGCTGCCTCCTGGTCTCTTCACCACTGTAGTTCTCTCATTTCCAAACCATCAGCTGCTTTTAAAATAAGATCTCTTTGTAGCC	0
1297	homo_sapiens	hsa-miR-4474-3p	UUGUGGCUGGUCAUGAGGCUAA	SQSTM1	CATTTCCAAACCATCAGCTGCTTTTAAAATAAGATCTCTTTGTAGCCATCCTGTTAAATTTGTAAACAATCTAATTAAATGGCATCAG	UUGUGGCUGGUCAUGAGGCUAACATTTCCAAACCATCAGCTGCTTTTAAAATAAGATCTCTTTGTAGCCATCCTGTTAAATTTGTAAACAATCTAATTAAATGGCATCAG	0
1298	homo_sapiens	hsa-miR-3193	UCCUGCGUAGGAUCUGAGGAGU	SQSTM1	TGGGCCTGTGGTAGGAACCCGCTACAAGTGCAGCGTCTGCCCAGACTACGACTTGTGTAGCGTCTGCGAGGGAAAGGGCTTGCACCGG	UCCUGCGUAGGAUCUGAGGAGUTGGGCCTGTGGTAGGAACCCGCTACAAGTGCAGCGTCTGCCCAGACTACGACTTGTGTAGCGTCTGCGAGGGAAAGGGCTTGCACCGG	0
1299	homo_sapiens	hsa-miR-4731-5p	UGCUGGGGGCCACAUGAGUGUG	SQSTM1	ACCGTGTGCTCAGGAGGCGCCCCGCAACATGGTGCACCCCAATGTGATCTGCGATGGCTGCAATGGGCCTGTGGTAGGAACCCGCTAC	UGCUGGGGGCCACAUGAGUGUGACCGTGTGCTCAGGAGGCGCCCCGCAACATGGTGCACCCCAATGTGATCTGCGATGGCTGCAATGGGCCTGTGGTAGGAACCCGCTAC	0
1300	homo_sapiens	hsa-miR-4516	GGGAGAAGGGUCGGGGC	SQSTM1	CCCGTTTTCCGCCAGCTCGCCGCTCGCTATGGCGTCGCTCACCGTGAAGGCCTACCTTCTGGGCAAGGAGGACGCGGCGCGCGAGATT	GGGAGAAGGGUCGGGGCCCCGTTTTCCGCCAGCTCGCCGCTCGCTATGGCGTCGCTCACCGTGAAGGCCTACCTTCTGGGCAAGGAGGACGCGGCGCGCGAGATT	0
1301	homo_sapiens	gmo-miR-338-5p	AACAACAUCCUGGUGCUGAUUG	EPS8L3	GAGCCTCCCCAGTAACCACCTATTTATTTTACCTCTTTCCCAAACCTGGAGCATTTATGCCTAGGCTTGTCAAGAATCTGTTCAGTCC	AACAACAUCCUGGUGCUGAUUGGAGCCTCCCCAGTAACCACCTATTTATTTTACCTCTTTCCCAAACCTGGAGCATTTATGCCTAGGCTTGTCAAGAATCTGTTCAGTCC	0
1303	homo_sapiens	cin-miR-4159-3p	UUAAUGUGUGAAAUUGGUAG	EPS8L3	GATAAGCCCTTAGGCACCAGCTTAGACACCTCCAAGAACCAGGCCCCGCTGATGCAAGATGGCAGATCTGATACCCATTAGAGCCCCG	UUAAUGUGUGAAAUUGGUAGGATAAGCCCTTAGGCACCAGCTTAGACACCTCCAAGAACCAGGCCCCGCTGATGCAAGATGGCAGATCTGATACCCATTAGAGCCCCG	0
1304	homo_sapiens	ppt-miR11324	GGCAGAAACGGGCAGAGCUCC	EPS8L3	CTTGAGGCTCCAAGCTTATTGGTGGCATAAGCTCTGCAGATCCCTCACCTGCCATCAGCCTCATCTGAATCTTTGTCTTTCCTCAGAT	GGCAGAAACGGGCAGAGCUCCCTTGAGGCTCCAAGCTTATTGGTGGCATAAGCTCTGCAGATCCCTCACCTGCCATCAGCCTCATCTGAATCTTTGTCTTTCCTCAGAT	0
1305	homo_sapiens	dme-miR-3-3p	UCACUGGGCAAAGUGUGUCUCA	EPS8L3	CTCTGATCCCTGGTTCCCCCTGATTCTAGGTTCCAATGCTTCGACTTAGCTCGAGGCCTGAAGAGGTCACAGACTGGCTGCAGGCAGA	UCACUGGGCAAAGUGUGUCUCACTCTGATCCCTGGTTCCCCCTGATTCTAGGTTCCAATGCTTCGACTTAGCTCGAGGCCTGAAGAGGTCACAGACTGGCTGCAGGCAGA	0
1306	homo_sapiens	mmu-miR-3569-3p	UCAGUCUGCGCUCCUCUCCAGC	EPS8L3	ACCCACGGGAACTGACTGTGGTCCAGGGAGAGAAGCTGGAGGTGAGGCTTGGGCCATAGGCTAGAAAAGGAGGTGGTGGTTGGTGGGA	UCAGUCUGCGCUCCUCUCCAGCACCCACGGGAACTGACTGTGGTCCAGGGAGAGAAGCTGGAGGTGAGGCTTGGGCCATAGGCTAGAAAAGGAGGTGGTGGTTGGTGGGA	0
1307	homo_sapiens	ocu-miR-181d-3p	CCCACGGGCAGGUGAAUGUCAU	EPS8L3	CTATCCAGAGCCCTAAGTCTTGAGTTGGAGGTCGGGGTGGGGAGGATTCAGTGGCAAGCAGAGGAGATAGTCTTGGTTTGATTCGGAC	CCCACGGGCAGGUGAAUGUCAUCTATCCAGAGCCCTAAGTCTTGAGTTGGAGGTCGGGGTGGGGAGGATTCAGTGGCAAGCAGAGGAGATAGTCTTGGTTTGATTCGGAC	0
1308	homo_sapiens	ppt-miR537a	UUGAGGUGUUUCUACAGGCUA	EPS8L3	GGGAGAAGGAGGGTAGGAAAGAGCTGGAGGGAGAAAGCCTTGTGTGGGGAGGGAAGGCTGGCTGGAAAGAGGCTCAGGGGACTGAGGT	UUGAGGUGUUUCUACAGGCUAGGGAGAAGGAGGGTAGGAAAGAGCTGGAGGGAGAAAGCCTTGTGTGGGGAGGGAAGGCTGGCTGGAAAGAGGCTCAGGGGACTGAGGT	0
1309	homo_sapiens	cgr-miR-147	GUGUGCGGAAAUGCUUCUG	EPS8L3	CCTAGGAAGAGACAGGGGACAGAGGCTGGGGACAGAGGCACAAGAGTCAGGTAGATGACACCTCAGCCCTAGGCCACCAAAGGGCTAG	GUGUGCGGAAAUGCUUCUGCCTAGGAAGAGACAGGGGACAGAGGCTGGGGACAGAGGCACAAGAGTCAGGTAGATGACACCTCAGCCCTAGGCCACCAAAGGGCTAG	0
1310	homo_sapiens	cel-miR-2215-5p	ACAGCACGUGUUACGAUGCUCC	EPS8L3	TCAGATCCAACAAGCCTGCCAGAGCATCTGCTCAGTGTCAGGGACGGGGAGGGGTGGTCAGATTGAACAGAGCAGGCCTGGCTGGAGG	ACAGCACGUGUUACGAUGCUCCTCAGATCCAACAAGCCTGCCAGAGCATCTGCTCAGTGTCAGGGACGGGGAGGGGTGGTCAGATTGAACAGAGCAGGCCTGGCTGGAGG	0
1311	homo_sapiens	hsa-miR-4659a-5p	CUGCCAUGUCUAAGAAGAAAAC	UBC	CGAGAACGTCAAAGCAAAGATCCAGGACAAGGAAGGCATTCCTCCTGACCAGCAGAGGTTGATCTTTGCCGGAAAGCAGCTGGAAGAT	CUGCCAUGUCUAAGAAGAAAACCGAGAACGTCAAAGCAAAGATCCAGGACAAGGAAGGCATTCCTCCTGACCAGCAGAGGTTGATCTTTGCCGGAAAGCAGCTGGAAGAT	0
1312	homo_sapiens	hsa-miR-3675-3p	CAUCUCUAAGGAACUCCCCCAA	UBC	AGTCCACTCTGCACTTGGTCCTGCGCTTGAGGGGGGGTGTCTAAGTTTCCCCTTTTAAGGTTTCAACAAATTTCATTGCACTTTCCTT	CAUCUCUAAGGAACUCCCCCAAAGTCCACTCTGCACTTGGTCCTGCGCTTGAGGGGGGGTGTCTAAGTTTCCCCTTTTAAGGTTTCAACAAATTTCATTGCACTTTCCTT	0
1315	homo_sapiens	hsa-miR-4441	ACAGGGAGGAGAUUGUA	UBC	TGGGGCCACCTGCCGGTAGGTGTGCGGTAGGCTTTTCTCCGTCGCAGGACGCAGGGTTCGGGCCTAGGGTAGGCTCTCCTGAATCGAC	ACAGGGAGGAGAUUGUATGGGGCCACCTGCCGGTAGGTGTGCGGTAGGCTTTTCTCCGTCGCAGGACGCAGGGTTCGGGCCTAGGGTAGGCTCTCCTGAATCGAC	0
1318	homo_sapiens	hsa-miR-3130-3p	GCUGCACCGGAGACUGGGUAA	UBC	AAAGATCCAGGACAAGGAAGGCATTCCTCCTGACCAGCAGAGGTTGATCTTTGCCGGAAAGCAGCTGGAAGATGGGCGCACCCTGTCT	GCUGCACCGGAGACUGGGUAAAAAGATCCAGGACAAGGAAGGCATTCCTCCTGACCAGCAGAGGTTGATCTTTGCCGGAAAGCAGCTGGAAGATGGGCGCACCCTGTCT	0
1319	homo_sapiens	hsa-miR-4466	GGGUGCGGGCCGGCGGGG	UBC	ACCATCGAGAACGTCAAAGCAAAGATCCAGGACAAGGAAGGCATTCCTCCTGACCAGCAGAGGTTGATCTTTGCCGGAAAGCAGCTGG	GGGUGCGGGCCGGCGGGGACCATCGAGAACGTCAAAGCAAAGATCCAGGACAAGGAAGGCATTCCTCCTGACCAGCAGAGGTTGATCTTTGCCGGAAAGCAGCTGG	0
1322	homo_sapiens	hsa-miR-888-3p	GACUGACACCUCUUUGGGUGAA	UBC	GCCCAGTGACACCATCGAGAATGTCAAGGCAAAGATCCAAGATAAGGAAGGCATCCCTCCTGACCAGCAGAGGCTGATCTTTGCTGGA	GACUGACACCUCUUUGGGUGAAGCCCAGTGACACCATCGAGAATGTCAAGGCAAAGATCCAAGATAAGGAAGGCATCCCTCCTGACCAGCAGAGGCTGATCTTTGCTGGA	0
1323	homo_sapiens	hsa-miR-1206	UGUUCAUGUAGAUGUUUAAGC	UBC	CCATCGAGAATGTCAAGGCAAAGATCCAAGATAAGGAAGGCATCCCTCCTGACCAGCAGAGGCTGATCTTTGCTGGAAAACAGCTGGA	UGUUCAUGUAGAUGUUUAAGCCCATCGAGAATGTCAAGGCAAAGATCCAAGATAAGGAAGGCATCCCTCCTGACCAGCAGAGGCTGATCTTTGCTGGAAAACAGCTGGA	0
1324	homo_sapiens	hsa-miR-1273h-3p	CUGCAGACUCGACCUCCCAGGC	UBC	CTGCTGGGCTGGCCGGGGCTTTCGTGGCCGCCGGGCCGCTCGGTGGGACGGAGGCGTGTGGAGAGACCGCCAAGGGCTGTAGTCTGGG	CUGCAGACUCGACCUCCCAGGCCTGCTGGGCTGGCCGGGGCTTTCGTGGCCGCCGGGCCGCTCGGTGGGACGGAGGCGTGTGGAGAGACCGCCAAGGGCTGTAGTCTGGG	0
1326	homo_sapiens	rno-miR-3549	AUCUUGCCCGCAAAGACCC	OR6N2	TGGATCAATACAACCATTCAAGCCTGGCTGAATTTGTGTTCCTTGGCTTTGCCAGTGTGGGCTATGTCAGGGGCTGGCTTTTTGTCCT	AUCUUGCCCGCAAAGACCCTGGATCAATACAACCATTCAAGCCTGGCTGAATTTGTGTTCCTTGGCTTTGCCAGTGTGGGCTATGTCAGGGGCTGGCTTTTTGTCCT	0
1327	homo_sapiens	hsa-miR-4776-5p	GUGGACCAGGAUGGCAAGGGCU	SIPA1L2	CTGGATGCTGCTAGTAACACATTGTTTGTATTGCTTTACCATTTTTAACTGTTAGATTTGAGATGAACATACATTTTGCTTTTTTAAT	GUGGACCAGGAUGGCAAGGGCUCTGGATGCTGCTAGTAACACATTGTTTGTATTGCTTTACCATTTTTAACTGTTAGATTTGAGATGAACATACATTTTGCTTTTTTAAT	0
1328	homo_sapiens	hsa-miR-3619-3p	GGGACCAUCCUGCCUGCUGUGG	SIPA1L2	GAAAACAGTCAGCCAAGTACATCATATTTTTAGTGTCTCATTGTGCACTGAAGAAGAAATCAGTTGTGCTCTCCAGAAGTTTCACATA	GGGACCAUCCUGCCUGCUGUGGGAAAACAGTCAGCCAAGTACATCATATTTTTAGTGTCTCATTGTGCACTGAAGAAGAAATCAGTTGTGCTCTCCAGAAGTTTCACATA	0
1329	homo_sapiens	hsa-miR-3689b-5p	UGUGAUAUCAUGGUUCCUGGGA	SIPA1L2	TCTTGTAAGATCATTTATTTTAAATGCCTTAGAACATTTTCTCTTTAGTTTTTCCCAAATATGTTTTTATACTAGTTTGGAAACATGA	UGUGAUAUCAUGGUUCCUGGGATCTTGTAAGATCATTTATTTTAAATGCCTTAGAACATTTTCTCTTTAGTTTTTCCCAAATATGTTTTTATACTAGTTTGGAAACATGA	0
1330	homo_sapiens	hsa-miR-3202	UGGAAGGGAGAAGAGCUUUAAU	SIPA1L2	TTTCCACAAAGAAACATTGCCTTGCATTGATTACTAACCCTTCTTTCTGTGTGTGTTTCTCCCCTCCCCAGACCAGAGGGTGGCATCC	UGGAAGGGAGAAGAGCUUUAAUTTTCCACAAAGAAACATTGCCTTGCATTGATTACTAACCCTTCTTTCTGTGTGTGTTTCTCCCCTCCCCAGACCAGAGGGTGGCATCC	0
1333	homo_sapiens	hsa-miR-5000-5p	CAGUUCAGAAGUGUUCCUGAGU	OLFM3	TAACCTCAGTAATTGAGTCCATTTTCAAGTGTGGTCAAGAATAATCTTCTTGGCTTACCCCTTTACATAAGCATTATAAACTAAAATG	CAGUUCAGAAGUGUUCCUGAGUTAACCTCAGTAATTGAGTCCATTTTCAAGTGTGGTCAAGAATAATCTTCTTGGCTTACCCCTTTACATAAGCATTATAAACTAAAATG	0
1334	homo_sapiens	hsa-miR-4269	GCAGGCACAGACAGCCCUGGC	OLFM3	TTATAAAATACACTGAAATTTAACCTCAGTAATTGAGTCCATTTTCAAGTGTGGTCAAGAATAATCTTCTTGGCTTACCCCTTTACAT	GCAGGCACAGACAGCCCUGGCTTATAAAATACACTGAAATTTAACCTCAGTAATTGAGTCCATTTTCAAGTGTGGTCAAGAATAATCTTCTTGGCTTACCCCTTTACAT	0
1335	homo_sapiens	hsa-miR-519b-3p	AAAGUGCAUCCUUUUAGAGGUU	OLFM3	GTGTAATTCATTTCAAATGTCACAAGTAAAGCATCATCCTCAAATATCTCACTGTCAAAATTGTAGAATTAAATAACCCAATCTTGAA	AAAGUGCAUCCUUUUAGAGGUUGTGTAATTCATTTCAAATGTCACAAGTAAAGCATCATCCTCAAATATCTCACTGTCAAAATTGTAGAATTAAATAACCCAATCTTGAA	0
1336	homo_sapiens	hsa-miR-576-5p	AUUCUAAUUUCUCCACGUCUUU	OLFM3	AGTAATTGAGTCCATTTTCAAGTGTGGTCAAGAATAATCTTCTTGGCTTACCCCTTTACATAAGCATTATAAACTAAAATGAAAACCA	AUUCUAAUUUCUCCACGUCUUUAGTAATTGAGTCCATTTTCAAGTGTGGTCAAGAATAATCTTCTTGGCTTACCCCTTTACATAAGCATTATAAACTAAAATGAAAACCA	0
1337	homo_sapiens	hsa-miR-3119	UGGCUUUUAACUUUGAUGGC	OLFM3	AGCTCCTGCCTTTGATCCCCGTGCTGGAACAGTACAAAACAGATGCTAAGTTAATCACCCAGTTCAAGGAGGAAATAAGGAATCTGTC	UGGCUUUUAACUUUGAUGGCAGCTCCTGCCTTTGATCCCCGTGCTGGAACAGTACAAAACAGATGCTAAGTTAATCACCCAGTTCAAGGAGGAAATAAGGAATCTGTC	0
1339	homo_sapiens	dre-miR-218b	UUGUGCUUGAUCUAACCAUGCA	TSNAX-DISC1	CTCAGTGTCCTCCCTTGTGAAAATGGGGATAATATCAGCCCTCAATTTACACAGTTGTAGTGAAGGTCCAATGTGATCAGTGTTTGTC	UUGUGCUUGAUCUAACCAUGCACTCAGTGTCCTCCCTTGTGAAAATGGGGATAATATCAGCCCTCAATTTACACAGTTGTAGTGAAGGTCCAATGTGATCAGTGTTTGTC	0
1340	homo_sapiens	pab-miR11414	AAUUUCAUCAAUCUUGUCGGA	TSNAX-DISC1	AGACTTCCGGCCACTGCGTTGTAGTCGGCCCGGCTGCAAAGCGTTTTTCTGCAGGCTGTTTTCCCAGGTTCCCTCGGCCTGTACCTCG	AAUUUCAUCAAUCUUGUCGGAAGACTTCCGGCCACTGCGTTGTAGTCGGCCCGGCTGCAAAGCGTTTTTCTGCAGGCTGTTTTCCCAGGTTCCCTCGGCCTGTACCTCG	0
1342	homo_sapiens	sbi-miR5568d-5p	UGGCUUUUCUAGAUACAUAGC	TSNAX-DISC1	AAGACGCTGGTTCAGTGCAAATTGAGATGGTAAAAACTTATTTCTTAAAAAATGGTTCCTAAATAAATGTCATTTACTAAAACAAATG	UGGCUUUUCUAGAUACAUAGCAAGACGCTGGTTCAGTGCAAATTGAGATGGTAAAAACTTATTTCTTAAAAAATGGTTCCTAAATAAATGTCATTTACTAAAACAAATG	0
1343	homo_sapiens	ame-miR-29b-3p	UAGCACCAUUUGAAAUCAGU	TSNAX-DISC1	GGATGGTCTCAGAAGACGCTGGTTCAGTGCAAATTGAGATGGTAAAAACTTATTTCTTAAAAAATGGTTCCTAAATAAATGTCATTTA	UAGCACCAUUUGAAAUCAGUGGATGGTCTCAGAAGACGCTGGTTCAGTGCAAATTGAGATGGTAAAAACTTATTTCTTAAAAAATGGTTCCTAAATAAATGTCATTTA	0
1344	homo_sapiens	bta-miR-11998	UUCUCUAGUGUGUUUUCCCAAC	TSNAX-DISC1	TGCAAATTGAGATGGTAAAAACTTATTTCTTAAAAAATGGTTCCTAAATAAATGTCATTTACTAAAACAAATGAAAGAAATATATATA	UUCUCUAGUGUGUUUUCCCAACTGCAAATTGAGATGGTAAAAACTTATTTCTTAAAAAATGGTTCCTAAATAAATGTCATTTACTAAAACAAATGAAAGAAATATATATA	0
1345	homo_sapiens	ssa-let-7b-5p	UGAGGUAGUAGGUUGUGUGGUU	TSNAX-DISC1	GAAGACGCTGGTTCAGTGCAAATTGAGATGGTAAAAACTTATTTCTTAAAAAATGGTTCCTAAATAAATGTCATTTACTAAAACAAAT	UGAGGUAGUAGGUUGUGUGGUUGAAGACGCTGGTTCAGTGCAAATTGAGATGGTAAAAACTTATTTCTTAAAAAATGGTTCCTAAATAAATGTCATTTACTAAAACAAAT	0
1348	homo_sapiens	oha-miR-455-3p	GCAGUCCAUGGGCAUAUACAC	ACOT1	TTCCACAAACACTTGGGTGGCCACGAGGGGACAATCCCATCAAAAGTGTAAATTTTATTTGATCATGTGGCCTCTCTGTTGCTAATCT	GCAGUCCAUGGGCAUAUACACTTCCACAAACACTTGGGTGGCCACGAGGGGACAATCCCATCAAAAGTGTAAATTTTATTTGATCATGTGGCCTCTCTGTTGCTAATCT	0
1349	homo_sapiens	hsa-miR-548ag	AAAGGUAAUUGUGGUUUCUGC	ZSCAN18	ATACATCTAAATGTGAGAACTGGTTGCAATGTAAGACATTTCTTGCTGGGAAGTTGTGAGCAAAATAAGTTGAAAACACTAATAAAGA	AAAGGUAAUUGUGGUUUCUGCATACATCTAAATGTGAGAACTGGTTGCAATGTAAGACATTTCTTGCTGGGAAGTTGTGAGCAAAATAAGTTGAAAACACTAATAAAGA	0
1350	homo_sapiens	hsa-miR-4677-3p	UCUGUGAGACCAAAGAACUACU	ZSCAN18	TGGGACCGGCCTGGGGTAGCTGCGCAGCAGGTGGGTCGGTCCCGGGGATGCAGCGCGGGGGTCAGAGAGCGACCCCAACAGGGTAGAC	UCUGUGAGACCAAAGAACUACUTGGGACCGGCCTGGGGTAGCTGCGCAGCAGGTGGGTCGGTCCCGGGGATGCAGCGCGGGGGTCAGAGAGCGACCCCAACAGGGTAGAC	0
1351	homo_sapiens	hsa-miR-4692	UCAGGCAGUGUGGGUAUCAGAU	ZSCAN18	TCTGGTAATGCACAGAATGAGTTACCCTCCATTTACATGCTACTTTTTATCTACATGAGTACAACACTGAGGTTCTACTGATGCCTAA	UCAGGCAGUGUGGGUAUCAGAUTCTGGTAATGCACAGAATGAGTTACCCTCCATTTACATGCTACTTTTTATCTACATGAGTACAACACTGAGGTTCTACTGATGCCTAA	0
1352	homo_sapiens	hsa-miR-942-5p	UCUUCUCUGUUUUGGCCAUGUG	ZSCAN18	TTTTCACCCATACATCTAAATGTGAGAACTGGTTGCAATGTAAGACATTTCTTGCTGGGAAGTTGTGAGCAAAATAAGTTGAAAACAC	UCUUCUCUGUUUUGGCCAUGUGTTTTCACCCATACATCTAAATGTGAGAACTGGTTGCAATGTAAGACATTTCTTGCTGGGAAGTTGTGAGCAAAATAAGTTGAAAACAC	0
1353	homo_sapiens	hsa-let-7b-5p	UGAGGUAGUAGGUUGUGUGGUU	ZSCAN18	GCCGCCGGATGTGGAAGAAGACTCGGCTTTCCTGCAGCCATTTAGTGCCGCCCCATGCTAGGTTATTTGACATTGTGCAGTGTAGAGT	UGAGGUAGUAGGUUGUGUGGUUGCCGCCGGATGTGGAAGAAGACTCGGCTTTCCTGCAGCCATTTAGTGCCGCCCCATGCTAGGTTATTTGACATTGTGCAGTGTAGAGT	0
1354	homo_sapiens	hsa-miR-3617-5p	AAAGACAUAGUUGCAAGAUGGG	ZSCAN18	GCTGCGCAGCAGGTGGGTCGGTCCCGGGGATGCAGCGCGGGGGTCAGAGAGCGACCCCAACAGGGTAGACGGTGAGGACGCCTCAGTG	AAAGACAUAGUUGCAAGAUGGGGCTGCGCAGCAGGTGGGTCGGTCCCGGGGATGCAGCGCGGGGGTCAGAGAGCGACCCCAACAGGGTAGACGGTGAGGACGCCTCAGTG	0
1355	homo_sapiens	hsa-miR-4482-3p	UUUCUAUUUCUCAGUGGGGCUC	ZSCAN18	GTCCTCTGCCTGTGCCCTGAATCCGCTCCTGAGGCTAAGCGCTCCCAACGAGAAGGGTCCACGGGAAGCCCTCACCTCTGTAAACACA	UUUCUAUUUCUCAGUGGGGCUCGTCCTCTGCCTGTGCCCTGAATCCGCTCCTGAGGCTAAGCGCTCCCAACGAGAAGGGTCCACGGGAAGCCCTCACCTCTGTAAACACA	0
1356	homo_sapiens	hsa-miR-5680	GAGAAAUGCUGGACUAAUCUGC	ZSCAN18	CTCAGGGTATCAGCTTTCCCAGCCTGACGCTGCCTCCAGGCTGGACACTGAGGAACTCCGGTTGGTGGAAAGAGATCCACAAGGAAGC	GAGAAAUGCUGGACUAAUCUGCCTCAGGGTATCAGCTTTCCCAGCCTGACGCTGCCTCCAGGCTGGACACTGAGGAACTCCGGTTGGTGGAAAGAGATCCACAAGGAAGC	0
1357	homo_sapiens	hsa-miR-375-3p	UUUGUUCGUUCGGCUCGCGUGA	ZSCAN18	GAAGCCTCGGAATTTGGAAAGGCCTCCTGGCCCCAAGGCGCCCACATTGCCACCCTCCTTGCCAGATACAGGGCCTCACCTGCATGGC	UUUGUUCGUUCGGCUCGCGUGAGAAGCCTCGGAATTTGGAAAGGCCTCCTGGCCCCAAGGCGCCCACATTGCCACCCTCCTTGCCAGATACAGGGCCTCACCTGCATGGC	0
1358	homo_sapiens	hsa-miR-6845-5p	CGGGGCCAGAGCAGAGAGC	ZSCAN18	CCTGGTGGGAGCGTGAGGGCGGAATCTTTGTGGTGCGAAGGGGGCTGCCTCCTGCAGTGCACCTGGGTTAGAGTCCCTGGCCAGGGCT	CGGGGCCAGAGCAGAGAGCCCTGGTGGGAGCGTGAGGGCGGAATCTTTGTGGTGCGAAGGGGGCTGCCTCCTGCAGTGCACCTGGGTTAGAGTCCCTGGCCAGGGCT	0
1359	homo_sapiens	hsa-miR-382-3p	AAUCAUUCACGGACAACACUU	ZSCAN18	TGAGGTGGGAGGATTGCTTGAGTCCAGGAGGTGGAGGTTGCAGTGAGCCAAGATCATGCCACTGCACTCCAGCCTAGGTGACAGAGCA	AAUCAUUCACGGACAACACUUTGAGGTGGGAGGATTGCTTGAGTCCAGGAGGTGGAGGTTGCAGTGAGCCAAGATCATGCCACTGCACTCCAGCCTAGGTGACAGAGCA	0
1360	homo_sapiens	hsa-miR-6776-5p	UCUGGGUGCAGUGGGGGUU	ZSCAN18	AGAGGCACATGGACCCTCTGCTGCTACCAGGCGAGCTCGCGAGCCCCAGCCAGGCCCTTGGAGCTGGGGAGATCCCGGCACCTTCTGA	UCUGGGUGCAGUGGGGGUUAGAGGCACATGGACCCTCTGCTGCTACCAGGCGAGCTCGCGAGCCCCAGCCAGGCCCTTGGAGCTGGGGAGATCCCGGCACCTTCTGA	0
1361	homo_sapiens	hsa-miR-6797-3p	UGCAUGACCCUUCCCUCCCCAC	ZSCAN18	GCTCATCCTCAATTCTTAGCGATGGAGTGTACGAGAGGCACATGGACCCTCTGCTGCTACCAGGCGAGCTCGCGAGCCCCAGCCAGGC	UGCAUGACCCUUCCCUCCCCACGCTCATCCTCAATTCTTAGCGATGGAGTGTACGAGAGGCACATGGACCCTCTGCTGCTACCAGGCGAGCTCGCGAGCCCCAGCCAGGC	0
1363	homo_sapiens	hsa-miR-6867-3p	CUCUCCCUCUUUACCCACUAG	ZSCAN18	GCACCTCTCCTTTGGAGCCACCTTGTCCCTGGCTAGACAGTCACATTTTCCAGTGCCGTTTTGGAAAGATGTTGCCTTTGGAGAAGGC	CUCUCCCUCUUUACCCACUAGGCACCTCTCCTTTGGAGCCACCTTGTCCCTGGCTAGACAGTCACATTTTCCAGTGCCGTTTTGGAAAGATGTTGCCTTTGGAGAAGGC	0
1364	homo_sapiens	hsa-miR-548ap-3p	AAAAACCACAAUUACUUUU	ZSCAN18	CCGGGAACTCTGCGCGCCCATGCGGAGAGTCGGAGGGCGAGCTGACGAGGACGCTACGGCGGCGGGAAGTGAGTTCCGTCCTCTCGCG	AAAAACCACAAUUACUUUUCCGGGAACTCTGCGCGCCCATGCGGAGAGTCGGAGGGCGAGCTGACGAGGACGCTACGGCGGCGGGAAGTGAGTTCCGTCCTCTCGCG	0
1365	homo_sapiens	hsa-miR-10396b-3p	GGCCCCGGGCCCUCGACCGGAC	ZSCAN18	AGCAGCCATCAGCCAGGGTGGACAACCTAGCCACCTTGATGAAGATCTAACAAGGAGATGAGCCTTCAAAATGTAACGAAGGTGGTAA	GGCCCCGGGCCCUCGACCGGACAGCAGCCATCAGCCAGGGTGGACAACCTAGCCACCTTGATGAAGATCTAACAAGGAGATGAGCCTTCAAAATGTAACGAAGGTGGTAA	0
1368	homo_sapiens	hsa-miR-548a-3p	CAAAACUGGCAAUUACUUUUGC	ABCA10	ATTAATGTTATAGCTGTATTGATGTAATACCAGAGTTGTTACGTTCGGGTTATATGCAAGTTTATTTCTTAGAAATAAAACTTTGATG	CAAAACUGGCAAUUACUUUUGCATTAATGTTATAGCTGTATTGATGTAATACCAGAGTTGTTACGTTCGGGTTATATGCAAGTTTATTTCTTAGAAATAAAACTTTGATG	0
1369	homo_sapiens	hsa-miR-539-5p	GGAGAAAUUAUCCUUGGUGUGU	ABCA10	CCAGTGGATCCAAGTGCTTCAAATACTTCTCTCTTATTTTCTTAACTGTAAGTTAAAATTTGTTTTACATTTTCACTTTGCATAAGGT	GGAGAAAUUAUCCUUGGUGUGUCCAGTGGATCCAAGTGCTTCAAATACTTCTCTCTTATTTTCTTAACTGTAAGTTAAAATTTGTTTTACATTTTCACTTTGCATAAGGT	0
1370	homo_sapiens	hsa-miR-4695-5p	CAGGAGGCAGUGGGCGAGCAGG	ABCA10	TACATATTGAAGTTATATGGAAGAAGATAGCCATAATCTGTAAGAAAGTACCGCAGTTAATATTTTCTTTAGCCAACTTATATTCAAT	CAGGAGGCAGUGGGCGAGCAGGTACATATTGAAGTTATATGGAAGAAGATAGCCATAATCTGTAAGAAAGTACCGCAGTTAATATTTTCTTTAGCCAACTTATATTCAAT	0
1371	homo_sapiens	hsa-miR-4769-3p	UCUGCCAUCCUCCCUCCCCUAC	ABCA10	GGAAACGGGAGACTACCGTATATACATATAAAATTGAGATTTTGAATTTCTTTTATATCATGCTGTTCCTGGGAATGGAACCTGCCAC	UCUGCCAUCCUCCCUCCCCUACGGAAACGGGAGACTACCGTATATACATATAAAATTGAGATTTTGAATTTCTTTTATATCATGCTGTTCCTGGGAATGGAACCTGCCAC	0
1372	homo_sapiens	hsa-miR-186-3p	GCCCAAAGGUGAAUUUUUUGGG	ABCA10	TAAACATTCAATAATGATTACAGTTTTCATTTTTAAAAATTTAGGATGAAGGAAACAAGGAAATATAGGGAAAAGTAGTAGACAAAAT	GCCCAAAGGUGAAUUUUUUGGGTAAACATTCAATAATGATTACAGTTTTCATTTTTAAAAATTTAGGATGAAGGAAACAAGGAAATATAGGGAAAAGTAGTAGACAAAAT	0
1373	homo_sapiens	hsa-miR-3682-3p	UGAUGAUACAGGUGGAGGUAG	ABCA10	ATAATGATTACAGTTTTCATTTTTAAAAATTTAGGATGAAGGAAACAAGGAAATATAGGGAAAAGTAGTAGACAAAATTAACAAAATC	UGAUGAUACAGGUGGAGGUAGATAATGATTACAGTTTTCATTTTTAAAAATTTAGGATGAAGGAAACAAGGAAATATAGGGAAAAGTAGTAGACAAAATTAACAAAATC	0
1374	homo_sapiens	hsa-miR-204-3p	GCUGGGAAGGCAAAGGGACGU	ABCA10	ATATGTTCATGCATGGCTATCTTTTATTAGCCATATCACCACTCTTCTTTATCCTTCAAGAAAATGTAATTATTTGGCCTATATCTTA	GCUGGGAAGGCAAAGGGACGUATATGTTCATGCATGGCTATCTTTTATTAGCCATATCACCACTCTTCTTTATCCTTCAAGAAAATGTAATTATTTGGCCTATATCTTA	0
1375	homo_sapiens	hsa-miR-548bc	AAAAACUGUGAUUACUUUUGC	ABCA10	ATTACTTAAGTGGTGTTATTTTTCCTGATCCCTCTGGGGATTCATACAAAATGATAGCCACTTTTTTCATTTTGGCATTTGATACTCT	AAAAACUGUGAUUACUUUUGCATTACTTAAGTGGTGTTATTTTTCCTGATCCCTCTGGGGATTCATACAAAATGATAGCCACTTTTTTCATTTTGGCATTTGATACTCT	0
1376	homo_sapiens	hsa-miR-488-3p	UUGAAAGGCUAUUUCUUGGUC	ABCA10	AAGTTCATCTAACATTTTATTTTTTCTTTTAAATCTCAGATTACACACCTGGATAATTACTTAAGTGGTGTTATTTTTCCTGATCCCT	UUGAAAGGCUAUUUCUUGGUCAAGTTCATCTAACATTTTATTTTTTCTTTTAAATCTCAGATTACACACCTGGATAATTACTTAAGTGGTGTTATTTTTCCTGATCCCT	0
1377	homo_sapiens	hsa-miR-1587	UUGGGCUGGGCUGGGUUGGG	ABCA10	CTAATTTTATATAAAACAAGCAACTGTATTTTGTTTTTGTGTCCTCTAGTAATAAGTTTACATGATTATTTATTTATGTTTTTCATAC	UUGGGCUGGGCUGGGUUGGGCTAATTTTATATAAAACAAGCAACTGTATTTTGTTTTTGTGTCCTCTAGTAATAAGTTTACATGATTATTTATTTATGTTTTTCATAC	0
1378	homo_sapiens	hsa-miR-340-5p	UUAUAAAGCAAUGAGACUGAUU	GSTM4	GCCGAGCCCCTCCTAGTGCTTCCGGACCTTGCTCCCTGAACACTCGGAGGTGGCGGTGGATCTTACTCCTTCCAGCCAGTGAGGATCC	UUAUAAAGCAAUGAGACUGAUUGCCGAGCCCCTCCTAGTGCTTCCGGACCTTGCTCCCTGAACACTCGGAGGTGGCGGTGGATCTTACTCCTTCCAGCCAGTGAGGATCC	0
1379	homo_sapiens	hsa-miR-12132	UAUUACUGUGAGAAUUAUGAUG	GSTM4	CGGTTTCCCATCTATCCAGCTGCCCTACTTGATTGATGGGGCTCACAAGATCACCCAGAGCAACGCCATCCTGTGCTACATTGCCCGC	UAUUACUGUGAGAAUUAUGAUGCGGTTTCCCATCTATCCAGCTGCCCTACTTGATTGATGGGGCTCACAAGATCACCCAGAGCAACGCCATCCTGTGCTACATTGCCCGC	0
1381	homo_sapiens	hsa-miR-5706	UUCUGGAUAACAUGCUGAAGCU	GSTM4	CCCTGGTCTGGACCAGAAGCCAGGCTTGTATTCCCATCTACTCTGGTCCTATTCACAATTTGAACTCCTCACTGCTATTGATCCTCTG	UUCUGGAUAACAUGCUGAAGCUCCCTGGTCTGGACCAGAAGCCAGGCTTGTATTCCCATCTACTCTGGTCCTATTCACAATTTGAACTCCTCACTGCTATTGATCCTCTG	0
1383	homo_sapiens	hsa-miR-4782-3p	UGAUUGUCUUCAUAUCUAGAAC	GSTM4	GAAGATCGGCGGGCGCAGCGGGGCCGAGGGGGCGGGTCTGGCGCTAGGTCCAGCCCCTGCGTGCCGGGAACCCCAGAGGAGGTCGCAG	UGAUUGUCUUCAUAUCUAGAACGAAGATCGGCGGGCGCAGCGGGGCCGAGGGGGCGGGTCTGGCGCTAGGTCCAGCCCCTGCGTGCCGGGAACCCCAGAGGAGGTCGCAG	0
1384	homo_sapiens	hsa-miR-5587-3p	GCCCCGGGCAGUGUGAUCAUC	GSTM4	TCCACCGTATATTTGAGCCCAACTGCTTGGACGCCTTTCCAAATCTGAAGGACTTCATCTCCCGCTTTGAGGTGATGCCCCCATCCTC	GCCCCGGGCAGUGUGAUCAUCTCCACCGTATATTTGAGCCCAACTGCTTGGACGCCTTTCCAAATCTGAAGGACTTCATCTCCCGCTTTGAGGTGATGCCCCCATCCTC	0
1385	homo_sapiens	hsa-miR-5697	UCAAGUAGUUUCAUGAUAAAGG	GSTM4	GGCCATGGTTTGTTGGAGACAAGGTAATGGGGGCATGTGATGAGGACACTAGAGATTTGCCATACATCCTACGTTACAGAGATTCCAG	UCAAGUAGUUUCAUGAUAAAGGGGCCATGGTTTGTTGGAGACAAGGTAATGGGGGCATGTGATGAGGACACTAGAGATTTGCCATACATCCTACGTTACAGAGATTCCAG	0
1386	homo_sapiens	hsa-miR-4276	CUCAGUGACUCAUGUGC	GSTM4	TCATGCCAGGAACCTTGCCCAGCACATTATACCTATCGTGTGGAATTTGAAATTTCCAACATTCCTACAGGGTGACAGAATTATCTTG	CUCAGUGACUCAUGUGCTCATGCCAGGAACCTTGCCCAGCACATTATACCTATCGTGTGGAATTTGAAATTTCCAACATTCCTACAGGGTGACAGAATTATCTTG	0
1387	homo_sapiens	hsa-miR-3660	ACUGACAGGAGAGCAUUUUGA	GSTM4	TGTCTGGGGCAACAAGTAATGCCTTGAAGGCCAGGAGGTGGGAGTGAGGAGCCCATACTCAGCCTGCTGCCCAGGCTGTGCAGCGCAG	ACUGACAGGAGAGCAUUUUGATGTCTGGGGCAACAAGTAATGCCTTGAAGGCCAGGAGGTGGGAGTGAGGAGCCCATACTCAGCCTGCTGCCCAGGCTGTGCAGCGCAG	0
1388	homo_sapiens	hsa-miR-422a	ACUGGACUUAGGGUCAGAAGGC	GSTM4	CCCTGGCTCTCTCTGAATCCTTAGAAATTACACGGCTATTTGATCCTGGAAAGATCGTGCAGAGCACACCTGAGTGTCATACAGCCTG	ACUGGACUUAGGGUCAGAAGGCCCCTGGCTCTCTCTGAATCCTTAGAAATTACACGGCTATTTGATCCTGGAAAGATCGTGCAGAGCACACCTGAGTGTCATACAGCCTG	0
1389	homo_sapiens	hsa-miR-378a-5p	CUCCUGACUCCAGGUCCUGUGU	GSTM4	TGAGTTCTGGCCTTATTTTCCCCCCTCTCAGGGCTTGGAGAAGATCTCTGCCTACATGAAGTCCAGCCGCTTCCTCCCAAGACCTGTG	CUCCUGACUCCAGGUCCUGUGUTGAGTTCTGGCCTTATTTTCCCCCCTCTCAGGGCTTGGAGAAGATCTCTGCCTACATGAAGTCCAGCCGCTTCCTCCCAAGACCTGTG	0
1390	homo_sapiens	hsa-miR-885-3p	AGGCAGCGGGGUGUAGUGGAUA	GSTM4	GCCTTATTTTCCCCCCTCTCAGGGCTTGGAGAAGATCTCTGCCTACATGAAGTCCAGCCGCTTCCTCCCAAGACCTGTGTTCACAAAG	AGGCAGCGGGGUGUAGUGGAUAGCCTTATTTTCCCCCCTCTCAGGGCTTGGAGAAGATCTCTGCCTACATGAAGTCCAGCCGCTTCCTCCCAAGACCTGTGTTCACAAAG	0
1392	homo_sapiens	pab-miR391g	UCCGCAGUUGAGAUGACACUG	GJA9-MYCBP	TTTTCTGAACAGATGCTATAGAACTCTTTTAATATGTTTAATTCACCTATCACACTCTGTTAAAAACACATAGAATCATCAATAAAAA	UCCGCAGUUGAGAUGACACUGTTTTCTGAACAGATGCTATAGAACTCTTTTAATATGTTTAATTCACCTATCACACTCTGTTAAAAACACATAGAATCATCAATAAAAA	0
1393	homo_sapiens	ame-miR-6042-3p	UAGGAACGGUAGUAGUGGAGA	GJA9-MYCBP	CTTGAATAGTTTGTATAGTATATAATCTTTTCTGAACAGATGCTATAGAACTCTTTTAATATGTTTAATTCACCTATCACACTCTGTT	UAGGAACGGUAGUAGUGGAGACTTGAATAGTTTGTATAGTATATAATCTTTTCTGAACAGATGCTATAGAACTCTTTTAATATGTTTAATTCACCTATCACACTCTGTT	0
1394	homo_sapiens	gmo-miR-214-3p	ACAGCAGGCACAGACAGGCAG	GJA9-MYCBP	CCAAGGGTGAGCCTGGGCTAGGAGAGGGTACCTCGTGCCCTCGTCGTGCTCCCCGGCGCTGCCCCGTTCCCCAGCGGGCCGTAGCGTG	ACAGCAGGCACAGACAGGCAGCCAAGGGTGAGCCTGGGCTAGGAGAGGGTACCTCGTGCCCTCGTCGTGCTCCCCGGCGCTGCCCCGTTCCCCAGCGGGCCGTAGCGTG	0
1395	homo_sapiens	hsa-miR-512-3p	AAGUGCUGUCAUAGCUGAGGUC	CEP41	TAGAAGAGTAAGTTCAGGAAAGAGAAGGAAACTGTGAAGACAAAGCCGAGAGGAGAGAGTTGCTTGGGTAACCACAAAGGCACATTTT	AAGUGCUGUCAUAGCUGAGGUCTAGAAGAGTAAGTTCAGGAAAGAGAAGGAAACTGTGAAGACAAAGCCGAGAGGAGAGAGTTGCTTGGGTAACCACAAAGGCACATTTT	0
1396	homo_sapiens	hsa-miR-877-5p	GUAGAGGAGAUGGCGCAGGG	CEP41	AATTGCCTGTCCTGCTGGTAACTGCTACGGGGTAAGATTTGCCTTAACAGTACTATTTTCTCGCCACCAAAAAAAAAAAAAAAAAAAA	GUAGAGGAGAUGGCGCAGGGAATTGCCTGTCCTGCTGGTAACTGCTACGGGGTAAGATTTGCCTTAACAGTACTATTTTCTCGCCACCAAAAAAAAAAAAAAAAAAAA	0
1397	homo_sapiens	hsa-miR-345-5p	GCUGACUCCUAGUCCAGGGCUC	CEP41	ACCCCGAACGTGGTCGGTTGGAGAAAATATGTCCCTCCGGAGGCACATTGGGAACCCTGAGGTGAGGGCCAGGTCTCGGCCGGAGAGC	GCUGACUCCUAGUCCAGGGCUCACCCCGAACGTGGTCGGTTGGAGAAAATATGTCCCTCCGGAGGCACATTGGGAACCCTGAGGTGAGGGCCAGGTCTCGGCCGGAGAGC	0
1398	homo_sapiens	hsa-miR-548at-5p	AAAAGUUAUUGCGGUUUUGGCU	CEP41	TTTCAGAACCCCTGAGCATTTCCCAAGTTGGGTCATTTCCAGAAACTTCTGCAGAGGAAAGACCATGACATATGTATGGGATAGGCCT	AAAAGUUAUUGCGGUUUUGGCUTTTCAGAACCCCTGAGCATTTCCCAAGTTGGGTCATTTCCAGAAACTTCTGCAGAGGAAAGACCATGACATATGTATGGGATAGGCCT	0
1399	homo_sapiens	hsa-miR-345-5p	GCUGACUCCUAGUCCAGGGCUC	CEP41	CCGCCAGCCACTCAAACCCCCGCTCCCTCAGCAGTGGTCACCTGCAAGGCAAACCCTGGAAGTAAAGACTTTGTCTCACTTAGGCAAA	GCUGACUCCUAGUCCAGGGCUCCCGCCAGCCACTCAAACCCCCGCTCCCTCAGCAGTGGTCACCTGCAAGGCAAACCCTGGAAGTAAAGACTTTGTCTCACTTAGGCAAA	0
1400	homo_sapiens	hsa-miR-98-3p	CUAUACAACUUACUACUUUCCC	CEP41	GTTGAGCAGTGGCTTCTATTACATTATTAGTATATTTTATTCCAGACTGTCTTCTGTGTGTTTGTTTTTTTTTAACAAAGTTGAAACC	CUAUACAACUUACUACUUUCCCGTTGAGCAGTGGCTTCTATTACATTATTAGTATATTTTATTCCAGACTGTCTTCTGTGTGTTTGTTTTTTTTTAACAAAGTTGAAACC	0
1401	homo_sapiens	hsa-miR-6763-5p	CUGGGGAGUGGCUGGGGAG	CEP41	TCGTAGTCTTGGGACATCAGCCCAGTGCCTTGGAACCTTAACTCATCTGACTCTTAGAAAAATGCCCATGGCAAGATCATCATTCTGT	CUGGGGAGUGGCUGGGGAGTCGTAGTCTTGGGACATCAGCCCAGTGCCTTGGAACCTTAACTCATCTGACTCTTAGAAAAATGCCCATGGCAAGATCATCATTCTGT	0
1402	homo_sapiens	hsa-miR-548ai	AAAGGUAAUUGCAGUUUUUCCC	CEP41	TATTTATCCTTGCAAATATCCCACTTGATGGGCAGGTGAAAATATTATCTCTGTCTTAGAAGAGGAAATTGTGGCACGGGGATTTTGT	AAAGGUAAUUGCAGUUUUUCCCTATTTATCCTTGCAAATATCCCACTTGATGGGCAGGTGAAAATATTATCTCTGTCTTAGAAGAGGAAATTGTGGCACGGGGATTTTGT	0
1403	homo_sapiens	hsa-miR-1285-5p	GAUCUCACUUUGUUGCCCAGG	CEP41	AAAGGGCCAGTGAAGAAAGCAGAGCCCCATACCAAAGACAAACCTTATCCTGACTGCCCCTTCCTGCTGCTAGATGTGCGTGATAGAG	GAUCUCACUUUGUUGCCCAGGAAAGGGCCAGTGAAGAAAGCAGAGCCCCATACCAAAGACAAACCTTATCCTGACTGCCCCTTCCTGCTGCTAGATGTGCGTGATAGAG	0
1405	homo_sapiens	hsa-miR-181b-3p	CUCACUGAACAAUGAAUGCAA	CEP41	GACAATGATTCTGCAGCTTCAGACCCTGATGCTGAAACCACTGCCAGGACCAATGGGAAAGGAAATCCAGGTGAGCAGTCGCCGAGCC	CUCACUGAACAAUGAAUGCAAGACAATGATTCTGCAGCTTCAGACCCTGATGCTGAAACCACTGCCAGGACCAATGGGAAAGGAAATCCAGGTGAGCAGTCGCCGAGCC	0
1407	homo_sapiens	hsa-miR-9718	UUGCUGACCUGGGUGGUGGU	CEP41	TTTGTTGTTCCCTCGTCTTTTGTAAAAGACAAAATTGCGTCTGTTTAAAAACAAACAAACATCCACACATTTCATTCTTTTTTCTATC	UUGCUGACCUGGGUGGUGGUTTTGTTGTTCCCTCGTCTTTTGTAAAAGACAAAATTGCGTCTGTTTAAAAACAAACAAACATCCACACATTTCATTCTTTTTTCTATC	0
1409	homo_sapiens	hsa-miR-6529-5p	GAGAGAUCAGAGGCGCAGAGUG	CEP41	TGTTTCTCAGCCTTCTCCTTTAGGGGGAAAACAAATAGAGGGCATGATGGCCTACCTCCCTGCATTGTGGTGAGGGTCAGCTGATACA	GAGAGAUCAGAGGCGCAGAGUGTGTTTCTCAGCCTTCTCCTTTAGGGGGAAAACAAATAGAGGGCATGATGGCCTACCTCCCTGCATTGTGGTGAGGGTCAGCTGATACA	0
1411	homo_sapiens	hsa-miR-6780a-3p	CUCCUCUGUUUUCUUUCCUAG	CEP41	AACGTGGTCGGTTGGAGAAAATATGTCCCTCCGGAGGCACATTGGGAACCCTGAGGTGAGGGCCAGGTCTCGGCCGGAGAGCCGGAGG	CUCCUCUGUUUUCUUUCCUAGAACGTGGTCGGTTGGAGAAAATATGTCCCTCCGGAGGCACATTGGGAACCCTGAGGTGAGGGCCAGGTCTCGGCCGGAGAGCCGGAGG	0
1412	homo_sapiens	hsa-miR-4712-3p	AAUGAGAGACCUGUACUGUAU	CEP41	TCCTTTAGGGGGAAAACAAATAGAGGGCATGATGGCCTACCTCCCTGCATTGTGGTGAGGGTCAGCTGATACAAAATAAAGTGTTAAG	AAUGAGAGACCUGUACUGUAUTCCTTTAGGGGGAAAACAAATAGAGGGCATGATGGCCTACCTCCCTGCATTGTGGTGAGGGTCAGCTGATACAAAATAAAGTGTTAAG	0
1413	homo_sapiens	hsa-miR-1252-5p	AGAAGGAAAUUGAAUUCAUUUA	CEP41	CACTTAAGGAATGAGAATTACAAACTTTTAATTATATTGTAGGGGGAAAAAAGTAGGCTGTTTTCCTGATAGGTCTAGCCATTCATTC	AGAAGGAAAUUGAAUUCAUUUACACTTAAGGAATGAGAATTACAAACTTTTAATTATATTGTAGGGGGAAAAAAGTAGGCTGTTTTCCTGATAGGTCTAGCCATTCATTC	0
1414	homo_sapiens	hsa-miR-296-5p	AGGGCCCCCCCUCAAUCCUGU	MYCBP	GAATTTGTTCCATAGATGAAGAGCAAGGCAGTGCTCATATGAGTGATTAGATATGAAACCACTCAAGTATATCTTATTTTAATGTTGA	AGGGCCCCCCCUCAAUCCUGUGAATTTGTTCCATAGATGAAGAGCAAGGCAGTGCTCATATGAGTGATTAGATATGAAACCACTCAAGTATATCTTATTTTAATGTTGA	0
1416	homo_sapiens	hsa-miR-603	CACACACUGCAAUUACUUUUGC	MYCBP	TACCTTAAAAGACATTCTGTTTATTAGTCTGATTAGGAATGATGGCACTGGTTGTATTTTAGCCAAGACAGTTTAGCATGGAGCTATT	CACACACUGCAAUUACUUUUGCTACCTTAAAAGACATTCTGTTTATTAGTCTGATTAGGAATGATGGCACTGGTTGTATTTTAGCCAAGACAGTTTAGCATGGAGCTATT	0
1417	homo_sapiens	hsa-miR-606	AAACUACUGAAAAUCAAAGAU	MYCBP	CAGTATGAACCACCTCAGGAGGAGAAGCGTGCTGAATAGGATTCTTCTCAGTTTGAAAGACAATGAAAAATGGTTTTGTATGACTTGA	AAACUACUGAAAAUCAAAGAUCAGTATGAACCACCTCAGGAGGAGAAGCGTGCTGAATAGGATTCTTCTCAGTTTGAAAGACAATGAAAAATGGTTTTGTATGACTTGA	0
1418	homo_sapiens	hsa-miR-4460	AUAGUGGUUGUGAAUUUACCUU	TCL1A	ACTTCGTGCGGAATCAGCTTCTATCCTTGACTTAGATTCTGGTGGAGAGAAGTGAGAATAGGCAGCCCCCAAATAAAAAATATTCATG	AUAGUGGUUGUGAAUUUACCUUACTTCGTGCGGAATCAGCTTCTATCCTTGACTTAGATTCTGGTGGAGAGAAGTGAGAATAGGCAGCCCCCAAATAAAAAATATTCATG	0
1419	homo_sapiens	hsa-miR-7110-3p	UCUCUCUCCCACUUCCCUGCAG	TCL1A	GAGTGCCCGACACTCGGGGAGGCAGTCACCGACCACCCGGACCGCCTGTGGGCCTGGGAGAAGTTCGTGTATTTGGACGAGAAGCAGC	UCUCUCUCCCACUUCCCUGCAGGAGTGCCCGACACTCGGGGAGGCAGTCACCGACCACCCGGACCGCCTGTGGGCCTGGGAGAAGTTCGTGTATTTGGACGAGAAGCAGC	0
1420	homo_sapiens	hsa-miR-7162-3p	UCUGAGGUGGAACAGCAGC	TCL1A	GTGCTCAGGACTCAGAAGCCTCTGGGTCAGTGGTCCACATCCCGGGACGCAGCAGGAGGCCAGGCCGGCGAGCCCTGTGGATGAGCCC	UCUGAGGUGGAACAGCAGCGTGCTCAGGACTCAGAAGCCTCTGGGTCAGTGGTCCACATCCCGGGACGCAGCAGGAGGCCAGGCCGGCGAGCCCTGTGGATGAGCCC	0
1421	homo_sapiens	hsa-miR-605-3p	AGAAGGCACUAUGAGAUUUAGA	TCL1A	CGTTTACTATGCCTGTGTCTTCTCCACCACGCTGGGGTCTGGGAGGAATGGACAGACAGAGGATGAGCTCTACCCAGGGCCTGCAGGA	AGAAGGCACUAUGAGAUUUAGACGTTTACTATGCCTGTGTCTTCTCCACCACGCTGGGGTCTGGGAGGAATGGACAGACAGAGGATGAGCTCTACCCAGGGCCTGCAGGA	0
1422	homo_sapiens	hsa-miR-4264	ACUCAGUCAUGGUCAUU	TCL1A	TGAGAGGCTCTGGCTCTTGCTTCTTAGGCGGCCCGAGGACGCCATGGCCGAGTGCCCGACACTCGGGGAGGCAGTCACCGACCACCCG	ACUCAGUCAUGGUCAUUTGAGAGGCTCTGGCTCTTGCTTCTTAGGCGGCCCGAGGACGCCATGGCCGAGTGCCCGACACTCGGGGAGGCAGTCACCGACCACCCG	0
1424	homo_sapiens	hsa-miR-3680-5p	GACUCACUCACAGGAUUGUGCA	TCL1A	TCTTCTTTTGTCCTTCTCCAGGTCTTGGCAGCACCTGTCTCCTTTCACCCCAGGGCCTGAGCCTGGCCAGCCTACAATGGGGATGTTG	GACUCACUCACAGGAUUGUGCATCTTCTTTTGTCCTTCTCCAGGTCTTGGCAGCACCTGTCTCCTTTCACCCCAGGGCCTGAGCCTGGCCAGCCTACAATGGGGATGTTG	0
1425	homo_sapiens	hsa-miR-10b-3p	ACAGAUUCGAUUCUAGGGGAAU	TCL1A	TTGTAGGCAGCCCCCTTTATCGCAGCTGCTCATATCTATAAAGTACTTCACAAGTTTCAGCTGGCACTTTCATTTACCATTGCTTTTT	ACAGAUUCGAUUCUAGGGGAAUTTGTAGGCAGCCCCCTTTATCGCAGCTGCTCATATCTATAAAGTACTTCACAAGTTTCAGCTGGCACTTTCATTTACCATTGCTTTTT	0
1427	homo_sapiens	hsa-miR-3606-5p	UUAGUGAAGGCUAUUUUAAUU	GCDH	CTGCAGCTGACCCCCTCACACTGAGTTCACAGTGCGCCCTCCCTCCCTCCCATCTGGGGGTAGTGCCTTATGCTGGGTGTTGGAGCAG	UUAGUGAAGGCUAUUUUAAUUCTGCAGCTGACCCCCTCACACTGAGTTCACAGTGCGCCCTCCCTCCCTCCCATCTGGGGGTAGTGCCTTATGCTGGGTGTTGGAGCAG	0
1429	homo_sapiens	hsa-miR-3914	AAGGAACCAGAAAAUGAGAAGU	GCDH	CCTTCACGCCTGCCTGCAGCTCGGCCGCTTGAAGGACCAGGACAAGTAGGGGCTGTGTGGTGGGGGCGGGGGGATGGCAGCGGTGGCT	AAGGAACCAGAAAAUGAGAAGUCCTTCACGCCTGCCTGCAGCTCGGCCGCTTGAAGGACCAGGACAAGTAGGGGCTGTGTGGTGGGGGCGGGGGGATGGCAGCGGTGGCT	0
1430	homo_sapiens	hsa-miR-154-5p	UAGGUUAUCCGUGUUGCCUUCG	GCDH	TGACATGGAAGCAACTCCGTCTGCTGCAGCTGACCCCCTCACACTGAGTTCACAGTGCGCCCTCCCTCCCTCCCATCTGGGGGTAGTG	UAGGUUAUCCGUGUUGCCUUCGTGACATGGAAGCAACTCCGTCTGCTGCAGCTGACCCCCTCACACTGAGTTCACAGTGCGCCCTCCCTCCCTCCCATCTGGGGGTAGTG	0
1431	homo_sapiens	hsa-miR-3657	UGUGUCCCAUUAUUGGUGAUU	GCDH	GACTGCTCCTCCGCCTGGAGCCATAGCCACCCCACCTCAAGGCCCCTCTGTCCTTGGGGCTGGGGCTTCCTGTGGCCTAGGCCTGGGC	UGUGUCCCAUUAUUGGUGAUUGACTGCTCCTCCGCCTGGAGCCATAGCCACCCCACCTCAAGGCCCCTCTGTCCTTGGGGCTGGGGCTTCCTGTGGCCTAGGCCTGGGC	0
1432	homo_sapiens	hsa-miR-548a-5p	AAAAGUAAUUGCGAGUUUUACC	GCDH	GAGATGGGGTTTCACCATATTGGTCAGGCTGGATTTTTTTTCTTTTTTGAGATGGAGTCTTGCTCTGTTGCCCAGGCTGTAGTGCAGT	AAAAGUAAUUGCGAGUUUUACCGAGATGGGGTTTCACCATATTGGTCAGGCTGGATTTTTTTTCTTTTTTGAGATGGAGTCTTGCTCTGTTGCCCAGGCTGTAGTGCAGT	0
1433	homo_sapiens	hsa-miR-2116-5p	GGUUCUUAGCAUAGGAGGUCU	GCDH	GCACCCCGCCACGAGGATAATTTTTGAGTAAGGGGATGTATCAGGGACCAGGCAGCCTTGTGACTTTGTCTTGTGCCTGCAGCCAAGG	GGUUCUUAGCAUAGGAGGUCUGCACCCCGCCACGAGGATAATTTTTGAGTAAGGGGATGTATCAGGGACCAGGCAGCCTTGTGACTTTGTCTTGTGCCTGCAGCCAAGG	0
1434	homo_sapiens	hsa-miR-3654	GACUGGACAAGCUGAGGAA	GCDH	CTTGTGTGTCCTTATTCAGCCCTGTCTCTTGGGTCTTAGCTGGGCAGGGCCCTGTTCTCTATTGTCCTGCTTTCCCCTCCTACTACCA	GACUGGACAAGCUGAGGAACTTGTGTGTCCTTATTCAGCCCTGTCTCTTGGGTCTTAGCTGGGCAGGGCCCTGTTCTCTATTGTCCTGCTTTCCCCTCCTACTACCA	0
1436	homo_sapiens	hsa-miR-6857-5p	UUGGGGAUUGGGUCAGGCCAGU	GCDH	TAAGTGGCCACCTGGACCCCCGCCAGACCCTGGGCTTCACCTGGAGATCTGATCCCTGGCCAGCCTGACTGTCCCCCTCTGTGACCAC	UUGGGGAUUGGGUCAGGCCAGUTAAGTGGCCACCTGGACCCCCGCCAGACCCTGGGCTTCACCTGGAGATCTGATCCCTGGCCAGCCTGACTGTCCCCCTCTGTGACCAC	0
1437	homo_sapiens	hsa-miR-585-5p	CUAGCACACAGAUACGCCCAGA	GCDH	CCAGGTAAGGAAGGTGCGGTAGCCCCAGCCGTGGGTGAGAGGAGCTCCGCTCTGACACCCCCGCTCCTGTAGGTCGCCGTCGTTGCTC	CUAGCACACAGAUACGCCCAGACCAGGTAAGGAAGGTGCGGTAGCCCCAGCCGTGGGTGAGAGGAGCTCCGCTCTGACACCCCCGCTCCTGTAGGTCGCCGTCGTTGCTC	0
1439	homo_sapiens	hsa-miR-2276-5p	GCCCUCUGUCACCUUGCAGACG	GCDH	CCTTTCTGGAGAGATGCCTGGCTGGACCGTAGGAGCGCTGTGCTCTGAGCTTAGAAAGGGAGGTGGCGGATGGAGTGGGAAGTGAGAG	GCCCUCUGUCACCUUGCAGACGCCTTTCTGGAGAGATGCCTGGCTGGACCGTAGGAGCGCTGTGCTCTGAGCTTAGAAAGGGAGGTGGCGGATGGAGTGGGAAGTGAGAG	0
1440	homo_sapiens	hsa-miR-4482-5p	AACCCAGUGGGCUAUGGAAAUG	GCDH	GATGGTGATTTACATGGGGGTCCAGAACCCCTTGCTTGGTGGGAAGACAGATGTGGAAAAAGATACTTAAAAAAAAAAAAAAAGTGCA	AACCCAGUGGGCUAUGGAAAUGGATGGTGATTTACATGGGGGTCCAGAACCCCTTGCTTGGTGGGAAGACAGATGTGGAAAAAGATACTTAAAAAAAAAAAAAAAGTGCA	0
1441	homo_sapiens	hsa-miR-125b-5p	UCCCUGAGACCCUAACUUGUGA	GCDH	TTGAACTGTATCCTGGACATGTGGATGTCCCTGGCCACCGAAAGTGGCTCAGATAAACAAGGACAACACAGAACTCATGTTCTTGTCT	UCCCUGAGACCCUAACUUGUGATTGAACTGTATCCTGGACATGTGGATGTCCCTGGCCACCGAAAGTGGCTCAGATAAACAAGGACAACACAGAACTCATGTTCTTGTCT	0
1442	homo_sapiens	hsa-miR-4480	AGCCAAGUGGAAGUUACUUUA	GCDH	GGTGAACTCTTGGAGCTTTTCCTGGATGATCTTGTTGTGGTCATTATAAATCTGATAGATCCTCTCCTCTAATTTCTCTGTCAGATCC	AGCCAAGUGGAAGUUACUUUAGGTGAACTCTTGGAGCTTTTCCTGGATGATCTTGTTGTGGTCATTATAAATCTGATAGATCCTCTCCTCTAATTTCTCTGTCAGATCC	0
1443	homo_sapiens	hsa-miR-620	AUGGAGAUAGAUAUAGAAAU	KLHL20	AACATTCGACCAGGAGAGACTGGAATGGATGTAACAAGCCGCTGCACCCTTGGAGACCCCAACAAACTGCCAGAAGGGGTTCCCCAAC	AUGGAGAUAGAUAUAGAAAUAACATTCGACCAGGAGAGACTGGAATGGATGTAACAAGCCGCTGCACCCTTGGAGACCCCAACAAACTGCCAGAAGGGGTTCCCCAAC	0
1444	homo_sapiens	hsa-miR-5697	UCAAGUAGUUUCAUGAUAAAGG	KLHL20	AAACATTCTTAATAAAATATTTAAATTATTTTTATGACCTATTGCATATTCTGCTAAATATTCTGACTTTTTGATGAGCATGATTATA	UCAAGUAGUUUCAUGAUAAAGGAAACATTCTTAATAAAATATTTAAATTATTTTTATGACCTATTGCATATTCTGCTAAATATTCTGACTTTTTGATGAGCATGATTATA	0
1445	homo_sapiens	hsa-miR-548av-3p	AAAACUGCAGUUACUUUUGC	KLHL20	CTCCTCCAGCTGGCAGAAATACAGGAAGCCTGCTGTGAATTCTTAAAGAGACAATTAGATCCTTCTAACTGCCTGGGCATTCGGGCTT	AAAACUGCAGUUACUUUUGCCTCCTCCAGCTGGCAGAAATACAGGAAGCCTGCTGTGAATTCTTAAAGAGACAATTAGATCCTTCTAACTGCCTGGGCATTCGGGCTT	0
1447	homo_sapiens	hsa-miR-6509-5p	AUUAGGUAGUGGCAGUGGAAC	KLHL20	TGAAAGTACTTCACCTGCAAGATGCACAATAATTTTCAACTCTGTGCAGAAGAATATTTATTTTTGGTTTTAATTTATCATGGTTTTT	AUUAGGUAGUGGCAGUGGAACTGAAAGTACTTCACCTGCAAGATGCACAATAATTTTCAACTCTGTGCAGAAGAATATTTATTTTTGGTTTTAATTTATCATGGTTTTT	0
1448	homo_sapiens	pbv-miR-133a-5p	AGCUGGUAAAAUGGAACCAAAU	TENT5B	GAGGTGTTCCCTGGCTTTGTCTCGCCGTCGTTGCCGCCCCGTCCCTGCCTTCGTGCCCCCCGCCTTGGCCCCTGCCCAGCCGCTCTCC	AGCUGGUAAAAUGGAACCAAAUGAGGTGTTCCCTGGCTTTGTCTCGCCGTCGTTGCCGCCCCGTCCCTGCCTTCGTGCCCCCCGCCTTGGCCCCTGCCCAGCCGCTCTCC	0
1450	homo_sapiens	hsa-miR-1825	UCCAGUGCCCUCCUCUCC	NCOR2	CTCCCTCCCTCCCTTCCTTGGGCAGAATGAATTCGATGCGTATTCTGTGGCCGCCATCTGCGCAGGGTGGTGGTATTCTGTCATTTAC	UCCAGUGCCCUCCUCUCCCTCCCTCCCTCCCTTCCTTGGGCAGAATGAATTCGATGCGTATTCTGTGGCCGCCATCTGCGCAGGGTGGTGGTATTCTGTCATTTAC	0
1452	homo_sapiens	hsa-miR-6747-3p	UCCUGCCUUCCUCUGCACCAG	NCOR2	ATTTTTGATACCTTCAATGAATTAATTCAGATGTTTTACGCAAGGAAGGACTTACCCAGTATTACTGCTGCTGTGCTTTTGATCTCTG	UCCUGCCUUCCUCUGCACCAGATTTTTGATACCTTCAATGAATTAATTCAGATGTTTTACGCAAGGAAGGACTTACCCAGTATTACTGCTGCTGTGCTTTTGATCTCTG	0
1454	homo_sapiens	hsa-miR-6895-5p	CAGGGCCAGGCACAGAGUAAG	NCOR2	CCTCGCTGGCCCCCACCACGCCTGGGACGAGGAGCCCAAGCCACTGCTCTGCTCGCAGTACGAGACACTCTCCGACAGCGAGTGACTC	CAGGGCCAGGCACAGAGUAAGCCTCGCTGGCCCCCACCACGCCTGGGACGAGGAGCCCAAGCCACTGCTCTGCTCGCAGTACGAGACACTCTCCGACAGCGAGTGACTC	0
1456	homo_sapiens	hsa-miR-502-5p	AUCCUUGCUAUCUGGGUGCUA	NCOR2	GCTCACCAACCGCGTGTGGGAGGACAGGCCCTCGTCCGCAGGTGGGCACCAGGTGGGGACAGGGCTGGGCTCGCTGAGCCCCCAACAC	AUCCUUGCUAUCUGGGUGCUAGCTCACCAACCGCGTGTGGGAGGACAGGCCCTCGTCCGCAGGTGGGCACCAGGTGGGGACAGGGCTGGGCTCGCTGAGCCCCCAACAC	0
1457	homo_sapiens	hsa-miR-132-3p	UAACAGUCUACAGCCAUGGUCG	NCOR2	GGCTGGTTTAACAAAAGTTCTGAAAAGACAGCACCTCTGGGGGGTGTGCAAAGGCCCCCACCTCCACGTGGTTCACAAGAAAGAAAAA	UAACAGUCUACAGCCAUGGUCGGGCTGGTTTAACAAAAGTTCTGAAAAGACAGCACCTCTGGGGGGTGTGCAAAGGCCCCCACCTCCACGTGGTTCACAAGAAAGAAAAA	0
1458	homo_sapiens	hsa-miR-223-5p	CGUGUAUUUGACAAGCUGAGUU	NCOR2	AGGAGGATTTCTTGAGCCTCGGAGGTCAAGGCTGCAGTGAGCTATGATCACACCACTGCACTCCAGCCTGGACAACAGAGCAAGACAC	CGUGUAUUUGACAAGCUGAGUUAGGAGGATTTCTTGAGCCTCGGAGGTCAAGGCTGCAGTGAGCTATGATCACACCACTGCACTCCAGCCTGGACAACAGAGCAAGACAC	0
1459	homo_sapiens	hsa-miR-3140-5p	ACCUGAAUUACCAAAAGCUUU	NCOR2	CGGACCATGGTGCCCCGGCCCGTGGCTCCCCCCACAGCGAAGGGGGCAAGAGGTGAGCGAGGGATGGGGGTGCCTCTTGCTGGTCAGC	ACCUGAAUUACCAAAAGCUUUCGGACCATGGTGCCCCGGCCCGTGGCTCCCCCCACAGCGAAGGGGGCAAGAGGTGAGCGAGGGATGGGGGTGCCTCTTGCTGGTCAGC	0
1460	homo_sapiens	hsa-miR-32-3p	CAAUUUAGUGUGUGUGAUAUUU	NCOR2	CTGACCGCCTTCTCTCCTCCCCCAGGTCCACCTCCACCTCCTCACCCGTTCGCCCGGCTGCCACATTCCCACCTGCCACCCACTGCCC	CAAUUUAGUGUGUGUGAUAUUUCTGACCGCCTTCTCTCCTCCCCCAGGTCCACCTCCACCTCCTCACCCGTTCGCCCGGCTGCCACATTCCCACCTGCCACCCACTGCCC	0
1461	homo_sapiens	hsa-miR-4524b-3p	GAGACAGGUUCAUGCUGCUA	NCOR2	GGGAACCAGTGAGGGCAGCTGCAGGAGATGCCCCGGCTCGGGCTTGGGAGCAGAAGAGGAGGTGGTACCGAGAGAACCTGAGCATTCA	GAGACAGGUUCAUGCUGCUAGGGAACCAGTGAGGGCAGCTGCAGGAGATGCCCCGGCTCGGGCTTGGGAGCAGAAGAGGAGGTGGTACCGAGAGAACCTGAGCATTCA	0
1463	homo_sapiens	hsa-miR-3678-5p	UCCGUACAAACUCUGCUGUG	NCOR2	CCTGGTGAGGCACATGCGATTGGGAGAGGCTTGGAGAGCTCCGAGAACTCTTTCAGGTTCTCGCGGCTGGTCCATGGCACAGCCAGCT	UCCGUACAAACUCUGCUGUGCCTGGTGAGGCACATGCGATTGGGAGAGGCTTGGAGAGCTCCGAGAACTCTTTCAGGTTCTCGCGGCTGGTCCATGGCACAGCCAGCT	0
1464	homo_sapiens	hsa-miR-1238-3p	CUUCCUCGUCUGUCUGCCCC	NCOR2	GTGACCCCACAACTCCGCCCCTACAGGGAATGTCGGTCCAGCTCCACGTCCCGTACTCAGAGCATGCCAAGGCCCCGGTGGGCCCTGT	CUUCCUCGUCUGUCUGCCCCGTGACCCCACAACTCCGCCCCTACAGGGAATGTCGGTCCAGCTCCACGTCCCGTACTCAGAGCATGCCAAGGCCCCGGTGGGCCCTGT	0
1465	homo_sapiens	hsa-miR-4692	UCAGGCAGUGUGGGUAUCAGAU	NCOR2	CTTAACCTCCTGTTTCCCCCACTGCGAAATGGAAGGGCAAATGCAAGGGGCTCAGAGGGCATGGCCCCTTCACAGGGGAGGGGGCCGA	UCAGGCAGUGUGGGUAUCAGAUCTTAACCTCCTGTTTCCCCCACTGCGAAATGGAAGGGCAAATGCAAGGGGCTCAGAGGGCATGGCCCCTTCACAGGGGAGGGGGCCGA	0
1466	homo_sapiens	hsa-miR-1178-5p	CAGGGUCAGCUGAGCAUG	NCOR2	CCTCACACTGAGGCCGCCAAGGACACAGGGCAGAATGGGCCCAAGCCCCCAGCCACCCTGGGCGCCGACGGGCCACCCCCAGGGCCAC	CAGGGUCAGCUGAGCAUGCCTCACACTGAGGCCGCCAAGGACACAGGGCAGAATGGGCCCAAGCCCCCAGCCACCCTGGGCGCCGACGGGCCACCCCCAGGGCCAC	0
1467	homo_sapiens	hsa-miR-493-5p	UUGUACAUGGUAGGCUUUCAUU	NCOR2	CCCTGCTCAGCGTCCTCTTTCTCTGTCCCACAGACAGTGGCTGAGTGCGTCCTCTATTACTACCTGACTAAGAAGAATGAGAACTATA	UUGUACAUGGUAGGCUUUCAUUCCCTGCTCAGCGTCCTCTTTCTCTGTCCCACAGACAGTGGCTGAGTGCGTCCTCTATTACTACCTGACTAAGAAGAATGAGAACTATA	0
1468	homo_sapiens	hsa-miR-4716-3p	AAGGGGGAAGGAAACAUGGAGA	NCOR2	GGGCCCCCGACGTCAGGGCCCGGGGTCAGCTCCAGCATCCTCAGTAGAGATGGCCTGGCCAGGAAGGAACAGAACAGCACAGCAGCTT	AAGGGGGAAGGAAACAUGGAGAGGGCCCCCGACGTCAGGGCCCGGGGTCAGCTCCAGCATCCTCAGTAGAGATGGCCTGGCCAGGAAGGAACAGAACAGCACAGCAGCTT	0
1469	homo_sapiens	hsa-miR-5684	AACUCUAGCCUGAGCAACAG	NCOR2	GGGAGAAGAAGGTGGAGCGCATCGAGAACAACCCCCGGCGGCGGGCCAAGGAGAGCAAGGTGCGCGAGTACTACGAGAAGCAGTTCCC	AACUCUAGCCUGAGCAACAGGGGAGAAGAAGGTGGAGCGCATCGAGAACAACCCCCGGCGGCGGGCCAAGGAGAGCAAGGTGCGCGAGTACTACGAGAAGCAGTTCCC	0
1470	homo_sapiens	hsa-miR-8064	AGCACACUGAGCGAGCGGAC	NCOR2	AGCGCATCGAGAACAACCCCCGGCGGCGGGCCAAGGAGAGCAAGGTGCGCGAGTACTACGAGAAGCAGTTCCCTGAGATCCGCAAGCA	AGCACACUGAGCGAGCGGACAGCGCATCGAGAACAACCCCCGGCGGCGGGCCAAGGAGAGCAAGGTGCGCGAGTACTACGAGAAGCAGTTCCCTGAGATCCGCAAGCA	0
1471	homo_sapiens	hsa-miR-591	AGACCAUGGGUUCUCAUUGU	NCOR2	GGCTCCATCATCCAGCCCCAGCGGCGGAGGCCCTCCCTGCTGTCTGAGTTCCAGCCCGGGAATGAACGGTGAGGAGAGAGTTGCTGCC	AGACCAUGGGUUCUCAUUGUGGCTCCATCATCCAGCCCCAGCGGCGGAGGCCCTCCCTGCTGTCTGAGTTCCAGCCCGGGAATGAACGGTGAGGAGAGAGTTGCTGCC	0
1472	homo_sapiens	hsa-miR-3202	UGGAAGGGAGAAGAGCUUUAAU	NCOR2	TGTGTCCTCCCTCCCTCCCTTCCTTGGGCAGAATGAATTCGATGCGTATTCTGTGGCCGCCATCTGCGCAGGGTGGTGGTATTCTGTC	UGGAAGGGAGAAGAGCUUUAAUTGTGTCCTCCCTCCCTCCCTTCCTTGGGCAGAATGAATTCGATGCGTATTCTGTGGCCGCCATCTGCGCAGGGTGGTGGTATTCTGTC	0
1473	homo_sapiens	hsa-miR-30d-3p	CUUUCAGUCAGAUGUUUGCUGC	NCOR2	ACGCACTGGCCTCACTGCCCACTGTGCCCGGGGCCCCTGCGCACGCACTGGCCTCGTGATTGTCCACTGTGCCCGGGGCCCCTGCACA	CUUUCAGUCAGAUGUUUGCUGCACGCACTGGCCTCACTGCCCACTGTGCCCGGGGCCCCTGCGCACGCACTGGCCTCGTGATTGTCCACTGTGCCCGGGGCCCCTGCACA	0
1474	homo_sapiens	hsa-miR-3658	UUUAAGAAAACACCAUGGAGAU	MAML1	CAGCAGTCACACTCACATTCCAAGTTGTATAACTTCTCCAAGCCTTAGTGCCTTTATCTTGAAATTCAGGATAACCGAACAGCACTTA	UUUAAGAAAACACCAUGGAGAUCAGCAGTCACACTCACATTCCAAGTTGTATAACTTCTCCAAGCCTTAGTGCCTTTATCTTGAAATTCAGGATAACCGAACAGCACTTA	0
1475	homo_sapiens	hsa-miR-4803	UAACAUAAUAGUGUGGAUUGA	MAML1	CAGAACCCTTCCAGTGTCCCTGTGCAAGCCCAGGCTACCAGTGTTGGGACCCAGCCGCCTGCCGTGTCCGTGGCCAGCTCCCACAACA	UAACAUAAUAGUGUGGAUUGACAGAACCCTTCCAGTGTCCCTGTGCAAGCCCAGGCTACCAGTGTTGGGACCCAGCCGCCTGCCGTGTCCGTGGCCAGCTCCCACAACA	0
1476	homo_sapiens	hsa-miR-648	AAGUGUGCAGGGCACUGGU	MAML1	GGCCAGACCCCAGGGAACAGCAACGTGAGTCCCTTCACTGCAGCCTCCAGTTTCCACATGCAGCAGCAGGCCCACCTGAAAATGTCTA	AAGUGUGCAGGGCACUGGUGGCCAGACCCCAGGGAACAGCAACGTGAGTCCCTTCACTGCAGCCTCCAGTTTCCACATGCAGCAGCAGGCCCACCTGAAAATGTCTA	0
1477	homo_sapiens	hsa-miR-181b-2-3p	CUCACUGAUCAAUGAAUGCA	SOWAHA	GGGCCTTTAGCTGGTCTAGTGCCCAGTTTGCCTCCAACAACCTGAAGGTCCCTGGGGCTACCACCTGGTTGATCTATCGTGGCCTGCT	CUCACUGAUCAAUGAAUGCAGGGCCTTTAGCTGGTCTAGTGCCCAGTTTGCCTCCAACAACCTGAAGGTCCCTGGGGCTACCACCTGGTTGATCTATCGTGGCCTGCT	0
1478	homo_sapiens	hsa-miR-3168	GAGUUCUACAGUCAGAC	FAM89A	AGCAAACCACCCGCCACTCAAACCAGTAATTACCTTAAGCCTTAATATATTTATTAAAATACTTTATGAGAACATTACACTTTGTAGG	GAGUUCUACAGUCAGACAGCAAACCACCCGCCACTCAAACCAGTAATTACCTTAAGCCTTAATATATTTATTAAAATACTTTATGAGAACATTACACTTTGTAGG	0
1480	homo_sapiens	hsa-miR-4653-5p	UCUCUGAGCAAGGCUUAACACC	FAM89A	TTACAGATGGTAGAGTATTCCAATCCTCTTTGTGTTAGGGTTCTTGCTTCCAGTTTGGGATGTATTAAAACCACCATTTCACTGCTTC	UCUCUGAGCAAGGCUUAACACCTTACAGATGGTAGAGTATTCCAATCCTCTTTGTGTTAGGGTTCTTGCTTCCAGTTTGGGATGTATTAAAACCACCATTTCACTGCTTC	0
1481	homo_sapiens	hsa-miR-876-3p	UGGUGGUUUACAAAGUAAUUCA	EBPL	GCTCCTGAACAACCTGTTTCAAATTGGTTTTAAGGCGACCAGTTTTCGTTGTATTGTTGTTCAATTAAATGGTGATATAGGGAAAAGA	UGGUGGUUUACAAAGUAAUUCAGCTCCTGAACAACCTGTTTCAAATTGGTTTTAAGGCGACCAGTTTTCGTTGTATTGTTGTTCAATTAAATGGTGATATAGGGAAAAGA	0
1483	homo_sapiens	hsa-miR-2682-3p	CGCCUCUUCAGCGCUGUCUUCC	EBPL	AGCCTGAAGCATGGGCGCTGAGTGGGAGCTGGGGGCCGAGGCTGGCGGTTCGCTGCTGCTGTGCGCCGCGCTGCTGGCGGCGGGCTGC	CGCCUCUUCAGCGCUGUCUUCCAGCCTGAAGCATGGGCGCTGAGTGGGAGCTGGGGGCCGAGGCTGGCGGTTCGCTGCTGCTGTGCGCCGCGCTGCTGGCGGCGGGCTGC	0
1484	homo_sapiens	hsa-miR-4290	UGCCCUCCUUUCUUCCCUC	EBPL	CTCCTGAACAACCTGTTTCAAATTGGTTTTAAGGCGACCAGTTTTCGTTGTATTGTTGTTCAATTAAATGGTGATATAGGGAAAAGAG	UGCCCUCCUUUCUUCCCUCCTCCTGAACAACCTGTTTCAAATTGGTTTTAAGGCGACCAGTTTTCGTTGTATTGTTGTTCAATTAAATGGTGATATAGGGAAAAGAG	0
1485	homo_sapiens	hsa-miR-151a-3p	CUAGACUGAAGCUCCUUGAGG	EBPL	TTGGTTTTAAGGCGACCAGTTTTCGTTGTATTGTTGTTCAATTAAATGGTGATATAGGGAAAAGAGAACAAATTTGAATTTGTAATAA	CUAGACUGAAGCUCCUUGAGGTTGGTTTTAAGGCGACCAGTTTTCGTTGTATTGTTGTTCAATTAAATGGTGATATAGGGAAAAGAGAACAAATTTGAATTTGTAATAA	0
1486	homo_sapiens	hsa-miR-4450	UGGGGAUUUGGAGAAGUGGUGA	EBPL	CGGAAGCCTGAAGCATGGGCGCTGAGTGGGAGCTGGGGGCCGAGGCTGGCGGTTCGCTGCTGCTGTGCGCCGCGCTGCTGGCGGCGGG	UGGGGAUUUGGAGAAGUGGUGACGGAAGCCTGAAGCATGGGCGCTGAGTGGGAGCTGGGGGCCGAGGCTGGCGGTTCGCTGCTGCTGTGCGCCGCGCTGCTGGCGGCGGG	0
1487	homo_sapiens	hsa-miR-766-5p	AGGAGGAAUUGGUGCUGGUCUU	EBPL	ATCTCCAGCTAGGATCTGTGTGGGGGACTCCTGTTTACCACTAGTGTTAGGAAACATCTAGAGAATTGAGTAGGCTCATTAGTACTTC	AGGAGGAAUUGGUGCUGGUCUUATCTCCAGCTAGGATCTGTGTGGGGGACTCCTGTTTACCACTAGTGTTAGGAAACATCTAGAGAATTGAGTAGGCTCATTAGTACTTC	0
1489	homo_sapiens	hsa-miR-3928-3p	GGAGGAACCUUGGAGCUUCGGC	ZNF417	CAGGAGAATTCGTTAAACCTGGGAGGCATAGGTTGCAGTGAGCCGAGATTGCACCACTGCACTCCAGCCTGGTGACAGAGCGAGACTC	GGAGGAACCUUGGAGCUUCGGCCAGGAGAATTCGTTAAACCTGGGAGGCATAGGTTGCAGTGAGCCGAGATTGCACCACTGCACTCCAGCCTGGTGACAGAGCGAGACTC	0
1492	homo_sapiens	hsa-miR-152-3p	UCAGUGCAUGACAGAACUUGG	ZNF417	GCACCTTGTAAGCAGAGAATTTCTGTACAAAGAGAGTCTCAGAGCAGGACTCCTAGGGCAGGTGTTTCTCCTAAGAAGGCTCACCCCT	UCAGUGCAUGACAGAACUUGGGCACCTTGTAAGCAGAGAATTTCTGTACAAAGAGAGTCTCAGAGCAGGACTCCTAGGGCAGGTGTTTCTCCTAAGAAGGCTCACCCCT	0
1493	homo_sapiens	hsa-miR-7856-5p	UUUUAAGGACACUGAGGGAUC	ZNF417	CTCAATTTGTGAGACGTACTTGTGGGTGGGCTGTGCCTTCCCGTCAGAGGTACTTTGCACTTGACCAGCATTTTCTTGCTCTCAGGTT	UUUUAAGGACACUGAGGGAUCCTCAATTTGTGAGACGTACTTGTGGGTGGGCTGTGCCTTCCCGTCAGAGGTACTTTGCACTTGACCAGCATTTTCTTGCTCTCAGGTT	0
1494	homo_sapiens	hsa-miR-6771-5p	CUCGGGAGGGCAUGGGCCAGGC	ZNF417	ACATTGTGTTCCTGCAAATATTTCTATAGATTAATTCCTCAATTTGTGAGACGTACTTGTGGGTGGGCTGTGCCTTCCCGTCAGAGGT	CUCGGGAGGGCAUGGGCCAGGCACATTGTGTTCCTGCAAATATTTCTATAGATTAATTCCTCAATTTGTGAGACGTACTTGTGGGTGGGCTGTGCCTTCCCGTCAGAGGT	0
1495	homo_sapiens	hsa-miR-3689b-3p	CUGGGAGGUGUGAUAUUGUGGU	TGFB1	CATGATCTGGGACATCCTTCCCTTCCTCGTCGGTTCGCTTTATTGTTCGGTCTTTTAGGTCCTCGTCAGTGGGACAAATTACAATAGC	CUGGGAGGUGUGAUAUUGUGGUCATGATCTGGGACATCCTTCCCTTCCTCGTCGGTTCGCTTTATTGTTCGGTCTTTTAGGTCCTCGTCAGTGGGACAAATTACAATAGC	0
1497	homo_sapiens	hsa-miR-4425	UGUUGGGAUUCAGCAGGACCAU	TGFB1	TGCCCCTACATTTGGAGCCTGGACACGCAGTACAGCAAGGTACGTCTGGCCCACCGGGCTACGAGATGCGCTTGGGGGGAGCCAGGAC	UGUUGGGAUUCAGCAGGACCAUTGCCCCTACATTTGGAGCCTGGACACGCAGTACAGCAAGGTACGTCTGGCCCACCGGGCTACGAGATGCGCTTGGGGGGAGCCAGGAC	0
1500	homo_sapiens	hsa-miR-9500	AAGGGAAGAUGGUGACCAC	DNASE2	CCTTCCAGCCGCTGGTGAAGAACTACCAGCCCTGTAATGGCATGGCCAGGAAGCCCAGCAGAGCTTATAAGATCTAACCCTTATGGCC	AAGGGAAGAUGGUGACCACCCTTCCAGCCGCTGGTGAAGAACTACCAGCCCTGTAATGGCATGGCCAGGAAGCCCAGCAGAGCTTATAAGATCTAACCCTTATGGCC	0
1502	homo_sapiens	hsa-miR-4299	GCUGGUGACAUGAGAGGC	DNASE2	GTAAGTCATTTGGGTGCCAGAGGTGGTGCCTCACTCCTGTAATCCCAGTTACTTAGGAGGCTGAGGCAGGAGGATCATTTGAAGACAG	GCUGGUGACAUGAGAGGCGTAAGTCATTTGGGTGCCAGAGGTGGTGCCTCACTCCTGTAATCCCAGTTACTTAGGAGGCTGAGGCAGGAGGATCATTTGAAGACAG	0
1504	homo_sapiens	hsa-miR-519b-5p	CUCUAGAGGGAAGCGCUUUCUG	KCNN4	CAGCCCTGCTGGTGGCCGTGGTGGCCCGGAAGCTGGAGTTTAACAAGGCAGAGAAGCACGTGCACAACTTCATGATGGATATCCAGTA	CUCUAGAGGGAAGCGCUUUCUGCAGCCCTGCTGGTGGCCGTGGTGGCCCGGAAGCTGGAGTTTAACAAGGCAGAGAAGCACGTGCACAACTTCATGATGGATATCCAGTA	0
1505	homo_sapiens	hsa-miR-4320	GGGAUUCUGUAGCUUCCU	KCNN4	TGCTGGAGGGGACGCTGGCTAAAGTGGGTAGGCCTTGGCCCACCTGAGGCCCCAGGTGGGAACATGGTCACCCCCACTCTGCATACCC	GGGAUUCUGUAGCUUCCUTGCTGGAGGGGACGCTGGCTAAAGTGGGTAGGCCTTGGCCCACCTGAGGCCCCAGGTGGGAACATGGTCACCCCCACTCTGCATACCC	0
1507	homo_sapiens	hsa-miR-4476	CAGGAAGGAUUUAGGGACAGGC	KCNN4	AACCCAGCCAGCAGTCCAAGTAGCTGGTGAGGGGGCTGGGACTTGGGCAGGAAGGCATCCTGGAGGAAGGGTTCCTGTGGCCAGCACC	CAGGAAGGAUUUAGGGACAGGCAACCCAGCCAGCAGTCCAAGTAGCTGGTGAGGGGGCTGGGACTTGGGCAGGAAGGCATCCTGGAGGAAGGGTTCCTGTGGCCAGCACC	0
1508	homo_sapiens	hsa-miR-8485	CACACACACACACACACGUAU	KCNN4	GAATCTGAGCAGCTCACACCGGGCCCTGGAGAAACAGATTGACACGCTGGCGGGGAAGCTGGATGCCCTGACTGAGCTGCTTAGCACT	CACACACACACACACACGUAUGAATCTGAGCAGCTCACACCGGGCCCTGGAGAAACAGATTGACACGCTGGCGGGGAAGCTGGATGCCCTGACTGAGCTGCTTAGCACT	0
1510	homo_sapiens	hsa-miR-147b-5p	UGGAAACAUUUCUGCACAAACU	KCNN4	CATTTTTCCAGAGCTGCAGAGAGCACCTGGTGGGGAGGAAGAAGTGTAACTCACCAGCCTCTGCTCTTATCTTTGTAATAAATGTTAA	UGGAAACAUUUCUGCACAAACUCATTTTTCCAGAGCTGCAGAGAGCACCTGGTGGGGAGGAAGAAGTGTAACTCACCAGCCTCTGCTCTTATCTTTGTAATAAATGTTAA	0
1511	homo_sapiens	hsa-miR-30d-5p	UGUAAACAUCCCCGACUGGAAG	KCNN4	GGTGGGACAACAAAGAGGACACCATTTTTCCAGAGCTGCAGAGAGCACCTGGTGGGGAGGAAGAAGTGTAACTCACCAGCCTCTGCTC	UGUAAACAUCCCCGACUGGAAGGGTGGGACAACAAAGAGGACACCATTTTTCCAGAGCTGCAGAGAGCACCTGGTGGGGAGGAAGAAGTGTAACTCACCAGCCTCTGCTC	0
1512	homo_sapiens	hsa-miR-648	AAGUGUGCAGGGCACUGGU	KCNN4	GGGACAACAAAGAGGACACCATTTTTCCAGAGCTGCAGAGAGCACCTGGTGGGGAGGAAGAAGTGTAACTCACCAGCCTCTGCTCTTA	AAGUGUGCAGGGCACUGGUGGGACAACAAAGAGGACACCATTTTTCCAGAGCTGCAGAGAGCACCTGGTGGGGAGGAAGAAGTGTAACTCACCAGCCTCTGCTCTTA	0
1514	homo_sapiens	hsa-miR-129-1-3p	AAGCCCUUACCCCAAAAAGUAU	OPN1LW	TCCTCGGTATCGCCTGCATGAGGTCTGCCTCCTACCCATCCCGCCCACCGGGGCTTTGGCCACCTCTCCTTTCCCCCTCCTTCTCCAT	AAGCCCUUACCCCAAAAAGUAUTCCTCGGTATCGCCTGCATGAGGTCTGCCTCCTACCCATCCCGCCCACCGGGGCTTTGGCCACCTCTCCTTTCCCCCTCCTTCTCCAT	0
1515	homo_sapiens	hsa-miR-6868-3p	UUCCUUCUGUUGUCUGUGCAG	OPN1LW	GCAGAAAGAGTCTGAATCCACCCAGAAGGCAGAGAAGGAAGTGACGCGCATGGTGGTGGTGATGATCTTTGCGTACTGCGTCTGCTGG	UUCCUUCUGUUGUCUGUGCAGGCAGAAAGAGTCTGAATCCACCCAGAAGGCAGAGAAGGAAGTGACGCGCATGGTGGTGGTGATGATCTTTGCGTACTGCGTCTGCTGG	0
1517	homo_sapiens	bta-miR-483	UCACUCCUCUCCUCCCGUCUU	OR5K2	TTAATTAGTGCCTTATTCCTCTACAATTTTTTTCAGAGAGGTCAGGAATGGTTGAAGAAAATCATACCATGAAAAATGAGTTTATCCT	UCACUCCUCUCCUCCCGUCUUTTAATTAGTGCCTTATTCCTCTACAATTTTTTTCAGAGAGGTCAGGAATGGTTGAAGAAAATCATACCATGAAAAATGAGTTTATCCT	0
1518	homo_sapiens	hsa-miR-3191-5p	CUCUCUGGCCGUCUACCUUCCA	METTL18	AGAGGTTCATAATTGAAATAACTTTTAAGTTTCCTGGTTAATTAACATTCACTGAGTATCCAAAATGAAATAAACAGAAGGACCAAAA	CUCUCUGGCCGUCUACCUUCCAAGAGGTTCATAATTGAAATAACTTTTAAGTTTCCTGGTTAATTAACATTCACTGAGTATCCAAAATGAAATAAACAGAAGGACCAAAA	0
1519	homo_sapiens	hsa-miR-2682-3p	CGCCUCUUCAGCGCUGUCUUCC	METTL18	TTTAAAGATTGTGTGCATTTAATAAGAGGATGACCTTTCAGTTTAATTTCACTATAGAAGACCATCTGGAAAATGAATTAACACCCAT	CGCCUCUUCAGCGCUGUCUUCCTTTAAAGATTGTGTGCATTTAATAAGAGGATGACCTTTCAGTTTAATTTCACTATAGAAGACCATCTGGAAAATGAATTAACACCCAT	0
1520	homo_sapiens	hsa-miR-4273	GUGUUCUCUGAUGGACAG	METTL18	GGCTTCTCTAGCCCCTGGAGGACTCGACTCACTGGTGCGCGATTTAGGTCCGGAGGAGGCGTTGTGAGGTGAGCTTTTTCAGAAGCGC	GUGUUCUCUGAUGGACAGGGCTTCTCTAGCCCCTGGAGGACTCGACTCACTGGTGCGCGATTTAGGTCCGGAGGAGGCGTTGTGAGGTGAGCTTTTTCAGAAGCGC	0
1521	homo_sapiens	hsa-miR-4303	UUCUGAGCUGAGGACAG	SALL2	ACGATGGCTTCTCCTCAAGCTGTAGGCTCCAGAGCTTCCTAACCTAGTAAAATGTCAAGAACAGACGGGAGATATTAGTGTCTTTCCC	UUCUGAGCUGAGGACAGACGATGGCTTCTCCTCAAGCTGTAGGCTCCAGAGCTTCCTAACCTAGTAAAATGTCAAGAACAGACGGGAGATATTAGTGTCTTTCCC	0
1523	homo_sapiens	hsa-miR-4264	ACUCAGUCAUGGUCAUU	SALL2	TGTGACTAAGAAAGGGACATGATGTAAGGGAAAAGGCCTCAAATTCTTGTGAATGTCTGGACATTCTCGTTAATATTCTTTTGGGCTA	ACUCAGUCAUGGUCAUUTGTGACTAAGAAAGGGACATGATGTAAGGGAAAAGGCCTCAAATTCTTGTGAATGTCTGGACATTCTCGTTAATATTCTTTTGGGCTA	0
1525	homo_sapiens	hsa-miR-8054	GAAAGUACAGAUCGGAUGGGU	SALL2	AGAGGTCTCCCAGGAGATATTTGGGAAATGTGAAGTTCGTATCTTTAAGGAGCATTTTTGGTCAGCATGGTTGATGAACTAATGATGA	GAAAGUACAGAUCGGAUGGGUAGAGGTCTCCCAGGAGATATTTGGGAAATGTGAAGTTCGTATCTTTAAGGAGCATTTTTGGTCAGCATGGTTGATGAACTAATGATGA	0
1526	homo_sapiens	hsa-miR-377-3p	AUCACACAAAGGCAACUUUUGU	SALL2	AACCCCATTACCTCCAGAATCGACCCCTGCACCCCCTCCTCCTCCACCACCCCCTCCGCCCCCAGGGGTAGGCAGTGGCCACTTGAAT	AUCACACAAAGGCAACUUUUGUAACCCCATTACCTCCAGAATCGACCCCTGCACCCCCTCCTCCTCCACCACCCCCTCCGCCCCCAGGGGTAGGCAGTGGCCACTTGAAT	0
1527	homo_sapiens	hsa-miR-11181-3p	AGGAGGAGGAGGUCAGGC	SALL2	CAGGGCATTTCCTGGTCGCTGCCACAGGTACAGCGGCTGGGGGAGGCGGGGGCCTGATCTTGGCCAGTCCCAAGCTGGGAGCAACCCC	AGGAGGAGGAGGUCAGGCCAGGGCATTTCCTGGTCGCTGCCACAGGTACAGCGGCTGGGGGAGGCGGGGGCCTGATCTTGGCCAGTCCCAAGCTGGGAGCAACCCC	0
1528	homo_sapiens	hsa-miR-1224-5p	GUGAGGACUCGGGAGGUGG	PLA2G2F	CCTGCCCCCACTCACCCCAGACGCTTCGGATGCTGCAGCTCCTGGATAATCTCCACAGGACTCGGCTTCCTCTCCTCAAATGAATAAA	GUGAGGACUCGGGAGGUGGCCTGCCCCCACTCACCCCAGACGCTTCGGATGCTGCAGCTCCTGGATAATCTCCACAGGACTCGGCTTCCTCTCCTCAAATGAATAAA	0
1529	homo_sapiens	hsa-miR-1251-5p	ACUCUAGCUGCCAAAGGCGCU	PLA2G2F	TCCTCCATCAGACTGTGAGCTCCCAGCAGCCATGGCTTGTCTTCTGCTCCTATCTCCCCAACAGCAGGCAGCACCAAGTTTGTATCAC	ACUCUAGCUGCCAAAGGCGCUTCCTCCATCAGACTGTGAGCTCCCAGCAGCCATGGCTTGTCTTCTGCTCCTATCTCCCCAACAGCAGGCAGCACCAAGTTTGTATCAC	0
1530	homo_sapiens	hsa-miR-4464	AAGGUUUGGAUAGAUGCAAUA	CDHR2	GAGGGGTGGGGACGGGACACTGAGTGGTCACAAGGGACTTGGGCTCACAGCACAGGGGGGACAAGGGGCTGGAGAGGGTGGCCTTTAA	AAGGUUUGGAUAGAUGCAAUAGAGGGGTGGGGACGGGACACTGAGTGGTCACAAGGGACTTGGGCTCACAGCACAGGGGGGACAAGGGGCTGGAGAGGGTGGCCTTTAA	0
1531	homo_sapiens	hsa-miR-875-5p	UAUACCUCAGUUUUAUCAGGUG	CDHR2	GACCCTGGGTGGCCCCTGTCCCATCCCCAGGTGCCCAGGCCTTCTGGTTGGTAGCGGAAGACCAGGACAATGACCCTCTGACCTATGG	UAUACCUCAGUUUUAUCAGGUGGACCCTGGGTGGCCCCTGTCCCATCCCCAGGTGCCCAGGCCTTCTGGTTGGTAGCGGAAGACCAGGACAATGACCCTCTGACCTATGG	0
1532	homo_sapiens	hsa-miR-4673	UCCAGGCAGGAGCCGGACUGGA	CDHR2	GCCTGGACACCACGGACCTGTGACAGGGGCCCCCACTCTTCTGGACCCCTTGAAGAGGCCCTACCACACCCTAACTGCACCTGTCTCC	UCCAGGCAGGAGCCGGACUGGAGCCTGGACACCACGGACCTGTGACAGGGGCCCCCACTCTTCTGGACCCCTTGAAGAGGCCCTACCACACCCTAACTGCACCTGTCTCC	0
1533	homo_sapiens	hsa-miR-6767-3p	CCACGUGCUUCUCUUUCCGCAG	CDHR2	AGGCAGGCGCAAGTGGACAGCTGGAGGGGCCATCCTACACCAACGCTGGCCTGGACACCACGGACCTGTGACAGGGGCCCCCACTCTT	CCACGUGCUUCUCUUUCCGCAGAGGCAGGCGCAAGTGGACAGCTGGAGGGGCCATCCTACACCAACGCTGGCCTGGACACCACGGACCTGTGACAGGGGCCCCCACTCTT	0
1534	homo_sapiens	hsa-miR-34a-3p	CAAUCAGCAAGUAUACUGCCCU	CDHR2	ACACTCATCTTTCTCCAGGGCTCCCAGGAGAGCCAGGAGTCAGACCTGTCGAAACAGCTCATCAGTGTCATCATAGGATTGGGAGTGG	CAAUCAGCAAGUAUACUGCCCUACACTCATCTTTCTCCAGGGCTCCCAGGAGAGCCAGGAGTCAGACCTGTCGAAACAGCTCATCAGTGTCATCATAGGATTGGGAGTGG	0
1535	homo_sapiens	hsa-miR-6780b-3p	UCCCUUGUCUCCUUUCCCUAG	CDHR2	CCCAACGCCCTCTGCCAGCCCCCAGGGTCCCTGGTGCCTCATCTCCTGCACACCCCCTTCCCAGCTCTTCACCGTGGACCAGAGTTAC	UCCCUUGUCUCCUUUCCCUAGCCCAACGCCCTCTGCCAGCCCCCAGGGTCCCTGGTGCCTCATCTCCTGCACACCCCCTTCCCAGCTCTTCACCGTGGACCAGAGTTAC	0
1536	homo_sapiens	hsa-miR-2116-3p	CCUCCCAUGCCAAGAACUCCC	CDHR2	AACAGGTGTGCAGCAACAGTGTGACCCCTCTTCCGGTTCCCCACAGCTACAACCGGAAGCTTCAAGCTATGAAGGCTGCCAAGGAGGC	CCUCCCAUGCCAAGAACUCCCAACAGGTGTGCAGCAACAGTGTGACCCCTCTTCCGGTTCCCCACAGCTACAACCGGAAGCTTCAAGCTATGAAGGCTGCCAAGGAGGC	0
1537	homo_sapiens	hsa-miR-3130-5p	UACCCAGUCUCCGGUGCAGCC	GADD45A	GGCTGGCGGAGCTCCTGCTCTTGGAGACCGACGCTGGCCCCGCGGCGAGCGAGGGCGCCGAGCAGCCCCCGGACCTGCACTGCGTGCT	UACCCAGUCUCCGGUGCAGCCGGCTGGCGGAGCTCCTGCTCTTGGAGACCGACGCTGGCCCCGCGGCGAGCGAGGGCGCCGAGCAGCCCCCGGACCTGCACTGCGTGCT	0
1538	homo_sapiens	hsa-miR-4279	CUCUCCUCCCGGCUUC	GADD45A	CAACATCCTGCGCGTCAGCAACCCGGGCCGGCTGGCGGAGCTCCTGCTCTTGGAGACCGACGCTGGCCCCGCGGCGAGCGAGGGCGCC	CUCUCCUCCCGGCUUCCAACATCCTGCGCGTCAGCAACCCGGGCCGGCTGGCGGAGCTCCTGCTCTTGGAGACCGACGCTGGCCCCGCGGCGAGCGAGGGCGCC	0
1539	homo_sapiens	hsa-miR-548a-3p	CAAAACUGGCAAUUACUUUUGC	GADD45A	CAAATGAATTCCTGGCTCACCCCTCATTAAGGAGTCAGCTTCATTCTCTGCCAGTCAGAGCTAAAAATAGAAATTGTGTAGGAGACAA	CAAAACUGGCAAUUACUUUUGCCAAATGAATTCCTGGCTCACCCCTCATTAAGGAGTCAGCTTCATTCTCTGCCAGTCAGAGCTAAAAATAGAAATTGTGTAGGAGACAA	0
1540	homo_sapiens	hsa-miR-155-3p	CUCCUACAUAUUAGCAUUAACA	GADD45A	CAATTAGTGTCGTGCGGCCCGTGGCGAGGCGAGGTCCGGGGAGCGAGCGAGCAAGCAAGGCGGGAGGGGTGGCCGGAGCTGCGGCGGC	CUCCUACAUAUUAGCAUUAACACAATTAGTGTCGTGCGGCCCGTGGCGAGGCGAGGTCCGGGGAGCGAGCGAGCAAGCAAGGCGGGAGGGGTGGCCGGAGCTGCGGCGGC	0
1541	homo_sapiens	hsa-miR-5694	CAGAUCAUGGGACUGUCUCAG	GADD45A	GGGGCTGAGTGAGTTCAACTACATGTTCTGGGGGCCCGGAGATAGATGACTTTGCAGATGGAAAGAGGTGAAAATGAAGAAGGAAGCT	CAGAUCAUGGGACUGUCUCAGGGGGCTGAGTGAGTTCAACTACATGTTCTGGGGGCCCGGAGATAGATGACTTTGCAGATGGAAAGAGGTGAAAATGAAGAAGGAAGCT	0
1542	homo_sapiens	hsa-miR-6763-3p	CUCCCCGGCCUCUGCCCCCAG	GADD45A	TTCTACTAAGTTATTTTATGACATGAAAAGTTATTTATGCTATAAATTTTTTGAAACACAATACCTACAATAAACTGGTATGAATAAT	CUCCCCGGCCUCUGCCCCCAGTTCTACTAAGTTATTTTATGACATGAAAAGTTATTTATGCTATAAATTTTTTGAAACACAATACCTACAATAAACTGGTATGAATAAT	0
1543	homo_sapiens	hsa-miR-6820-5p	UGCGGCAGAGCUGGGGUCA	GADD45A	ATTACAGAAACTGATGCCAAGGGGCTGAGTGAGTTCAACTACATGTTCTGGGGGCCCGGAGATAGATGACTTTGCAGATGGAAAGAGG	UGCGGCAGAGCUGGGGUCAATTACAGAAACTGATGCCAAGGGGCTGAGTGAGTTCAACTACATGTTCTGGGGGCCCGGAGATAGATGACTTTGCAGATGGAAAGAGG	0
1544	homo_sapiens	hsa-miR-520a-3p	AAAGUGCUUCCCUUUGGACUGU	C19orf33	CAAGGCCAAGAAGCCCAAAGTGAAGAAGAAGGAGAAGGGCAAGAAGGAGAAGGGCAAGAAGAAGGAGGCTCCCCACTGAAGGGCCCTG	AAAGUGCUUCCCUUUGGACUGUCAAGGCCAAGAAGCCCAAAGTGAAGAAGAAGGAGAAGGGCAAGAAGGAGAAGGGCAAGAAGAAGGAGGCTCCCCACTGAAGGGCCCTG	0
1545	homo_sapiens	hsa-miR-3650	AGGUGUGUCUGUAGAGUCC	C19orf33	GCATCCCGGGCAAGGCCAAGAAGCCCAAAGTGAAGAAGAAGGAGAAGGGCAAGAAGGAGAAGGGCAAGAAGAAGGAGGCTCCCCACTG	AGGUGUGUCUGUAGAGUCCGCATCCCGGGCAAGGCCAAGAAGCCCAAAGTGAAGAAGAAGGAGAAGGGCAAGAAGGAGAAGGGCAAGAAGAAGGAGGCTCCCCACTG	0
1547	homo_sapiens	nta-miR169k	CAGCCAAGGAUGACUUGCCGA	C19orf33	AAGAAGCCCAAAGTGAAGAAGAAGGAGAAGGGCAAGAAGGAGAAGGGCAAGAAGAAGGAGGCTCCCCACTGAAGGGCCCTGGACAGGG	CAGCCAAGGAUGACUUGCCGAAAGAAGCCCAAAGTGAAGAAGAAGGAGAAGGGCAAGAAGGAGAAGGGCAAGAAGAAGGAGGCTCCCCACTGAAGGGCCCTGGACAGGG	0
1548	homo_sapiens	bmo-miR-2778a-5p	GUUUUUUUGCAUAUCCUGCA	H2BFS	AGACGGCCGTGCGCCTGCTGCTGCCCGGGGAGTTGGCCAAGCACGCCGTGTCCGAGGGCACCAAGGCCGTCACCAAGTACACCAGCGC	GUUUUUUUGCAUAUCCUGCAAGACGGCCGTGCGCCTGCTGCTGCCCGGGGAGTTGGCCAAGCACGCCGTGTCCGAGGGCACCAAGGCCGTCACCAAGTACACCAGCGC	0
1549	homo_sapiens	hsa-miR-6784-3p	UCUCACCCCAACUCUGCCCCAG	STAMBP	TGTCTAAAGTATACTCCTTGAGAACAGCAACTTTGTCTTTTTCACCTTTGTACTGAGTCCCCTGACATGGAATAAGATATGAATAAAT	UCUCACCCCAACUCUGCCCCAGTGTCTAAAGTATACTCCTTGAGAACAGCAACTTTGTCTTTTTCACCTTTGTACTGAGTCCCCTGACATGGAATAAGATATGAATAAAT	0
1550	homo_sapiens	hsa-miR-1470	GCCCUCCGCCCGUGCACCCCG	STAMBP	AAGCCATTTAGAAAATCTTTTGGATTTTCCTGTGGTTTATGGCAATATGAATGGAGCTTATTACTGGGGTGAGGGACAGCTTACTCCA	GCCCUCCGCCCGUGCACCCCGAAGCCATTTAGAAAATCTTTTGGATTTTCCTGTGGTTTATGGCAATATGAATGGAGCTTATTACTGGGGTGAGGGACAGCTTACTCCA	0
1551	homo_sapiens	hsa-miR-1260b	AUCCCACCACUGCCACCAU	STAMBP	ATCTCAAGATGAGCCCATGAGATCTGGTGGTTAGCAGAGGCCTTTCCTGACAACCCCATTTTAAGCACCTCTTCCCCATCACTCTATC	AUCCCACCACUGCCACCAUATCTCAAGATGAGCCCATGAGATCTGGTGGTTAGCAGAGGCCTTTCCTGACAACCCCATTTTAAGCACCTCTTCCCCATCACTCTATC	0
1552	homo_sapiens	hsa-miR-1271-5p	CUUGGCACCUAGCAAGCACUCA	STAMBP	TTGCTAGCTTATGTGTCTAAAGTATACTCCTTGAGAACAGCAACTTTGTCTTTTTCACCTTTGTACTGAGTCCCCTGACATGGAATAA	CUUGGCACCUAGCAAGCACUCATTGCTAGCTTATGTGTCTAAAGTATACTCCTTGAGAACAGCAACTTTGTCTTTTTCACCTTTGTACTGAGTCCCCTGACATGGAATAA	0
1553	homo_sapiens	hsa-miR-8073	ACCUGGCAGCAGGGAGCGUCGU	STAMBP	GGGGATCGGCCGCCGTGAGTGTGGGGCCTGCAGCCTACTCTCCCCGAGTCCCCTGCCCGGCCTGCCTCGCTCGAGGCACCCGACGGCT	ACCUGGCAGCAGGGAGCGUCGUGGGGATCGGCCGCCGTGAGTGTGGGGCCTGCAGCCTACTCTCCCCGAGTCCCCTGCCCGGCCTGCCTCGCTCGAGGCACCCGACGGCT	0
1554	homo_sapiens	hsa-miR-320d	AAAAGCUGGGUUGAGAGGA	STAMBP	ATGTGGTGGTGCCTGGGCGGCTGTGCCCACAGTTTCTCCAGTTAGCCAGTGCCAACACTGCCCGGGGAGTGGAGACATGTGGAATTCT	AAAAGCUGGGUUGAGAGGAATGTGGTGGTGCCTGGGCGGCTGTGCCCACAGTTTCTCCAGTTAGCCAGTGCCAACACTGCCCGGGGAGTGGAGACATGTGGAATTCT	0
1555	homo_sapiens	hsa-miR-5584-5p	CAGGGAAAUGGGAAGAACUAGA	STAMBP	TTACAGTTCCCACAATCGATGGATTGCGCCATGTGGTGGTGCCTGGGCGGCTGTGCCCACAGTTTCTCCAGTTAGCCAGTGCCAACAC	CAGGGAAAUGGGAAGAACUAGATTACAGTTCCCACAATCGATGGATTGCGCCATGTGGTGGTGCCTGGGCGGCTGTGCCCACAGTTTCTCCAGTTAGCCAGTGCCAACAC	0
1556	homo_sapiens	hsa-miR-1180-5p	GGACCCACCCGGCCGGGAAUA	STAMBP	ATCTCCATGCTAAAAAGCCTTGTTCTCCTGAAGTGTGAAGTCACTGAGGTGTGAAGTGTTAGCCTAAATTTTCTCTCTTTGTAGAAGA	GGACCCACCCGGCCGGGAAUAATCTCCATGCTAAAAAGCCTTGTTCTCCTGAAGTGTGAAGTCACTGAGGTGTGAAGTGTTAGCCTAAATTTTCTCTCTTTGTAGAAGA	0
1558	homo_sapiens	hsa-miR-4640-3p	CACCCCCUGUUUCCUGGCCCAC	STAMBP	ATTTTCTCTCTTTGTAGAAGAAGGAAGCAGAGGAATTGGCCCGGAACATGGCCATCCAGCAAGAGCTGGAAAAGGAAAAACAGAGGGT	CACCCCCUGUUUCCUGGCCCACATTTTCTCTCTTTGTAGAAGAAGGAAGCAGAGGAATTGGCCCGGAACATGGCCATCCAGCAAGAGCTGGAAAAGGAAAAACAGAGGGT	0
1559	homo_sapiens	hsa-miR-1228-5p	GUGGGCGGGGGCAGGUGUGUG	STAMBP	GGAATACTTACTTAGGTAACAACTAACATCAGAGGTTTTTGATCTGTAGCCTTTCTTTCTGTCCATAATTAGCTAATAGCTTCTGCTG	GUGGGCGGGGGCAGGUGUGUGGGAATACTTACTTAGGTAACAACTAACATCAGAGGTTTTTGATCTGTAGCCTTTCTTTCTGTCCATAATTAGCTAATAGCTTCTGCTG	0
1560	homo_sapiens	hsa-miR-6746-5p	CCGGGAGAAGGAGGUGGCCUGG	GLE1	GGAGATCTTTGACAAGATCCACAGCCTGCTCTCTGGAAAACCTGTTCAATCTGGTGGGCGCTCTGTGTCTGTCACACTTAACCCACAG	CCGGGAGAAGGAGGUGGCCUGGGGAGATCTTTGACAAGATCCACAGCCTGCTCTCTGGAAAACCTGTTCAATCTGGTGGGCGCTCTGTGTCTGTCACACTTAACCCACAG	0
1561	homo_sapiens	hsa-miR-4455	AGGGUGUGUGUGUUUUU	GLE1	TACCCAAGGGTGCTATTACCTGCTGGTTTTGATTCAAGTTAAAAACACCTGTACTAAGTATGACATCTTTCCTACTCCAGTCCCTCTC	AGGGUGUGUGUGUUUUUTACCCAAGGGTGCTATTACCTGCTGGTTTTGATTCAAGTTAAAAACACCTGTACTAAGTATGACATCTTTCCTACTCCAGTCCCTCTC	0
1563	homo_sapiens	hsa-miR-195-5p	UAGCAGCACAGAAAUAUUGGC	CCNI2	AGATGGAGATGCTGAGGCCATGCTGCTCACAGCTTCCAGTGGTGGCCGTTGAGTGCCCTCTGCCTCCTTCCTTCCAGTGTAAGTGGGA	UAGCAGCACAGAAAUAUUGGCAGATGGAGATGCTGAGGCCATGCTGCTCACAGCTTCCAGTGGTGGCCGTTGAGTGCCCTCTGCCTCCTTCCTTCCAGTGTAAGTGGGA	0
1564	homo_sapiens	hsa-miR-4664-3p	CUUCCGGUCUGUGAGCCCCGUC	CCNI2	TACTTCCTTGAGGCTCGCTGCAAAAGTTAATGAAGAAGAGGAGGTATGCATCCTTGGAAGTCCACACTGGGCTGCACTTGAGGTATAG	CUUCCGGUCUGUGAGCCCCGUCTACTTCCTTGAGGCTCGCTGCAAAAGTTAATGAAGAAGAGGAGGTATGCATCCTTGGAAGTCCACACTGGGCTGCACTTGAGGTATAG	0
1565	homo_sapiens	hsa-miR-196a-3p	CGGCAACAAGAAACUGCCUGAG	CCNI2	ATATAGGAAAAGTATGGCGTTTTCTGTTCTAACATTAAAAACCATGGTCTCCAGTTCCATGCCCTGGTGGTCCTGAGCTGGCCCCATG	CGGCAACAAGAAACUGCCUGAGATATAGGAAAAGTATGGCGTTTTCTGTTCTAACATTAAAAACCATGGTCTCCAGTTCCATGCCCTGGTGGTCCTGAGCTGGCCCCATG	0
1566	homo_sapiens	hsa-miR-433-3p	AUCAUGAUGGGCUCCUCGGUGU	CCNI2	AGGTGCAAAGTGGTCAAGGGCCAGATATACTATAATTGTCTATATTATAGAGTTAGTATACATCTGTATTTTTTCTTGACACACTTTT	AUCAUGAUGGGCUCCUCGGUGUAGGTGCAAAGTGGTCAAGGGCCAGATATACTATAATTGTCTATATTATAGAGTTAGTATACATCTGTATTTTTTCTTGACACACTTTT	0
1567	homo_sapiens	hsa-miR-4524b-3p	GAGACAGGUUCAUGCUGCUA	KLHL8	TCTATTTTGCTATTTGCCACCATCCTGGTTTTTCTGACTGTACAGAATCAATCTGCATTTATTTATTATCAGAAATGAATGCATTTTT	GAGACAGGUUCAUGCUGCUATCTATTTTGCTATTTGCCACCATCCTGGTTTTTCTGACTGTACAGAATCAATCTGCATTTATTTATTATCAGAAATGAATGCATTTTT	0
1568	homo_sapiens	hsa-miR-3182	GCUUCUGUAGUGUAGUC	KLHL8	GCAACCTTAGCGACATCAGGAAGAACAGGGTCGAGGATCGAGGTAACGGGACGCTCGTCTCCCCTCAGTCCCCTCGTCTCCCCTCAGT	GCUUCUGUAGUGUAGUCGCAACCTTAGCGACATCAGGAAGAACAGGGTCGAGGATCGAGGTAACGGGACGCTCGTCTCCCCTCAGTCCCCTCGTCTCCCCTCAGT	0
1569	homo_sapiens	hsa-miR-200a-5p	CAUCUUACCGGACAGUGCUGGA	KLHL8	TGAAAATGGAGAACTCTGTGATGTCACACTCAAGGTGAGATTGCCTTTTTTGTACTTTTCTCAGGCCTCTTCAGTGTAATATGAGAAA	CAUCUUACCGGACAGUGCUGGATGAAAATGGAGAACTCTGTGATGTCACACTCAAGGTGAGATTGCCTTTTTTGTACTTTTCTCAGGCCTCTTCAGTGTAATATGAGAAA	0
1570	homo_sapiens	hsa-miR-671-3p	UCCGGUUCUCAGGGCUCCACC	KLHL8	CTCTACAACCTAAAGCCCAGGTGAGCTATGTTGCCTTGGTTTGATTATCTAACGATTCCTTAATCTAACATTGCAATAAGACTGTGAA	UCCGGUUCUCAGGGCUCCACCCTCTACAACCTAAAGCCCAGGTGAGCTATGTTGCCTTGGTTTGATTATCTAACGATTCCTTAATCTAACATTGCAATAAGACTGTGAA	0
1571	homo_sapiens	hsa-miR-4667-3p	UCCCUCCUUCUGUCCCCACAG	KLHL8	GAATCAATCTGCATTTATTTATTATCAGAAATGAATGCATTTTTACAAAAACCTTTTTGTAGACTGTAGTTTATTGATTAGTTCAAGC	UCCCUCCUUCUGUCCCCACAGGAATCAATCTGCATTTATTTATTATCAGAAATGAATGCATTTTTACAAAAACCTTTTTGTAGACTGTAGTTTATTGATTAGTTCAAGC	0
1573	homo_sapiens	hsa-miR-4493	AGAAGGCCUUUCCAUCUCUGU	KLHL8	TTCTGTGGTTTCTCGTATCAGATGTGTAAAGAAATTATTACTGGGATGCCATTGGCTATGTCTCTTTCCCCTTCATGTAAAATTCCAA	AGAAGGCCUUUCCAUCUCUGUTTCTGTGGTTTCTCGTATCAGATGTGTAAAGAAATTATTACTGGGATGCCATTGGCTATGTCTCTTTCCCCTTCATGTAAAATTCCAA	0
1575	homo_sapiens	hsa-miR-9898	UACUUACCUGUCCCCUACCCCA	FAIM2	TGATACCACCTCCCGCCATTGGTCACACCTCACTTGGGAGTGCCGTATGTGTGTCGGGGGCCTGGGCATTAGGGTCCAGGAGGCTCTG	UACUUACCUGUCCCCUACCCCATGATACCACCTCCCGCCATTGGTCACACCTCACTTGGGAGTGCCGTATGTGTGTCGGGGGCCTGGGCATTAGGGTCCAGGAGGCTCTG	0
1576	homo_sapiens	hsa-miR-6857-5p	UUGGGGAUUGGGUCAGGCCAGU	FAIM2	GTGTCACACTGCCTGGGCCTCTGACCTCTCTCTCTCTCTCCTCACTTCTCCCAGTTCCTGGCACTTGACACCCAGTTGCTGATGGGTA	UUGGGGAUUGGGUCAGGCCAGUGTGTCACACTGCCTGGGCCTCTGACCTCTCTCTCTCTCTCCTCACTTCTCCCAGTTCCTGGCACTTGACACCCAGTTGCTGATGGGTA	0
1577	homo_sapiens	hsa-miR-4720-5p	CCUGGCAUAUUUGGUAUAACUU	FAIM2	TAATAGCTACCACTTAAAGAGTGCTTAATAAGGGCTGGGTATTGTTCTGTGTGCTTGATGTACAGTATTGCATTCGGTCCTCACATCT	CCUGGCAUAUUUGGUAUAACUUTAATAGCTACCACTTAAAGAGTGCTTAATAAGGGCTGGGTATTGTTCTGTGTGCTTGATGTACAGTATTGCATTCGGTCCTCACATCT	0
1578	homo_sapiens	hsa-miR-5587-3p	GCCCCGGGCAGUGUGAUCAUC	FAIM2	TTGACACCCAGTTGCTGATGGGTAACCGACGCCACTCGCTGAGCCCTGAGGAGTATATTTTTGGAGCCCTCAACATTTACCTAGACAT	GCCCCGGGCAGUGUGAUCAUCTTGACACCCAGTTGCTGATGGGTAACCGACGCCACTCGCTGAGCCCTGAGGAGTATATTTTTGGAGCCCTCAACATTTACCTAGACAT	0
1579	homo_sapiens	hsa-miR-369-5p	AGAUCGACCGUGUUAUAUUCGC	FAIM2	GGCACTAACCGAGAATGAGGAGCCCTCCCTGCCCCACCGTCCTCCAGAGAATGCGCCCCTCCTGGTTCCCTGTCCCTCCCCTGCGCTC	AGAUCGACCGUGUUAUAUUCGCGGCACTAACCGAGAATGAGGAGCCCTCCCTGCCCCACCGTCCTCCAGAGAATGCGCCCCTCCTGGTTCCCTGTCCCTCCCCTGCGCTC	0
1580	homo_sapiens	hsa-miR-520d-5p	CUACAAAGGGAAGCCCUUUC	FAIM2	GCCCCACCGTCCTCCAGAGAATGCGCCCCTCCTGGTTCCCTGTCCCTCCCCTGCGCTCCTGCGAGACCAGATATAAAACTAGCTGCCA	CUACAAAGGGAAGCCCUUUCGCCCCACCGTCCTCCAGAGAATGCGCCCCTCCTGGTTCCCTGTCCCTCCCCTGCGCTCCTGCGAGACCAGATATAAAACTAGCTGCCA	0
1581	homo_sapiens	hsa-miR-3646	AAAAUGAAAUGAGCCCAGCCCA	FAIM2	GGTTACCCAAGCGGCCACCCGGGCCTCAGGGACCCCTTCCCCGAGAGACGGCACCATGACCCAGGGAAAGGTACCGGCATCTCCCCAG	AAAAUGAAAUGAGCCCAGCCCAGGTTACCCAAGCGGCCACCCGGGCCTCAGGGACCCCTTCCCCGAGAGACGGCACCATGACCCAGGGAAAGGTACCGGCATCTCCCCAG	0
1582	homo_sapiens	hsa-miR-128-3p	UCACAGUGAACCGGUCUCUUU	PNP	ACCCAGCTTCCCTTGTCCAGGGAGCAACTCAGACACAGTCTCGCTTCATTTTTATTCTGGGGTTGTACAATCTAAGGTATGAAATTTT	UCACAGUGAACCGGUCUCUUUACCCAGCTTCCCTTGTCCAGGGAGCAACTCAGACACAGTCTCGCTTCATTTTTATTCTGGGGTTGTACAATCTAAGGTATGAAATTTT	0
1584	homo_sapiens	hsa-miR-7856-5p	UUUUAAGGACACUGAGGGAUC	PNP	TGGGGTTACAGGCATGAGCCACCGCGCCCAGCCCCTAAACCTGGTTTTAAAATCAAAATTACATGGGCTTCAGAATCTGTTTTTTGTG	UUUUAAGGACACUGAGGGAUCTGGGGTTACAGGCATGAGCCACCGCGCCCAGCCCCTAAACCTGGTTTTAAAATCAAAATTACATGGGCTTCAGAATCTGTTTTTTGTG	0
1585	homo_sapiens	hsa-miR-3677-5p	CAGUGGCCAGAGCCCUGCAGUG	PNP	TTGGAGATCGTTTCCCTGCCATGTCTGATGCCTACGACCGGACTATGAGGCAGAGGGCTCTCAGTACCTGGAAACAAATGGGGGAGCA	CAGUGGCCAGAGCCCUGCAGUGTTGGAGATCGTTTCCCTGCCATGTCTGATGCCTACGACCGGACTATGAGGCAGAGGGCTCTCAGTACCTGGAAACAAATGGGGGAGCA	0
1586	homo_sapiens	hsa-miR-4672	UUACACAGCUGGACAGAGGCA	PNP	ACATTCCGAGGGGCTCAGTTCTGCCTTATCTAAATCACCAGAGACCAAACAAGGACTAATCCAATACCTCTTGGATTTTATTTAATGT	UUACACAGCUGGACAGAGGCAACATTCCGAGGGGCTCAGTTCTGCCTTATCTAAATCACCAGAGACCAAACAAGGACTAATCCAATACCTCTTGGATTTTATTTAATGT	0
1587	homo_sapiens	hsa-miR-4495	AAUGUAAACAGGCUUUUUGCU	PNP	GAGATAATTCAACCTGTGTCCTAGGTTTGGAGATCGTTTCCCTGCCATGTCTGATGCCTACGACCGGACTATGAGGCAGAGGGCTCTC	AAUGUAAACAGGCUUUUUGCUGAGATAATTCAACCTGTGTCCTAGGTTTGGAGATCGTTTCCCTGCCATGTCTGATGCCTACGACCGGACTATGAGGCAGAGGGCTCTC	0
1588	homo_sapiens	hsa-miR-520c-5p	CUCUAGAGGGAAGCACUUUCUG	PNP	TTTCCACCTTCTGGGTGTGGACACCCTGGTAGTCACCAATGCAGCAGGAGGGCTGAACCCCAAGTTTGAGGTTGGAGATATCATGCTG	CUCUAGAGGGAAGCACUUUCUGTTTCCACCTTCTGGGTGTGGACACCCTGGTAGTCACCAATGCAGCAGGAGGGCTGAACCCCAAGTTTGAGGTTGGAGATATCATGCTG	0
1589	homo_sapiens	hsa-miR-519c-3p	AAAGUGCAUCUUUUUAGAGGAU	PNP	GGAAGCTTGAAGAGGGAGGGGTTTAGCAAAATGGGAAGGGGAAGGAGTAGGAAATAACAGGCCTCATTGGACTGAGAGGATCTGATTT	AAAGUGCAUCUUUUUAGAGGAUGGAAGCTTGAAGAGGGAGGGGTTTAGCAAAATGGGAAGGGGAAGGAGTAGGAAATAACAGGCCTCATTGGACTGAGAGGATCTGATTT	0
1590	homo_sapiens	cin-miR-4186-5p	CUAGAUGAGGCAAGAGUGAG	XCL2	ACTGAGATTATACTCACCTTTTATGAAAGCACTGCATGAATAAAATTATTCCTTTGTATTTTTACTTTTAAATGTCTTCTGTATTCAC	CUAGAUGAGGCAAGAGUGAGACTGAGATTATACTCACCTTTTATGAAAGCACTGCATGAATAAAATTATTCCTTTGTATTTTTACTTTTAAATGTCTTCTGTATTCAC	0
1593	homo_sapiens	eun-miR535a-5p	UGACAACGAGAGAGAGCACGC	FAM71D	AGATACAAACTACTAAACTAAAAAGCAAACACAGCTCAGGGAAAGACAATCAGTGCAAGAGGAAAACCAAGCAGTGTCTTCTACGTGG	UGACAACGAGAGAGAGCACGCAGATACAAACTACTAAACTAAAAAGCAAACACAGCTCAGGGAAAGACAATCAGTGCAAGAGGAAAACCAAGCAGTGTCTTCTACGTGG	0
1594	homo_sapiens	tch-miR-92a-3p	UAUUGCACUUGUCCCGGCCUGU	FAM71D	ACACATTTCATCATATAACGCCTTTTCCTGTTTTCTGCACTCAGGTCAACAGAAGAGGTGAATCCATTTACCTTCATAACCGAGCCAA	UAUUGCACUUGUCCCGGCCUGUACACATTTCATCATATAACGCCTTTTCCTGTTTTCTGCACTCAGGTCAACAGAAGAGGTGAATCCATTTACCTTCATAACCGAGCCAA	0
1595	homo_sapiens	ptr-miR-200a	UAACACUGUCUGGUAACGAUGU	FAM71D	TGGAAACGTGCTATTTGGAGGTTATTTTCCTAGTCGACATCCAGGAGATCTCCAGAGATCTATTTCAGCCCCACCTGTTGGTAAGTGA	UAACACUGUCUGGUAACGAUGUTGGAAACGTGCTATTTGGAGGTTATTTTCCTAGTCGACATCCAGGAGATCTCCAGAGATCTATTTCAGCCCCACCTGTTGGTAAGTGA	0
1596	homo_sapiens	pab-miR397e	UAUUGAGUGCAGCGUUGACGG	FAM71D	AGCAGCCAGGTTCATTCTTTGTTTATAAAACCCAGGCTTAATAAAAAAGGAGGGAGCCCTCTAAAAGGGAACCTGCTTGTGAAATTCA	UAUUGAGUGCAGCGUUGACGGAGCAGCCAGGTTCATTCTTTGTTTATAAAACCCAGGCTTAATAAAAAAGGAGGGAGCCCTCTAAAAGGGAACCTGCTTGTGAAATTCA	0
1598	homo_sapiens	oan-miR-99-3p	CAAGCUCGCCUCUCUGGGUCUG	FAM71D	CATAGACAGCAGCCTCGGACTCCGCTTCACCTACCCAGTATACTTACAAGAACTCTAACTCTTTCTGAGGCCTTGACCTCACACTTGA	CAAGCUCGCCUCUCUGGGUCUGCATAGACAGCAGCCTCGGACTCCGCTTCACCTACCCAGTATACTTACAAGAACTCTAACTCTTTCTGAGGCCTTGACCTCACACTTGA	0
1599	homo_sapiens	hsa-miR-4670-5p	AAGCGACCAUGAUGUAACUUCA	FAM71D	CCAATGTGATGCTACTGGCCCATCTGACACCTGGTGCCCAAAAAGATACAGAAACCCTGTTTAAAAGTCTCCTGACATCTCCTCCTGC	AAGCGACCAUGAUGUAACUUCACCAATGTGATGCTACTGGCCCATCTGACACCTGGTGCCCAAAAAGATACAGAAACCCTGTTTAAAAGTCTCCTGACATCTCCTCCTGC	0
1600	homo_sapiens	gma-miR5038b	UGAGAAUUUGGCCUCUGUCCA	FAM71D	AAGTCATAGAAGTCAGAGAAGCCACGGAAGTCACAGACAGCTCTGATATTACAAACTGCTCGGGAGTCACAGTGGTGTTTGAAAACAA	UGAGAAUUUGGCCUCUGUCCAAAGTCATAGAAGTCAGAGAAGCCACGGAAGTCACAGACAGCTCTGATATTACAAACTGCTCGGGAGTCACAGTGGTGTTTGAAAACAA	0
1601	homo_sapiens	gra-miR167b	UCAGAUCAUCUUGCAGCUUCA	FAM71D	TTTTTAAAATCAGATACAAACTACTAAACTAAAAAGCAAACACAGCTCAGGGAAAGACAATCAGTGCAAGAGGAAAACCAAGCAGTGT	UCAGAUCAUCUUGCAGCUUCATTTTTAAAATCAGATACAAACTACTAAACTAAAAAGCAAACACAGCTCAGGGAAAGACAATCAGTGCAAGAGGAAAACCAAGCAGTGT	0
1602	homo_sapiens	ssa-miR-725-5p	AGCUAGAAACCUUGCCUGAGAU	FAM71D	CCTGGCCTGTGCTTCTTTTACTAAGTGGTTAGTTGCCTGCTGAGTAGACATAAACACCTGCTAAAGAAATGTGAAAAGAGTGGAAACG	AGCUAGAAACCUUGCCUGAGAUCCTGGCCTGTGCTTCTTTTACTAAGTGGTTAGTTGCCTGCTGAGTAGACATAAACACCTGCTAAAGAAATGTGAAAAGAGTGGAAACG	0
1605	homo_sapiens	hsa-miR-4667-3p	UCCCUCCUUCUGUCCCCACAG	NPR1	AAACATTTATTGAGTGACTACTGAGTGCCAGGCCCTGGGATAGTAACATGGCCCAGATCCAGAGTTAGCTGAGAAATTCATGTGGACC	UCCCUCCUUCUGUCCCCACAGAAACATTTATTGAGTGACTACTGAGTGCCAGGCCCTGGGATAGTAACATGGCCCAGATCCAGAGTTAGCTGAGAAATTCATGTGGACC	0
1606	homo_sapiens	hsa-miR-6726-5p	CGGGAGCUGGGGUCUGCAGGU	UTP14C	ATTCTTTCCAGTGTGGTGCCTTTTATATGCCTCACATAGTCTCCTTGTTCTCCTACTAATATTCCCAAGCTCCATATGCCAATTAAAG	CGGGAGCUGGGGUCUGCAGGUATTCTTTCCAGTGTGGTGCCTTTTATATGCCTCACATAGTCTCCTTGTTCTCCTACTAATATTCCCAAGCTCCATATGCCAATTAAAG	0
1607	homo_sapiens	hsa-miR-4704-5p	GACACUAGGCAUGUGAGUGAUU	USP34	TGAGGTTAATTCTAGCCACGCAAGCCAGTCAGCTGGGAGCCCTGGCAGTGAGGTACAGTCAGAAGACATTGCAGATATTGAAGCCCTC	GACACUAGGCAUGUGAGUGAUUTGAGGTTAATTCTAGCCACGCAAGCCAGTCAGCTGGGAGCCCTGGCAGTGAGGTACAGTCAGAAGACATTGCAGATATTGAAGCCCTC	0
1608	homo_sapiens	hsa-miR-650	AGGAGGCAGCGCUCUCAGGAC	USP34	GGAAACCGCCGCCATGATTCAGTCATCTCCCACCAGGTCCCTCCCACAACAATGGGAATTATAGGCAATATAATTCAAGATGAGATTT	AGGAGGCAGCGCUCUCAGGACGGAAACCGCCGCCATGATTCAGTCATCTCCCACCAGGTCCCTCCCACAACAATGGGAATTATAGGCAATATAATTCAAGATGAGATTT	0
1609	homo_sapiens	hsa-miR-4687-5p	CAGCCCUCCUCCCGCACCCAAA	USP34	TTTTCTCTTCAGGACCTGTAGTTCATAAACATCAATTCAACAGTAATGCTGTTACAGACATTAATTTGGATAATGTTTGCAAGAAAGG	CAGCCCUCCUCCCGCACCCAAATTTTCTCTTCAGGACCTGTAGTTCATAAACATCAATTCAACAGTAATGCTGTTACAGACATTAATTTGGATAATGTTTGCAAGAAAGG	0
1610	homo_sapiens	hsa-miR-409-3p	GAAUGUUGCUCGGUGAACCCCU	USP34	TTTTATTTAAAAAATTCTATATAATGTTCTATATATATTAATGAGGTAACTAATGGAGGTAGAGGCTGTTAATGTAAGCAAAATACAT	GAAUGUUGCUCGGUGAACCCCUTTTTATTTAAAAAATTCTATATAATGTTCTATATATATTAATGAGGTAACTAATGGAGGTAGAGGCTGTTAATGTAAGCAAAATACAT	0
1611	homo_sapiens	hsa-miR-1236-5p	UGAGUGACAGGGGAAAUGGGGA	USP34	GCCAAGGTAGAATTTTCCTCACTTTAAAAATCAAAATTATAAACCAGATTTTAATATTTTGTTGATAAATTTTTATTTCAATGTAGTA	UGAGUGACAGGGGAAAUGGGGAGCCAAGGTAGAATTTTCCTCACTTTAAAAATCAAAATTATAAACCAGATTTTAATATTTTGTTGATAAATTTTTATTTCAATGTAGTA	0
1613	homo_sapiens	hsa-miR-4664-3p	CUUCCGGUCUGUGAGCCCCGUC	USP34	CAGGATGTAAAGAGTATTTTTGGTTGTTATGCAAATTAGTTGACAACATACATATAAAGGACGCTAGTCAGGTATGTTCAGAAAATTA	CUUCCGGUCUGUGAGCCCCGUCCAGGATGTAAAGAGTATTTTTGGTTGTTATGCAAATTAGTTGACAACATACATATAAAGGACGCTAGTCAGGTATGTTCAGAAAATTA	0
1614	homo_sapiens	hsa-miR-367-3p	AAUUGCACUUUAGCAAUGGUGA	USP34	TTTCTTCTCTGCTGAAGGAGATGGGTTCAGATTGATCTAAATACACAGTCATGTATGTGTTTTACAGGCAGCCAATCCTTTCTTTAAG	AAUUGCACUUUAGCAAUGGUGATTTCTTCTCTGCTGAAGGAGATGGGTTCAGATTGATCTAAATACACAGTCATGTATGTGTTTTACAGGCAGCCAATCCTTTCTTTAAG	0
1615	homo_sapiens	hsa-miR-6879-3p	UGUCACCCGCUCCUUGCCCAG	USP34	ATACTCTTGACATCCAGAAAAATCTATCATACGTGGTTCCCGGTTGACTTTGTACCCCTCGCTGATCCTGCTGCTTTATGGTAGTTCA	UGUCACCCGCUCCUUGCCCAGATACTCTTGACATCCAGAAAAATCTATCATACGTGGTTCCCGGTTGACTTTGTACCCCTCGCTGATCCTGCTGCTTTATGGTAGTTCA	0
1616	homo_sapiens	hsa-miR-2116-3p	CCUCCCAUGCCAAGAACUCCC	USP34	ACCATTTATTTATTGTTCAAAGTTATGTTTCATTTTGTTTTTAGGCAACTACGACATGCCCATTGTTGTATACTACGAAATTCTTGGA	CCUCCCAUGCCAAGAACUCCCACCATTTATTTATTGTTCAAAGTTATGTTTCATTTTGTTTTTAGGCAACTACGACATGCCCATTGTTGTATACTACGAAATTCTTGGA	0
1617	homo_sapiens	hsa-miR-583	CAAAGAGGAAGGUCCCAUUAC	USP34	GGGTTCAGATTGATCTAAATACACAGTCATGTATGTGTTTTACAGGCAGCCAATCCTTTCTTTAAGTTGTTGACTATGCTAATGGAGT	CAAAGAGGAAGGUCCCAUUACGGGTTCAGATTGATCTAAATACACAGTCATGTATGTGTTTTACAGGCAGCCAATCCTTTCTTTAAGTTGTTGACTATGCTAATGGAGT	0
1618	homo_sapiens	hsa-miR-1276	UAAAGAGCCCUGUGGAGACA	USP34	TCATTTAAACCACCCTCAGGAAAAGTGGCAGTGGATGATAGTGAGGTGACTATGTTTCATTTTCACAAATCTTGTTTTGTGTCTCTGT	UAAAGAGCCCUGUGGAGACATCATTTAAACCACCCTCAGGAAAAGTGGCAGTGGATGATAGTGAGGTGACTATGTTTCATTTTCACAAATCTTGTTTTGTGTCTCTGT	0
1619	homo_sapiens	hsa-miR-670-5p	GUCCCUGAGUGUAUGUGGUG	USP34	TGTTTTCTTCTAGTGCCTTCAGAATACTATTAGAATCTGATGAAGACAGACTTCTTGTTGTATTTAATCGAGGATTGATTCTAATGAC	GUCCCUGAGUGUAUGUGGUGTGTTTTCTTCTAGTGCCTTCAGAATACTATTAGAATCTGATGAAGACAGACTTCTTGTTGTATTTAATCGAGGATTGATTCTAATGAC	0
1620	homo_sapiens	hsa-miR-190a-5p	UGAUAUGUUUGAUAUAUUAGGU	USP34	ATTTGGAGCTTTCTTAACTCTTCTTGAAAAAGGAAAGGAATAAAGTAGAAGGATTTCCAGTTGTAGTCTATAACAACATTTTTCTGGT	UGAUAUGUUUGAUAUAUUAGGUATTTGGAGCTTTCTTAACTCTTCTTGAAAAAGGAAAGGAATAAAGTAGAAGGATTTCCAGTTGTAGTCTATAACAACATTTTTCTGGT	0
1622	homo_sapiens	hsa-miR-4757-3p	CAUGACGUCACAGAGGCUUCGC	USP34	CCATCATACACAAGTGTATGTTTTTTCTGTGTAAGTTTTTTCCGTGTAAGTTTTTTCCGTGCTCAACCGTAAGTGCTCAACCATCTTC	CAUGACGUCACAGAGGCUUCGCCCATCATACACAAGTGTATGTTTTTTCTGTGTAAGTTTTTTCCGTGTAAGTTTTTTCCGTGCTCAACCGTAAGTGCTCAACCATCTTC	0
1623	homo_sapiens	hsa-miR-5195-5p	AACCCCUAAGGCAACUGGAUGG	USP34	ATCTATGGAGTGTATCTGCTTAAAGACATACTACTTGTGTTTAAGAGCCATGACTATTTGAAAACAGGAAAACCAAATTTTAGTAAAA	AACCCCUAAGGCAACUGGAUGGATCTATGGAGTGTATCTGCTTAAAGACATACTACTTGTGTTTAAGAGCCATGACTATTTGAAAACAGGAAAACCAAATTTTAGTAAAA	0
1624	homo_sapiens	hsa-miR-5187-3p	ACUGAAUCCUCUUUUCCUCAG	USP34	GTAGTCCCAGCTACTTGGGAGGCTGAGGGAGGGGAATCGCTTGAACCCGGGTGGTGGAGGTTGCAGCGAGCCGAGATTACACCACTGC	ACUGAAUCCUCUUUUCCUCAGGTAGTCCCAGCTACTTGGGAGGCTGAGGGAGGGGAATCGCTTGAACCCGGGTGGTGGAGGTTGCAGCGAGCCGAGATTACACCACTGC	0
1625	homo_sapiens	hsa-miR-6510-5p	CAGCAGGGGAGAGAGAGGAGUC	USP34	AAAGAAAAAAAAATTGAAGATTATTTTACTTTGGGGGGATAGTAGGGGAGAAATGACTAGAGAAATTGTAGTATACAGTCTGCTTGCC	CAGCAGGGGAGAGAGAGGAGUCAAAGAAAAAAAAATTGAAGATTATTTTACTTTGGGGGGATAGTAGGGGAGAAATGACTAGAGAAATTGTAGTATACAGTCTGCTTGCC	0
1626	homo_sapiens	hsa-miR-6770-3p	CUGGCGGCUGUGUCUUCACAG	USP34	GACCTTACTATTTGTGACATCCATCAGAATTTTAACTTGAGAAACTGATTTCAAGGTTTGTTTTTAAAATTCTTATATTTCCTTTTCC	CUGGCGGCUGUGUCUUCACAGGACCTTACTATTTGTGACATCCATCAGAATTTTAACTTGAGAAACTGATTTCAAGGTTTGTTTTTAAAATTCTTATATTTCCTTTTCC	0
1627	homo_sapiens	hsa-let-7d-3p	CUAUACGACCUGCUGCCUUUCU	USP34	GGGATCAGTCAGTGTGATCCGAAGCGGGGGAGGGGGGGGGCGGCGGCCGAACGATGTGCGAGAACTGCGCAGACCTGGTGGAGGTGTT	CUAUACGACCUGCUGCCUUUCUGGGATCAGTCAGTGTGATCCGAAGCGGGGGAGGGGGGGGGCGGCGGCCGAACGATGTGCGAGAACTGCGCAGACCTGGTGGAGGTGTT	0
1628	homo_sapiens	hsa-miR-4456	CCUGGUGGCUUCCUUUU	USP34	AATAAAGCACACTTGATGTAAAAATAATTGTTTTATTTTTATTGACATGACTGATTGATTGATTGCTATTCTGTGCACTTAATTAAAC	CCUGGUGGCUUCCUUUUAATAAAGCACACTTGATGTAAAAATAATTGTTTTATTTTTATTGACATGACTGATTGATTGATTGCTATTCTGTGCACTTAATTAAAC	0
1629	homo_sapiens	hsa-miR-3649	AGGGACCUGAGUGUCUAAG	MRPL24	AATACAAGAAGGTCTATTGGTATTGAGCCTGGGGCAGAGCAGCTCCTCCCCAACTTCTGTCCCAGCCTTGAAGGCTGAGGCACTTCTT	AGGGACCUGAGUGUCUAAGAATACAAGAAGGTCTATTGGTATTGAGCCTGGGGCAGAGCAGCTCCTCCCCAACTTCTGTCCCAGCCTTGAAGGCTGAGGCACTTCTT	0
1630	homo_sapiens	hsa-miR-1180-3p	UUUCCGGCUCGCGUGGGUGUGU	MRPL24	TTGGTATTGAGCCTGGGGCAGAGCAGCTCCTCCCCAACTTCTGTCCCAGCCTTGAAGGCTGAGGCACTTCTTTTTCAGATGCCAATAA	UUUCCGGCUCGCGUGGGUGUGUTTGGTATTGAGCCTGGGGCAGAGCAGCTCCTCCCCAACTTCTGTCCCAGCCTTGAAGGCTGAGGCACTTCTTTTTCAGATGCCAATAA	0
1631	homo_sapiens	hsa-miR-379-5p	UGGUAGACUAUGGAACGUAGG	MRPL24	GGGAGGGGACGCTGAGGGCCCATGTGCTGAAAATCCGAAGTGCCGCGGAAAGTGGAGGTGAGGGCCGCCCGCCCTAGAGGTGCCCGTC	UGGUAGACUAUGGAACGUAGGGGGAGGGGACGCTGAGGGCCCATGTGCTGAAAATCCGAAGTGCCGCGGAAAGTGGAGGTGAGGGCCGCCCGCCCTAGAGGTGCCCGTC	0
1633	homo_sapiens	hsa-miR-6755-5p	UAGGGUAGACACUGACAACGUU	MRPL24	TGTAGTATCTTTATTTGTCTTTGAAGTTAGGGTTCATTTTTATCTATAAAATGAGGTTAATCATGACTTCTTCATTTGGTTGTCCTTA	UAGGGUAGACACUGACAACGUUTGTAGTATCTTTATTTGTCTTTGAAGTTAGGGTTCATTTTTATCTATAAAATGAGGTTAATCATGACTTCTTCATTTGGTTGTCCTTA	0
1634	homo_sapiens	hsa-miR-4510	UGAGGGAGUAGGAUGUAUGGUU	MRPL24	TGAGAGCCTCATACAGGGGGTAGAGTGATGGGGAACCTCCTGGGCAAGGATCCCCCTCCCTAACCTTCGTATCTTCCCACAGGTGGAG	UGAGGGAGUAGGAUGUAUGGUUTGAGAGCCTCATACAGGGGGTAGAGTGATGGGGAACCTCCTGGGCAAGGATCCCCCTCCCTAACCTTCGTATCTTCCCACAGGTGGAG	0
1635	homo_sapiens	vca-miR172a-3p	AGAAUCUUGAUGAUGCUGCAU	ALG11	CTCGAAAAGAGAAGAAAATCAAAAGTAAAAAGTATCACAAAGTCGTGAAGAAAGGAAAGGCCAAGAAAGCCTTAAAAGAGTTTGAGCA	AGAAUCUUGAUGAUGCUGCAUCTCGAAAAGAGAAGAAAATCAAAAGTAAAAAGTATCACAAAGTCGTGAAGAAAGGAAAGGCCAAGAAAGCCTTAAAAGAGTTTGAGCA	0
1636	homo_sapiens	mmu-miR-448-5p	GAACAUCCUGCAUAGUGCUGCC	ALG11	AGGAGCTGGTGCCTGTGCAAGTTGTTGAGGTGAGCAGCCGGTCGTGTGGGCTCACAGACGTTTTCTCTTCTGTAGGGGTACTTGCCCG	GAACAUCCUGCAUAGUGCUGCCAGGAGCTGGTGCCTGTGCAAGTTGTTGAGGTGAGCAGCCGGTCGTGTGGGCTCACAGACGTTTTCTCTTCTGTAGGGGTACTTGCCCG	0
1639	homo_sapiens	rno-miR-380-3p	UAUGUAGUAUGGUCCACAUCU	ALG11	GCTGGGCCTGGTGGCAGGCACCTGTAATCCCAGCTACTTGGGAGACTGAGGCAGGAGAATTGCTTGAAACTGGAAGGCAGAGGTTGCA	UAUGUAGUAUGGUCCACAUCUGCTGGGCCTGGTGGCAGGCACCTGTAATCCCAGCTACTTGGGAGACTGAGGCAGGAGAATTGCTTGAAACTGGAAGGCAGAGGTTGCA	0
1640	homo_sapiens	hsa-miR-924	AGAGUCUUGUGAUGUCUUGC	ALG11	ATCAAAAGTAAAAAGTATCACAAAGTCGTGAAGAAAGGAAAGGCCAAGAAAGCCTTAAAAGAGTTTGAGCAGCTACAGAAGGTTAATC	AGAGUCUUGUGAUGUCUUGCATCAAAAGTAAAAAGTATCACAAAGTCGTGAAGAAAGGAAAGGCCAAGAAAGCCTTAAAAGAGTTTGAGCAGCTACAGAAGGTTAATC	0
1641	homo_sapiens	oha-miR-9-1-5p	CUUUCGGUUAUCUAGCUUUAU	ALG11	TGCTTTAAGAGCCCTGCAGAAAAAGTAGGTATCCATCTTTCTTAGCTAATTTGCTATATTGTTCCATTTCTTAAAAATTATTATCCAG	CUUUCGGUUAUCUAGCUUUAUTGCTTTAAGAGCCCTGCAGAAAAAGTAGGTATCCATCTTTCTTAGCTAATTTGCTATATTGTTCCATTTCTTAAAAATTATTATCCAG	0
1642	homo_sapiens	lus-miR162a	UCGAUAAACCUCUGCAUCCAG	ALG11	TTTGCTAAATTGCTGAATAAGAAGATGGTTGAGTCACCTCCTTCGCTTAAACTTGTCCTCATTGGAGGTTGTCGTAACAAAGATGATG	UCGAUAAACCUCUGCAUCCAGTTTGCTAAATTGCTGAATAAGAAGATGGTTGAGTCACCTCCTTCGCTTAAACTTGTCCTCATTGGAGGTTGTCGTAACAAAGATGATG	0
1644	homo_sapiens	hsa-miR-5011-5p	UAUAUAUACAGCCAUGCACUC	GCFC2	ACTAAATATGTTGGACGTGTTCCTTTATATATTTAAGTTCAGCACAGAAACTTTCCTACCTTTTTGTGGAAGATAAAATATTAAAACT	UAUAUAUACAGCCAUGCACUCACTAAATATGTTGGACGTGTTCCTTTATATATTTAAGTTCAGCACAGAAACTTTCCTACCTTTTTGTGGAAGATAAAATATTAAAACT	0
1645	homo_sapiens	hsa-miR-216b-5p	AAAUCUCUGCAGGCAAAUGUGA	GCFC2	CTCTGACTTTTGGATTTTTAACTAAATATGTTGGACGTGTTCCTTTATATATTTAAGTTCAGCACAGAAACTTTCCTACCTTTTTGTG	AAAUCUCUGCAGGCAAAUGUGACTCTGACTTTTGGATTTTTAACTAAATATGTTGGACGTGTTCCTTTATATATTTAAGTTCAGCACAGAAACTTTCCTACCTTTTTGTG	0
1646	homo_sapiens	hsa-miR-542-3p	UGUGACAGAUUGAUAACUGAAA	GCFC2	CCACACCTGGGCCAGATGTGGTTAAAAAGTGCAACCAGGTAAGTTGTGAAGGAAGACTGATTCTAATTTTATCATTTCTAAAAAATTT	UGUGACAGAUUGAUAACUGAAACCACACCTGGGCCAGATGTGGTTAAAAAGTGCAACCAGGTAAGTTGTGAAGGAAGACTGATTCTAATTTTATCATTTCTAAAAAATTT	0
1647	homo_sapiens	hsa-miR-1263	AUGGUACCCUGGCAUACUGAGU	GCFC2	GACTCCACCTCTGTATTCCCCCGTGCTTTACCTTCTGGCATCATGAAAAGCTGCCATGATTCTGTGGTGTTCTAAGGAATTAAATGCA	AUGGUACCCUGGCAUACUGAGUGACTCCACCTCTGTATTCCCCCGTGCTTTACCTTCTGGCATCATGAAAAGCTGCCATGATTCTGTGGTGTTCTAAGGAATTAAATGCA	0
1648	homo_sapiens	hsa-miR-506-5p	UAUUCAGGAAGGUGUUACUUAA	GCFC2	GAAAATAAAAGCTTTGAATCAAGCAGAATCCTTCATAGGAGAGCATCACCTAGACCATCTTAAATCACTAATTAAAGAAGATTGAATA	UAUUCAGGAAGGUGUUACUUAAGAAAATAAAAGCTTTGAATCAAGCAGAATCCTTCATAGGAGAGCATCACCTAGACCATCTTAAATCACTAATTAAAGAAGATTGAATA	0
1649	homo_sapiens	hsa-miR-6752-3p	UCCCUGCCCCCAUACUCCCAG	GCFC2	TGAAGTCGAAGAAATAATTCTTATTTTGGTGAAAATAAAAGCTTTGAATCAAGCAGAATCCTTCATAGGAGAGCATCACCTAGACCAT	UCCCUGCCCCCAUACUCCCAGTGAAGTCGAAGAAATAATTCTTATTTTGGTGAAAATAAAAGCTTTGAATCAAGCAGAATCCTTCATAGGAGAGCATCACCTAGACCAT	0
1650	homo_sapiens	hsa-miR-3201	GGGAUAUGAAGAAAAAU	GCFC2	TAAACTAATTTTTATTTTATTTATTTAGATTAACATTACTACAGGAAACTCACCGCTCACACCTGAGGGAGTATGAAAAATACGTACA	GGGAUAUGAAGAAAAAUTAAACTAATTTTTATTTTATTTATTTAGATTAACATTACTACAGGAAACTCACCGCTCACACCTGAGGGAGTATGAAAAATACGTACA	0
1651	homo_sapiens	hsa-miR-4529-5p	AGGCCAUCAGCAGUCCAAUGAA	GCFC2	AATGTTTCAAAGGTAAATGAAATAAATGGTTTTGTAAAAATCTATTTTTACTTTTTTAGGAAAGAGACATAGATCTTTCCTGTGGCAA	AGGCCAUCAGCAGUCCAAUGAAAATGTTTCAAAGGTAAATGAAATAAATGGTTTTGTAAAAATCTATTTTTACTTTTTTAGGAAAGAGACATAGATCTTTCCTGTGGCAA	0
1652	homo_sapiens	hsa-miR-126-5p	CAUUAUUACUUUUGGUACGCG	GCFC2	CGGTTCAGCGGGTTCTAGGGCGCCGGGCGCTCGGGCCTCGGCCATGGCTCACAGGCCGAAAAGGACTTTTCGGCAGCGCGCGGCTGAT	CAUUAUUACUUUUGGUACGCGCGGTTCAGCGGGTTCTAGGGCGCCGGGCGCTCGGGCCTCGGCCATGGCTCACAGGCCGAAAAGGACTTTTCGGCAGCGCGCGGCTGAT	0
1653	homo_sapiens	hsa-miR-4661-3p	CAGGAUCCACAGAGCUAGUCCA	GCFC2	CTGACTTTTGGATTTTTAACTAAATATGTTGGACGTGTTCCTTTATATATTTAAGTTCAGCACAGAAACTTTCCTACCTTTTTGTGGA	CAGGAUCCACAGAGCUAGUCCACTGACTTTTGGATTTTTAACTAAATATGTTGGACGTGTTCCTTTATATATTTAAGTTCAGCACAGAAACTTTCCTACCTTTTTGTGGA	0
1654	homo_sapiens	hsa-miR-3680-5p	GACUCACUCACAGGAUUGUGCA	DPT	GGCTCAGGAGTTCTTCTGCAGAGATGGCGCTATCTTTCCTCCTCCTGTGATGTCCTGCTCCCAACCATTTGTACTCTTCATTACAAAA	GACUCACUCACAGGAUUGUGCAGGCTCAGGAGTTCTTCTGCAGAGATGGCGCTATCTTTCCTCCTCCTGTGATGTCCTGCTCCCAACCATTTGTACTCTTCATTACAAAA	0
1655	homo_sapiens	hsa-miR-3160-5p	GGCUUUCUAGUCUCAGCUCUCC	OXGR1	TGCTTAATTATCGGTAAGTATAAATATTTGAGAAAACACATGGTCTGGATATTTAAAACCCTCATAAACATGTTGGTACAGTTAATAA	GGCUUUCUAGUCUCAGCUCUCCTGCTTAATTATCGGTAAGTATAAATATTTGAGAAAACACATGGTCTGGATATTTAAAACCCTCATAAACATGTTGGTACAGTTAATAA	0
1656	homo_sapiens	hsa-miR-548b-3p	CAAGAACCUCAGUUGCUUUUGU	OXGR1	TGTGGTGGTCAGCGACAACTTTCAGCAGGCTGTCTGCTCAACAGTGAGATGCAAAGTAAGCGGGAACCTTGAGCAAGCAAAGAAAATT	CAAGAACCUCAGUUGCUUUUGUTGTGGTGGTCAGCGACAACTTTCAGCAGGCTGTCTGCTCAACAGTGAGATGCAAAGTAAGCGGGAACCTTGAGCAAGCAAAGAAAATT	0
1657	homo_sapiens	hsa-miR-483-3p	UCACUCCUCUCCUCCCGUCUU	OXGR1	TCAAGATGCACTACCTCCCTGTTATTTATGGCATTATCTTCCTCGTGGGATTTCCAGGCAATGCAGTAGTGATATCCACTTACATTTT	UCACUCCUCUCCUCCCGUCUUTCAAGATGCACTACCTCCCTGTTATTTATGGCATTATCTTCCTCGTGGGATTTCCAGGCAATGCAGTAGTGATATCCACTTACATTTT	0
1659	homo_sapiens	hsa-miR-6841-3p	ACCUUGCAUCUGCAUCCCCAG	INIP	TGAGTTATGGCAAAAAAAGTTTTGAAAGCCGCTTCTAAATAATGCAGATGTCAGTGCTTTGACCCTGGAATAAAAACTGAAATGACTT	ACCUUGCAUCUGCAUCCCCAGTGAGTTATGGCAAAAAAAGTTTTGAAAGCCGCTTCTAAATAATGCAGATGTCAGTGCTTTGACCCTGGAATAAAAACTGAAATGACTT	0
1660	homo_sapiens	hsa-miR-4269	GCAGGCACAGACAGCCCUGGC	INIP	ATGTCCACAGTAGATTTTCAAGAATCATTTATAGTACTTAACTTTAAAGAAACAAGGCTGCTTTTAAAAAATGAACTAATAGGCTTAA	GCAGGCACAGACAGCCCUGGCATGTCCACAGTAGATTTTCAAGAATCATTTATAGTACTTAACTTTAAAGAAACAAGGCTGCTTTTAAAAAATGAACTAATAGGCTTAA	0
1661	homo_sapiens	hsa-miR-548ah-3p	CAAAAACUGCAGUUACUUUUGC	INIP	GCACGTCAGTCAGGAGGCGGAAGCGCAGCGGGGGCGGGAAGGTTGTAGTGCCGCGAGTTGAGCTCCTCTTGCCTAAGTGGTCGCGCCC	CAAAAACUGCAGUUACUUUUGCGCACGTCAGTCAGGAGGCGGAAGCGCAGCGGGGGCGGGAAGGTTGTAGTGCCGCGAGTTGAGCTCCTCTTGCCTAAGTGGTCGCGCCC	0
1662	homo_sapiens	hsa-miR-497-3p	CAAACCACACUGUGGUGUUAGA	INIP	GGTCACGAAGTCATTCCCCAACTCCTAGCAAGTTTGACTGAATATATCATGTCCACAGTAGATTTTCAAGAATCATTTATAGTACTTA	CAAACCACACUGUGGUGUUAGAGGTCACGAAGTCATTCCCCAACTCCTAGCAAGTTTGACTGAATATATCATGTCCACAGTAGATTTTCAAGAATCATTTATAGTACTTA	0
1663	homo_sapiens	hsa-miR-196b-5p	UAGGUAGUUUCCUGUUGUUGGG	INIP	TCATTCCCCAACTCCTAGCAAGTTTGACTGAATATATCATGTCCACAGTAGATTTTCAAGAATCATTTATAGTACTTAACTTTAAAGA	UAGGUAGUUUCCUGUUGUUGGGTCATTCCCCAACTCCTAGCAAGTTTGACTGAATATATCATGTCCACAGTAGATTTTCAAGAATCATTTATAGTACTTAACTTTAAAGA	0
1664	homo_sapiens	hsa-miR-660-3p	ACCUCCUGUGUGCAUGGAUUA	INIP	TATGCAGAACCAGTCTTCAACAAATCATCCTGGAGCTAGGTATTGACACTATAATGTGGGTTTTTTGTTTGTTTTGTTTTGTTTTGTT	ACCUCCUGUGUGCAUGGAUUATATGCAGAACCAGTCTTCAACAAATCATCCTGGAGCTAGGTATTGACACTATAATGTGGGTTTTTTGTTTGTTTTGTTTTGTTTTGTT	0
1665	homo_sapiens	bmo-miR-31-5p	GGCAAGAAGUCGGCAUAGCUG	KRTAP19-3	ACCCCTGACACCATGAGCTACTACGGCAGCTACTATGGAGGCCTGGGCTATGGCTGTGGAGGCTTTGGTGGCCTGGGCTATGGCTATG	GGCAAGAAGUCGGCAUAGCUGACCCCTGACACCATGAGCTACTACGGCAGCTACTATGGAGGCCTGGGCTATGGCTGTGGAGGCTTTGGTGGCCTGGGCTATGGCTATG	0
1666	homo_sapiens	pal-miR-196b-3p	UCGACAGCACGACACUGCCUUC	KRTAP19-5	AAGCCAAGATCAAGAGCAGTTAGCATCTAAGAGGTTTAAGAATACCTATCATTCCATAATTCTTTGCTTTATGTCTCTGGATGTGTCT	UCGACAGCACGACACUGCCUUCAAGCCAAGATCAAGAGCAGTTAGCATCTAAGAGGTTTAAGAATACCTATCATTCCATAATTCTTTGCTTTATGTCTCTGGATGTGTCT	0
1667	homo_sapiens	hsa-miR-4266	CUAGGAGGCCUUGGCC	MCL1	AGGCGGCGGCGGCGACTGGCAATGTTTGGCCTCAAAAGAAACGCGGTAATCGGACTCAACCTCTACTGTGGGGGGGCCGGCTTGGGGG	CUAGGAGGCCUUGGCCAGGCGGCGGCGGCGACTGGCAATGTTTGGCCTCAAAAGAAACGCGGTAATCGGACTCAACCTCTACTGTGGGGGGGCCGGCTTGGGGG	0
1668	homo_sapiens	hsa-miR-2277-3p	UGACAGCGCCCUGCCUGGCUC	MCL1	CATAGAATTGATTACCCGCCGAATTCATTAATTTACTGTAGTGTTAAGAGAAGCACTAAGAATGCCAGTGACCTGTGTAAAAGTTACA	UGACAGCGCCCUGCCUGGCUCCATAGAATTGATTACCCGCCGAATTCATTAATTTACTGTAGTGTTAAGAGAAGCACTAAGAATGCCAGTGACCTGTGTAAAAGTTACA	0
1669	homo_sapiens	hsa-miR-8062	CAGUGAUUUGAGGAUUAUUGC	MCL1	TGTCTGAAAGAAGCAAAGTTCAGTTTCAGCAACAAACAAACTTTGTTTGGGAAGCTATGGAGGAGGACTTTTAGATTTAGTGAAGATG	CAGUGAUUUGAGGAUUAUUGCTGTCTGAAAGAAGCAAAGTTCAGTTTCAGCAACAAACAAACTTTGTTTGGGAAGCTATGGAGGAGGACTTTTAGATTTAGTGAAGATG	0
1671	homo_sapiens	hsa-miR-3648	AGCCGCGGGGAUCGCCGAGGG	KMT5A	ACACAATGTCTTGATTATACCTGTTTGTGGTTTAGCTTTGTATTTAAACAAGGAAATAAACTTGAAAATTATTTGTCATCATAAAAAT	AGCCGCGGGGAUCGCCGAGGGACACAATGTCTTGATTATACCTGTTTGTGGTTTAGCTTTGTATTTAAACAAGGAAATAAACTTGAAAATTATTTGTCATCATAAAAAT	0
1673	homo_sapiens	hsa-miR-5681a	AGAAAGGGUGGCAAUACCUCUU	KMT5A	CTCTCGGTGGGCACAGCGCCGGGCACACCCGAGGGCCTGGCCTGGCGCGTTCACCGCTGCTGATTTCGTCTGGCACAGACCGGGTTCC	AGAAAGGGUGGCAAUACCUCUUCTCTCGGTGGGCACAGCGCCGGGCACACCCGAGGGCCTGGCCTGGCGCGTTCACCGCTGCTGATTTCGTCTGGCACAGACCGGGTTCC	0
1675	homo_sapiens	hsa-miR-548av-3p	AAAACUGCAGUUACUUUUGC	KMT5A	CCGACGCCAAGAAACGGGAGGCTCTGTACGCACAGGACCCTTCCACGGGCTGCTACATGTACTATTTTCAGTATCTGAGCAAAACCTA	AAAACUGCAGUUACUUUUGCCCGACGCCAAGAAACGGGAGGCTCTGTACGCACAGGACCCTTCCACGGGCTGCTACATGTACTATTTTCAGTATCTGAGCAAAACCTA	0
1677	homo_sapiens	hsa-miR-194-3p	CCAGUGGGGCUGCUGUUAUCUG	KMT5A	TTATCCATTTAATCCTCTCTGGCCCTCCTTCCCCTCCAGCGTGGATGCAACTAGAGAGACAAATCGCCTAGGAAGACTGATCAATCAC	CCAGUGGGGCUGCUGUUAUCUGTTATCCATTTAATCCTCTCTGGCCCTCCTTCCCCTCCAGCGTGGATGCAACTAGAGAGACAAATCGCCTAGGAAGACTGATCAATCAC	0
1678	homo_sapiens	hsa-miR-6855-3p	AGACUGACCUUCAACCCCACAG	KMT5A	TAAAGACTGGGGTAAGCCCCAGCTCCCCGGAGACCTGCTGTGCACAGTGGCATCCATTGCTATTATGAACCAACACCCTCTCTTATCA	AGACUGACCUUCAACCCCACAGTAAAGACTGGGGTAAGCCCCAGCTCCCCGGAGACCTGCTGTGCACAGTGGCATCCATTGCTATTATGAACCAACACCCTCTCTTATCA	0
1679	homo_sapiens	hsa-miR-1233-3p	UGAGCCCUGUCCUCCCGCAG	KMT5A	TGTAAATGTGAGACACAATGTCTTGATTATACCTGTTTGTGGTTTAGCTTTGTATTTAAACAAGGAAATAAACTTGAAAATTATTTGT	UGAGCCCUGUCCUCCCGCAGTGTAAATGTGAGACACAATGTCTTGATTATACCTGTTTGTGGTTTAGCTTTGTATTTAAACAAGGAAATAAACTTGAAAATTATTTGT	0
1681	homo_sapiens	hsa-miR-7856-5p	UUUUAAGGACACUGAGGGAUC	RNF44	GTGGATGATGTGGAGATGGAGAACTATGAGGTCCCATGGAGCCCCATGCTGGGAGGTGGGGTTTGGGAGACCTGCAGCCCTGGGCGCC	UUUUAAGGACACUGAGGGAUCGTGGATGATGTGGAGATGGAGAACTATGAGGTCCCATGGAGCCCCATGCTGGGAGGTGGGGTTTGGGAGACCTGCAGCCCTGGGCGCC	0
1683	homo_sapiens	hsa-miR-933	UGUGCGCAGGGAGACCUCUCCC	RNF44	ACAGCAATGGGGCCCACCATCAGCCTGGACCTGGACGTGGATGATGTGGAGATGGAGAACTATGAGGTCCCATGGAGCCCCATGCTGG	UGUGCGCAGGGAGACCUCUCCCACAGCAATGGGGCCCACCATCAGCCTGGACCTGGACGTGGATGATGTGGAGATGGAGAACTATGAGGTCCCATGGAGCCCCATGCTGG	0
1685	homo_sapiens	hsa-miR-493-5p	UUGUACAUGGUAGGCUUUCAUU	RNF44	CGCTGCCGCCGCGGACAGTTCTTAAAGGGCCAGCCGCCGGCTGCCGCGCAGACCCAGCTGCGTCCTGCGCCGCCTCCCGCTCCCTGAG	UUGUACAUGGUAGGCUUUCAUUCGCTGCCGCCGCGGACAGTTCTTAAAGGGCCAGCCGCCGGCTGCCGCGCAGACCCAGCTGCGTCCTGCGCCGCCTCCCGCTCCCTGAG	0
1686	homo_sapiens	hsa-miR-3059-3p	CCUCUAGGGAAGAGAAGGUUGG	RNF44	AACCCCATCCCCTGTGCCCCTGGCCCTGTGAGCCAGTCTGAGAGGCAGAGGCAGCAAGGCCTAGATTTCACCTAGCTTGCTTCATTTC	CCUCUAGGGAAGAGAAGGUUGGAACCCCATCCCCTGTGCCCCTGGCCCTGTGAGCCAGTCTGAGAGGCAGAGGCAGCAAGGCCTAGATTTCACCTAGCTTGCTTCATTTC	0
1688	homo_sapiens	hsa-miR-11181-5p	GUCUGACCAACCUCCUCCCGC	EGFL7	CGGATCCGGCGGTGAGTGCGGAGCGAGCGGGGCGCGCCGGGGTCGGGGTCCGGTCGCCGCCCGGGCTGGGTCGAGGGCGGGACCCGCG	GUCUGACCAACCUCCUCCCGCCGGATCCGGCGGTGAGTGCGGAGCGAGCGGGGCGCGCCGGGGTCGGGGTCCGGTCGCCGCCCGGGCTGGGTCGAGGGCGGGACCCGCG	0
1689	homo_sapiens	hsa-miR-526a-5p	CUCUAGAGGGAAGCACUUUCUG	EGFL7	GGCCCTGCACGGCTGCAAGGGAGGCTCCTGTGGACAGGCCAGGCAGGTGGGCCTCAGGAGGTGCCTCCAGGCGGCCAGTGGGCCTGAG	CUCUAGAGGGAAGCACUUUCUGGGCCCTGCACGGCTGCAAGGGAGGCTCCTGTGGACAGGCCAGGCAGGTGGGCCTCAGGAGGTGCCTCCAGGCGGCCAGTGGGCCTGAG	0
1690	homo_sapiens	hsa-miR-7158-3p	CUGAACUAGAGAUUGGGCCCA	EGFL7	CGGGGACCCTGTCTCCGAGTCGTTCGTGCAGCGTGTGTACCAGCCCTTCCTCACCACCTGCGACGGGCACCGGGCCTGCAGCACCTAC	CUGAACUAGAGAUUGGGCCCACGGGGACCCTGTCTCCGAGTCGTTCGTGCAGCGTGTGTACCAGCCCTTCCTCACCACCTGCGACGGGCACCGGGCCTGCAGCACCTAC	0
1692	homo_sapiens	hsa-miR-30d-5p	UGUAAACAUCCCCGACUGGAAG	EGFL7	GGAGCAGAGAGGGCGGGGGCCGGCCCAGGGTCACTGCCCTTCTGCACCCACAGAAGCTGCAGCTGGTGCTGGCCCCACTGCACAGCCT	UGUAAACAUCCCCGACUGGAAGGGAGCAGAGAGGGCGGGGGCCGGCCCAGGGTCACTGCCCTTCTGCACCCACAGAAGCTGCAGCTGGTGCTGGCCCCACTGCACAGCCT	0
1693	homo_sapiens	hsa-miR-4436a	GCAGGACAGGCAGAAGUGGAU	EGFL7	CGGTGAGTGCGGAGCGAGCGGGGCGCGCCGGGGTCGGGGTCCGGTCGCCGCCCGGGCTGGGTCGAGGGCGGGACCCGCGGAGCCCCCG	GCAGGACAGGCAGAAGUGGAUCGGTGAGTGCGGAGCGAGCGGGGCGCGCCGGGGTCGGGGTCCGGTCGCCGCCCGGGCTGGGTCGAGGGCGGGACCCGCGGAGCCCCCG	0
1694	homo_sapiens	hsa-miR-1973	ACCGUGCAAAGGUAGCAUA	EGFL7	CTGGGACCCATGGCACAGGCCAGGCAGCCCGGAGGCTGGGTGGGGCCTCAGTGGGGGCTGCTGCCTGACCCCCAGCACAATAAAAATG	ACCGUGCAAAGGUAGCAUACTGGGACCCATGGCACAGGCCAGGCAGCCCGGAGGCTGGGTGGGGCCTCAGTGGGGGCTGCTGCCTGACCCCCAGCACAATAAAAATG	0
1695	homo_sapiens	hsa-miR-6794-5p	CAGGGGGACUGGGGGUGAGC	PREX2	TCAGGTATGTAACAATCCAACTGAAAAATAATGAGTGTCTATATTTTGATAGAAATGTATTAATAGGACTTTTGATGCTATTTATCAT	CAGGGGGACUGGGGGUGAGCTCAGGTATGTAACAATCCAACTGAAAAATAATGAGTGTCTATATTTTGATAGAAATGTATTAATAGGACTTTTGATGCTATTTATCAT	0
1697	homo_sapiens	hsa-miR-1224-5p	GUGAGGACUCGGGAGGUGG	PREX2	GAGTATTTTTTTAAGCAATTGCATGACATCTTTGAATTGTGTTGGAATCCTTGTGACAGCAGTTTATATTTTAGGATATGATATTTTA	GUGAGGACUCGGGAGGUGGGAGTATTTTTTTAAGCAATTGCATGACATCTTTGAATTGTGTTGGAATCCTTGTGACAGCAGTTTATATTTTAGGATATGATATTTTA	0
1698	homo_sapiens	hsa-miR-183-5p	UAUGGCACUGGUAGAAUUCACU	PREX2	ACTCCCAGGAGTTTCCTCTGCAGAGCCCCGCGCCCCCCGCGCCGGGATTTCAGCCCGATCCCCTCCTCTCCCTGCGCCCAGCCTCTCC	UAUGGCACUGGUAGAAUUCACUACTCCCAGGAGTTTCCTCTGCAGAGCCCCGCGCCCCCCGCGCCGGGATTTCAGCCCGATCCCCTCCTCTCCCTGCGCCCAGCCTCTCC	0
1700	homo_sapiens	hsa-miR-3085-3p	UCUGGCUGCUAUGGCCCCCUC	LMBRD2	GGTCGGCCCACGGGGTAGGCGGGGAGGCGGAAGCGGGCGGCGCTACGGCTGACTGGGAAATGTCAGCCGCTGGACTGTAGACGGATTT	UCUGGCUGCUAUGGCCCCCUCGGTCGGCCCACGGGGTAGGCGGGGAGGCGGAAGCGGGCGGCGCTACGGCTGACTGGGAAATGTCAGCCGCTGGACTGTAGACGGATTT	0
1701	homo_sapiens	hsa-miR-520f-3p	AAGUGCUUCCUUUUAGAGGGUU	LMBRD2	TCTTTTCTAGGAATGGAAAGAACGTTATGGACACAATAGAGAAGATTCCACTAGGAACAGAAATATTCATACTGACCCCAAAGAGTCA	AAGUGCUUCCUUUUAGAGGGUUTCTTTTCTAGGAATGGAAAGAACGTTATGGACACAATAGAGAAGATTCCACTAGGAACAGAAATATTCATACTGACCCCAAAGAGTCA	0
1704	homo_sapiens	hsa-miR-1205	UCUGCAGGGUUUGCUUUGAG	ADAMTSL4	CCCCGCCCAGCCCCTAGCCCCACTCCCTGCCTCCTGAAATGGTTCCCACCCAGAACTAATTTATTTTTTATTAAAGATGGTCATGACA	UCUGCAGGGUUUGCUUUGAGCCCCGCCCAGCCCCTAGCCCCACTCCCTGCCTCCTGAAATGGTTCCCACCCAGAACTAATTTATTTTTTATTAAAGATGGTCATGACA	0
1706	homo_sapiens	hsa-let-7d-5p	AGAGGUAGUAGGUUGCAUAGUU	ADAMTSL4	GCCCAGCCCCTAGCCCCACTCCCTGCCTCCTGAAATGGTTCCCACCCAGAACTAATTTATTTTTTATTAAAGATGGTCATGACAAATG	AGAGGUAGUAGGUUGCAUAGUUGCCCAGCCCCTAGCCCCACTCCCTGCCTCCTGAAATGGTTCCCACCCAGAACTAATTTATTTTTTATTAAAGATGGTCATGACAAATG	0
1708	homo_sapiens	hsa-miR-3936	UAAGGGGUGUAUGGCAGAUGCA	ADAMTSL4	CCACCTACTCAGGAGGCTGAGGAAGGAGAGCCTGTGAGTTTGAGGCTGCAATGAGCTTTGGTGGCACCACTGCCCTCCAGCCTGGATG	UAAGGGGUGUAUGGCAGAUGCACCACCTACTCAGGAGGCTGAGGAAGGAGAGCCTGTGAGTTTGAGGCTGCAATGAGCTTTGGTGGCACCACTGCCCTCCAGCCTGGATG	0
1710	homo_sapiens	hsa-miR-450a-1-3p	AUUGGGAACAUUUUGCAUGUAU	RILPL2	AATTCTAATAATAGCTAATACTGATTACTGAAGGCTATGTGCAAGGCACTGTTCCAAGTGTTGTTTTTTTTTTTTTTGTATTAACTCA	AUUGGGAACAUUUUGCAUGUAUAATTCTAATAATAGCTAATACTGATTACTGAAGGCTATGTGCAAGGCACTGTTCCAAGTGTTGTTTTTTTTTTTTTTGTATTAACTCA	0
1712	homo_sapiens	hsa-miR-4659b-3p	UUUCUUCUUAGACAUGGCAGCU	RPH3A	GAGAACCAGACAGTTTCACCAAGATCGTTGTACACTGAGACCCAGAGAGGGCAAGGAACCTGCCCAAGGTCACAGTGAAACAAATGCC	UUUCUUCUUAGACAUGGCAGCUGAGAACCAGACAGTTTCACCAAGATCGTTGTACACTGAGACCCAGAGAGGGCAAGGAACCTGCCCAAGGTCACAGTGAAACAAATGCC	0
1713	homo_sapiens	hsa-miR-488-5p	CCCAGAUAAUGGCACUCUCAA	RPH3A	TGTGGGCTGTCTTTCACATTTCCTTTGAATGAAGATTTAGTTAACAAAGAACACACAGGTCAGGGACAAGTTTGGTTTCTAAGAGTAA	CCCAGAUAAUGGCACUCUCAATGTGGGCTGTCTTTCACATTTCCTTTGAATGAAGATTTAGTTAACAAAGAACACACAGGTCAGGGACAAGTTTGGTTTCTAAGAGTAA	0
1715	homo_sapiens	hsa-miR-4786-3p	UGAAGCCAGCUCUGGUCUGGGC	RPH3A	CCCGACAAATGTAACCACCTCCCTGCCTAGAATACACACACGTCCTCCGGTGCATGCACAACCACCCAGCATCTTTCTTTGTGATGAT	UGAAGCCAGCUCUGGUCUGGGCCCCGACAAATGTAACCACCTCCCTGCCTAGAATACACACACGTCCTCCGGTGCATGCACAACCACCCAGCATCTTTCTTTGTGATGAT	0
1716	homo_sapiens	hsa-miR-518d-5p	CUCUAGAGGGAAGCACUUUCUG	RPH3A	GTGGGTTCTGCTGACTCTGTTTTGTCATTTGAGACACGAATTCACCTAATTCCCTCGATGCCCTTTCTCTACTCAATTCATGCTCTTC	CUCUAGAGGGAAGCACUUUCUGGTGGGTTCTGCTGACTCTGTTTTGTCATTTGAGACACGAATTCACCTAATTCCCTCGATGCCCTTTCTCTACTCAATTCATGCTCTTC	0
1717	homo_sapiens	hsa-miR-6746-3p	CAGCCGCCGCCUGUCUCCACAG	RPH3A	TACGTTGCCATGCCTCCCATGAGCATGGCTCATCTGAGTGTGTTGGCTGTGTTTCATCCACAGAACGTCTGCACCAAGTGCGGAGTGG	CAGCCGCCGCCUGUCUCCACAGTACGTTGCCATGCCTCCCATGAGCATGGCTCATCTGAGTGTGTTGGCTGTGTTTCATCCACAGAACGTCTGCACCAAGTGCGGAGTGG	0
1719	homo_sapiens	hsa-miR-4733-5p	AAUCCCAAUGCUAGACCCGGUG	RPH3A	TTGGCAAGAATTTGGCTCACCCATTCCCCCTGCAAGCCTCCAGCGTCGCGGTAAGTGATATTCTCCCGGGTTGTGCAGATGGGCTAGG	AAUCCCAAUGCUAGACCCGGUGTTGGCAAGAATTTGGCTCACCCATTCCCCCTGCAAGCCTCCAGCGTCGCGGTAAGTGATATTCTCCCGGGTTGTGCAGATGGGCTAGG	0
1720	homo_sapiens	hsa-miR-9898	UACUUACCUGUCCCCUACCCCA	RPH3A	TAACCACCTCCCTGCCTAGAATACACACACGTCCTCCGGTGCATGCACAACCACCCAGCATCTTTCTTTGTGATGATGTAGCCAAAAA	UACUUACCUGUCCCCUACCCCATAACCACCTCCCTGCCTAGAATACACACACGTCCTCCGGTGCATGCACAACCACCCAGCATCTTTCTTTGTGATGATGTAGCCAAAAA	0
1722	homo_sapiens	hsa-miR-4503	UUUAAGCAGGAAAUAGAAUUUA	RPH3A	CCACTGACTCACTGGCTGGTCCGAGTTTTCTCCGCTTCTGGCAGTGGTATTTCTTTTTGTCTTGGTCCTGCATGATTTAGGGGTAGTT	UUUAAGCAGGAAAUAGAAUUUACCACTGACTCACTGGCTGGTCCGAGTTTTCTCCGCTTCTGGCAGTGGTATTTCTTTTTGTCTTGGTCCTGCATGATTTAGGGGTAGTT	0
1723	homo_sapiens	hsa-miR-500a-3p	AUGCACCUGGGCAAGGAUUCUG	RPH3A	TCCCATGAGCATGGCTCATCTGAGTGTGTTGGCTGTGTTTCATCCACAGAACGTCTGCACCAAGTGCGGAGTGGAGACCAACAACCGC	AUGCACCUGGGCAAGGAUUCUGTCCCATGAGCATGGCTCATCTGAGTGTGTTGGCTGTGTTTCATCCACAGAACGTCTGCACCAAGTGCGGAGTGGAGACCAACAACCGC	0
1724	homo_sapiens	hsa-miR-6076	AGCAUGACAGAGGAGAGGUGG	RPH3A	TCTTCCTCTTTACATCCACCAAGAGAAAGTGGGGGGCTACGTTGCCATGCCTCCCATGAGCATGGCTCATCTGAGTGTGTTGGCTGTG	AGCAUGACAGAGGAGAGGUGGTCTTCCTCTTTACATCCACCAAGAGAAAGTGGGGGGCTACGTTGCCATGCCTCCCATGAGCATGGCTCATCTGAGTGTGTTGGCTGTG	0
1726	homo_sapiens	hsa-miR-6735-3p	AGGCCUGUGGCUCCUCCCUCAG	RPH3A	CTTAGGCTATCAGATTGTGGCAGGCAGATGATGTTTTCCACATGTTGGTGGCCATATTGTTTCTTTGTTCTGTAAATATTGGTAGCTC	AGGCCUGUGGCUCCUCCCUCAGCTTAGGCTATCAGATTGTGGCAGGCAGATGATGTTTTCCACATGTTGGTGGCCATATTGTTTCTTTGTTCTGTAAATATTGGTAGCTC	0
1727	homo_sapiens	hsa-miR-370-3p	GCCUGCUGGGGUGGAACCUGGU	RPH3A	AACAGCGTATGACTCAAAGAAGGTGAAGACTATCAACCTGACACTGTGGGGTATGCTGGTGGTCCCCAGTCCTACAAGGTCCTTATTT	GCCUGCUGGGGUGGAACCUGGUAACAGCGTATGACTCAAAGAAGGTGAAGACTATCAACCTGACACTGTGGGGTATGCTGGTGGTCCCCAGTCCTACAAGGTCCTTATTT	0
1728	homo_sapiens	hsa-miR-2278	GAGAGCAGUGUGUGUUGCCUGG	RPH3A	ACTTTCAGAATGGCGTCCAGTAAATCAATCCTGGGTATGATGCCATGCCGGGCTGTTCTTACAGATGCTATGGGAATTGTGTGGCTCC	GAGAGCAGUGUGUGUUGCCUGGACTTTCAGAATGGCGTCCAGTAAATCAATCCTGGGTATGATGCCATGCCGGGCTGTTCTTACAGATGCTATGGGAATTGTGTGGCTCC	0
1729	homo_sapiens	hsa-miR-135b-3p	AUGUAGGGCUAAAAGCCAUGGG	RPH3A	ATGGGCACTCATGAAGGTAAGAGCAACAGCGCTTGGCTGCCACATCTTCAATCCCTGTCTCTCCTCCCCAAGGTGTGGAAGCGTTCTG	AUGUAGGGCUAAAAGCCAUGGGATGGGCACTCATGAAGGTAAGAGCAACAGCGCTTGGCTGCCACATCTTCAATCCCTGTCTCTCCTCCCCAAGGTGTGGAAGCGTTCTG	0
1730	homo_sapiens	hsa-miR-3196	CGGGGCGGCAGGGGCCUC	RPH3A	TTGTCTCTGCTTCCAGACGCCTGGTGGACCGCCTAGAAAACATGAGGAAGAACGTGGCTGGAGATGGGGTGAACCGCTGCATACTGTG	CGGGGCGGCAGGGGCCUCTTGTCTCTGCTTCCAGACGCCTGGTGGACCGCCTAGAAAACATGAGGAAGAACGTGGCTGGAGATGGGGTGAACCGCTGCATACTGTG	0
1731	homo_sapiens	hsa-miR-6785-3p	ACAUCGCCCCACCUUCCCCAG	RPH3A	GCCGTTTCGACCAGCTGGGATCTCTGGTGCGCCCAACCTCCCCTCCCGGCCTCCCACCTTTCTTTCTCCAGGCACCGCACACATAAAT	ACAUCGCCCCACCUUCCCCAGGCCGTTTCGACCAGCTGGGATCTCTGGTGCGCCCAACCTCCCCTCCCGGCCTCCCACCTTTCTTTCTCCAGGCACCGCACACATAAAT	0
1732	homo_sapiens	hsa-miR-1180-5p	GGACCCACCCGGCCGGGAAUA	RPH3A	ACCTCCCTGCCTAGAATACACACACGTCCTCCGGTGCATGCACAACCACCCAGCATCTTTCTTTGTGATGATGTAGCCAAAAATAAAG	GGACCCACCCGGCCGGGAAUAACCTCCCTGCCTAGAATACACACACGTCCTCCGGTGCATGCACAACCACCCAGCATCTTTCTTTGTGATGATGTAGCCAAAAATAAAG	0
1734	homo_sapiens	hsa-miR-488-5p	CCCAGAUAAUGGCACUCUCAA	RPH3A	CTGTTTCCACATTTAAGGGCAGAGCTGGGTGAAGGGTGGTGTTAGTGCTCGAGGGTCACGCGCGGGTGGCTTTGCCGCGGTGGTGGCA	CCCAGAUAAUGGCACUCUCAACTGTTTCCACATTTAAGGGCAGAGCTGGGTGAAGGGTGGTGTTAGTGCTCGAGGGTCACGCGCGGGTGGCTTTGCCGCGGTGGTGGCA	0
1737	homo_sapiens	hsa-miR-95-3p	UUCAACGGGUAUUUAUUGAGCA	RPH3A	CCTTTGATGGGTGTGTATGGCAAAGGTGACAAGTGATTTTATTTTGATTTTTAAAAACAGACCTGCTAGAACATCTGCCACACTAGGT	UUCAACGGGUAUUUAUUGAGCACCTTTGATGGGTGTGTATGGCAAAGGTGACAAGTGATTTTATTTTGATTTTTAAAAACAGACCTGCTAGAACATCTGCCACACTAGGT	0
1738	homo_sapiens	hsa-miR-4537	UGAGCCGAGCUGAGCUUAGCUG	ZPBP	TGCATGCACCTGTGAGCTAATGCTCCTCTCCTCTTTCAGGACCTCCTGCAGAGCCCCTGTCCATCTCCTTGTGCCTAAGCTACCACTC	UGAGCCGAGCUGAGCUUAGCUGTGCATGCACCTGTGAGCTAATGCTCCTCTCCTCTTTCAGGACCTCCTGCAGAGCCCCTGTCCATCTCCTTGTGCCTAAGCTACCACTC	0
1740	homo_sapiens	hsa-miR-8083	CAGGACUUGACGGCUGCAACU	ZPBP	GCCTAACGACCTTCCGCGCGGACGGTGGGCAGGCGACGGCGGCGTGTGGATGGAGGCCTTCGCCCTTGGCCCAGCGCGGCGGGGCAGG	CAGGACUUGACGGCUGCAACUGCCTAACGACCTTCCGCGCGGACGGTGGGCAGGCGACGGCGGCGTGTGGATGGAGGCCTTCGCCCTTGGCCCAGCGCGGCGGGGCAGG	0
1741	homo_sapiens	hsa-miR-1287-5p	UGCUGGAUCAGUGGUUCGAGUC	ZPBP	TATATAGAAACACAAAATAATTTTTAAAGCTTCCAAACAATGAAGCTTTGAGTACAAGAGGTCTGTAGTTTCATTAAGTTAATTTGTT	UGCUGGAUCAGUGGUUCGAGUCTATATAGAAACACAAAATAATTTTTAAAGCTTCCAAACAATGAAGCTTTGAGTACAAGAGGTCTGTAGTTTCATTAAGTTAATTTGTT	0
1744	homo_sapiens	hsa-miR-98-5p	UGAGGUAGUAAGUUGUAUUGUU	COMMD10	GACAGAATCAGGTCTTGAATAAAATAATTGTAATGAGTGCTAAATGGGCACCATTATTCGAATCAGATACCTTTTATATTCTCTTTCC	UGAGGUAGUAAGUUGUAUUGUUGACAGAATCAGGTCTTGAATAAAATAATTGTAATGAGTGCTAAATGGGCACCATTATTCGAATCAGATACCTTTTATATTCTCTTTCC	0
1746	homo_sapiens	hsa-miR-484	UCAGGCUCAGUCCCCUCCCGAU	COMMD10	ATACATTGCCAGGTTGTGTTTTCTGAAGGATTCAGTGACTTGCTTTCTGTAAATTATATGGCTTATCACTTCTTAGACAAATAACAAC	UCAGGCUCAGUCCCCUCCCGAUATACATTGCCAGGTTGTGTTTTCTGAAGGATTCAGTGACTTGCTTTCTGTAAATTATATGGCTTATCACTTCTTAGACAAATAACAAC	0
1747	homo_sapiens	hsa-miR-3924	AUAUGUAUAUGUGACUGCUACU	COMMD10	CTTGCCTGTCCTGCTTAGTTTTTACTTGCTGGATGATACCATAATGTATCAAGGAGCGTCCATGGATACAAGATAAGATGTGTACCTT	AUAUGUAUAUGUGACUGCUACUCTTGCCTGTCCTGCTTAGTTTTTACTTGCTGGATGATACCATAATGTATCAAGGAGCGTCCATGGATACAAGATAAGATGTGTACCTT	0
1748	homo_sapiens	hsa-miR-2909	GUUAGGGCCAACAUCUCUUGG	COMMD10	AAGGCATGGAATCCTTCATTAAGTGGGGAAGAACCAACAGAATTTGTTCCACATATTCCTCTGACACATCCCCAAAAGCATGACTTCT	GUUAGGGCCAACAUCUCUUGGAAGGCATGGAATCCTTCATTAAGTGGGGAAGAACCAACAGAATTTGTTCCACATATTCCTCTGACACATCCCCAAAAGCATGACTTCT	0
1749	homo_sapiens	hsa-miR-6733-5p	UGGGAAAGACAAACUCAGAGUU	COMMD10	ACAGAGGCATGATCATGGCTCACTGCAGCCTCAACTTCCCAGGACCAAGAGATACTCCCGCCTCAGTCTCCCAAGTAGCTGGGACCAC	UGGGAAAGACAAACUCAGAGUUACAGAGGCATGATCATGGCTCACTGCAGCCTCAACTTCCCAGGACCAAGAGATACTCCCGCCTCAGTCTCCCAAGTAGCTGGGACCAC	0
1750	homo_sapiens	hsa-miR-381-3p	UAUACAAGGGCAAGCUCUCUGU	COMMD10	TTGTAATGAGTGCTAAATGGGCACCATTATTCGAATCAGATACCTTTTATATTCTCTTTCCATAAATACGTTGATTTCTGTCAATAAA	UAUACAAGGGCAAGCUCUCUGUTTGTAATGAGTGCTAAATGGGCACCATTATTCGAATCAGATACCTTTTATATTCTCTTTCCATAAATACGTTGATTTCTGTCAATAAA	0
1751	homo_sapiens	hsa-miR-4753-5p	CAAGGCCAAAGGAAGAGAACAG	DYNC1I1	GTGCTCCGGGGAGCTGTCAGTGTCAGGCTCTGGGAGAGAGGAAGTGATCGCTCCCGGAGGAGCGCGAGCCGAGCGGCCGGCGCAGCGT	CAAGGCCAAAGGAAGAGAACAGGTGCTCCGGGGAGCTGTCAGTGTCAGGCTCTGGGAGAGAGGAAGTGATCGCTCCCGGAGGAGCGCGAGCCGAGCGGCCGGCGCAGCGT	0
1752	homo_sapiens	hsa-miR-6800-5p	GUAGGUGACAGUCAGGGGCGG	DYNC1I1	GCTCTTCACCAGTGCAGCCGCTGCATTTTTTAACATGGGATACCTGTTATTTTCATTATTTAGTCCCAACCCCTATGTCTCCCTCCTC	GUAGGUGACAGUCAGGGGCGGGCTCTTCACCAGTGCAGCCGCTGCATTTTTTAACATGGGATACCTGTTATTTTCATTATTTAGTCCCAACCCCTATGTCTCCCTCCTC	0
1753	homo_sapiens	hsa-miR-655-3p	AUAAUACAUGGUUAACCUCUUU	DYNC1I1	AGCAATTTTATTTTTATTTTTTTGAGGAACTGCCAAACTATTTTCCATAGAGACTGCAACATTTTGCATTCTTGCTAACAGTGTGCAA	AUAAUACAUGGUUAACCUCUUUAGCAATTTTATTTTTATTTTTTTGAGGAACTGCCAAACTATTTTCCATAGAGACTGCAACATTTTGCATTCTTGCTAACAGTGTGCAA	0
1754	homo_sapiens	hsa-miR-3691-3p	ACCAAGUCUGCGUCAUCCUCUC	DYNC1I1	TATCCAAAGCTTTGTTATTAGGTGCCTACATATTGAGGATTTCATGTGTTTGCGATGAACTGACCCTTTTATCAATATGAAATGTTGC	ACCAAGUCUGCGUCAUCCUCUCTATCCAAAGCTTTGTTATTAGGTGCCTACATATTGAGGATTTCATGTGTTTGCGATGAACTGACCCTTTTATCAATATGAAATGTTGC	0
1755	homo_sapiens	hsa-miR-4679	UCUGUGAUAGAGAUUCUUUGCU	DYNC1I1	GGGTACTTTAACAATATTTCAAATATCATTGACCACTAATACTTCTCACTGAAGCTAACACAGTCTGACAAAAGTCTATGGTTCCTAA	UCUGUGAUAGAGAUUCUUUGCUGGGTACTTTAACAATATTTCAAATATCATTGACCACTAATACTTCTCACTGAAGCTAACACAGTCTGACAAAAGTCTATGGTTCCTAA	0
1756	homo_sapiens	hsa-miR-489-5p	GGUCGUAUGUGUGACGCCAUUU	DYNC1I1	GGGTACTTTAACAATATTTCAAATATCATTGACCACTAATACTTCTCACTGAAGCTAACACAGTCTGACAAAAGTCTATGGTTCCTAA	GGUCGUAUGUGUGACGCCAUUUGGGTACTTTAACAATATTTCAAATATCATTGACCACTAATACTTCTCACTGAAGCTAACACAGTCTGACAAAAGTCTATGGTTCCTAA	0
1757	homo_sapiens	hsa-miR-4797-5p	GACAGAGUGCCACUUACUGAA	DYNC1I1	GAGACAGCACATCCTGCCCGCGCCGGCCCCGCCACCTTCGGGAGCCGCCTGCACCAACGCTGCCGCCGCCCAGGAGCCGCCGCCGGCT	GACAGAGUGCCACUUACUGAAGAGACAGCACATCCTGCCCGCGCCGGCCCCGCCACCTTCGGGAGCCGCCTGCACCAACGCTGCCGCCGCCCAGGAGCCGCCGCCGGCT	0
1758	homo_sapiens	hsa-miR-4772-3p	CCUGCAACUUUGCCUGAUCAGA	DYNC1I1	CCCTTTTGTTAATTCTCTGTGTTCTTTTTCCTTTGTGCTGCACAATTAGGACCCTGCAGTGGGACACAGACCCCTCAGTGCTCCAGCT	CCUGCAACUUUGCCUGAUCAGACCCTTTTGTTAATTCTCTGTGTTCTTTTTCCTTTGTGCTGCACAATTAGGACCCTGCAGTGGGACACAGACCCCTCAGTGCTCCAGCT	0
1760	homo_sapiens	hsa-miR-4434	AGGAGAAGUAAAGUAGAA	DYNC1I1	GGGACTTACTCGGGCCAGATTGTCCTCTGGGACAATCGCAGTCATCGAAGGACTCCAGTGCAGCGGACACCCTTATCAGCTGCTGCAC	AGGAGAAGUAAAGUAGAAGGGACTTACTCGGGCCAGATTGTCCTCTGGGACAATCGCAGTCATCGAAGGACTCCAGTGCAGCGGACACCCTTATCAGCTGCTGCAC	0
1761	homo_sapiens	hsa-miR-4712-3p	AAUGAGAGACCUGUACUGUAU	DYNC1I1	ACGGGTCACCAATCCAGGAGGGTTATGCATGAGACACTTGGCTTCCACCCACCTATGGAATTTAATTTATGCCTGGTTGGTTTGATTT	AAUGAGAGACCUGUACUGUAUACGGGTCACCAATCCAGGAGGGTTATGCATGAGACACTTGGCTTCCACCCACCTATGGAATTTAATTTATGCCTGGTTGGTTTGATTT	0
1762	homo_sapiens	hsa-miR-7973	UGUGACCCUAGAAUAAUUAC	DYNC1I1	CTGATTTTCTGCCTACCTTTTTTTTCTTTTTGTGGACACAGGGTCTTGCTATGTTGCCAGGCTGGTCTCAAAATTCCTGGACTCAAGC	UGUGACCCUAGAAUAAUUACCTGATTTTCTGCCTACCTTTTTTTTCTTTTTGTGGACACAGGGTCTTGCTATGTTGCCAGGCTGGTCTCAAAATTCCTGGACTCAAGC	0
1763	homo_sapiens	hsa-miR-5703	AGGAGAAGUCGGGAAGGU	CCDC181	CCGAGTTTTTCCCGGGAAGAGGCTCTCAAGACTAGCCAGTGCAGGAGGAGGAGTCGAACTCTGGATAGCCTGTTTATAAAGCCCTAAC	AGGAGAAGUCGGGAAGGUCCGAGTTTTTCCCGGGAAGAGGCTCTCAAGACTAGCCAGTGCAGGAGGAGGAGTCGAACTCTGGATAGCCTGTTTATAAAGCCCTAAC	0
1764	homo_sapiens	hsa-miR-383-3p	ACAGCACUGCCUGGUCAGA	CCDC181	CTTATGTCTGATTAATCCCCCAATATAAACTTCAATTAATTGAGCAGCTCTGCAAAATATATGAATAAAACACCACATATTAAGATAT	ACAGCACUGCCUGGUCAGACTTATGTCTGATTAATCCCCCAATATAAACTTCAATTAATTGAGCAGCTCTGCAAAATATATGAATAAAACACCACATATTAAGATAT	0
1766	homo_sapiens	hsa-miR-548av-3p	AAAACUGCAGUUACUUUUGC	CCDC181	TTTTGGATATGATTTCTTAGGGTCTGTGTACTTTGGTTGTATTCTAAATTATGGAAATGGTATTTATCTTTTATTGACAGTGAATTTG	AAAACUGCAGUUACUUUUGCTTTTGGATATGATTTCTTAGGGTCTGTGTACTTTGGTTGTATTCTAAATTATGGAAATGGTATTTATCTTTTATTGACAGTGAATTTG	0
1767	homo_sapiens	hsa-miR-488-3p	UUGAAAGGCUAUUUCUUGGUC	CCDC181	GCTGTCAGAGAGAGAACTAGACAGCTCCGACTAGAAGCTAAGCGTTCTAAACAGTTACAGCACCACCTATATATGTCAGAAGCCAAAC	UUGAAAGGCUAUUUCUUGGUCGCTGTCAGAGAGAGAACTAGACAGCTCCGACTAGAAGCTAAGCGTTCTAAACAGTTACAGCACCACCTATATATGTCAGAAGCCAAAC	0
1769	homo_sapiens	hsa-miR-128-3p	UCACAGUGAACCGGUCUCUUU	CCDC181	CATATCTCACCAGTGACTTCAACATACTGTCTTTCCCCTCGACAGAAAGAACTACAAAAACAACTAGAAGAAAAGAGAGAAAAACTGA	UCACAGUGAACCGGUCUCUUUCATATCTCACCAGTGACTTCAACATACTGTCTTTCCCCTCGACAGAAAGAACTACAAAAACAACTAGAAGAAAAGAGAGAAAAACTGA	0
1771	homo_sapiens	hsa-miR-6781-3p	UGCCUCUUUUCCACGGCCUCAG	CCT2	TATGTTTATAGGTGGTGAAATTGCCTCTACCTTTGATCACCCAGAACTGGTGAAGCTTGGAAGTTGCAAACTTATCGAGGAAGTCATG	UGCCUCUUUUCCACGGCCUCAGTATGTTTATAGGTGGTGAAATTGCCTCTACCTTTGATCACCCAGAACTGGTGAAGCTTGGAAGTTGCAAACTTATCGAGGAAGTCATG	0
1772	homo_sapiens	hsa-miR-6737-3p	UCUGUGCUUCACCCCUACCCAG	CCT2	TTTATTTGCCGTGTCATTTTCCATACAAATCAGTTGATTTAAAAAAGTTCATTTCTCATACTGTGCATTAAAATAAAAATTTGAACAA	UCUGUGCUUCACCCCUACCCAGTTTATTTGCCGTGTCATTTTCCATACAAATCAGTTGATTTAAAAAAGTTCATTTCTCATACTGTGCATTAAAATAAAAATTTGAACAA	0
1773	homo_sapiens	hsa-miR-4511	GAAGAACUGUUGCAUUUGCCCU	CCT2	GTTGTGAGCATAATGTTTTCATGTATTTTATTTACAGGCAATTAATTTATAATTATCCTGAACAGCTCTTTGGTGCTGCTGGTGTCAT	GAAGAACUGUUGCAUUUGCCCUGTTGTGAGCATAATGTTTTCATGTATTTTATTTACAGGCAATTAATTTATAATTATCCTGAACAGCTCTTTGGTGCTGCTGGTGTCAT	0
1775	homo_sapiens	hsa-miR-20a-3p	ACUGCAUUAUGAGCACUUAAAG	CCT2	AAGTTTGGATATTTAGCTGACCTTCGCTTTAACATAGGTCTAATTTATTTGCCGTGTCATTTTCCATACAAATCAGTTGATTTAAAAA	ACUGCAUUAUGAGCACUUAAAGAAGTTTGGATATTTAGCTGACCTTCGCTTTAACATAGGTCTAATTTATTTGCCGTGTCATTTTCCATACAAATCAGTTGATTTAAAAA	0
1776	homo_sapiens	hsa-miR-552-3p	AACAGGUGACUGGUUAGACAA	CCT2	CCAAAGGCATGGTAAGAAAAATAGAAAAGTTTTATATTTTAATATTGTTTTAGAGCGCTTGGTGGAAATATAATAACAAGCGTATTAA	AACAGGUGACUGGUUAGACAACCAAAGGCATGGTAAGAAAAATAGAAAAGTTTTATATTTTAATATTGTTTTAGAGCGCTTGGTGGAAATATAATAACAAGCGTATTAA	0
1778	homo_sapiens	hsa-miR-6131	GGCUGGUCAGAUGGGAGUG	CCT2	ATTATCAAGAAGCTAGGAGGAAGTTTGGCAGATTCCTATTTAGATGAAGGTATGTATGAATGTCAGATACAAGAAGCTTTGATTAGAT	GGCUGGUCAGAUGGGAGUGATTATCAAGAAGCTAGGAGGAAGTTTGGCAGATTCCTATTTAGATGAAGGTATGTATGAATGTCAGATACAAGAAGCTTTGATTAGAT	0
1779	homo_sapiens	hsa-miR-6508-3p	UGGGCCAUGCAUUUCUAGAACU	CCT2	CTGTTTATGTAGAAGTATGTGTACTTCATTATGTATTTTATACTCATGTAACATACTGTTTTATAAAACAGATACTATTTATCAATAC	UGGGCCAUGCAUUUCUAGAACUCTGTTTATGTAGAAGTATGTGTACTTCATTATGTATTTTATACTCATGTAACATACTGTTTTATAAAACAGATACTATTTATCAATAC	0
1780	homo_sapiens	hsa-miR-3154	CAGAAGGGGAGUUGGGAGCAGA	CCT2	TAATAATACTGTTTGTTAACATTTTTGAAATAACTTTATAAATAGGCTGTGTTGACCAATCGTACTGTCAATTGATGTCCACTAGTTG	CAGAAGGGGAGUUGGGAGCAGATAATAATACTGTTTGTTAACATTTTTGAAATAACTTTATAAATAGGCTGTGTTGACCAATCGTACTGTCAATTGATGTCCACTAGTTG	0
1781	homo_sapiens	hsa-miR-146b-3p	GCCCUGUGGACUCAGUUCUGGU	CCT2	CTTTCATAACATGCTTAATGCAAGAAATCTATAGGACACTGAAAAGCATACACAAAGATCATCTTGCTGCCTCACCCCACTCCAACAG	GCCCUGUGGACUCAGUUCUGGUCTTTCATAACATGCTTAATGCAAGAAATCTATAGGACACTGAAAAGCATACACAAAGATCATCTTGCTGCCTCACCCCACTCCAACAG	0
1782	homo_sapiens	hsa-miR-4777-5p	UUCUAGAUGAGAGAUAUAUAUA	CCT2	CTAGTCCTTACTTCCTCTGTCTTTACTATTGAGGAGTGCTTAATAATTTTCTATTTATAACTTTTGTTTTATAACTTTATTAATAGGA	UUCUAGAUGAGAGAUAUAUAUACTAGTCCTTACTTCCTCTGTCTTTACTATTGAGGAGTGCTTAATAATTTTCTATTTATAACTTTTGTTTTATAACTTTATTAATAGGA	0
1783	homo_sapiens	hsa-miR-4732-3p	GCCCUGACCUGUCCUGUUCUG	CCT2	AGGTCTAATTTATTTGCCGTGTCATTTTCCATACAAATCAGTTGATTTAAAAAAGTTCATTTCTCATACTGTGCATTAAAATAAAAAT	GCCCUGACCUGUCCUGUUCUGAGGTCTAATTTATTTGCCGTGTCATTTTCCATACAAATCAGTTGATTTAAAAAAGTTCATTTCTCATACTGTGCATTAAAATAAAAAT	0
1784	homo_sapiens	hsa-miR-4446-5p	AUUUCCCUGCCAUUCCCUUGGC	SLC2A5	CTTTGTCTCCTAGCTCATGCAACAATTTTACAATGAGACTTACTATGGTAGGACCGGTGAATTCATGGAAGACTTCCCCTTGACGTTG	AUUUCCCUGCCAUUCCCUUGGCCTTTGTCTCCTAGCTCATGCAACAATTTTACAATGAGACTTACTATGGTAGGACCGGTGAATTCATGGAAGACTTCCCCTTGACGTTG	0
1785	homo_sapiens	hsa-miR-483-3p	UCACUCCUCUCCUCCCGUCUU	SLC2A5	ATTTTCTATCGTGCCTGCGATCTTAATGGGATGCAGCAGAGTCGCCACATCATTTGAGCTTATCATTATTTCCAGACTTTTGGTGGGA	UCACUCCUCUCCUCCCGUCUUATTTTCTATCGTGCCTGCGATCTTAATGGGATGCAGCAGAGTCGCCACATCATTTGAGCTTATCATTATTTCCAGACTTTTGGTGGGA	0
1786	homo_sapiens	hsa-miR-5006-3p	UUUCCCUUUCCAUCCUGGCAG	SLC2A5	TCCTCCCAGGTGTATCTTCCAACGTGGTCCCCATGTACTTAGGGGAGCTGGCCCCTAAAAACCTGCGGGGGGCTCTCGGGGTGGTGCC	UUUCCCUUUCCAUCCUGGCAGTCCTCCCAGGTGTATCTTCCAACGTGGTCCCCATGTACTTAGGGGAGCTGGCCCCTAAAAACCTGCGGGGGGCTCTCGGGGTGGTGCC	0
1787	homo_sapiens	hsa-miR-6747-3p	UCCUGCCUUCCUCUGCACCAG	SLC2A5	TTAGGGGAGCTGGCCCCTAAAAACCTGCGGGGGGCTCTCGGGGTGGTGCCCCAGCTCTTCATCACTGTTGGCATCCTTGTGGCCCAGA	UCCUGCCUUCCUCUGCACCAGTTAGGGGAGCTGGCCCCTAAAAACCTGCGGGGGGCTCTCGGGGTGGTGCCCCAGCTCTTCATCACTGTTGGCATCCTTGTGGCCCAGA	0
1788	homo_sapiens	hsa-miR-4285	GCGGCGAGUCCGACUCAU	SLC2A5	GGCCCCTAAAAACCTGCGGGGGGCTCTCGGGGTGGTGCCCCAGCTCTTCATCACTGTTGGCATCCTTGTGGCCCAGATCTTTGGTCTT	GCGGCGAGUCCGACUCAUGGCCCCTAAAAACCTGCGGGGGGCTCTCGGGGTGGTGCCCCAGCTCTTCATCACTGTTGGCATCCTTGTGGCCCAGATCTTTGGTCTT	0
1789	homo_sapiens	hsa-miR-892b	CACUGGCUCCUUUCUGGGUAGA	SLC2A5	CCCATGTACTTAGGGGAGCTGGCCCCTAAAAACCTGCGGGGGGCTCTCGGGGTGGTGCCCCAGCTCTTCATCACTGTTGGCATCCTTG	CACUGGCUCCUUUCUGGGUAGACCCATGTACTTAGGGGAGCTGGCCCCTAAAAACCTGCGGGGGGCTCTCGGGGTGGTGCCCCAGCTCTTCATCACTGTTGGCATCCTTG	0
1790	homo_sapiens	hsa-miR-548au-3p	UGGCAGUUACUUUUGCACCAG	SLC2A5	GGAGCTGGCCCCTAAAAACCTGCGGGGGGCTCTCGGGGTGGTGCCCCAGCTCTTCATCACTGTTGGCATCCTTGTGGCCCAGATCTTT	UGGCAGUUACUUUUGCACCAGGGAGCTGGCCCCTAAAAACCTGCGGGGGGCTCTCGGGGTGGTGCCCCAGCTCTTCATCACTGTTGGCATCCTTGTGGCCCAGATCTTT	0
1791	homo_sapiens	hsa-miR-4687-5p	CAGCCCUCCUCCCGCACCCAAA	SLC2A5	CTTTGGCTAAAAGGAGGTGAGCGGCACTCTGCCCTTCCAGAGCAAGCATGGAGCAACAGGATCAGAGCATGAAGGAAGGGGTGAGTGT	CAGCCCUCCUCCCGCACCCAAACTTTGGCTAAAAGGAGGTGAGCGGCACTCTGCCCTTCCAGAGCAAGCATGGAGCAACAGGATCAGAGCATGAAGGAAGGGGTGAGTGT	0
1792	homo_sapiens	hsa-miR-6755-5p	UAGGGUAGACACUGACAACGUU	SLC2A5	GTCTGCTCCAGGTGAACCAACTGCTTTCTCTCCACAGGACACAGTGTCCTGGATGCCATACATCAGCATCGTCTGTGTCATCTCCTAC	UAGGGUAGACACUGACAACGUUGTCTGCTCCAGGTGAACCAACTGCTTTCTCTCCACAGGACACAGTGTCCTGGATGCCATACATCAGCATCGTCTGTGTCATCTCCTAC	0
1793	homo_sapiens	hsa-miR-124-5p	CGUGUUCACAGCGGACCUUGAU	SLC2A5	GTGCAACTTGGAAAGTTACTTGGCTTTTTTGTATCTCAGTCTTCTCTTCTGTTAAATGGCACTAATAGTAAATGTCTCACATGTCCAT	CGUGUUCACAGCGGACCUUGAUGTGCAACTTGGAAAGTTACTTGGCTTTTTTGTATCTCAGTCTTCTCTTCTGTTAAATGGCACTAATAGTAAATGTCTCACATGTCCAT	0
1794	homo_sapiens	gga-miR-184-3p	UGGACGGAGAACUGAUAAGGGU	KRTAP19-7	AGTGTGAAGAAAACTTGATCAACTAGATATTGGCATTTGATTAGTGATGTTCTCCAGATATTCACTTTTTTATTGGCTGGAGAGCCAT	UGGACGGAGAACUGAUAAGGGUAGTGTGAAGAAAACTTGATCAACTAGATATTGGCATTTGATTAGTGATGTTCTCCAGATATTCACTTTTTTATTGGCTGGAGAGCCAT	0
1795	homo_sapiens	hsa-miR-4755-3p	AGCCAGGCUCUGAAGGGAAAGU	SNRNP35	TTACAGGTGTGAGCCACTACTCCTGGCCTGGTCTCCAACTCTTGACCTCAAATGAGCCACCTGCCTTAGCCTCCCAAAGTGCTGGGAT	AGCCAGGCUCUGAAGGGAAAGUTTACAGGTGTGAGCCACTACTCCTGGCCTGGTCTCCAACTCTTGACCTCAAATGAGCCACCTGCCTTAGCCTCCCAAAGTGCTGGGAT	0
1796	homo_sapiens	hsa-miR-192-5p	CUGACCUAUGAAUUGACAGCC	SNRNP35	GCGGCGAATCTGCTGCTACCAATGTAAAGGTCAGGCCGAGGCCGGCGCGGAGAATCTGCTGTCGCCTGCAGCTGCTCGCCTGTCTCCG	CUGACCUAUGAAUUGACAGCCGCGGCGAATCTGCTGCTACCAATGTAAAGGTCAGGCCGAGGCCGGCGCGGAGAATCTGCTGTCGCCTGCAGCTGCTCGCCTGTCTCCG	0
1797	homo_sapiens	hsa-miR-216a-5p	UAAUCUCAGCUGGCAACUGUGA	SNRNP35	GTAAAGGTCAGGCCGAGGCCGGCGCGGAGAATCTGCTGTCGCCTGCAGCTGCTCGCCTGTCTCCGTCGGAAGGGAGCCCAAGCTTTGC	UAAUCUCAGCUGGCAACUGUGAGTAAAGGTCAGGCCGAGGCCGGCGCGGAGAATCTGCTGTCGCCTGCAGCTGCTCGCCTGTCTCCGTCGGAAGGGAGCCCAAGCTTTGC	0
1799	homo_sapiens	hsa-miR-6529-3p	CCUGUGCCUUUUACUUCUUUAA	SNRNP35	GCTGAGGCAGGCGGGTCATCTGACATCAGGAGTTTGAGACCAGCTTGGCCAACATGGTGAAATCCTGTCTGTACTAAAAATGCAAAAA	CCUGUGCCUUUUACUUCUUUAAGCTGAGGCAGGCGGGTCATCTGACATCAGGAGTTTGAGACCAGCTTGGCCAACATGGTGAAATCCTGTCTGTACTAAAAATGCAAAAA	0
1800	homo_sapiens	hsa-miR-4635	UCUUGAAGUCAGAACCCGCAA	SNRNP35	AGCCAAGGTTTTTAAGTAACATATTTCAGCATTGGCTCTACAGCGTTGCAGGTTGGTCACATAAGCATTAGCTGGGTCTGAAATATTA	UCUUGAAGUCAGAACCCGCAAAGCCAAGGTTTTTAAGTAACATATTTCAGCATTGGCTCTACAGCGTTGCAGGTTGGTCACATAAGCATTAGCTGGGTCTGAAATATTA	0
1801	homo_sapiens	pal-miR-499a-5p	UUAAGACUUGCAGUGAUGUUU	KRTAP6-3	GGATAAGGTGAAGTTCACCTGTCACTTCTCCTTTTATCAGGATGATGGTGTCACAGTGACTCCTTTGATGACTTTCATGCTGTAGTTT	UUAAGACUUGCAGUGAUGUUUGGATAAGGTGAAGTTCACCTGTCACTTCTCCTTTTATCAGGATGATGGTGTCACAGTGACTCCTTTGATGACTTTCATGCTGTAGTTT	0
1804	homo_sapiens	hsa-miR-4775	UUAAUUUUUUGUUUCGGUCACU	FBRS	AGGCCCGGGCTGGTGAGGAGGGGCCTCGGCCAACCAAGGAATCTGTGCGGGTAAAGGAAGAGCGGAAGGAGGAGGCTGCCGCCGCCGC	UUAAUUUUUUGUUUCGGUCACUAGGCCCGGGCTGGTGAGGAGGGGCCTCGGCCAACCAAGGAATCTGTGCGGGTAAAGGAAGAGCGGAAGGAGGAGGCTGCCGCCGCCGC	0
1805	homo_sapiens	hsa-miR-6778-5p	AGUGGGAGGACAGGAGGCAGGU	FBRS	AGCATGTCTGCCATCCTGCCCCACAGCCTCGGGCCCCCACGGCGCCTTCAATGGGAACTGTGAAGCAAAACTCTCCGTGGTCCCTAAA	AGUGGGAGGACAGGAGGCAGGUAGCATGTCTGCCATCCTGCCCCACAGCCTCGGGCCCCCACGGCGCCTTCAATGGGAACTGTGAAGCAAAACTCTCCGTGGTCCCTAAA	0
1807	homo_sapiens	hsa-miR-576-3p	AAGAUGUGGAAAAAUUGGAAUC	FBRS	CTCGAGGCCTTGCAGGTGGGGCCTAATGGGGCTAGGAGACTTTGGGGGTTTCCGAGGGGCAGCAAGGAGGGGGCAGTGCCCCTAGTGG	AAGAUGUGGAAAAAUUGGAAUCCTCGAGGCCTTGCAGGTGGGGCCTAATGGGGCTAGGAGACTTTGGGGGTTTCCGAGGGGCAGCAAGGAGGGGGCAGTGCCCCTAGTGG	0
1808	homo_sapiens	hsa-miR-4299	GCUGGUGACAUGAGAGGC	FBRS	GCAGGGGTCAATCTAACAAAACCCTAACGTTGACTTTTTTCCCTGGTGGGGCTTCTTCTGTAACATGACTTGCGAATATTTATATAAA	GCUGGUGACAUGAGAGGCGCAGGGGTCAATCTAACAAAACCCTAACGTTGACTTTTTTCCCTGGTGGGGCTTCTTCTGTAACATGACTTGCGAATATTTATATAAA	0
1809	homo_sapiens	hsa-miR-6823-3p	UGAGCCUCUCCUUCCCUCCAG	FBRS	CTAACAAAACCCTAACGTTGACTTTTTTCCCTGGTGGGGCTTCTTCTGTAACATGACTTGCGAATATTTATATAAAAACGAGTGTTAC	UGAGCCUCUCCUUCCCUCCAGCTAACAAAACCCTAACGTTGACTTTTTTCCCTGGTGGGGCTTCTTCTGTAACATGACTTGCGAATATTTATATAAAAACGAGTGTTAC	0
1811	homo_sapiens	egr-miR-10231-5p	GGGUCAUUCUGAUAGUUCAGA	SPATA48	CTGAAGTCTAAGTCAGGACCACTTTGGGTTAGAGTGTGGCCTGACCCGGCCTTGACCAAAGAGAGCACCAGCTCGCAGAATCTCTCAG	GGGUCAUUCUGAUAGUUCAGACTGAAGTCTAAGTCAGGACCACTTTGGGTTAGAGTGTGGCCTGACCCGGCCTTGACCAAAGAGAGCACCAGCTCGCAGAATCTCTCAG	0
1813	homo_sapiens	hsa-miR-6764-5p	UCCCAGGGUCUGGUCAGAGUUG	MBNL2	ATTCATTACCTTACAGTGTAAACAGGAGTCTAATTTGTATCAATACTATGTTTTGGTTGTAATATTCAGTTCACTCACCCAATGTACA	UCCCAGGGUCUGGUCAGAGUUGATTCATTACCTTACAGTGTAAACAGGAGTCTAATTTGTATCAATACTATGTTTTGGTTGTAATATTCAGTTCACTCACCCAATGTACA	0
1814	homo_sapiens	hsa-miR-1287-3p	CUCUAGCCACAGAUGCAGUGAU	MBNL2	TAGACTGTCTTTGCTTCATCATCTGAAGGTAAAATTTTCCAGATACGGCAGACGGCTTTCAGAGTACAATAAACAGGGAATGAGAACT	CUCUAGCCACAGAUGCAGUGAUTAGACTGTCTTTGCTTCATCATCTGAAGGTAAAATTTTCCAGATACGGCAGACGGCTTTCAGAGTACAATAAACAGGGAATGAGAACT	0
1815	homo_sapiens	hsa-miR-570-5p	AAAGGUAAUUGCAGUUUUUCCC	MBNL2	GCAACTGTAGACCTGGTACTTTGACCTTTCACCTTTCGCTTTGCATGTAGCTTTTCAGAGAACCATCTGAGATTTGTATTACTTGTAA	AAAGGUAAUUGCAGUUUUUCCCGCAACTGTAGACCTGGTACTTTGACCTTTCACCTTTCGCTTTGCATGTAGCTTTTCAGAGAACCATCTGAGATTTGTATTACTTGTAA	0
1816	homo_sapiens	hsa-miR-510-5p	UACUCAGGAGAGUGGCAAUCAC	MBNL2	CGGCTTTCAGAGTACAATAAACAGGGAATGAGAACTATTTACATGGAAGTTTCTTTCTCATGATGCGGTGGAGAAGCCTCGGCCACTT	UACUCAGGAGAGUGGCAAUCACCGGCTTTCAGAGTACAATAAACAGGGAATGAGAACTATTTACATGGAAGTTTCTTTCTCATGATGCGGTGGAGAAGCCTCGGCCACTT	0
1818	homo_sapiens	hsa-miR-3165	AGGUGGAUGCAAUGUGACCUCA	MBNL2	ACCTCATGGGGGCCCTTGGATCATGTACCCCTTGTATTCAACAGTAAACATCTTCCTATAATCATTGCTTCATTAACGATAATGTGAG	AGGUGGAUGCAAUGUGACCUCAACCTCATGGGGGCCCTTGGATCATGTACCCCTTGTATTCAACAGTAAACATCTTCCTATAATCATTGCTTCATTAACGATAATGTGAG	0
1819	homo_sapiens	bdi-miR395l-3p	UGAAGUGUUUGGGGGAACUC	NME7	TAAGAGATGATGCTATATGTGAATGGAAAAGACTGCTGGGACCTGCAAACTCTGGAGTGGCACGCACAGATGCTTCTGAAAGCATTAG	UGAAGUGUUUGGGGGAACUCTAAGAGATGATGCTATATGTGAATGGAAAAGACTGCTGGGACCTGCAAACTCTGGAGTGGCACGCACAGATGCTTCTGAAAGCATTAG	0
1820	homo_sapiens	pal-miR-422c-3p	ACUGGACUUGGAGUCAGGAA	NME7	GAAAGAAGCATTGGATTTTCATGTAGATCACCAGTCAAGACCCTTTTTCAAGTAGGTCCTTAATTTGGGGATTAGTGGTATGTAAAGG	ACUGGACUUGGAGUCAGGAAGAAAGAAGCATTGGATTTTCATGTAGATCACCAGTCAAGACCCTTTTTCAAGTAGGTCCTTAATTTGGGGATTAGTGGTATGTAAAGG	0
1821	homo_sapiens	ocu-miR-195-5p	UAGCAGCACAGAAAUAUUGGCA	NME7	TATAGTTTGAGGTCTTACTTTTAAATCTTTAATCCATCTTGAGTAAAGTTTTGTATATGGTTAATGTTAAGGGGCCAGTTTCTTTCTT	UAGCAGCACAGAAAUAUUGGCATATAGTTTGAGGTCTTACTTTTAAATCTTTAATCCATCTTGAGTAAAGTTTTGTATATGGTTAATGTTAAGGGGCCAGTTTCTTTCTT	0
1822	homo_sapiens	ppa-miR-424	CAGCAGCAAUUCAUGUUUUGAA	NME7	ACAGATAAGTGAGAACATGTGATGTTTGTCTTTCTTTGCCTAGCTTATTTCACTTAACATAATGATCTCCAGTTCCATCCCTGTTGTT	CAGCAGCAAUUCAUGUUUUGAAACAGATAAGTGAGAACATGTGATGTTTGTCTTTCTTTGCCTAGCTTATTTCACTTAACATAATGATCTCCAGTTCCATCCCTGTTGTT	0
1823	homo_sapiens	aae-miR-11897b	UAGUAAGCAUUGAUUUUGUAGC	NME7	ATTGTTAAACCCCATGCTGTCAGTGAAGGTATGTTGAATACACTATATTCAGTACATTTTGTTAATAGGAGAGCAATGTTTATTTTCT	UAGUAAGCAUUGAUUUUGUAGCATTGTTAAACCCCATGCTGTCAGTGAAGGTATGTTGAATACACTATATTCAGTACATTTTGTTAATAGGAGAGCAATGTTTATTTTCT	0
1826	homo_sapiens	gga-miR-425-3p	CAUCGGGGAUGUCGUGUCUGUC	NME7	TTTTATATTACATATCATAGGACATGGTGACAGAAATGTATTCTGGCCCTTGTGTAGCAATGGAGATTCAACAGAATAATGCTACAAA	CAUCGGGGAUGUCGUGUCUGUCTTTTATATTACATATCATAGGACATGGTGACAGAAATGTATTCTGGCCCTTGTGTAGCAATGGAGATTCAACAGAATAATGCTACAAA	0
1827	homo_sapiens	mdo-miR-1545b-3-3p	ACCUUUCCAUCCCGGGCAUUGG	NME7	AGCGTTTCATATAGCTAGTGTTTTTCTTATTTATACCATATGACTAACATTAATCTATATGTGAATGTATGTTTAATAGGAAATTGCC	ACCUUUCCAUCCCGGGCAUUGGAGCGTTTCATATAGCTAGTGTTTTTCTTATTTATACCATATGACTAACATTAATCTATATGTGAATGTATGTTTAATAGGAAATTGCC	0
1829	homo_sapiens	tgu-miR-490-5p	CCAUGGAUCUCCAGGUGGGU	NME7	AAAATCTAGAGGAAATGGATAAATTCCAGGAAACATAAACACTCCTAGATTAAGCCAGGAAGAAATAGAAACCCCGAACAGACCAAGA	CCAUGGAUCUCCAGGUGGGUAAAATCTAGAGGAAATGGATAAATTCCAGGAAACATAAACACTCCTAGATTAAGCCAGGAAGAAATAGAAACCCCGAACAGACCAAGA	0
1830	homo_sapiens	cgr-miR-15b-3p	CGAAUCAUUAUUUGCUGCUCU	NME7	TGGATTTTGCACTGTAGACAACATTTAACACCAGTCTATGGGGTACTGCATTGCTTTTTATAAAGTTCAAAATAAAGATTTATTTTCA	CGAAUCAUUAUUUGCUGCUCUTGGATTTTGCACTGTAGACAACATTTAACACCAGTCTATGGGGTACTGCATTGCTTTTTATAAAGTTCAAAATAAAGATTTATTTTCA	0
1832	homo_sapiens	eca-miR-9041	AAUUCAACCAACCGUGGAUUGU	NME7	AGCACTGTACTCCTGGCAATTATTACATATGTTAGAACATGGATTTTGCACTGTAGACAACATTTAACACCAGTCTATGGGGTACTGC	AAUUCAACCAACCGUGGAUUGUAGCACTGTACTCCTGGCAATTATTACATATGTTAGAACATGGATTTTGCACTGTAGACAACATTTAACACCAGTCTATGGGGTACTGC	0
1834	homo_sapiens	hsa-miR-4704-5p	GACACUAGGCAUGUGAGUGAUU	MRPL19	GAAGGCAATCAACGCTGAGAGCTTCATTCCTCTGATACATAAAGATTTATAATCACCTTTGAGTTTGAAGATAACTTGGATTAAGTAA	GACACUAGGCAUGUGAGUGAUUGAAGGCAATCAACGCTGAGAGCTTCATTCCTCTGATACATAAAGATTTATAATCACCTTTGAGTTTGAAGATAACTTGGATTAAGTAA	0
1835	homo_sapiens	hsa-miR-6877-5p	AGGGCCGAAGGGUGGAAGCUGC	MRPL19	TTTTTTTTTTAATCTTCCTTAGCTGAAAGTAAAAATGAAGCCTAAGCCCTGGTCTAAACGCTGGGAACGTCCAAATTTTAATATTAAA	AGGGCCGAAGGGUGGAAGCUGCTTTTTTTTTTAATCTTCCTTAGCTGAAAGTAAAAATGAAGCCTAAGCCCTGGTCTAAACGCTGGGAACGTCCAAATTTTAATATTAAA	0
1837	homo_sapiens	hsa-miR-595	GAAGUGUGCCGUGGUGUGUCU	MRPL19	TAAAATCCACTGAGTTTTTTCATCTACTGAGAAGTTTCCACTTGTGGATGTCTCATCTTTGCCTGTTAATAAATAAAATTGACTTCAT	GAAGUGUGCCGUGGUGUGUCUTAAAATCCACTGAGTTTTTTCATCTACTGAGAAGTTTCCACTTGTGGATGTCTCATCTTTGCCTGTTAATAAATAAAATTGACTTCAT	0
1838	homo_sapiens	hsa-miR-490-3p	CAACCUGGAGGACUCCAUGCUG	MRPL19	AGTACAGGTGCTCAAAAACATGTAAACAATCATGCTTTTTACTCTGTAGGAATATCTTTAAAATTCTTGTGAATTTTTCCCCAGAAGT	CAACCUGGAGGACUCCAUGCUGAGTACAGGTGCTCAAAAACATGTAAACAATCATGCTTTTTACTCTGTAGGAATATCTTTAAAATTCTTGTGAATTTTTCCCCAGAAGT	0
1839	homo_sapiens	hsa-miR-6779-3p	AAGCCCUGUCUCCUCCCAUCU	MRPL19	TGGGGTCGGTGCGCGCGTGAGCGCGTTCGCGTTCGAGGTCCCGGCTCTAAGGTGGGGGCTGCACCTCCCCCTGCACGAGCAGGTGTGT	AAGCCCUGUCUCCUCCCAUCUTGGGGTCGGTGCGCGCGTGAGCGCGTTCGCGTTCGAGGTCCCGGCTCTAAGGTGGGGGCTGCACCTCCCCCTGCACGAGCAGGTGTGT	0
1840	homo_sapiens	hsa-miR-4511	GAAGAACUGUUGCAUUUGCCCU	EIF2S1	TTCTAAGTATTTAAATGTTCTAACAGATCAGAACATGAAATGCCCTCCTAAATGTCAGCTGTTGTCACACAGTAGCTCCAACACTTTG	GAAGAACUGUUGCAUUUGCCCUTTCTAAGTATTTAAATGTTCTAACAGATCAGAACATGAAATGCCCTCCTAAATGTCAGCTGTTGTCACACAGTAGCTCCAACACTTTG	0
1841	homo_sapiens	hsa-miR-8071	CGGUGGACUGGAGUGGGUGG	EIF2S1	AGGCGTATCCGTTCTATCAACAAACTCATCCGAATTGGCAGGAATGAGTGTGTGGTTGTCATTAGGGTGGACAAAGAAAAAGGTAAGT	CGGUGGACUGGAGUGGGUGGAGGCGTATCCGTTCTATCAACAAACTCATCCGAATTGGCAGGAATGAGTGTGTGGTTGTCATTAGGGTGGACAAAGAAAAAGGTAAGT	0
1843	homo_sapiens	hsa-miR-2681-5p	GUUUUACCACCUCCAGGAGACU	EIF2S1	TAGCTCCTCCTCGGTATGTAATGACTACGACAACCCTGGAGAGAACAGAAGGCCTTTCTGTCCTCAGTCAAGCTATGGCTGTTATCAA	GUUUUACCACCUCCAGGAGACUTAGCTCCTCCTCGGTATGTAATGACTACGACAACCCTGGAGAGAACAGAAGGCCTTTCTGTCCTCAGTCAAGCTATGGCTGTTATCAA	0
1844	homo_sapiens	hsa-miR-3683	UGCGACAUUGGAAGUAGUAUCA	EIF2S1	GTTGATCTTTGAGTCAAATTAGTCCACTATCTGTGTGTTTAATAAATAATTTGAAATCTTAATTTCATACTGCTACTACCTTAAAGTA	UGCGACAUUGGAAGUAGUAUCAGTTGATCTTTGAGTCAAATTAGTCCACTATCTGTGTGTTTAATAAATAATTTGAAATCTTAATTTCATACTGCTACTACCTTAAAGTA	0
1845	homo_sapiens	hsa-miR-4790-5p	AUCGCUUUACCAUUCAUGUU	EIF2S1	GTATTTTATCTGTTGATTAAGGGGAGGTCCAAGCATTTGTACTTGGCAGGAATGCTGGCAATAGCTTGTGCCAGATTACTGTATAAAC	AUCGCUUUACCAUUCAUGUUGTATTTTATCTGTTGATTAAGGGGAGGTCCAAGCATTTGTACTTGGCAGGAATGCTGGCAATAGCTTGTGCCAGATTACTGTATAAAC	0
1847	homo_sapiens	tch-let-7g-5p	UGAGGUAGUAGUUUGUACAGUU	THEGL	CTTTGTAATCTTGAACTAAATAGTGTTTATTACTTGATGCTTATAAGTACTGTTTTATTTTTCTCCCCTAGATGCAAACCAAGATTTC	UGAGGUAGUAGUUUGUACAGUUCTTTGTAATCTTGAACTAAATAGTGTTTATTACTTGATGCTTATAAGTACTGTTTTATTTTTCTCCCCTAGATGCAAACCAAGATTTC	0
1849	homo_sapiens	hsa-miR-548am-3p	CAAAAACUGCAGUUACUUUUGU	RNASE10	CTAACTGCAATTACCTAACTTCTGTTATAAAAAAGCACATTATTATAACCTGTAATGACATGAAGCGCCAGTTACCAACTGGACAATG	CAAAAACUGCAGUUACUUUUGUCTAACTGCAATTACCTAACTTCTGTTATAAAAAAGCACATTATTATAACCTGTAATGACATGAAGCGCCAGTTACCAACTGGACAATG	0
1850	homo_sapiens	hsa-miR-4713-3p	UGGGAUCCAGACAGUGGGAGAA	RNASE10	CAATTACCTAACTTCTGTTATAAAAAAGCACATTATTATAACCTGTAATGACATGAAGCGCCAGTTACCAACTGGACAATGAAGCAAC	UGGGAUCCAGACAGUGGGAGAACAATTACCTAACTTCTGTTATAAAAAAGCACATTATTATAACCTGTAATGACATGAAGCGCCAGTTACCAACTGGACAATGAAGCAAC	0
1852	homo_sapiens	osa-miR2106	CCGAGGUUUUCUGGAUACAUU	C5orf60	TGTGTGAGGTGCTCTGGGGGCTGTGCTGAGCCCCTGAGAGCCTCCCACCTGAGACTGGAGTCGCCCCTGGCCTCCTCGGAAGCAGAAT	CCGAGGUUUUCUGGAUACAUUTGTGTGAGGTGCTCTGGGGGCTGTGCTGAGCCCCTGAGAGCCTCCCACCTGAGACTGGAGTCGCCCCTGGCCTCCTCGGAAGCAGAAT	0
1853	homo_sapiens	cfa-miR-551a	GCGACCCACUCUUGGUUUCCA	C5orf60	CTCCATGCCGTCATCAGTCCCGAAGACCTCCGTAGAGTCCTTGGGGTCTCCATCATCCCTGAGCTCCTCCAAGCCACGAGAGCCTCTG	GCGACCCACUCUUGGUUUCCACTCCATGCCGTCATCAGTCCCGAAGACCTCCGTAGAGTCCTTGGGGTCTCCATCATCCCTGAGCTCCTCCAAGCCACGAGAGCCTCTG	0
1854	homo_sapiens	mdo-miR-210-3p	ACUGUGCGUGUGACAGCGGCU	C5orf60	GGTCTCCATCATCCCTGAGCTCCTCCAAGCCACGAGAGCCTCTGTGTCCCCTGAAGCACCCTTCACACCAGCCACCTGCGAGCACCCT	ACUGUGCGUGUGACAGCGGCUGGTCTCCATCATCCCTGAGCTCCTCCAAGCCACGAGAGCCTCTGTGTCCCCTGAAGCACCCTTCACACCAGCCACCTGCGAGCACCCT	0
1856	homo_sapiens	bra-miR2111a-3p	GUCCUCGGGAUGCGGAUUACC	C5orf60	CTTGAGATATCTGCCCACCTCAGCCTCTCAAAGTGCTGGGATTATAGGCTTGAGCCACCACGGCTGGATGAATCATAAATTGTAAACC	GUCCUCGGGAUGCGGAUUACCCTTGAGATATCTGCCCACCTCAGCCTCTCAAAGTGCTGGGATTATAGGCTTGAGCCACCACGGCTGGATGAATCATAAATTGTAAACC	0
1857	homo_sapiens	str-miR-86-3p	CCUGCUGCAACAUUCACUUGGC	C5orf60	CCACCTCAGCCTCTCAAAGTGCTGGGATTATAGGCTTGAGCCACCACGGCTGGATGAATCATAAATTGTAAACCTGAATAAAATGCTG	CCUGCUGCAACAUUCACUUGGCCCACCTCAGCCTCTCAAAGTGCTGGGATTATAGGCTTGAGCCACCACGGCTGGATGAATCATAAATTGTAAACCTGAATAAAATGCTG	0
1858	homo_sapiens	pab-miR3627c	ACGCGCAUGAGAGAUGACACUG	C5orf60	TCTGGACAGTGTTATTGGTACAGAGCTGTGCCCCAGCCCCATTCCCCAGATCATCCATTTCGTCCTCTTTGTTGTGTTCAGCCTGGTG	ACGCGCAUGAGAGAUGACACUGTCTGGACAGTGTTATTGGTACAGAGCTGTGCCCCAGCCCCATTCCCCAGATCATCCATTTCGTCCTCTTTGTTGTGTTCAGCCTGGTG	0
1859	homo_sapiens	hsa-miR-9718	UUGCUGACCUGGGUGGUGGU	STAMBPL1	GCTGTTGCACATTTTAAAGTTTTCTTTTTGGGTTGCTCTGTGTCAAGAGAGGTTACATGGTGTTAAATCGGTACCTGATAATGTACCC	UUGCUGACCUGGGUGGUGGUGCTGTTGCACATTTTAAAGTTTTCTTTTTGGGTTGCTCTGTGTCAAGAGAGGTTACATGGTGTTAAATCGGTACCTGATAATGTACCC	0
1860	homo_sapiens	hsa-miR-3168	GAGUUCUACAGUCAGAC	STAMBPL1	AACTACAGGAAATGACTCATGGTTATCCCTGAAGATATTAGAGCCAGATTTCCATTCCTTAGGGCTGATGCATAGCAGCTCTTTGATA	GAGUUCUACAGUCAGACAACTACAGGAAATGACTCATGGTTATCCCTGAAGATATTAGAGCCAGATTTCCATTCCTTAGGGCTGATGCATAGCAGCTCTTTGATA	0
1861	homo_sapiens	hsa-miR-326	CCUCUGGGCCCUUCCUCCAG	STAMBPL1	TTTTAAAGTTTTCTTTTTGGGTTGCTCTGTGTCAAGAGAGGTTACATGGTGTTAAATCGGTACCTGATAATGTACCCAAATACTATGG	CCUCUGGGCCCUUCCUCCAGTTTTAAAGTTTTCTTTTTGGGTTGCTCTGTGTCAAGAGAGGTTACATGGTGTTAAATCGGTACCTGATAATGTACCCAAATACTATGG	0
1863	homo_sapiens	hsa-miR-9-3p	AUAAAGCUAGAUAACCGAAAGU	STAMBPL1	GCTCCATGCATTTAACTGTTATTACAGGTTGTATTAGTATCACATTAAATTACCCACTGAAGTGAAAGTGAAACCAGAATGCTGTCAA	AUAAAGCUAGAUAACCGAAAGUGCTCCATGCATTTAACTGTTATTACAGGTTGTATTAGTATCACATTAAATTACCCACTGAAGTGAAAGTGAAACCAGAATGCTGTCAA	0
1865	homo_sapiens	hsa-miR-6817-3p	UCUCUCUGACUCCAUGGCA	PAICS	TATGCTCTGATGTGCTATGCTTAGCTATCTGTCAGAGATTAGTAAATTATAAAACTCATGTGTACTACTTAAGTTTATATCTTATGCT	UCUCUCUGACUCCAUGGCATATGCTCTGATGTGCTATGCTTAGCTATCTGTCAGAGATTAGTAAATTATAAAACTCATGTGTACTACTTAAGTTTATATCTTATGCT	0
1866	homo_sapiens	hsa-miR-4633-3p	AGGAGCUAGCCAGGCAUAUGCA	PAICS	GTTTCCAGATTGAATTTGGTGTTGATGTAACCACCAAAGAAATTGTTCTTGCTGATGTTATTGACAATGATTCCTGGAGACTCTGGCC	AGGAGCUAGCCAGGCAUAUGCAGTTTCCAGATTGAATTTGGTGTTGATGTAACCACCAAAGAAATTGTTCTTGCTGATGTTATTGACAATGATTCCTGGAGACTCTGGCC	0
1867	homo_sapiens	hsa-miR-6770-3p	CUGGCGGCUGUGUCUUCACAG	PAICS	ATACTCAATCTCTCTTACCTTTCCATAATTTTCTTCAGCAAACTTATTACCACCAAACATAGTACATGTTTATTTATTACCCATCTCT	CUGGCGGCUGUGUCUUCACAGATACTCAATCTCTCTTACCTTTCCATAATTTTCTTCAGCAAACTTATTACCACCAAACATAGTACATGTTTATTTATTACCCATCTCT	0
1868	homo_sapiens	hsa-miR-542-3p	UGUGACAGAUUGAUAACUGAAA	PAICS	ATGTGCTATGCTTAGCTATCTGTCAGAGATTAGTAAATTATAAAACTCATGTGTACTACTTAAGTTTATATCTTATGCTAGTTTATAA	UGUGACAGAUUGAUAACUGAAAATGTGCTATGCTTAGCTATCTGTCAGAGATTAGTAAATTATAAAACTCATGTGTACTACTTAAGTTTATATCTTATGCTAGTTTATAA	0
1869	homo_sapiens	hsa-miR-6794-5p	CAGGGGGACUGGGGGUGAGC	PAICS	CAGTCCAAGGACCAGATTACAGCAGGAAATGCAGCTAGAAAAAACCACCTGGAAGGAAAAGCTGCAATCTCAAATAAAATCACCAGTT	CAGGGGGACUGGGGGUGAGCCAGTCCAAGGACCAGATTACAGCAGGAAATGCAGCTAGAAAAAACCACCTGGAAGGAAAAGCTGCAATCTCAAATAAAATCACCAGTT	0
1870	homo_sapiens	hsa-miR-379-5p	UGGUAGACUAUGGAACGUAGG	PAICS	TGTGAAGTTGGCATTAATATGAACAACTTGTTTGCAGATGTCTCAAAAGCTAAGTGAATTTAAATCAAACCAAGAACCCTTAAACTTC	UGGUAGACUAUGGAACGUAGGTGTGAAGTTGGCATTAATATGAACAACTTGTTTGCAGATGTCTCAAAAGCTAAGTGAATTTAAATCAAACCAAGAACCCTTAAACTTC	0
1871	homo_sapiens	hsa-miR-4716-3p	AAGGGGGAAGGAAACAUGGAGA	PAICS	TTCAACCGTACTTTCTCCAGAAGGATCAGCTCAATTTGCTGCTCAGATATTTGGGTTAAGCAACCATTTGGTATGGAGCAAACTGCGA	AAGGGGGAAGGAAACAUGGAGATTCAACCGTACTTTCTCCAGAAGGATCAGCTCAATTTGCTGCTCAGATATTTGGGTTAAGCAACCATTTGGTATGGAGCAAACTGCGA	0
1874	homo_sapiens	hsa-miR-3116	UGCCUGGAACAUAGUAGGGACU	GOLGB1	TGGGCAAAACATAAAAAGTTGGAATGAAGAAACTCCTGTTGGGAAGCTAATACCTTTTCCTGGTGCACTGGCAACTTTTTTCCTAAAT	UGCCUGGAACAUAGUAGGGACUTGGGCAAAACATAAAAAGTTGGAATGAAGAAACTCCTGTTGGGAAGCTAATACCTTTTCCTGGTGCACTGGCAACTTTTTTCCTAAAT	0
1875	homo_sapiens	hsa-miR-302c-5p	UUUAACAUGGGGGUACCUGCUG	GOLGB1	TAATATATTGTAATGGCTATGATAATGATTATTATTGGATCAGAGTTAGATTCTTAAGTTAACAAGAATATGAATTGGGCAAAACATA	UUUAACAUGGGGGUACCUGCUGTAATATATTGTAATGGCTATGATAATGATTATTATTGGATCAGAGTTAGATTCTTAAGTTAACAAGAATATGAATTGGGCAAAACATA	0
1876	homo_sapiens	hsa-miR-6831-3p	UGACUAACUCCCACUCUACAG	GOLGB1	CACGGATGCAAGTGATGGGGACTCCGTAGCACTTGTAAAGGAAACAGTGGTGATAAGTCCACCTTGTACAGGTAGTAGTGAACACTGG	UGACUAACUCCCACUCUACAGCACGGATGCAAGTGATGGGGACTCCGTAGCACTTGTAAAGGAAACAGTGGTGATAAGTCCACCTTGTACAGGTAGTAGTGAACACTGG	0
1877	homo_sapiens	hsa-miR-5582-3p	UAAAACUUUAAGUGUGCCUAGG	GOLGB1	TGACAAATAAAATTTTGATAATGCATGCAATTTCCTTTTGGGTTCAATGGAAACTAGAAGGAAATATGGTAGGCATTTAGGTTAAGCA	UAAAACUUUAAGUGUGCCUAGGTGACAAATAAAATTTTGATAATGCATGCAATTTCCTTTTGGGTTCAATGGAAACTAGAAGGAAATATGGTAGGCATTTAGGTTAAGCA	0
1879	homo_sapiens	hsa-miR-3666	CAGUGCAAGUGUAGAUGCCGA	GOLGB1	GTTGAGCCTAATATTTGTTGAGATTTTGCAGGACCCTGATCTTTTGTGGTCCTGTAAAAGATACTGAGGAATGTCTTTCAGCCAAGCC	CAGUGCAAGUGUAGAUGCCGAGTTGAGCCTAATATTTGTTGAGATTTTGCAGGACCCTGATCTTTTGTGGTCCTGTAAAAGATACTGAGGAATGTCTTTCAGCCAAGCC	0
1880	homo_sapiens	hsa-miR-3160-5p	GGCUUUCUAGUCUCAGCUCUCC	GOLGB1	GGCGGGGCGCGGCGGTGGAAGGTGTCGCGTACGGGCTTCCCGAGCTGACGTGGCTTGAATTGGGAGGGGGGCAGCTGGAGCCTCAGGC	GGCUUUCUAGUCUCAGCUCUCCGGCGGGGCGCGGCGGTGGAAGGTGTCGCGTACGGGCTTCCCGAGCTGACGTGGCTTGAATTGGGAGGGGGGCAGCTGGAGCCTCAGGC	0
1881	homo_sapiens	hsa-miR-3175	CGGGGAGAGAACGCAGUGACGU	GOLGB1	GGCGGTGGAAGGTGTCGCGTACGGGCTTCCCGAGCTGACGTGGCTTGAATTGGGAGGGGGGCAGCTGGAGCCTCAGGCGGCAGCGCTT	CGGGGAGAGAACGCAGUGACGUGGCGGTGGAAGGTGTCGCGTACGGGCTTCCCGAGCTGACGTGGCTTGAATTGGGAGGGGGGCAGCTGGAGCCTCAGGCGGCAGCGCTT	0
1882	homo_sapiens	hsa-miR-3918	ACAGGGCCGCAGAUGGAGACU	MPP5	CAGAGCCAGGAGGATATTTCACTGCTTTTACAACTTGTTCAAAATAAGGATTTCCAGAATGCATTTAAGATACACAATGCCATCACAG	ACAGGGCCGCAGAUGGAGACUCAGAGCCAGGAGGATATTTCACTGCTTTTACAACTTGTTCAAAATAAGGATTTCCAGAATGCATTTAAGATACACAATGCCATCACAG	0
1883	homo_sapiens	hsa-miR-509-3p	UGAUUGGUACGUCUGUGGGUAG	MPP5	CCCCTGGCAGCCAGGCGGGCTTCCTCAGGCGCGCGAGCTGCGGCCGTGGAGGGTGTGAGCCCAACCTTTGTCCCTCGGAGCAACGCTG	UGAUUGGUACGUCUGUGGGUAGCCCCTGGCAGCCAGGCGGGCTTCCTCAGGCGCGCGAGCTGCGGCCGTGGAGGGTGTGAGCCCAACCTTTGTCCCTCGGAGCAACGCTG	0
1884	homo_sapiens	hsa-miR-6798-3p	CUACCCCCCAUCCCCCUGUAG	MPP5	GGCTGTCGCTTCTGCAGTGCGTAGGAGCGGCCGGGGCGGGAGGCTCCGCGGAGCCGAGGCGTGGAGGTAAGAGGCGGATCGGCGGCGG	CUACCCCCCAUCCCCCUGUAGGGCTGTCGCTTCTGCAGTGCGTAGGAGCGGCCGGGGCGGGAGGCTCCGCGGAGCCGAGGCGTGGAGGTAAGAGGCGGATCGGCGGCGG	0
1885	homo_sapiens	hsa-miR-6740-3p	UGUCUUCUCUCCUCCCAAACAG	MPP5	GCCGCCGGAGGGCTGTCGCTTCTGCAGTGCGTAGGAGCGGCCGGGGCGGGAGGCTCCGCGGAGCCGAGGCGTGGAGGTAAGAGGCGGA	UGUCUUCUCUCCUCCCAAACAGGCCGCCGGAGGGCTGTCGCTTCTGCAGTGCGTAGGAGCGGCCGGGGCGGGAGGCTCCGCGGAGCCGAGGCGTGGAGGTAAGAGGCGGA	0
1887	homo_sapiens	hsa-miR-1470	GCCCUCCGCCCGUGCACCCCG	MPP5	ACACTGCAGACATGTACATTTGATCAATTGTCTCATTTTTCTTTTTTATAGAATAAGAAAGCCTTGAGTTTTGTGAAAAACCGGAGAA	GCCCUCCGCCCGUGCACCCCGACACTGCAGACATGTACATTTGATCAATTGTCTCATTTTTCTTTTTTATAGAATAAGAAAGCCTTGAGTTTTGTGAAAAACCGGAGAA	0
1888	homo_sapiens	hsa-miR-141-3p	UAACACUGUCUGGUAAAGAUGG	MPP5	ATTTCTTGACGCCAGGAGTTATAGACTCCATCTTTACGAAGAAAATTGTTTTAATTAAACAGTAATTTAATTGTCTACTCAGAGAAGT	UAACACUGUCUGGUAAAGAUGGATTTCTTGACGCCAGGAGTTATAGACTCCATCTTTACGAAGAAAATTGTTTTAATTAAACAGTAATTTAATTGTCTACTCAGAGAAGT	0
1889	homo_sapiens	hsa-miR-891a-3p	AGUGGCACAUGUUUGUUGUGAG	INPP5B	GTGCGCCCTGTGGTGACAGCTCAGGAGGTAGGTGACAATGTCAGGGAGCTGTGGGTGGGAGCAGAGCAGGAAAGCCAGGGCAGGGCTG	AGUGGCACAUGUUUGUUGUGAGGTGCGCCCTGTGGTGACAGCTCAGGAGGTAGGTGACAATGTCAGGGAGCTGTGGGTGGGAGCAGAGCAGGAAAGCCAGGGCAGGGCTG	0
1890	homo_sapiens	hsa-miR-6842-3p	UUGGCUGGUCUCUGCUCCGCAG	INPP5B	GAAACAAGTGGGATTTTCTGGGCCAGCAAGTCTTCCAAACTGTATATGATGCATCCTGTCTCCATGTGTAATATATTTTAATGATAAA	UUGGCUGGUCUCUGCUCCGCAGGAAACAAGTGGGATTTTCTGGGCCAGCAAGTCTTCCAAACTGTATATGATGCATCCTGTCTCCATGTGTAATATATTTTAATGATAAA	0
1891	homo_sapiens	hsa-miR-200b-5p	CAUCUUACUGGGCAGCAUUGGA	INPP5B	CTCCATTCTCAGGCTTAGGCTGCATCAAGCACTTAGCTCCTGGCAGCCAAGGGTTCATTTCCTGCCTCCTTTGTGCAGGCTCAGATGT	CAUCUUACUGGGCAGCAUUGGACTCCATTCTCAGGCTTAGGCTGCATCAAGCACTTAGCTCCTGGCAGCCAAGGGTTCATTTCCTGCCTCCTTTGTGCAGGCTCAGATGT	0
1892	homo_sapiens	hsa-miR-10a-3p	CAAAUUCGUAUCUAGGGGAAUA	INPP5B	CTGGGCTTCCACCCCATGCGGTTCACCATGAGTACATAGAGTTGTGGGCTCTGTCTTTTCATGGGGAGATGCCTGGTGGTGGTTTCCT	CAAAUUCGUAUCUAGGGGAAUACTGGGCTTCCACCCCATGCGGTTCACCATGAGTACATAGAGTTGTGGGCTCTGTCTTTTCATGGGGAGATGCCTGGTGGTGGTTTCCT	0
1893	homo_sapiens	hsa-miR-6833-5p	GUGUGGAAGAUGGGAGGAGAAA	INPP5B	TCTTGAACTCCTGACCTCAGGTGACCTGCCCATCTCAGCTTCCAAAAGTGCTGGGATTACAGGCGTGAGCTACCTTGCCCAGCCTCTC	GUGUGGAAGAUGGGAGGAGAAATCTTGAACTCCTGACCTCAGGTGACCTGCCCATCTCAGCTTCCAAAAGTGCTGGGATTACAGGCGTGAGCTACCTTGCCCAGCCTCTC	0
1896	homo_sapiens	hsa-miR-485-3p	GUCAUACACGGCUCUCCUCUCU	INPP5B	TGCTGAATCATTTCTTTTCTGTGTTTTTTCTTGCAGCTAGCATATTTGGCAGCTTATTGCTTCGAAACCCAGCTGGTCACCAAAAGCT	GUCAUACACGGCUCUCCUCUCUTGCTGAATCATTTCTTTTCTGTGTTTTTTCTTGCAGCTAGCATATTTGGCAGCTTATTGCTTCGAAACCCAGCTGGTCACCAAAAGCT	0
1897	homo_sapiens	hsa-miR-181c-3p	AACCAUCGACCGUUGAGUGGAC	INPP5B	TAGTACCCCAATTAAGCCCACCATTGGTTAGCACACTCAGCGCTGTGAGTCGTGAAGACACGGGAGAAAATCCACCATAATAAAACTG	AACCAUCGACCGUUGAGUGGACTAGTACCCCAATTAAGCCCACCATTGGTTAGCACACTCAGCGCTGTGAGTCGTGAAGACACGGGAGAAAATCCACCATAATAAAACTG	0
1898	homo_sapiens	hsa-miR-6892-3p	UCCCUCUCCCACCCCUUGCAG	INPP5B	CCTGACTAATTTTTTGTATTTTAGTAGAGACAGGGTTTCATCATGTTGGCTAGGCTGGTCTCAAATTCCTGACCTCGTGATCTGTCTG	UCCCUCUCCCACCCCUUGCAGCCTGACTAATTTTTTGTATTTTAGTAGAGACAGGGTTTCATCATGTTGGCTAGGCTGGTCTCAAATTCCTGACCTCGTGATCTGTCTG	0
1899	homo_sapiens	hsa-miR-3912-5p	AUGUCCAUAUUAUGGGUUAGU	INPP5B	CAGGGAAATGTCTGCCGCCGCCGGCTCTCGGGAGCGCAACACTGCAGGTTCGGCGGGCGGCGGGAAGCTGGGCTGGGGAGCTGGGCCG	AUGUCCAUAUUAUGGGUUAGUCAGGGAAATGTCTGCCGCCGCCGGCTCTCGGGAGCGCAACACTGCAGGTTCGGCGGGCGGCGGGAAGCTGGGCTGGGGAGCTGGGCCG	0
1901	homo_sapiens	hsa-miR-4256	AUCUGACCUGAUGAAGGU	HDGF	CCCACTTCCTCTGTTGATCCTGCCTAGGACTCTCCTAAACGTCCCAAGGAGGCAGAAAACCCTGAAGGAGAGGAGAAGGAGGCAGCCA	AUCUGACCUGAUGAAGGUCCCACTTCCTCTGTTGATCCTGCCTAGGACTCTCCTAAACGTCCCAAGGAGGCAGAAAACCCTGAAGGAGAGGAGAAGGAGGCAGCCA	0
1903	homo_sapiens	hsa-miR-4999-3p	UCACUACCUGACAAUACAGU	HDGF	GGAGGTTGAGAGGCCCCTTCCTATGGAGGTGGAAAAGAATAGCACCCCCTCTGAGCCCGGCTCTGGCCGGGGGCCTCCCCAAGAGGAA	UCACUACCUGACAAUACAGUGGAGGTTGAGAGGCCCCTTCCTATGGAGGTGGAAAAGAATAGCACCCCCTCTGAGCCCGGCTCTGGCCGGGGGCCTCCCCAAGAGGAA	0
1904	homo_sapiens	hsa-miR-6858-3p	CAGCCAGCCCCUGCUCACCCCU	HDGF	TCAAGAGGAGCCCCCACCCTGTTCCTGCTGCTGTCTGGGTGCTACTGGGGAAACTGGCCATGGCCTGCAAACTGGGAACCCCTTTCCC	CAGCCAGCCCCUGCUCACCCCUTCAAGAGGAGCCCCCACCCTGTTCCTGCTGCTGTCTGGGTGCTACTGGGGAAACTGGCCATGGCCTGCAAACTGGGAACCCCTTTCCC	0
1905	homo_sapiens	hsa-miR-3613-5p	UGUUGUACUUUUUUUUUUGUUC	HDGF	ACCCTGTTCCTGCTGCTGTCTGGGTGCTACTGGGGAAACTGGCCATGGCCTGCAAACTGGGAACCCCTTTCCCACCCCAACCTGCTCT	UGUUGUACUUUUUUUUUUGUUCACCCTGTTCCTGCTGCTGTCTGGGTGCTACTGGGGAAACTGGCCATGGCCTGCAAACTGGGAACCCCTTTCCCACCCCAACCTGCTCT	0
1906	homo_sapiens	hsa-miR-4326	UGUUCCUCUGUCUCCCAGAC	HDGF	GATGGGGCAGGCCACCTGGCTCTCACCTCTAGGTCCCCATACTCCTATGATCTGAGTCAGAGCCATGTCTTCTCCCTGGAATGAGTTG	UGUUCCUCUGUCUCCCAGACGATGGGGCAGGCCACCTGGCTCTCACCTCTAGGTCCCCATACTCCTATGATCTGAGTCAGAGCCATGTCTTCTCCCTGGAATGAGTTG	0
1907	homo_sapiens	hsa-miR-92b-5p	AGGGACGGGACGCGGUGCAGUG	HDGF	CAGCTTATAGTCATATATATCACCCAGACATAAAGGAAAAGACACATTTTTTAGGAAATGTTTTTAATAAAAGAAAATTACAAAAAAA	AGGGACGGGACGCGGUGCAGUGCAGCTTATAGTCATATATATCACCCAGACATAAAGGAAAAGACACATTTTTTAGGAAATGTTTTTAATAAAAGAAAATTACAAAAAAA	0
1908	homo_sapiens	hsa-miR-6855-3p	AGACUGACCUUCAACCCCACAG	HDGF	TTGGGCTCTGATGAAAAATTGCTGACTGTAGCTTTGGAAGTTTAGCTCTGAGAACCGTAGATGATTTCAGTTCTAGGAAAATAAAACC	AGACUGACCUUCAACCCCACAGTTGGGCTCTGATGAAAAATTGCTGACTGTAGCTTTGGAAGTTTAGCTCTGAGAACCGTAGATGATTTCAGTTCTAGGAAAATAAAACC	0
1909	homo_sapiens	hsa-miR-1910-5p	CCAGUCCUGUGCCUGCCGCCU	HDGF	CTCTACAGTCTCGTCTCTTTTACCCTGGCCCCTCTCCCTTGGGCTCTGATGAAAAATTGCTGACTGTAGCTTTGGAAGTTTAGCTCTG	CCAGUCCUGUGCCUGCCGCCUCTCTACAGTCTCGTCTCTTTTACCCTGGCCCCTCTCCCTTGGGCTCTGATGAAAAATTGCTGACTGTAGCTTTGGAAGTTTAGCTCTG	0
1910	homo_sapiens	hsa-miR-376a-2-5p	GGUAGAUUUUCCUUCUAUGGU	PPP1R3B	ATATTTTTGTACACAGAGTTCAAGGGGAAATGCACTTTAAAAATCCCAAGAATGGATGTTCTTTGTGTGGTATGAGAGGTTGGTTTGT	GGUAGAUUUUCCUUCUAUGGUATATTTTTGTACACAGAGTTCAAGGGGAAATGCACTTTAAAAATCCCAAGAATGGATGTTCTTTGTGTGGTATGAGAGGTTGGTTTGT	0
1911	homo_sapiens	hsa-miR-6895-5p	CAGGGCCAGGCACAGAGUAAG	PPP1R3B	CAGCTACTTGGGAGGCTGAGGCAGGAGAATGGCGGGAACCTGGGAGGCGGAGCTTACAGTGAACCGAGATCACACCACTGCATTCCCG	CAGGGCCAGGCACAGAGUAAGCAGCTACTTGGGAGGCTGAGGCAGGAGAATGGCGGGAACCTGGGAGGCGGAGCTTACAGTGAACCGAGATCACACCACTGCATTCCCG	0
[truncated: 93,255 more rows]
