# Supplementary material for: Prediction of miRNA targets by learning from interaction sequences
Source: PLoS One. 2020 May 5;15(5):e0232578. doi: 10.1371/journal.pone.0232578 (PMC7199961; doi:10.1371/journal.pone.0232578)
Supplement: S3 Table — (XLSX) [file pone.0232578.s003.xlsx]

## Sheet: S3
	miNRA_species	miRNA_name	miRNA_seq	target_gene	target_seq	miRNA_target_seq	classification
0	Mus_musculus	tur-miR-124-2-5p	GUGUUCACUGUUUGCCUUCAUG	Trav6-6	GCAGAGGGTTTGAAGCCACATACAATAAAGAAACCACCTCCTTCCACTTGCAGAAAGCCTCAGTGCAAGAGTCAGACTCGGCTGTGTA	GUGUUCACUGUUUGCCUUCAUGGCAGAGGGTTTGAAGCCACATACAATAAAGAAACCACCTCCTTCCACTTGCAGAAAGCCTCAGTGCAAGAGTCAGACTCGGCTGTGTA	0
3	Mus_musculus	bta-let-7b	UGAGGUAGUAGGUUGUGUGGUU	Trav12-1	TTGCCCTGTGAGATTGGTGCACTCAAGGACCAAGTGTCATTTCTTCTATGAACATGCGTCCTGTCACCTCCTCAGTTCTCGTGCTCCT	UGAGGUAGUAGGUUGUGUGGUUTTGCCCTGTGAGATTGGTGCACTCAAGGACCAAGTGTCATTTCTTCTATGAACATGCGTCCTGTCACCTCCTCAGTTCTCGTGCTCCT	0
5	Mus_musculus	tca-miR-3834-3p	UCUCUGGUAGAAAGUACGUCAU	Trav13-1	CAGGTTTGCTGTGAGTCTGGGTGTCCGCATTCATGGCACCTGAGAGGATCTGGGTCAGCACATGGAGGGGTGGGGAGAGCAGCTCAGG	UCUCUGGUAGAAAGUACGUCAUCAGGTTTGCTGTGAGTCTGGGTGTCCGCATTCATGGCACCTGAGAGGATCTGGGTCAGCACATGGAGGGGTGGGGAGAGCAGCTCAGG	0
6	Mus_musculus	fve-miR164a-5p	UGGAGAAGCAGGGCACGUGCA	Trav14-1	AACCTTCTTCAATAAAAGGGAGAAAAAGCTCTCCTTGCACATCATAGACTCTCAGCCTGGAGACTCAGCCACCTACTTCTGTGCAGCA	UGGAGAAGCAGGGCACGUGCAAACCTTCTTCAATAAAAGGGAGAAAAAGCTCTCCTTGCACATCATAGACTCTCAGCCTGGAGACTCAGCCACCTACTTCTGTGCAGCA	0
7	Mus_musculus	mdm-miR166g	UCGGACCAGGCUUCAUUCCCC	Trav15-1-dv6-1	GCAATAGAGAGGAGCGGCCGCTATTCTGTAGTCTTCCAGAAATCACGCAAATCCATCAGCCTTGTCATTTCAACCTTACAACCAGACG	UCGGACCAGGCUUCAUUCCCCGCAATAGAGAGGAGCGGCCGCTATTCTGTAGTCTTCCAGAAATCACGCAAATCCATCAGCCTTGTCATTTCAACCTTACAACCAGACG	0
8	Mus_musculus	oha-miR-143-3p	UGAGAUGAAGCACUGUAGCUCA	Trav15-1-dv6-1	CGCTATTCTGTAGTCTTCCAGAAATCACGCAAATCCATCAGCCTTGTCATTTCAACCTTACAACCAGACGATTCGGGAAAGTATTTCT	UGAGAUGAAGCACUGUAGCUCACGCTATTCTGTAGTCTTCCAGAAATCACGCAAATCCATCAGCCTTGTCATTTCAACCTTACAACCAGACGATTCGGGAAAGTATTTCT	0
9	Mus_musculus	lja-miR11113-3p	GUUUCCUGAUUACAUAUCAGA	Trav9-2	CAGGAGACCCAGTGGTTCAAGGAGTGAATGGCTTCGAGGCTGAGTTCAGCAAGAGTAACTCTTCCTTCCACCTGCGGAAAGCCTCTGT	GUUUCCUGAUUACAUAUCAGACAGGAGACCCAGTGGTTCAAGGAGTGAATGGCTTCGAGGCTGAGTTCAGCAAGAGTAACTCTTCCTTCCACCTGCGGAAAGCCTCTGT	0
11	Mus_musculus	dvi-miR-316-3p	ACAGGAAAGGGAAAAAGGCGUA	Trav12-2	TCCTGCAGGAGGATTGCCCTGGGAGATTGGTGCACTCAAGGACCAAGTGTCATTTCTTCCATGAACATGCGTCCTGACACCTGCTCAG	ACAGGAAAGGGAAAAAGGCGUATCCTGCAGGAGGATTGCCCTGGGAGATTGGTGCACTCAAGGACCAAGTGTCATTTCTTCCATGAACATGCGTCCTGACACCTGCTCAG	0
13	Mus_musculus	ptc-miR398b	UGUGUUCUCAGGUCGCCCCUG	Trav13-2	CTTCTGGGACAAAGCACACTGGAAGACTGACATCCACCACAGTCACTAACGAACGTCGCAGCTCTTTGCACATTTCCTCCTCCCAGAC	UGUGUUCUCAGGUCGCCCCUGCTTCTGGGACAAAGCACACTGGAAGACTGACATCCACCACAGTCACTAACGAACGTCGCAGCTCTTTGCACATTTCCTCCTCCCAGAC	0
15	Mus_musculus	gga-miR-1705	AAUCUGGAAGUCAGCACAUGCU	Trav15-2-dv6-2	AGCGGCCACTACTCTGTAGTCTTCCAGAAATCATTCAAGTCCATCAGCCTTGTCATTTCAGCCTCACAGCCAGAGGATTCAGGGACGT	AAUCUGGAAGUCAGCACAUGCUAGCGGCCACTACTCTGTAGTCTTCCAGAAATCATTCAAGTCCATCAGCCTTGTCATTTCAGCCTCACAGCCAGAGGATTCAGGGACGT	0
16	Mus_musculus	mdo-miR-12334-5p	UUAGCCAGAGGAGAAAAGGAGG	Trav3-3	ATAAACGAAGGACAAGGATTCACTGTCCTACTGAACAAGAAAGACAAACGACTCTCTCTGAACCTCACAGCTGCCCATCCTGGGGACT	UUAGCCAGAGGAGAAAAGGAGGATAAACGAAGGACAAGGATTCACTGTCCTACTGAACAAGAAAGACAAACGACTCTCTCTGAACCTCACAGCTGCCCATCCTGGGGACT	0
17	Mus_musculus	ppt-miR11319	CUACGGGGUCGUUUUGCUCGU	Trav9-4	TTTGAGGCTGAGTTCATCAAGAGTAACTCTTCCTTCCACCTGCGGAAAGCCTCTGTGCACTGGAGCGACTCGGCTGTGTACTTCTGTG	CUACGGGGUCGUUUUGCUCGUTTTGAGGCTGAGTTCATCAAGAGTAACTCTTCCTTCCACCTGCGGAAAGCCTCTGTGCACTGGAGCGACTCGGCTGTGTACTTCTGTG	0
19	Mus_musculus	cbr-lin-4	UCCCUGAGACCUCAAGUGUGA	Trav5-4	GCAGCTGGATGGTGAGTTAATATCTGAAGGTCATAGAACAATCAGGGGGCATTTCTGAGACACCCAGGGGGAAACTCTATTCAGGTTT	UCCCUGAGACCUCAAGUGUGAGCAGCTGGATGGTGAGTTAATATCTGAAGGTCATAGAACAATCAGGGGGCATTTCTGAGACACCCAGGGGGAAACTCTATTCAGGTTT	0
20	Mus_musculus	ssc-miR-429	UAAUACUGUCUGGUAAUGCCGU	Trav6-7-dv9	TGGGTCTAAAGATGAACTCTTCTCCAGGCTTCATGACTGTGATGCTCCTCATATTCAGTAAGCAGAGTGACCTTAAACTTCTCATGTT	UAAUACUGUCUGGUAAUGCCGUTGGGTCTAAAGATGAACTCTTCTCCAGGCTTCATGACTGTGATGCTCCTCATATTCAGTAAGCAGAGTGACCTTAAACTTCTCATGTT	0
21	Mus_musculus	lja-miR11090a-5p	ACUUUAUAAGAGAUGUGACUC	Trav7-6	CAACAAGAAAGAAGGCAGATTGACAGTTTACCTCAATAGAGCCAGCCTGCATGTTTCCCTGCACATCAAAGACTCCCAGCCCAGTGAC	ACUUUAUAAGAGAUGUGACUCCAACAAGAAAGAAGGCAGATTGACAGTTTACCTCAATAGAGCCAGCCTGCATGTTTCCCTGCACATCAAAGACTCCCAGCCCAGTGAC	0
22	Mus_musculus	oha-let-7a-5p	UGAGGUAGUAGGUUGUAUAGUU	Trav16	CATTATTCTCTGAACTTTCAGAAGCCAAAAAGTTCCATCGGACTCATCATCACTGCCACACAGATTGAGGACTCAGCAGTATATTTCT	UGAGGUAGUAGGUUGUAUAGUUCATTATTCTCTGAACTTTCAGAAGCCAAAAAGTTCCATCGGACTCATCATCACTGCCACACAGATTGAGGACTCAGCAGTATATTTCT	0
24	Mus_musculus	oga-miR-99b	CACCCGUAGAACCGACCUUGCG	Trav14-3	CATACGTTCAGTGTCCGATAAAAAGGAAGATGGACGATTCACAATCTTCTTCAATAAAAGGGAGAAAAAGCTCTCCTTGCACATCACA	CACCCGUAGAACCGACCUUGCGCATACGTTCAGTGTCCGATAAAAAGGAAGATGGACGATTCACAATCTTCTTCAATAAAAGGGAGAAAAAGCTCTCCTTGCACATCACA	0
25	Mus_musculus	pal-miR-186-3p	CCCAAAGGUGAAUUUUUUG	Trav3-4	GACAGAAAAGAAGAACAAGGACTCACTGTCTTACTGAACAAGAAAGACAAACGACTCTCTCTGAACCTCACAGCTGCCCATCCTGGGG	CCCAAAGGUGAAUUUUUUGGACAGAAAAGAAGAACAAGGACTCACTGTCTTACTGAACAAGAAAGACAAACGACTCTCTCTGAACCTCACAGCTGCCCATCCTGGGG	0
26	Mus_musculus	rno-miR-3578	GCGAAUAUAACACGGUCGAUCU	B230359F08Rik	CTAATCAGGGGTGAAAGGTCAGCAAGTGCAGCAGAGTCCCGCGTCCTTGGTTCTGCAGGAGGGGGAGAACGCAGAGCTGCAGTGTAGC	GCGAAUAUAACACGGUCGAUCUCTAATCAGGGGTGAAAGGTCAGCAAGTGCAGCAGAGTCCCGCGTCCTTGGTTCTGCAGGAGGGGGAGAACGCAGAGCTGCAGTGTAGC	0
28	Mus_musculus	nve-miR-9426	AAGAGUUUGAGGGCUUUGAAAG	Trav17	CGTTGTTAAAGGCACCAAGGGCTTTGAGGCCGAGTTTAGGAAGAGTAACTCCTCTTTCAACCTGAAGAAATCCCCAGCCCATTGGAGC	AAGAGUUUGAGGGCUUUGAAAGCGTTGTTAAAGGCACCAAGGGCTTTGAGGCCGAGTTTAGGAAGAGTAACTCCTCTTTCAACCTGAAGAAATCCCCAGCCCATTGGAGC	0
30	Mus_musculus	vvi-miR159a	CUUGGAGUGAAGGGAGCUCUC	Trav18	AGGATGACTGCTAAGTTTGGTGAAGCAAGAAAGAACAGCTCCCTATTCATCGCCAGAGCTCAGCCTGGAGACGCAGGCATCTACTTCT	CUUGGAGUGAAGGGAGCUCUCAGGATGACTGCTAAGTTTGGTGAAGCAAGAAAGAACAGCTCCCTATTCATCGCCAGAGCTCAGCCTGGAGACGCAGGCATCTACTTCT	0
32	Mus_musculus	pab-miR397d	UAUUGAGUGCAGCGUUGACGA	Trav21-dv12	GACTCACGGTCTACAACAAAATACAACCAATAGTATGGCTTTCCTGGCTATTGCCTCTGACAGAAAGTCAAGCACCTTGATCCTGCCT	UAUUGAGUGCAGCGUUGACGAGACTCACGGTCTACAACAAAATACAACCAATAGTATGGCTTTCCTGGCTATTGCCTCTGACAGAAAGTCAAGCACCTTGATCCTGCCT	0
33	Mus_musculus	rno-miR-188-5p	CAUCCCUUGCAUGGUGGAGGG	Trdv1	TCCTCAGTCTCTGACAATCCAAGAAGGAGATGAAGTCACCATGAGCTGCAATTTATCAACATCTTTATATGCCTTACTCTGGTATAGG	CAUCCCUUGCAUGGUGGAGGGTCCTCAGTCTCTGACAATCCAAGAAGGAGATGAAGTCACCATGAGCTGCAATTTATCAACATCTTTATATGCCTTACTCTGGTATAGG	0
37	Mus_musculus	sly-miR172c	AGAAUCUUGAUGAUGCUGCAG	Trdv2-1	GTCCTTAGCTCACTGTGGGCAGTTGTGATCACCACCTGTCTAGGTAAGGAGGCTGTAGGTCTCTATTCCCTTGGGTGTCTAGGGTTTT	AGAAUCUUGAUGAUGCUGCAGGTCCTTAGCTCACTGTGGGCAGTTGTGATCACCACCTGTCTAGGTAAGGAGGCTGTAGGTCTCTATTCCCTTGGGTGTCTAGGGTTTT	0
39	Mus_musculus	ppc-let-7	UGAGGUAGUAGGUUGUAUAGUU	Trdv4	TCTACTGATGGTGGAAAGAGCAACCTCAAAGGGAAAATTAACATTTCAAAAAATCAGTTTATACTCGACATTCAGAAGGCAACAATGA	UGAGGUAGUAGGUUGUAUAGUUTCTACTGATGGTGGAAAGAGCAACCTCAAAGGGAAAATTAACATTTCAAAAAATCAGTTTATACTCGACATTCAGAAGGCAACAATGA	0
40	Mus_musculus	cin-miR-4130-3p	CAGACAGCUGCGUGUCGUAA	Trdv5	TTAAAGAGAGTCCAGCAGCCCTCCTCCACGCTGTGCCCCTGTACCGACTGGAAGGATGATTCTTGCCGCGACCCTTACCCTTCTGTTT	CAGACAGCUGCGUGUCGUAATTAAAGAGAGTCCAGCAGCCCTCCTCCACGCTGTGCCCCTGTACCGACTGGAAGGATGATTCTTGCCGCGACCCTTACCCTTCTGTTT	0
41	Mus_musculus	osa-miR426	UUUUGGAAGUUUGUCCUUACG	Trav3d-3	CAAGGATTCACTGTCCTACTGAACAAGAAAGACAAACAACTCTCTCTGAACCTCACAGCTGCCCATCCTGGGGACTCAGCCGTGTACT	UUUUGGAAGUUUGUCCUUACGCAAGGATTCACTGTCCTACTGAACAAGAAAGACAAACAACTCTCTCTGAACCTCACAGCTGCCCATCCTGGGGACTCAGCCGTGTACT	0
43	Mus_musculus	osa-miR5833	UCCUCCUCGGGCUCAUCGGGC	Trav9d-4	GCAGCTGAGATGCAAGTATTCCTACTCTGCGACACCTTATCTGTTCTGGTATGTCCAGTACCCGCGGCAGGGGCTGCAGCTGCTCCTC	UCCUCCUCGGGCUCAUCGGGCGCAGCTGAGATGCAAGTATTCCTACTCTGCGACACCTTATCTGTTCTGGTATGTCCAGTACCCGCGGCAGGGGCTGCAGCTGCTCCTC	0
44	Mus_musculus	ame-miR-3729-3p	UGUUUUCCCAACUCACUUGCA	Trav4d-4	TTCAGGAACAAAGGAGAATGGGAGGCTAAAGTCAGCATTTGATTCTAAGGAGCGCTACAGCACCCTGCACATCAGGGATGCCCAGCTG	UGUUUUCCCAACUCACUUGCATTCAGGAACAAAGGAGAATGGGAGGCTAAAGTCAGCATTTGATTCTAAGGAGCGCTACAGCACCCTGCACATCAGGGATGCCCAGCTG	0
47	Mus_musculus	rno-miR-672-3p	ACACACAGUCGCCAUCUUCGA	C920008G01Rik	GAATCTTCAGTGAAAAGAGTAATGCATTCCTTACATGTTTCACTAGTGTTCCTCTGGCTTCAACTAGGTGGTGAGTTTGGTCATTTCT	ACACACAGUCGCCAUCUUCGAGAATCTTCAGTGAAAAGAGTAATGCATTCCTTACATGTTTCACTAGTGTTCCTCTGGCTTCAACTAGGTGGTGAGTTTGGTCATTTCT	0
48	Mus_musculus	oha-miR-181a-1-3p	ACCACCGAUCGUUGACUGUACC	Trav13d-3	CATCCTCCGCAGCCAGTAATGAAAGTCGCAGCTCTTTGCACATTTCCTCCTCCCAGATCACAGACTCAGGCACTTATCTCTGTGCTAT	ACCACCGAUCGUUGACUGUACCCATCCTCCGCAGCCAGTAATGAAAGTCGCAGCTCTTTGCACATTTCCTCCTCCCAGATCACAGACTCAGGCACTTATCTCTGTGCTAT	0
49	Mus_musculus	oni-miR-338	UCCAGCAUCAGUGAUUUUGUUG	Trav8d-2	TGGTTTCGAGTGGCCTGTGAGTTTGGGGCTGGTAGTGATAGGAATGAGGAGACCTGAGTTCAGAGACCACGTGGCTCCATTTGGAAAT	UCCAGCAUCAGUGAUUUUGUUGTGGTTTCGAGTGGCCTGTGAGTTTGGGGCTGGTAGTGATAGGAATGAGGAGACCTGAGTTCAGAGACCACGTGGCTCCATTTGGAAAT	0
50	Mus_musculus	dme-miR-4972-3p	UAUAUCUGUGCGAUCGGGAUUG	Trav8d-2	CTTAATACGTTCAAATGAGCGAGAGAAGCGCAGTGGAAGACTAAGAGCCACCCTTGACACCTCCAGCCAAAGTAGCTCTCTGTCCATC	UAUAUCUGUGCGAUCGGGAUUGCTTAATACGTTCAAATGAGCGAGAGAAGCGCAGTGGAAGACTAAGAGCCACCCTTGACACCTCCAGCCAAAGTAGCTCTCTGTCCATC	0
51	Mus_musculus	cpo-miR-412-3p	UACUUCACCUGGUCCACUAGCC	Trav16d-dv11	AACAGTGGGTCATTATTCTCTGAACTTTCAGAAGCCAAAAAGTTCCATCGGACTCATCATCACCGCCACACAGATTGAGGACTCGGCA	UACUUCACCUGGUCCACUAGCCAACAGTGGGTCATTATTCTCTGAACTTTCAGAAGCCAAAAAGTTCCATCGGACTCATCATCACCGCCACACAGATTGAGGACTCGGCA	0
52	Mus_musculus	ssc-miR-215	AUGACCUAUGAAUUGACAGAC	Trav13d-4	GACAAAGCACACTGGAAGACTGACATCCACCACAGTCACTAAAGAACGTCGCAGCTCTTTGCACATTTCCTCCTCCCAGACAACAGAC	AUGACCUAUGAAUUGACAGACGACAAAGCACACTGGAAGACTGACATCCACCACAGTCACTAAAGAACGTCGCAGCTCTTTGCACATTTCCTCCTCCCAGACAACAGAC	0
53	Mus_musculus	hsa-miR-6502-5p	AGCUCUAGAAAGAUUGUUGACC	Tcrg-V5	AGACAAGTCCCACTCCCGCTTGGAAATTGATGAGAAGGATGATGGTACCTTTTACCTGATAATCAACAATGTTGTCACATCGGATGAA	AGCUCUAGAAAGAUUGUUGACCAGACAAGTCCCACTCCCGCTTGGAAATTGATGAGAAGGATGATGGTACCTTTTACCTGATAATCAACAATGTTGTCACATCGGATGAA	0
54	Mus_musculus	cpi-let-7e-3p	CUAUACAAUCUACUGUCUUU	Tcrg-V6	AGGCAAGGACATGGCAGAGTGATTTGTCTTCAGTCCTCACCATACACCAAGTGACAGAAGAGGACACGGGAACTTATTACTGTGCATG	CUAUACAAUCUACUGUCUUUAGGCAAGGACATGGCAGAGTGATTTGTCTTCAGTCCTCACCATACACCAAGTGACAGAAGAGGACACGGGAACTTATTACTGTGCATG	0
55	Mus_musculus	ocu-miR-496-5p	GGUUGUCCAUGGUGUGUUCAUU	Tcrg-V6	TGAGGCAAGGACATGGCAGAGTGATTTGTCTTCAGTCCTCACCATACACCAAGTGACAGAAGAGGACACGGGAACTTATTACTGTGCA	GGUUGUCCAUGGUGUGUUCAUUTGAGGCAAGGACATGGCAGAGTGATTTGTCTTCAGTCCTCACCATACACCAAGTGACAGAAGAGGACACGGGAACTTATTACTGTGCA	0
56	Mus_musculus	hsa-miR-208a-3p	AUAAGACGAGCAAAAAGCUUGU	Tcrg-V7	GGCCCTACTTCTAGCTTTCTTGCCGGCTGGTAAGTACATGGCATAGATACCCATGACATTTCATTTATCAGCAGGAAGCCATGCTGAT	AUAAGACGAGCAAAAAGCUUGUGGCCCTACTTCTAGCTTTCTTGCCGGCTGGTAAGTACATGGCATAGATACCCATGACATTTCATTTATCAGCAGGAAGCCATGCTGAT	0
57	Mus_musculus	rno-miR-433-3p	AUCAUGAUGGGCUCCUCGGUGU	Tcrg-V4	TACAAGAAAATGGAGGCAAGTAAAAATCCTAGTGCTTCTACATCGATATTGACAATATATTCCTTGGAGGAAGAAGACGAAGCTATCT	AUCAUGAUGGGCUCCUCGGUGUTACAAGAAAATGGAGGCAAGTAAAAATCCTAGTGCTTCTACATCGATATTGACAATATATTCCTTGGAGGAAGAAGACGAAGCTATCT	0
58	Mus_musculus	pny-miR-148-3p	UCAGUGCAUUACAGAACUUUG	Trav14d-3-dv8	GTGTCCGATAAAAAGGAAGATGGACGATTCACAATCTTCTTCAATAAAAGGGAGAAAAAGCTCTCCTTGCACATTGCAGACTCTCAGC	UCAGUGCAUUACAGAACUUUGGTGTCCGATAAAAAGGAAGATGGACGATTCACAATCTTCTTCAATAAAAGGGAGAAAAAGCTCTCCTTGCACATTGCAGACTCTCAGC	0
59	Mus_musculus	ssc-miR-2483	AAACAUCUGGUUGGUUGAGAGA	Trav7n-4	TCCCTAGTGGTCCTGTGGCTCCAGTTAAACTGTAAGTTTGGGAATTCCTTTGGGATCCATGTGTGATATGTAAAGTCACTGTCAGCTC	AAACAUCUGGUUGGUUGAGAGATCCCTAGTGGTCCTGTGGCTCCAGTTAAACTGTAAGTTTGGGAATTCCTTTGGGATCCATGTGTGATATGTAAAGTCACTGTCAGCTC	0
60	Mus_musculus	dme-miR-4956-5p	CGAUGGCCAGCAACAACUCGCU	Trav6n-5	CTATGAAACCAAACAGTACCCAACCCTGTTCTGGTATGTGCAGTATCCCGGAGAAGGTCCACAGCTCCTCTTTAAAGTCCCAAAGGCC	CGAUGGCCAGCAACAACUCGCUCTATGAAACCAAACAGTACCCAACCCTGTTCTGGTATGTGCAGTATCCCGGAGAAGGTCCACAGCTCCTCTTTAAAGTCCCAAAGGCC	0
62	Mus_musculus	tcf-miR-71-5p	UGAAAGACAUGGGUAGUGAGAU	Tcrg-V3	AGAAAATTGAAGCAAGTAAAGATTTTCAAACTTCTACCTCAACCTTGAAAATAAATTACTTGAAGAAAGAAGATGAAGCCACCTACTA	UGAAAGACAUGGGUAGUGAGAUAGAAAATTGAAGCAAGTAAAGATTTTCAAACTTCTACCTCAACCTTGAAAATAAATTACTTGAAGAAAGAAGATGAAGCCACCTACTA	0
63	Mus_musculus	efu-miR-21	CAACAGCAGUCGAUGGGCUGUC	Tcrg-V3	TTGAAGCAAGTAAAGATTTTCAAACTTCTACCTCAACCTTGAAAATAAATTACTTGAAGAAAGAAGATGAAGCCACCTACTACTGTGC	CAACAGCAGUCGAUGGGCUGUCTTGAAGCAAGTAAAGATTTTCAAACTTCTACCTCAACCTTGAAAATAAATTACTTGAAGAAAGAAGATGAAGCCACCTACTACTGTGC	0
65	Mus_musculus	mmu-miR-686	AUUGCUUCCCAGACGGUGAAGA	Tcrg-V1	AAGTAAAGATTTTCAAACTTCTACCTCAACCTTGAAAATAAATTACTTGAAGAAAGAAGATGAAGCCACCTACTACTGTGCAGTCTGG	AUUGCUUCCCAGACGGUGAAGAAAGTAAAGATTTTCAAACTTCTACCTCAACCTTGAAAATAAATTACTTGAAGAAAGAAGATGAAGCCACCTACTACTGTGCAGTCTGG	0
66	Mus_musculus	ppt-miR390c-5p	GAGCUCAGGAGGGAUAGCGCC	Trav6n-6	AGAAGGGAAGCAGCAGAGGGTTTGAAGCCACATACAATAAAGAAGCCACCTCCTTCCACTTGCAGAAAGCCTCAGTGCAAGAGTCAGA	GAGCUCAGGAGGGAUAGCGCCAGAAGGGAAGCAGCAGAGGGTTTGAAGCCACATACAATAAAGAAGCCACCTCCTTCCACTTGCAGAAAGCCTCAGTGCAAGAGTCAGA	0
67	Mus_musculus	cli-miR-124-3p	UAAGGCACGCGGUGAAUGCCAA	Trav7n-5	CCATCTTCTCTGATGGTGAAAAGGAAGAAGGCAGTTTTACAGCTCACCTCAATAGAGCCAGCCTGCATGTTTTCCTACACATCAGAGA	UAAGGCACGCGGUGAAUGCCAACCATCTTCTCTGATGGTGAAAAGGAAGAAGGCAGTTTTACAGCTCACCTCAATAGAGCCAGCCTGCATGTTTTCCTACACATCAGAGA	0
68	Mus_musculus	chi-miR-450-5p	UUUUGCGAUGUGUUCCUAAU	Trav12n-1	AGACAACAAGAGGACCGAGCACCAAGGGTTCCACGCCACTCTCCATAAGAGCAGCAGCTCCTTCCATCTGCAGAAGTCCTCAGTGCAG	UUUUGCGAUGUGUUCCUAAUAGACAACAAGAGGACCGAGCACCAAGGGTTCCACGCCACTCTCCATAAGAGCAGCAGCTCCTTCCATCTGCAGAAGTCCTCAGTGCAG	0
72	Mus_musculus	oha-miR-458-5p	AGCGCCAUUUUCAGAGCUAUA	Trav14n-1	TTTTACTCCTAGGCCTTCACCTAGCTGGTGAGTTATGAAGGAGAAATCCGAGAATGTGGGATTAATGTGGAGGCATGAGAGACTTGGG	AGCGCCAUUUUCAGAGCUAUATTTTACTCCTAGGCCTTCACCTAGCTGGTGAGTTATGAAGGAGAAATCCGAGAATGTGGGATTAATGTGGAGGCATGAGAGACTTGGG	0
73	Mus_musculus	pab-miR11492	UAGUGGAAAUUUGGUUUUUUC	Trav15n-1	GGCAGGAGGGCGAAGAACTCACCCTGGACTGTTCATATGAGACAAGTCAGGTCTTATACCATCTTTTCTGGTACAAGCACCTTCTTAG	UAGUGGAAAUUUGGUUUUUUCGGCAGGAGGGCGAAGAACTCACCCTGGACTGTTCATATGAGACAAGTCAGGTCTTATACCATCTTTTCTGGTACAAGCACCTTCTTAG	0
77	Mus_musculus	pbv-let-7b-5p	UGAGGUAGUAGGUUGUGUGGUU	Trav4n-3	CCTGGTGCCAGGAACAAAGGAGAATGGGAGGTTAAAGTCAGCATTTGATTCTAAGGAGAGCTACAGCACCCTGCACATTAGGGATGCC	UGAGGUAGUAGGUUGUGUGGUUCCTGGTGCCAGGAACAAAGGAGAATGGGAGGTTAAAGTCAGCATTTGATTCTAAGGAGAGCTACAGCACCCTGCACATTAGGGATGCC	0
78	Mus_musculus	bbe-miR-4887-5p	UUCUCGAUUGUUCUGGUCCA	Trav12n-2	CTTGTCTGTGAGTGAGGAGTGTGAGGAGATTCTGCAGGAGGATTGCCCTGGGAGATTGGTGCACTCAGGGACCAAGTGTCATTTCTTC	UUCUCGAUUGUUCUGGUCCACTTGTCTGTGAGTGAGGAGTGTGAGGAGATTCTGCAGGAGGATTGCCCTGGGAGATTGGTGCACTCAGGGACCAAGTGTCATTTCTTC	0
79	Mus_musculus	bta-miR-2306	CAGGCCUGCCCAUCUAGGACAC	Trav12n-2	GGTTCTACGCCACTCTCCATAAGAGCAGCAGCTCCTTCCATCTGCAGAAGTCCTCAGTGCAGCTGTCAGACTCTGCCCTGTACTTCTG	CAGGCCUGCCCAUCUAGGACACGGTTCTACGCCACTCTCCATAAGAGCAGCAGCTCCTTCCATCTGCAGAAGTCCTCAGTGCAGCTGTCAGACTCTGCCCTGTACTTCTG	0
80	Mus_musculus	cin-miR-34-3p	AACUGCUUUUUGCACUACCACG	Trav9n-3	CATCCCTCTTGCAGCTGGCTGAGTATTTAGCAAAGGCAAGTGACAAGAATCAGATATTCAAAACCTTCCAGGTTCGCGTATGCAGCGT	AACUGCUUUUUGCACUACCACGCATCCCTCTTGCAGCTGGCTGAGTATTTAGCAAAGGCAAGTGACAAGAATCAGATATTCAAAACCTTCCAGGTTCGCGTATGCAGCGT	0
82	Mus_musculus	bra-miR164e-3p	CACGUGCUCCCCUCCUCCAAC	Trav13n-2	AAGCACACTGGAAGACTGACATCCACCACAGTCACTAAGGAACGTCGCAGCTCTTTGCACATTTCCTCCTCCCAGACAACAGACTCAG	CACGUGCUCCCCUCCUCCAACAAGCACACTGGAAGACTGACATCCACCACAGTCACTAAGGAACGTCGCAGCTCTTTGCACATTTCCTCCTCCCAGACAACAGACTCAG	0
83	Mus_musculus	emu-miR-36a-3p	UCACCGGGUAGACAUUCCUUGC	Trav14n-2	TGTCCAATAAAAAGGAAGATGGACGATTCACAATCTTCTTCAATAAAAGGGAGAAAAAGCTCTCCTTGCACATCACAGACTCTCAGCC	UCACCGGGUAGACAUUCCUUGCTGTCCAATAAAAAGGAAGATGGACGATTCACAATCTTCTTCAATAAAAGGGAGAAAAAGCTCTCCTTGCACATCACAGACTCTCAGCC	0
85	Mus_musculus	mze-miR-726	UUCACUACUAGCAGAACUCAGA	Trav3n-3	TACGGAAATAAACGAAGGACAAGGATTCACTGTCCTACTGAACAAGAAAGACAAACAACTCTCTCTGAACCTCACAGCTGCCCATCCT	UUCACUACUAGCAGAACUCAGATACGGAAATAAACGAAGGACAAGGATTCACTGTCCTACTGAACAAGAAAGACAAACAACTCTCTCTGAACCTCACAGCTGCCCATCCT	0
86	Mus_musculus	chi-miR-326-5p	CCUCGUCUGUCUGUUGGGCU	Trav9n-4	TCGAGGCTGAGTTCAGCAAGAGTAACTCTTCCTTCCACCTGCAGAAAGCCTCTGTGCACTGGAGCGACTCGGCTGTGTACTTCTGTGC	CCUCGUCUGUCUGUUGGGCUTCGAGGCTGAGTTCAGCAAGAGTAACTCTTCCTTCCACCTGCAGAAAGCCTCTGTGCACTGGAGCGACTCGGCTGTGTACTTCTGTGC	0
87	Mus_musculus	gma-miR167a	UGAAGCUGCCAGCAUGAUCUA	Trav4n-4	GGCTAAAGTCAGCATTTGATTCTAAGGAGCGCTACAGCACCCTGCACATCAGGGATGCCCAGCTGGAGGACTCAGGCACTTACTTCTG	UGAAGCUGCCAGCAUGAUCUAGGCTAAAGTCAGCATTTGATTCTAAGGAGCGCTACAGCACCCTGCACATCAGGGATGCCCAGCTGGAGGACTCAGGCACTTACTTCTG	0
88	Mus_musculus	cpi-let-7a-5p	UGAGGUAGUAGGUUGUAUAGUU	Trav5n-4	TCATGTTTCTATGGCTGCAGCTGGATGGTGAGTTAATATCTGAAGGCCATAGAACAATCAGGGGGCATTTCTGAGACACCCAGGGGGA	UGAGGUAGUAGGUUGUAUAGUUTCATGTTTCTATGGCTGCAGCTGGATGGTGAGTTAATATCTGAAGGCCATAGAACAATCAGGGGGCATTTCTGAGACACCCAGGGGGA	0
89	Mus_musculus	dps-miR-964-5p	AGAUCGAAGGUUCCUGGCUUAC	Trav6n-7	TGAAGCTACATATGATAAAGGGACCACCTCCTTCCACTTGCGGAAAGCCTCAGTGCAAGAGTCAGACTCGGCTGTGTACTACTGTGCT	AGAUCGAAGGUUCCUGGCUUACTGAAGCTACATATGATAAAGGGACCACCTCCTTCCACTTGCGGAAAGCCTCAGTGCAAGAGTCAGACTCGGCTGTGTACTACTGTGCT	0
91	Mus_musculus	pma-miR-100b	AACCCGUAGAUUCGAACUUGGG	Trav13n-3	TTCTTGGGCAGAGCAGAGAGGTGGAAGACTGACATCCTCCGCAGCCAGTAACGAAAGTCGCAGCTCTTTGCACATTTCCTCCTCCCAG	AACCCGUAGAUUCGAACUUGGGTTCTTGGGCAGAGCAGAGAGGTGGAAGACTGACATCCTCCGCAGCCAGTAACGAAAGTCGCAGCTCTTTGCACATTTCCTCCTCCCAG	0
92	Mus_musculus	ttu-miR160	UGCCUGGCUCCCUGUAUGCCA	Trav8n-2	CTTCAGGGTGCAGCACAGCCTTTCCTGTGACATCAATAAAGCAAGAAAAATGAACAGATTCCTGGGAATATCTTTGGTGACTCTATGG	UGCCUGGCUCCCUGUAUGCCACTTCAGGGTGCAGCACAGCCTTTCCTGTGACATCAATAAAGCAAGAAAAATGAACAGATTCCTGGGAATATCTTTGGTGACTCTATGG	0
93	Mus_musculus	cpi-miR-2184-3p	GCAUGUGGACUCCUACUGCUCC	Trav16n	CTTACAAAAAGGAAAATGCAACAGTGGGTCATTATTCTCTGAACTTTCAGAAGCCAAAAAGTTCCATCGGACTCATCATCACCGCCAC	GCAUGUGGACUCCUACUGCUCCCTTACAAAAAGGAAAATGCAACAGTGGGTCATTATTCTCTGAACTTTCAGAAGCCAAAAAGTTCCATCGGACTCATCATCACCGCCAC	0
94	Mus_musculus	oni-miR-10766	AUGUAUUCAUCCUCAAACAGA	Trav16n	CTTCAATTTCTGTGGTGGAGAAGACAACGGTGACAATGGACTGTGTGTATGAAACCCGGGACAGTTCTTACTTCTTATTCTGGTACAA	AUGUAUUCAUCCUCAAACAGACTTCAATTTCTGTGGTGGAGAAGACAACGGTGACAATGGACTGTGTGTATGAAACCCGGGACAGTTCTTACTTCTTATTCTGGTACAA	0
95	Mus_musculus	bta-miR-1296	UUAGGGCCCUGGCUCCAUCUCC	Trav13n-4	CAATCCTTCTGGGACAAAGCAGAGTGGGAGACTGACATCCACAACAGTCATTAAAGAACGTCGCAGCTCTTTGCACATTTCCTCCTCC	UUAGGGCCCUGGCUCCAUCUCCCAATCCTTCTGGGACAAAGCAGAGTGGGAGACTGACATCCACAACAGTCATTAAAGAACGTCGCAGCTCTTTGCACATTTCCTCCTCC	0
96	Mus_musculus	aca-miR-737-3p	AAUCAAAACCUAAAGAAAAUG	Trav14n-3	TGAGAACAGTGCTTTTGACTACTTCCCATGGTACCAGCAGTTCCCTGGGGAAGGCCCTGCTCTCCTGATAGCCATACGTTCAGTGTCC	AAUCAAAACCUAAAGAAAAUGTGAGAACAGTGCTTTTGACTACTTCCCATGGTACCAGCAGTTCCCTGGGGAAGGCCCTGCTCTCCTGATAGCCATACGTTCAGTGTCC	0
97	Mus_musculus	tcf-miR-10402	UUCGUGAAUUUUAGCAUAAUGU	Trav7-2	AAGGCAGATTCACAGTTCACCTCAATAAAGCCAGCCTGCATACTTCCCTGCACATCAGAGACTCCCAGCCCAGTGACTCTGCTCTCTA	UUCGUGAAUUUUAGCAUAAUGUAAGGCAGATTCACAGTTCACCTCAATAAAGCCAGCCTGCATACTTCCCTGCACATCAGAGACTCCCAGCCCAGTGACTCTGCTCTCTA	0
99	Mus_musculus	hsa-miR-4500	UGAGGUAGUAGUUUCUU	Trav6-3	GGAAGCAGCAGAGGTTTTGAAGCTACATATGATAAAGGAACCACTTCCTTCCACTTGCAGAAAACCTCAGTGCAAGAGATAGATTCGG	UGAGGUAGUAGUUUCUUGGAAGCAGCAGAGGTTTTGAAGCTACATATGATAAAGGAACCACTTCCTTCCACTTGCAGAAAACCTCAGTGCAAGAGATAGATTCGG	0
101	Mus_musculus	hsa-miR-4529-3p	AUUGGACUGCUGAUGGCCCGU	Trav6-4	ACATATGACAAAGGGACCACGTCCTTCCACTTGCAGAAAGCCTCAGTGCAGGAGTCAGACTCAGCCGTGTACTTCTGTGCTCTGGTTG	AUUGGACUGCUGAUGGCCCGUACATATGACAAAGGGACCACGTCCTTCCACTTGCAGAAAGCCTCAGTGCAGGAGTCAGACTCAGCCGTGTACTTCTGTGCTCTGGTTG	0
102	Mus_musculus	gga-miR-6669-3p	UUGCAGCCUGGCCGUAUCUCAG	Trav6-4	ATACCCAACTCTTTTGTGGTATGTCCAATATCTTGGACAAGGTCCACAGCTCCTTCTGAAAGTGACAACTGCCAACAATAAGGGAATC	UUGCAGCCUGGCCGUAUCUCAGATACCCAACTCTTTTGTGGTATGTCCAATATCTTGGACAAGGTCCACAGCTCCTTCTGAAAGTGACAACTGCCAACAATAAGGGAATC	0
103	Mus_musculus	pal-miR-106b-5p	UAAAGUGCUGACAGUGCAGAUA	Trav7-4	TCTTCTCTGATGGTGACAAGAAAGAAGGCAGATTCACAGCTCACCTCAATAAGGCCAGCCTGCATGTTTCCCTGCACATCAGAGACTC	UAAAGUGCUGACAGUGCAGAUATCTTCTCTGATGGTGACAAGAAAGAAGGCAGATTCACAGCTCACCTCAATAAGGCCAGCCTGCATGTTTCCCTGCACATCAGAGACTC	0
104	Mus_musculus	sha-miR-202	UUCCUAUGCAUAUACUUCUU	Trav8-1	GAGAGAAGCGCAATGGAAGACTCAGAGCCACCCTTGACACCTCCAGCCAGAGCAGCTCCTTGTCCATCACTGCTACTCGGTGTGAAGA	UUCCUAUGCAUAUACUUCUUGAGAGAAGCGCAATGGAAGACTCAGAGCCACCCTTGACACCTCCAGCCAGAGCAGCTCCTTGTCCATCACTGCTACTCGGTGTGAAGA	0
105	Mus_musculus	cte-miR-1990a	UGUAAGUUGACAUAGUCCCAGG	Trav9-1	AGGTTTTTCCAGAAAGGCACCAGAGCTGTTTCCAGTGTGCAGCCATGCTCCTGGTTCTCATCTCGTTCCTCGGGATACATTTCTTCCT	UGUAAGUUGACAUAGUCCCAGGAGGTTTTTCCAGAAAGGCACCAGAGCTGTTTCCAGTGTGCAGCCATGCTCCTGGTTCTCATCTCGTTCCTCGGGATACATTTCTTCCT	0
106	Mus_musculus	aga-miR-980-3p	UAGCUGCCUAGUGAAGGGC	Trav6-5	AGAAGGGAAGCAACAGAGGTTTTGAAGCTACATACAATAAAGAAGCCACCTCCTTCCACTTGCAGAAAGCCTCAGTGCAAGAGTCAGA	UAGCUGCCUAGUGAAGGGCAGAAGGGAAGCAACAGAGGTTTTGAAGCTACATACAATAAAGAAGCCACCTCCTTCCACTTGCAGAAAGCCTCAGTGCAAGAGTCAGA	0
107	Mus_musculus	xla-miR-124-3p	UAAGGCACGCGGUGAAUGCCA	Trav6-5	GCAACAGAGGTTTTGAAGCTACATACAATAAAGAAGCCACCTCCTTCCACTTGCAGAAAGCCTCAGTGCAAGAGTCAGACTCGGCTGT	UAAGGCACGCGGUGAAUGCCAGCAACAGAGGTTTTGAAGCTACATACAATAAAGAAGCCACCTCCTTCCACTTGCAGAAAGCCTCAGTGCAAGAGTCAGACTCGGCTGT	0
108	Mus_musculus	hpo-miR-234-5p	CGGUAUUCAAGUGCUAAUAAUA	Trav10	CAAGTCTGCATTGATCCCAGGCAGGAAGAATGATGAAGACATCCCTTCACACTGTATTCCTATTCTTGTGGCTATGGATGGACTGTGA	CGGUAUUCAAGUGCUAAUAAUACAAGTCTGCATTGATCCCAGGCAGGAAGAATGATGAAGACATCCCTTCACACTGTATTCCTATTCTTGTGGCTATGGATGGACTGTGA	0
109	Mus_musculus	ppt-miR11321	UCAUGUGCCUGUUGUAGUUCC	Trav2	TATAAGGACTATGTGGTAAATGAAGTGGCATCTCTGTTTATCTCTGCTGACCGGAAGCTCAGCACTCTGAGCCTGCCCTGGGTTTCCC	UCAUGUGCCUGUUGUAGUUCCTATAAGGACTATGTGGTAAATGAAGTGGCATCTCTGTTTATCTCTGCTGACCGGAAGCTCAGCACTCTGAGCCTGCCCTGGGTTTCCC	0
110	Mus_musculus	hsa-miR-3156-5p	AAAGAUCUGGAAGUGGGAGACA	Trav2	CTGTTTATCTCTGCTGACCGGAAGCTCAGCACTCTGAGCCTGCCCTGGGTTTCCCTGAGAGATGCTGCTGTGTATTACTGCATTGTGA	AAAGAUCUGGAAGUGGGAGACACTGTTTATCTCTGCTGACCGGAAGCTCAGCACTCTGAGCCTGCCCTGGGTTTCCCTGAGAGATGCTGCTGTGTATTACTGCATTGTGA	0
111	Mus_musculus	mes-miR477d	CUCUCCCUCAAGGGCUUCUC	Trav3-1	AGAACAAGGACTCACTGTCTTACTGAACAAGAAAGACAAACGACTCTCTCTGAACCTCACAGCTGCCCATCCTGGGGACTCAGCCGTG	CUCUCCCUCAAGGGCUUCUCAGAACAAGGACTCACTGTCTTACTGAACAAGAAAGACAAACGACTCTCTCTGAACCTCACAGCTGCCCATCCTGGGGACTCAGCCGTG	0
112	Mus_musculus	mtr-miR395n	AUGAAGUGUUUGGGGGAACUC	Trav5-1	TTTATTTGATAAGAAAACCAAACACCTTTCCCTGCACATTACAGCCACTCAGCCTGGAGACTCAGCCATCTACTTCTGCTCAGCAAGT	AUGAAGUGUUUGGGGGAACUCTTTATTTGATAAGAAAACCAAACACCTTTCCCTGCACATTACAGCCACTCAGCCTGGAGACTCAGCCATCTACTTCTGCTCAGCAAGT	0
113	Mus_musculus	fve-miR11291	UUGCGGUCUUGUCUCUUCCAAU	Trav6-1	CAGCAGAGGTTTTGAAGCTACATATGATAAAGGAACAACGTCCTTCCACTTGCAGAAAGCCTCAGTGCAGGAGTCAGACTCTGCTGTG	UUGCGGUCUUGUCUCUUCCAAUCAGCAGAGGTTTTGAAGCTACATATGATAAAGGAACAACGTCCTTCCACTTGCAGAAAGCCTCAGTGCAGGAGTCAGACTCTGCTGTG	0
115	Mus_musculus	cgr-miR-3072-5p	AGGGACCCCGAGGGAGGGCAGG	Trav6-2	GGAAGCAGCAGAGGTTTTGAAGCTACATATGATAAAGGGACCACGTCCTTCCACTTGCAGAAAGCCTCAGTGCAGGAGTCAGACTCGG	AGGGACCCCGAGGGAGGGCAGGGGAAGCAGCAGAGGTTTTGAAGCTACATATGATAAAGGGACCACGTCCTTCCACTTGCAGAAAGCCTCAGTGCAGGAGTCAGACTCGG	0
116	Mus_musculus	bma-miR-5841-3p	UUUGGCACCAUUCAGACCACUA	Trav6-2	AGCAGCAGAGGTTTTGAAGCTACATATGATAAAGGGACCACGTCCTTCCACTTGCAGAAAGCCTCAGTGCAGGAGTCAGACTCGGCTG	UUUGGCACCAUUCAGACCACUAAGCAGCAGAGGTTTTGAAGCTACATATGATAAAGGGACCACGTCCTTCCACTTGCAGAAAGCCTCAGTGCAGGAGTCAGACTCGGCTG	0
117	Mus_musculus	mml-miR-4703-3p	GUAGUUGUACUGUAUUGCCACU	Trav7d-2	GATTCACAGTTCACCTCAATAAAGCCAGCCTGCATACTTCCCTGCACATCAGAGACTCCCAGCCCAGTGACTCTGCTCTCTACCTCTG	GUAGUUGUACUGUAUUGCCACUGATTCACAGTTCACCTCAATAAAGCCAGCCTGCATACTTCCCTGCACATCAGAGACTCCCAGCCCAGTGACTCTGCTCTCTACCTCTG	0
118	Mus_musculus	prd-miR-7914-3p	CUGAAAAGACGAAAGGGGUUUU	Trav6d-3	CTACATATGATAAAGGAACCACTTCCTTCCACTTGCAGAAAACCTCAGTGCAAGAGATAGATTCGGCTGTGTACTACTGTGCTATGAG	CUGAAAAGACGAAAGGGGUUUUCTACATATGATAAAGGAACCACTTCCTTCCACTTGCAGAAAACCTCAGTGCAAGAGATAGATTCGGCTGTGTACTACTGTGCTATGAG	0
119	Mus_musculus	oga-let-7c	UGAGGUAGUAGGUUGUAUGGUU	Trav7d-3	CTTCTCCAATGGTGAAAAAGAAGAAGGCAGATTCACAATTCACCTCAATAAAGCCAGTCTGCATTTCTCGCTACACATCAGAGACTCC	UGAGGUAGUAGGUUGUAUGGUUCTTCTCCAATGGTGAAAAAGAAGAAGGCAGATTCACAATTCACCTCAATAAAGCCAGTCTGCATTTCTCGCTACACATCAGAGACTCC	0
122	Mus_musculus	dmo-miR-34	UGGCAGUGUGGUUAGCUGGUUG	Trav7d-4	CACCTCAATAAGGCCAGCCTGCATGTTTCCCTGCACATCAGAGACTCCCAGCCCAGTGACTCCGCTCTCTACTTCTGTGCAGCTAGTG	UGGCAGUGUGGUUAGCUGGUUGCACCTCAATAAGGCCAGCCTGCATGTTTCCCTGCACATCAGAGACTCCCAGCCCAGTGACTCCGCTCTCTACTTCTGTGCAGCTAGTG	0
124	Mus_musculus	mmr-miR-484	UCAGGCUCAGUCCCCUCCCGA	Trav9d-1	CGGCTTCAAGGCTGAGTTCAGCAAGAGCGACTCTTCCTTCCACCTTCGGAAAGCCTCTGTGCACTGGAGCGACTCGGCTGTGTACTTC	UCAGGCUCAGUCCCCUCCCGACGGCTTCAAGGCTGAGTTCAGCAAGAGCGACTCTTCCTTCCACCTTCGGAAAGCCTCTGTGCACTGGAGCGACTCGGCTGTGTACTTC	0
125	Mus_musculus	ami-miR-217-5p	UACUGCAUCAGGAACUGAUUGG	Trav6d-5	GTTTTGAAGCTACGTATGATAAAGGGACCACCTCCTTCCACTTGCAGAAAGCCTCAGTGCAGGAGTCAGACTCGGCTGTGTACTACTG	UACUGCAUCAGGAACUGAUUGGGTTTTGAAGCTACGTATGATAAAGGGACCACCTCCTTCCACTTGCAGAAAGCCTCAGTGCAGGAGTCAGACTCGGCTGTGTACTACTG	0
126	Mus_musculus	pab-miR11555	UUAACUCCGGAUCUUUUAAGC	Trav10d	AATGTGGACAGAAAACAGAGCCAAAGACTTATAGTTTTGTTGGATAAGAAAGCCAAACGATTCTCCCTGCACATCACAGCCACACAGC	UUAACUCCGGAUCUUUUAAGCAATGTGGACAGAAAACAGAGCCAAAGACTTATAGTTTTGTTGGATAAGAAAGCCAAACGATTCTCCCTGCACATCACAGCCACACAGC	0
127	Mus_musculus	ptc-miR156b	UGACAGAAGAGAGUGAGCAC	Trav6d-6	TTGAAGCCACATACAATAAAGAAACCACCTCCTTCCACTTGCAGAAAGCCTCAGTGCAAGAGTCAGACTCGGCTGTGTACTACTGTGC	UGACAGAAGAGAGUGAGCACTTGAAGCCACATACAATAAAGAAACCACCTCCTTCCACTTGCAGAAAGCCTCAGTGCAAGAGTCAGACTCGGCTGTGTACTACTGTGC	0
128	Mus_musculus	bfl-miR-4864-3p	UAGCCAGACCUGAUCUCCCUGC	Trav11d	CAAATGGGAGATACTCAGCAACTCTGGATAAAGATGCTAAGCACAGCACGCTGCACATCACAGCCACCCTGCTGGATGACACTGCCAC	UAGCCAGACCUGAUCUCCCUGCCAAATGGGAGATACTCAGCAACTCTGGATAAAGATGCTAAGCACAGCACGCTGCACATCACAGCCACCCTGCTGGATGACACTGCCAC	0
130	Mus_musculus	cfa-miR-885	UCCAUUACACUACCCUGCCUCU	Trav12d-1	AGTGTGAGGAGATCCTGCAGGAGGATTGCCCTGTGAGATTGGTGCACTCAAGGACCAAGTGTCATTTCTTCCATGAACATGCGTCCTG	UCCAUUACACUACCCUGCCUCUAGTGTGAGGAGATCCTGCAGGAGGATTGCCCTGTGAGATTGGTGCACTCAAGGACCAAGTGTCATTTCTTCCATGAACATGCGTCCTG	0
131	Mus_musculus	ptc-miR6465	UUAAAGCAGGGGGUCUAGUAGU	Trav12d-1	GAGGACCGAGCACCAAGGGTTCCACGCCACTCTCCATAAGAGCAGCAGCTCCTTCCATCTGCAGAAGTCCTCAGTGCAGCTGTCAGAC	UUAAAGCAGGGGGUCUAGUAGUGAGGACCGAGCACCAAGGGTTCCACGCCACTCTCCATAAGAGCAGCAGCTCCTTCCATCTGCAGAAGTCCTCAGTGCAGCTGTCAGAC	0
133	Mus_musculus	oha-miR-1397-5p	UGCAUUGCGACGGGUUACAUCA	Trav14d-1	TACGTTCAGTGTCCGATAAAAAGGAAGATGGACGATTCACAATCTTCTTCAATAAAAGGGAGAAAAAGCTCTCCTTGCACATCACAGA	UGCAUUGCGACGGGUUACAUCATACGTTCAGTGTCCGATAAAAAGGAAGATGGACGATTCACAATCTTCTTCAATAAAAGGGAGAAAAAGCTCTCCTTGCACATCACAGA	0
134	Mus_musculus	nvi-miR-210	UUGUGCGUGUGACAGCGGCUA	Trav14d-1	AAGATCCTGACAGCAACGTTTTTACTCCTAGGCCTTCACCTAGCTGGTGAGTTATGAAGGAGAAATCCGAGAATGTGGGATTAATGTG	UUGUGCGUGUGACAGCGGCUAAAGATCCTGACAGCAACGTTTTTACTCCTAGGCCTTCACCTAGCTGGTGAGTTATGAAGGAGAAATCCGAGAATGTGGGATTAATGTG	0
135	Mus_musculus	mdo-miR-126-5p	CAUUAUUACUUUUGGUACGCG	Trav15d-1-dv6d-1	CTGCAAAAGAGAGGAGCGGCCGCTATTCTGTAGTCTTCCAGAAATCACTCAAATCCATCAGCCTTATCATTTCAGCTTTACAACCAGA	CAUUAUUACUUUUGGUACGCGCTGCAAAAGAGAGGAGCGGCCGCTATTCTGTAGTCTTCCAGAAATCACTCAAATCCATCAGCCTTATCATTTCAGCTTTACAACCAGA	0
138	Mus_musculus	rno-miR-326-5p	GGGGGCAGGGCCUUUGUGAA	Trav9d-2	GAGTGAATGGCTTTGAGGCTGAGTTCAGCAAGAGTAACTCTTCCTTCCACCTGCGGAAAGCCTCTGTGCACTGGAGCGACTCGGCTGT	GGGGGCAGGGCCUUUGUGAAGAGTGAATGGCTTTGAGGCTGAGTTCAGCAAGAGTAACTCTTCCTTCCACCTGCGGAAAGCCTCTGTGCACTGGAGCGACTCGGCTGT	0
140	Mus_musculus	bra-miR9563a-3p	UAAAAGUUAAGAGACAAGUUA	Trav12d-2	AGCTCCACAGACAACAAGAGGACCGAGCACCAAGGGTTCTACGCCACTCTCCATAAGAGCAGCAGCTCCTTCCATCTGCAGAAGTCCT	UAAAAGUUAAGAGACAAGUUAAGCTCCACAGACAACAAGAGGACCGAGCACCAAGGGTTCTACGCCACTCTCCATAAGAGCAGCAGCTCCTTCCATCTGCAGAAGTCCT	0
142	Mus_musculus	dre-miR-430a-11-5p	ACCCUCACAAAAGCACUGACU	Trav9d-3	CATCCCTCTTGCAGCTGGCTGAGTATTTAGCAAAGGCAAGTGACAAGAATCAGATATTCAAAACCTTCCAGGTTCGCGTATGCAGCGT	ACCCUCACAAAAGCACUGACUCATCCCTCTTGCAGCTGGCTGAGTATTTAGCAAAGGCAAGTGACAAGAATCAGATATTCAAAACCTTCCAGGTTCGCGTATGCAGCGT	0
143	Mus_musculus	pte-miR-279-5p	GGUGAGUGGGAUUUUAGUCCUG	Trav12d-3	GCACCAAGGGTTCCACGCCACTCTCCATAAGAGCAGCAGCTCCTTCCATCTGCAGAAGTCCTCAGCGCAGCTGTCAGACTCTGCCCTG	GGUGAGUGGGAUUUUAGUCCUGGCACCAAGGGTTCCACGCCACTCTCCATAAGAGCAGCAGCTCCTTCCATCTGCAGAAGTCCTCAGCGCAGCTGTCAGACTCTGCCCTG	0
144	Mus_musculus	ptc-miR3627b	UGUCGCAGGAGAGAUGGCGCUA	Trav13d-2	AGGTTTGCTGTGAGTCTGGGTGTCCTCACCTGAGAGGCACCTGAGAGGGCACCTGAGAGGATCTGGCTCAGCACATGGAGGGGTGGGG	UGUCGCAGGAGAGAUGGCGCUAAGGTTTGCTGTGAGTCTGGGTGTCCTCACCTGAGAGGCACCTGAGAGGGCACCTGAGAGGATCTGGCTCAGCACATGGAGGGGTGGGG	0
145	Mus_musculus	gma-miR169w	CAAGGAUGACUUGCCGGCAUU	Trav14d-2	GGAAGATGGACGATTCACAATCTTCTTCAATAAAAGGGAGAAAAAGCTCTCCTTGCACATCACAGACTCTCAGCCTGGAGACTCAGCT	CAAGGAUGACUUGCCGGCAUUGGAAGATGGACGATTCACAATCTTCTTCAATAAAAGGGAGAAAAAGCTCTCCTTGCACATCACAGACTCTCAGCCTGGAGACTCAGCT	0
146	Mus_musculus	zma-miR159k-3p	UUUGGAUUGAAGGGAGCUCUG	Trav15d-2-dv6d-2	CAGAGGAGCGGCCGCTACTCTGTAGTCTTCCAGAAATCATTCAAGTCCATCAGCCTTGTCATTTCAGCCTCACAGCCAGAGGATTCAG	UUUGGAUUGAAGGGAGCUCUGCAGAGGAGCGGCCGCTACTCTGTAGTCTTCCAGAAATCATTCAAGTCCATCAGCCTTGTCATTTCAGCCTCACAGCCAGAGGATTCAG	0
148	Mus_musculus	ebv-miR-BART15	GUCAGUGGUUUUGUUUCCUUGA	Trav1	TTGAAGGACAGTGGGCATTTCTCCACTTTCCTGAGCCGCTCGAATGGGTACAGTTACCTGCTTCTGACAGAGCTCCAGATCAAAGACT	GUCAGUGGUUUUGUUUCCUUGATTGAAGGACAGTGGGCATTTCTCCACTTTCCTGAGCCGCTCGAATGGGTACAGTTACCTGCTTCTGACAGAGCTCCAGATCAAAGACT	0
149	Mus_musculus	str-miR-7880g-3p	UUUGCGACUAAAUUUGGACCAA	H2-Bl	GAATCTGAATGTGAACTTGATTGCTCAAATCTTTGAGCTGAGGGTTGATTAGTGGAGTGACATAACTCAAAGTGCTGAAGCAGAAATA	UUUGCGACUAAAUUUGGACCAAGAATCTGAATGTGAACTTGATTGCTCAAATCTTTGAGCTGAGGGTTGATTAGTGGAGTGACATAACTCAAAGTGCTGAAGCAGAAATA	0
150	Mus_musculus	bdi-miR7719-3p	UAGAAGCAUAUAUGGCGAAGA	H2-Bl	GTCCAGCAGGCACTAAGGGATCATCTGCATCCTGACAGCTCCATGCTGCCCTGAGCTGCAGCTCCTCACTACCACACTGAACATAAGA	UAGAAGCAUAUAUGGCGAAGAGTCCAGCAGGCACTAAGGGATCATCTGCATCCTGACAGCTCCATGCTGCCCTGAGCTGCAGCTCCTCACTACCACACTGAACATAAGA	0
151	Mus_musculus	nta-miR399f	CGCCAAAGGAGAGCUGCCCUG	H2-Bl	CTGGTCCAGCAGGCACTAAGGGATCATCTGCATCCTGACAGCTCCATGCTGCCCTGAGCTGCAGCTCCTCACTACCACACTGAACATA	CGCCAAAGGAGAGCUGCCCUGCTGGTCCAGCAGGCACTAAGGGATCATCTGCATCCTGACAGCTCCATGCTGCCCTGAGCTGCAGCTCCTCACTACCACACTGAACATA	0
152	Mus_musculus	egr-miR-3479a-5p	CGGUGAAAGUUUAUGCAUUUA	H2-Bl	CTGACAGCTCCATGCTGCCCTGAGCTGCAGCTCCTCACTACCACACTGAACATAAGAATCTGAATGTGAACTTGATTGCTCAAATCTT	CGGUGAAAGUUUAUGCAUUUACTGACAGCTCCATGCTGCCCTGAGCTGCAGCTCCTCACTACCACACTGAACATAAGAATCTGAATGTGAACTTGATTGCTCAAATCTT	0
154	Mus_musculus	cte-miR-2687	UAGGUAGUCGCUCUGGGUUACU	H2-Bl	TGCATCCTGACAGCTCCATGCTGCCCTGAGCTGCAGCTCCTCACTACCACACTGAACATAAGAATCTGAATGTGAACTTGATTGCTCA	UAGGUAGUCGCUCUGGGUUACUTGCATCCTGACAGCTCCATGCTGCCCTGAGCTGCAGCTCCTCACTACCACACTGAACATAAGAATCTGAATGTGAACTTGATTGCTCA	0
155	Mus_musculus	api-miR-92a	UAUUGCACAUGUCCCGGCCAAU	H2-Bl	AACGCTGTTCCTGCTGCTGGCGGCCGCCCTGACTATGATCGAGACTCGCGCGGGTGAGTGGTCGGGAGGGAAACGACCTCTGCGGGGA	UAUUGCACAUGUCCCGGCCAAUAACGCTGTTCCTGCTGCTGGCGGCCGCCCTGACTATGATCGAGACTCGCGCGGGTGAGTGGTCGGGAGGGAAACGACCTCTGCGGGGA	0
158	Mus_musculus	cqu-miR-993-5p	UACCCUGUAGUUCCGGGCUUUU	H2-Bl	ATCCTTCCTGGTCCAGCAGGCACTAAGGGATCATCTGCATCCTGACAGCTCCATGCTGCCCTGAGCTGCAGCTCCTCACTACCACACT	UACCCUGUAGUUCCGGGCUUUUATCCTTCCTGGTCCAGCAGGCACTAAGGGATCATCTGCATCCTGACAGCTCCATGCTGCCCTGAGCTGCAGCTCCTCACTACCACACT	0
159	Mus_musculus	efu-miR-1185	AAUGUACAGGGGAGACUCUUAU	H2-Bl	CCTCTATGCACAATGGGAAGACCTGGAAAGCCCAGGCTACCTTAGCACACAAGGACCCTGTCCCTAACTTCCCTGTTCTCCTTTCCAC	AAUGUACAGGGGAGACUCUUAUCCTCTATGCACAATGGGAAGACCTGGAAAGCCCAGGCTACCTTAGCACACAAGGACCCTGTCCCTAACTTCCCTGTTCTCCTTTCCAC	0
160	Mus_musculus	aga-miR-315	UUUUGAUUGUUGCUCAGAAAGC	H2-T10	CAACAGTTAAGAGCACTGACTGCTCTTCCAGAGGTCCTGAGTTCAATTCCCAGGAACCACATGGTGGCTCACAACCATCTGTAATGGG	UUUUGAUUGUUGCUCAGAAAGCCAACAGTTAAGAGCACTGACTGCTCTTCCAGAGGTCCTGAGTTCAATTCCCAGGAACCACATGGTGGCTCACAACCATCTGTAATGGG	0
161	Mus_musculus	ocu-miR-409-3p	GAAUGUUGCUCGGUGAACCCCU	H2-T10	GAAAGGTGCAGAGTTACACGTGCCATGTGGACCATGAGGGGCTGCCTGAGCCCCTCACCCTGAGATGGGGTAAGGAGGGTGAGGGTGC	GAAUGUUGCUCGGUGAACCCCUGAAAGGTGCAGAGTTACACGTGCCATGTGGACCATGAGGGGCTGCCTGAGCCCCTCACCCTGAGATGGGGTAAGGAGGGTGAGGGTGC	0
162	Mus_musculus	ami-miR-19a-5p	UGUGCAAAUCUAUGCAAAACUG	H2-T10	GGTCCTACCCCCAATGCTTCAGGGACATTTAATCAGGTCAAATTGGGATCAATGGCTTTGATGCAGAAAAGAACTGTGGACTAATAGA	UGUGCAAAUCUAUGCAAAACUGGGTCCTACCCCCAATGCTTCAGGGACATTTAATCAGGTCAAATTGGGATCAATGGCTTTGATGCAGAAAAGAACTGTGGACTAATAGA	0
163	Mus_musculus	sbi-miR159a	UUUGGAUUGAAGGGAGCUCUG	Atp10d	ACAAAACCATGTGTCTAAACGAAGCTGCCTTCTGCTTCCTTGAGATTTTTTTTTTTAAATAAATTATTTAATAAATGATGTTCACTGG	UUUGGAUUGAAGGGAGCUCUGACAAAACCATGTGTCTAAACGAAGCTGCCTTCTGCTTCCTTGAGATTTTTTTTTTTAAATAAATTATTTAATAAATGATGTTCACTGG	0
164	Mus_musculus	gga-miR-12261-5p	CCUCCGCAGGAGCCCUUUGCA	Atp10d	GGAGCTGGGGAGCTGGGAAGTAGGTATTGTTCTGCTTCTCAATGACAAATGGCTGGCTTGGAAGCGTAACTCTCCCCGCCCTTTGGAT	CCUCCGCAGGAGCCCUUUGCAGGAGCTGGGGAGCTGGGAAGTAGGTATTGTTCTGCTTCTCAATGACAAATGGCTGGCTTGGAAGCGTAACTCTCCCCGCCCTTTGGAT	0
166	Mus_musculus	aly-miR156b-5p	UGACAGAAGAGAGUGAGCAC	Atp10d	ACCTTCCTGGTATCGTTGTTAAATGGTCTTTTCACATAGACTGATTTCTGGAACTGTCACAAAACCATGTGTCTAAACGAAGCTGCCT	UGACAGAAGAGAGUGAGCACACCTTCCTGGTATCGTTGTTAAATGGTCTTTTCACATAGACTGATTTCTGGAACTGTCACAAAACCATGTGTCTAAACGAAGCTGCCT	0
167	Mus_musculus	sme-miR-87a-3p	UGAGCAAAGUUUCAAGUGUA	Atp10d	GTGGTCCTCACAATTATTGCAATTAAAGATGGCTTGGAAGACTACCGGAAATACAAAATCGACAAGCAGATCAACAACTTAATAACCA	UGAGCAAAGUUUCAAGUGUAGTGGTCCTCACAATTATTGCAATTAAAGATGGCTTGGAAGACTACCGGAAATACAAAATCGACAAGCAGATCAACAACTTAATAACCA	0
169	Mus_musculus	zma-miR396f-5p	UUCCACAGCUUUCUUGAACUU	Cdk3-ps	GGATCTCAGCCAAGACTGCCCTGGCCCATCCCTACTTCTCTCCTGGACACTCCCTAGCACCCCAACAATGTACAGCAGGGCGTTCCTC	UUCCACAGCUUUCUUGAACUUGGATCTCAGCCAAGACTGCCCTGGCCCATCCCTACTTCTCTCCTGGACACTCCCTAGCACCCCAACAATGTACAGCAGGGCGTTCCTC	0
170	Mus_musculus	oha-miR-2985a-2-3p	UGUUAUAGUAUUCCACCUUCCC	Cdk3-ps	AGCAAGTTTTATTCAACAGCTGTGGACATCTGAAGCATTGGCTGCATCTTTGCAGAGATGGTAGAGGGGACAAGCTGGGCTGGGGGTG	UGUUAUAGUAUUCCACCUUCCCAGCAAGTTTTATTCAACAGCTGTGGACATCTGAAGCATTGGCTGCATCTTTGCAGAGATGGTAGAGGGGACAAGCTGGGCTGGGGGTG	0
172	Mus_musculus	oha-miR-9-2-5p	UUCGGUUAUCUAGCUUUAUGAA	Olfr779	ACCCCTTCATTTATACACTAAGAAACCAGCAGGTGAAAGAAGTCTTCTGGGATGTATTACAAAAGACTTTGGGCTTTTCAAAACACAA	UUCGGUUAUCUAGCUUUAUGAAACCCCTTCATTTATACACTAAGAAACCAGCAGGTGAAAGAAGTCTTCTGGGATGTATTACAAAAGACTTTGGGCTTTTCAAAACACAA	0
173	Mus_musculus	hsa-miR-555	AGGGUAAGCUGAACCUCUGAU	Olfr753-ps1	AATAATTTAAGAGAGTAGTTTAAGCTCTGACACACCCTAGATGTAAGGAGGAGAGCCTTCTGCTTAGACTTCCCAGCAGGGATACTTT	AGGGUAAGCUGAACCUCUGAUAATAATTTAAGAGAGTAGTTTAAGCTCTGACACACCCTAGATGTAAGGAGGAGAGCCTTCTGCTTAGACTTCCCAGCAGGGATACTTT	0
175	Mus_musculus	aca-miR-1677b-5p	ACCAAAGCCCCUCGAGGACAAU	Olfr753-ps1	GCAAGCCTTGCAAACAGTCCCAGGATGAGATCATGCCCTGAATGAGGACGGCAGCTGATACTGAGACAGCACCCTGAGCAAGTTCTCA	ACCAAAGCCCCUCGAGGACAAUGCAAGCCTTGCAAACAGTCCCAGGATGAGATCATGCCCTGAATGAGGACGGCAGCTGATACTGAGACAGCACCCTGAGCAAGTTCTCA	0
176	Mus_musculus	rno-miR-218a-5p	UUGUGCUUGAUCUAACCAUGU	Olfr753-ps1	CTTATGCCCGAGAGAGGGGCAAGTTCTTTGGTCTCTTTTATGCAGTGGGTACCCCTATACTCAACCCTCTTGTATATACCCTGAGGAA	UUGUGCUUGAUCUAACCAUGUCTTATGCCCGAGAGAGGGGCAAGTTCTTTGGTCTCTTTTATGCAGTGGGTACCCCTATACTCAACCCTCTTGTATATACCCTGAGGAA	0
177	Mus_musculus	gga-miR-133a-3p	UUGGUCCCCUUCAACCAGCUGU	Sprr2g	TTCATATACCAGATGTTCAGAGGAAAGACTAGTAGATGTCCCTCAGTGCCTTCACAGTATGGTTTCCAAATCTGTGTGTCACGGATGT	UUGGUCCCCUUCAACCAGCUGUTTCATATACCAGATGTTCAGAGGAAAGACTAGTAGATGTCCCTCAGTGCCTTCACAGTATGGTTTCCAAATCTGTGTGTCACGGATGT	0
179	Mus_musculus	mmu-miR-582-3p	UAACCUGUUGAACAACUGAAC	Serpinb10	TATAGTATAAAACAAACAAACACACAAAAACCCATATTATGAGACGGAAAATCAGACATCACAAAATCAGCCCATAGCCTATACACAT	UAACCUGUUGAACAACUGAACTATAGTATAAAACAAACAAACACACAAAAACCCATATTATGAGACGGAAAATCAGACATCACAAAATCAGCCCATAGCCTATACACAT	0
180	Mus_musculus	mmu-miR-7070-5p	GUGAGGGGAGCUGAGGCAGGA	Serpinb10	CCTTGGGGAGTTACAGTTTAAAAGGGAAAAGAAATGATATTGATTTTTATGCATGAATGGCATTCCTTAATTACCAAATAAACCTGCT	GUGAGGGGAGCUGAGGCAGGACCTTGGGGAGTTACAGTTTAAAAGGGAAAAGAAATGATATTGATTTTTATGCATGAATGGCATTCCTTAATTACCAAATAAACCTGCT	0
181	Mus_musculus	mmu-miR-8110	AAGCGUGGAUUGGGGGGGGGG	Serpinb10	GTGTTCGAATTAAGGCACCTTCCATTGAATTAAATGTAGATCATCCATTTCTATTTTTCATCAGGCACAACAAAACCAAAAGCATTCT	AAGCGUGGAUUGGGGGGGGGGGTGTTCGAATTAAGGCACCTTCCATTGAATTAAATGTAGATCATCCATTTCTATTTTTCATCAGGCACAACAAAACCAAAAGCATTCT	0
182	Mus_musculus	oan-miR-1367-5p	AUGGUAGAGGUCGAGUCCG	Olfr335-ps	AAAGACATAGTGGCTTCTGTAATTTATACAGTAGTCACACCCTTGCTGAACCCTTTCATCTACAGCCTGAGGAACAGTGATATAAAAC	AUGGUAGAGGUCGAGUCCGAAAGACATAGTGGCTTCTGTAATTTATACAGTAGTCACACCCTTGCTGAACCCTTTCATCTACAGCCTGAGGAACAGTGATATAAAAC	0
184	Mus_musculus	ath-miR860	UCAAUAGAUUGGACUAUGUAU	Olfr682-ps1	AAGAAGATACCGTCAGAGGTACCAATTCTTCTTAATGTGCTGCATCATCTCATCCCACCTGCCCTCAATCCCATTGTGTATGGAGTAC	UCAAUAGAUUGGACUAUGUAUAAGAAGATACCGTCAGAGGTACCAATTCTTCTTAATGTGCTGCATCATCTCATCCCACCTGCCCTCAATCCCATTGTGTATGGAGTAC	0
185	Mus_musculus	nbr-miR-24a	UGGCUCAGUUCAGCAGGAACAG	Olfr421-ps1	AACTCATTTGTACTCAAAAAGTATCCAATGAATCACATAGGTAATTTATACTACTGCCTTTTAAAGTTAAAGATCCTTTTCTAAAAAC	UGGCUCAGUUCAGCAGGAACAGAACTCATTTGTACTCAAAAAGTATCCAATGAATCACATAGGTAATTTATACTACTGCCTTTTAAAGTTAAAGATCCTTTTCTAAAAAC	0
186	Mus_musculus	hpo-miR-10110-5p	GAUUUCUCUGCGUCUGACCACU	Hyi	TCATACTGGGACAGGCGGGGCCACCCACGGACTGGCCAGTAAGGTTCTGCACAGCACCTGCATGCTGCCCTGGGGCGGTGTGTTAGTG	GAUUUCUCUGCGUCUGACCACUTCATACTGGGACAGGCGGGGCCACCCACGGACTGGCCAGTAAGGTTCTGCACAGCACCTGCATGCTGCCCTGGGGCGGTGTGTTAGTG	0
188	Mus_musculus	hsv1-miR-H4-5p	GGUAGAGUUUGACAGGCAAGCA	Hyi	GGGCCACCCACGGACTGGCCAGTAAGGTTCTGCACAGCACCTGCATGCTGCCCTGGGGCGGTGTGTTAGTGTCCGGAGTCCCCTCCTC	GGUAGAGUUUGACAGGCAAGCAGGGCCACCCACGGACTGGCCAGTAAGGTTCTGCACAGCACCTGCATGCTGCCCTGGGGCGGTGTGTTAGTGTCCGGAGTCCCCTCCTC	0
190	Mus_musculus	sbi-miR395j	GUGAAGUGUUUGGGGGAACUC	Hyi	ACACAACCATCTATACATTCAGTAACAGGACATCCAATGCCTTCTGACCCCAAGGGCACCTGGCACACACGGTACACATACAGACATG	GUGAAGUGUUUGGGGGAACUCACACAACCATCTATACATTCAGTAACAGGACATCCAATGCCTTCTGACCCCAAGGGCACCTGGCACACACGGTACACATACAGACATG	0
191	Mus_musculus	ppy-miR-376c	AACAUAGAGGAAAUUCCACGU	Olfr936	CCATATTCTACACCATCTTTGTGCCTATGCTCAACCCCCTAATCTACAGTCTGAGGAACAAGGATGTCAATATTGCTGTGAAGAAAAT	AACAUAGAGGAAAUUCCACGUCCATATTCTACACCATCTTTGTGCCTATGCTCAACCCCCTAATCTACAGTCTGAGGAACAAGGATGTCAATATTGCTGTGAAGAAAAT	0
192	Mus_musculus	lus-miR398d	UGUGUUCUCAGGUCACCCCUC	Olfr936	GTGCCTATGCTCAACCCCCTAATCTACAGTCTGAGGAACAAGGATGTCAATATTGCTGTGAAGAAAATTATAGAAAGAAGATCATTTT	UGUGUUCUCAGGUCACCCCUCGTGCCTATGCTCAACCCCCTAATCTACAGTCTGAGGAACAAGGATGTCAATATTGCTGTGAAGAAAATTATAGAAAGAAGATCATTTT	0
194	Mus_musculus	lja-miR7526e	AUCAAGGUAGCUGUAACUUCC	Mx2	CTTTGCTAATAAGACAACGGCTTCACCCTGAGTACTCTTCTTGCCCACCATTTAGCACACTGCTAGAAATAAATATTTGATGTACAAA	AUCAAGGUAGCUGUAACUUCCCTTTGCTAATAAGACAACGGCTTCACCCTGAGTACTCTTCTTGCCCACCATTTAGCACACTGCTAGAAATAAATATTTGATGTACAAA	0
195	Mus_musculus	der-miR-9691-3p	GUGAAUGAUAUCGAAUGGCUCA	Mx2	CGATAACTTATCCATTACTTGAAAAAAATATCTCTGCTTATATTGACGTTTTTCTTCTTGACAGAAAATCAATGCTTTTAACCAGGAC	GUGAAUGAUAUCGAAUGGCUCACGATAACTTATCCATTACTTGAAAAAAATATCTCTGCTTATATTGACGTTTTTCTTCTTGACAGAAAATCAATGCTTTTAACCAGGAC	0
197	Mus_musculus	stu-miR169c-5p	UAGCCAAGGAUGACUUGCCU	Mx2	ACTTTGCTAATAAGACAACGGCTTCACCCTGAGTACTCTTCTTGCCCACCATTTAGCACACTGCTAGAAATAAATATTTGATGTACAA	UAGCCAAGGAUGACUUGCCUACTTTGCTAATAAGACAACGGCTTCACCCTGAGTACTCTTCTTGCCCACCATTTAGCACACTGCTAGAAATAAATATTTGATGTACAA	0
198	Mus_musculus	cli-miR-1756a-3p	UCCAGUGAUUCACACCAGCUGU	Olfr300-ps1	GGCTTCATTCTCACATTTTTTTTAATTCATTTTCATTTTTTAATGATGAACAATGTGTGGTAAGTGTTCTGGAATCATGGATGTTACT	UCCAGUGAUUCACACCAGCUGUGGCTTCATTCTCACATTTTTTTTAATTCATTTTCATTTTTTAATGATGAACAATGTGTGGTAAGTGTTCTGGAATCATGGATGTTACT	0
199	Mus_musculus	cre-miR1142	AAGGUGUGGAUGCGGCAUGGG	Olfr892-ps1	GGAAAATAAATCTTCAGTGTCAGAATTTATCCTTATAGGACTGACAGACCAACCTGAGCTCCAGCTGCCCTTATTTGTTCTGTTCTTG	AAGGUGUGGAUGCGGCAUGGGGGAAAATAAATCTTCAGTGTCAGAATTTATCCTTATAGGACTGACAGACCAACCTGAGCTCCAGCTGCCCTTATTTGTTCTGTTCTTG	0
201	Mus_musculus	abu-miR-26b	UUCAAGUAAUCCAGGAUAGGUU	Olfr663	CGCACAATGTTATTCCCCCTGCTCTGAACCCCATGGTGTATGCTCTTAAGAACAAAGAGCTCAAAGAAGGCTTTTACCTGTGCTCAGG	UUCAAGUAAUCCAGGAUAGGUUCGCACAATGTTATTCCCCCTGCTCTGAACCCCATGGTGTATGCTCTTAAGAACAAAGAGCTCAAAGAAGGCTTTTACCTGTGCTCAGG	0
202	Mus_musculus	pab-miR156o	CUGACAGAAGAUAGAGAGCAC	Olfr664	GCAGTCTGACTCCAGCTTCATTCATCCTCAATGGCATCCCTGGTCTGGAAGAGGTTCATTTGTGGATCTCCTTCCCACTATTTACCAT	CUGACAGAAGAUAGAGAGCACGCAGTCTGACTCCAGCTTCATTCATCCTCAATGGCATCCCTGGTCTGGAAGAGGTTCATTTGTGGATCTCCTTCCCACTATTTACCAT	0
203	Mus_musculus	lja-miR11132-5p	UUAGCAACUUUGAGUACUUUGA	Olfr664	TCCCCACATACATATCATCATGGCTAATCTCTATCTGCTCATGCCGCCCACCATGAACCCAATAGTGTATGGGGTGAAAACCAAGCAG	UUAGCAACUUUGAGUACUUUGATCCCCACATACATATCATCATGGCTAATCTCTATCTGCTCATGCCGCCCACCATGAACCCAATAGTGTATGGGGTGAAAACCAAGCAG	0
204	Mus_musculus	xtr-miR-33a	GUGCAUUGUAGUUGCAUUG	Olfr908	CTATGGATCAGGGAAAAAGGTCTTCGGTTTTTTATACCATATTGGTGCCTATGATGAATCCCTTAATCTATAGTTTGAGGAACAAAGA	GUGCAUUGUAGUUGCAUUGCTATGGATCAGGGAAAAAGGTCTTCGGTTTTTTATACCATATTGGTGCCTATGATGAATCCCTTAATCTATAGTTTGAGGAACAAAGA	0
205	Mus_musculus	rco-miR408	CUGCACUGCCUCUUCCCUGGC	Cd1d2	CCAGGCTGGGAGCAGAGTAAAGTGCAGAAGTCGGAACCCAGGGCTGTGTAGAACTCTGGCGCTATGCGGTACCTACCGTGCCTGTTGC	CUGCACUGCCUCUUCCCUGGCCCAGGCTGGGAGCAGAGTAAAGTGCAGAAGTCGGAACCCAGGGCTGTGTAGAACTCTGGCGCTATGCGGTACCTACCGTGCCTGTTGC	0
206	Mus_musculus	hco-miR-5909	UCUGCAACUCUUCAUUCUUGUC	Cd1d2	GGATCTGGGGATGAAAGAGAGGAATCCTGAAGAAGTGAAGAGCAACCAGTATGCTCCTTTAAATTTAGGAATATTACTTCCTAATTAA	UCUGCAACUCUUCAUUCUUGUCGGATCTGGGGATGAAAGAGAGGAATCCTGAAGAAGTGAAGAGCAACCAGTATGCTCCTTTAAATTTAGGAATATTACTTCCTAATTAA	0
207	Mus_musculus	chi-miR-499-3p	GAACAUCACAGCAAGUCUGUGC	Cd1d2	CTTCAGTCCTGGTCTGCTCAGGATCTGGGGATGAAAGAGAGGAATCCTGAAGAAGTGAAGAGCAACCAGTATGCTCCTTTAAATTTAG	GAACAUCACAGCAAGUCUGUGCCTTCAGTCCTGGTCTGCTCAGGATCTGGGGATGAAAGAGAGGAATCCTGAAGAAGTGAAGAGCAACCAGTATGCTCCTTTAAATTTAG	0
208	Mus_musculus	gga-miR-6696-5p	AGCUGUGAUCUCAAGCCCCCAC	Olfr562-ps1	ATATGTCCATACTCTGATTGCCAATGCCTACCTGCTGATCCCTCCTGTCATGAATCCCATCATCTACAGTGTGAAGACAAAGCAGATA	AGCUGUGAUCUCAAGCCCCCACATATGTCCATACTCTGATTGCCAATGCCTACCTGCTGATCCCTCCTGTCATGAATCCCATCATCTACAGTGTGAAGACAAAGCAGATA	0
209	Mus_musculus	ccr-miR-24	UGGCUCAGUUCAGCAGGAACAG	Gm49385	TTGAAAGACTGTTGTGGGAATGGTTGTATTTTATTCTAACCTAATTTCACTTGACCTGTGCTCACAGATTCCTTTAAAGAAGAATGGG	UGGCUCAGUUCAGCAGGAACAGTTGAAAGACTGTTGTGGGAATGGTTGTATTTTATTCTAACCTAATTTCACTTGACCTGTGCTCACAGATTCCTTTAAAGAAGAATGGG	0
210	Mus_musculus	zma-miR395d-3p	GUGAAGUGUUUGGGGGAACUC	Olfr915	GGCTCTTCAGTGACTGAGTTCATTCTGGTGGGATTAACCAAGGACCCTGATCTCCAATGCCCTCTTTTCGTCCTCTTTCTAGTGATGT	GUGAAGUGUUUGGGGGAACUCGGCTCTTCAGTGACTGAGTTCATTCTGGTGGGATTAACCAAGGACCCTGATCTCCAATGCCCTCTTTTCGTCCTCTTTCTAGTGATGT	0
211	Mus_musculus	mtr-miR2587g	UUGACCGUUCAUAUGAACCCUG	Olfr271-ps1	TGACTCCCTTGATGAATCCTTTAATCTACAGCCTCAGAAACAAAGATGTGAAAGAGGCCATAAAAAATCTGAAGGGAAGACTCTTAGG	UUGACCGUUCAUAUGAACCCUGTGACTCCCTTGATGAATCCTTTAATCTACAGCCTCAGAAACAAAGATGTGAAAGAGGCCATAAAAAATCTGAAGGGAAGACTCTTAGG	0
212	Mus_musculus	mmu-miR-465b-3p	GAUCAGGGCCUUUCUAAGUAGA	Olfr271-ps1	GAAATCCTGGCTGTCATGAAGATGGCTTGTACTGACATCTCAGGCAATGAATTCATCATGCTTGTGGCCACAACTTTGTTCACTCTGA	GAUCAGGGCCUUUCUAAGUAGAGAAATCCTGGCTGTCATGAAGATGGCTTGTACTGACATCTCAGGCAATGAATTCATCATGCTTGTGGCCACAACTTTGTTCACTCTGA	0
213	Mus_musculus	ppy-miR-193a-3p	AACUGGCCUACAAAGUCCCAGU	Pcdhgb8	GTGGAGCGTTTGGGTTTTCTTCCTGGTTGGAAGTAATTCGCGAAGCCTCCTCCCTTCACACTGGTGCGGGAGAAGGATGGAGCGCAGC	AACUGGCCUACAAAGUCCCAGUGTGGAGCGTTTGGGTTTTCTTCCTGGTTGGAAGTAATTCGCGAAGCCTCCTCCCTTCACACTGGTGCGGGAGAAGGATGGAGCGCAGC	0
214	Mus_musculus	mdo-miR-1542-3p	UAUUGAUCUCCAAUGCCUAGC	Pcdhgb8	GCCACGCTGACCAATGCCGCTGGCAAACGAGATGGCAAGGCTCCAGCAGGTGGTAATGGCAACAAGAAGAAATCGGGCAAGAAAGAGA	UAUUGAUCUCCAAUGCCUAGCGCCACGCTGACCAATGCCGCTGGCAAACGAGATGGCAAGGCTCCAGCAGGTGGTAATGGCAACAAGAAGAAATCGGGCAAGAAAGAGA	0
215	Mus_musculus	ami-miR-187-3p	UCGUGUCUUGUGUUGCAGCCA	Olfr1077-ps1	AAGCAGATGATGAAAAATGCAGTTTAAGAAATGATGTAGCACAGAAGAATTGTTTTAAAGTCTATAAATCTAACGAGGGTAGCAATGG	UCGUGUCUUGUGUUGCAGCCAAAGCAGATGATGAAAAATGCAGTTTAAGAAATGATGTAGCACAGAAGAATTGTTTTAAAGTCTATAAATCTAACGAGGGTAGCAATGG	0
216	Mus_musculus	mmu-miR-7009-5p	UUGGGGUCAGGGGACCAGAGCU	H2-Q5	CTTTGACACCCAATTCTATCTATTCCTGCAATGGTGAATAGTCACATGAGCCATTATGGGTTACCCTAAACAAATACTTTTCTTGTGT	UUGGGGUCAGGGGACCAGAGCUCTTTGACACCCAATTCTATCTATTCCTGCAATGGTGAATAGTCACATGAGCCATTATGGGTTACCCTAAACAAATACTTTTCTTGTGT	0
217	Mus_musculus	ssc-miR-9786-3p	AGAAUUCUAGGUCGGAGGGU	H2-Q5	CCATACACTGTCTCCAACATGGCGACCATTGCTGTTGTGGTTGACCTTGGAGCTGTGGCCATCATTGGAGCTGTGGTGGCTTTTGTGA	AGAAUUCUAGGUCGGAGGGUCCATACACTGTCTCCAACATGGCGACCATTGCTGTTGTGGTTGACCTTGGAGCTGTGGCCATCATTGGAGCTGTGGTGGCTTTTGTGA	0
219	Mus_musculus	xla-miR-210-5p	AGCCACUGACUAACGCACAUUG	Olfr1083-ps	GATAAAGTGTCTTCCATATTTTACACACTTGTTATCCCAATGTTGAATCCCTTGATCTATTCCTTGAGGAATAAAGATGCAAAAGATG	AGCCACUGACUAACGCACAUUGGATAAAGTGTCTTCCATATTTTACACACTTGTTATCCCAATGTTGAATCCCTTGATCTATTCCTTGAGGAATAAAGATGCAAAAGATG	0
221	Mus_musculus	dme-miR-1005-3p	UCUGGAAUCUUUAAUUCGCAG	Olfr1001-ps1	TACGGTGGTGATCCCCATGTTGAATCCCCTCATTTATAGCTCGAGGAACAAAGAGGTGAAAGATGCAGTTAAGAGAATATTGAGAAGT	UCUGGAAUCUUUAAUUCGCAGTACGGTGGTGATCCCCATGTTGAATCCCCTCATTTATAGCTCGAGGAACAAAGAGGTGAAAGATGCAGTTAAGAGAATATTGAGAAGT	0
222	Mus_musculus	bma-miR-2h-3p	UAUCGCAGAUUCGAUUCGACAA	Olfr377-ps1	TCATGGCCATGATGTACACAGTGGTGACTCCCATGCTGAACCCCTTCATCTACAGTCTGAGGAACAGAGACATGAAAGGGGCCCTGGC	UAUCGCAGAUUCGAUUCGACAATCATGGCCATGATGTACACAGTGGTGACTCCCATGCTGAACCCCTTCATCTACAGTCTGAGGAACAGAGACATGAAAGGGGCCCTGGC	0
223	Mus_musculus	ami-miR-460a-5p	CCUGCAUUGUACACACUGUGUG	Olfr1010	ATACAGAGGTCTGGGTTTTCTATTTGTTAAACTGTATTTCTTGAGACCATAAGATGCTATTAACTTTTTTTGTAAAATTAAAACAATT	CCUGCAUUGUACACACUGUGUGATACAGAGGTCTGGGTTTTCTATTTGTTAAACTGTATTTCTTGAGACCATAAGATGCTATTAACTTTTTTTGTAAAATTAAAACAATT	0
224	Mus_musculus	pma-miR-17b	UAAAGUGCAGAUAGUGGUAGUU	Olfr379-ps1	GCCATGATGTGCACAGTGGTGACTCCTATGTTGAACCCCTTCATCTACAGACTGAGGAACAGAAACATGAAAGAGGCCCTGATAAGAG	UAAAGUGCAGAUAGUGGUAGUUGCCATGATGTGCACAGTGGTGACTCCTATGTTGAACCCCTTCATCTACAGACTGAGGAACAGAAACATGAAAGAGGCCCTGATAAGAG	0
225	Mus_musculus	ola-miR-187	GGCUGCAACACAGGACAU	Olfr387-ps1	ACACACAAACACACACACACACACACACACACACACACATACATAGTAAAAATATATATAATAAAAAATAAAAGAAAAAAGAAAAAGA	GGCUGCAACACAGGACAUACACACAAACACACACACACACACACACACACACACACATACATAGTAAAAATATATATAATAAAAAATAAAAGAAAAAAGAAAAAGA	0
226	Mus_musculus	efu-miR-9239	UUCAGAUCACUUUGUAGCUCAU	Olfr388-ps1	AGCCGTTATTTAGCTGATTTGGTGGGACCCCTTTCTCCTGGGATCCTTCCTCCCTCTAATACCTACAATTGTCCCTCATACTCCCCCA	UUCAGAUCACUUUGUAGCUCAUAGCCGTTATTTAGCTGATTTGGTGGGACCCCTTTCTCCTGGGATCCTTCCTCCCTCTAATACCTACAATTGTCCCTCATACTCCCCCA	0
227	Mus_musculus	aca-miR-5391	UGGACAGUUAUGAAGAGGCA	Oas1b	TTCAGCCAGCCTAGGAGACACAGGACCTGCTGGCTGCAGAGGTAAAAGCTGGACCTAGGATGGAGCAGGATCTGAGGAGCATCCCGGC	UGGACAGUUAUGAAGAGGCATTCAGCCAGCCTAGGAGACACAGGACCTGCTGGCTGCAGAGGTAAAAGCTGGACCTAGGATGGAGCAGGATCTGAGGAGCATCCCGGC	0
228	Mus_musculus	osa-miR2055	UUUCCUUGGGAAGGUGGUUUC	Oas1b	CCTGCCTGGACGTTGCCATGCTCTTGCCTTGGTTATAATGGACTGAACGTCTGAACCTGTAAGCCAACCCCAATTAAATGTTGTTTTT	UUUCCUUGGGAAGGUGGUUUCCCTGCCTGGACGTTGCCATGCTCTTGCCTTGGTTATAATGGACTGAACGTCTGAACCTGTAAGCCAACCCCAATTAAATGTTGTTTTT	0
231	Mus_musculus	ame-miR-9883-5p	UUCGGGCGGGCUCGGGCGAGA	Olfr151	AGGAGGTGAAGACCGCACTGGACAAAACACTGAGGAGAAAAGTCTTTTGATGTAAATGCTGATCTTTCTTCATGTAAAAGTAAGTGGT	UUCGGGCGGGCUCGGGCGAGAAGGAGGTGAAGACCGCACTGGACAAAACACTGAGGAGAAAAGTCTTTTGATGTAAATGCTGATCTTTCTTCATGTAAAAGTAAGTGGT	0
232	Mus_musculus	ppe-miR395b-3p	CUGAAGUGUUUGGGGGGACCC	Olfr151	TGATCCCCATGCTCAACCCCCTGATCTACAGCCTGAGAAACAAGGAGGTGAAGACCGCACTGGACAAAACACTGAGGAGAAAAGTCTT	CUGAAGUGUUUGGGGGGACCCTGATCCCCATGCTCAACCCCCTGATCTACAGCCTGAGAAACAAGGAGGTGAAGACCGCACTGGACAAAACACTGAGGAGAAAAGTCTT	0
233	Mus_musculus	cbr-miR-35c	UCACCGGGUGAAAAUUGGUAC	Olfr1021-ps1	GTCTCTGTGTTTTATACAGTAGTGATTCCCATGCTTAATCCTCTCATCTACAGTTTAAAAAATAGAGATGTGAAAGAGGCAGTAAAAA	UCACCGGGUGAAAAUUGGUACGTCTCTGTGTTTTATACAGTAGTGATTCCCATGCTTAATCCTCTCATCTACAGTTTAAAAAATAGAGATGTGAAAGAGGCAGTAAAAA	0
234	Mus_musculus	cpo-miR-34b-3p	AAUCACUAACUCCACUGCCAUC	Olfr1038-ps	TGTGTGTGTGTGTGTGTATATCTACACATGACAAGTAGTCCAATTTTAACACAATCCAGAGCAGATATTTGTGCATATTTATGTTAAA	AAUCACUAACUCCACUGCCAUCTGTGTGTGTGTGTGTGTATATCTACACATGACAAGTAGTCCAATTTTAACACAATCCAGAGCAGATATTTGTGCATATTTATGTTAAA	0
235	Mus_musculus	hsa-miR-208b-5p	AAGCUUUUUGCUCGAAUUAUGU	Olfr1038-ps	TGTGTTTATTTAACAATCATTTCCATTAATTTTAAGTAAAAAAACAAAGTATGTTTTCAGAAGGCTGTTTGGTAGGAAAATAACTCTT	AAGCUUUUUGCUCGAAUUAUGUTGTGTTTATTTAACAATCATTTCCATTAATTTTAAGTAAAAAAACAAAGTATGTTTTCAGAAGGCTGTTTGGTAGGAAAATAACTCTT	0
236	Mus_musculus	cme-miR395d	CUGAAGUGUUUGGGGGAACUC	Olfr537-ps1	TCTTAAAAGGGATGAATAATTACAGGACAATTTGTCTTGTCTAGGTGTGCAGCTTGTATCATTATCAATTGGCTCTGAAATTATTGTG	CUGAAGUGUUUGGGGGAACUCTCTTAAAAGGGATGAATAATTACAGGACAATTTGTCTTGTCTAGGTGTGCAGCTTGTATCATTATCAATTGGCTCTGAAATTATTGTG	0
238	Mus_musculus	mmr-miR-324	CGCAUCCCCUAGGGCAUUGGUG	Olfr863-ps1	AAAGTGTGGTGGCCTCAGTAATGTATACAATGGTGGTTCCCATGATGAACCCCTTTATCTACAGCCTGAGGAACAGGGACATCAAGAA	CGCAUCCCCUAGGGCAUUGGUGAAAGTGTGGTGGCCTCAGTAATGTATACAATGGTGGTTCCCATGATGAACCCCTTTATCTACAGCCTGAGGAACAGGGACATCAAGAA	0
239	Mus_musculus	cin-miR-4011b-5p	UCACAGUGGAGGUAUACCUU	Mmp1a	CAGAGAAAAGCTTCAGCATGCCTAGCCTTCCTTTGCTGTTGCTTCTCTGGGCTGCTAGCTCATACAGTTTCCCTGTGTTTCACAACGG	UCACAGUGGAGGUAUACCUUCAGAGAAAAGCTTCAGCATGCCTAGCCTTCCTTTGCTGTTGCTTCTCTGGGCTGCTAGCTCATACAGTTTCCCTGTGTTTCACAACGG	0
240	Mus_musculus	pny-let-7d	UGAGGUAGUUGGUUGUAUGGUU	Mmp1a	ACTCTGAACTCTTCTACCTCTGATTCCCACATGCTGATATTCTGTAATCCCTATTGTGCCCAGCTAAGAGACACTTCCTGTCCGAAAG	UGAGGUAGUUGGUUGUAUGGUUACTCTGAACTCTTCTACCTCTGATTCCCACATGCTGATATTCTGTAATCCCTATTGTGCCCAGCTAAGAGACACTTCCTGTCCGAAAG	0
241	Mus_musculus	bmo-miR-2857	UGAUGGGACACAUACGGAACAU	Art2a-ps	CCACACTTTGCTATGATCAAAAAGCAATGTTTATCTGCCTCGTCAGCAGTAAGAGATTTAAAGTATGCAATTCGTGGTGAATTTTATA	UGAUGGGACACAUACGGAACAUCCACACTTTGCTATGATCAAAAAGCAATGTTTATCTGCCTCGTCAGCAGTAAGAGATTTAAAGTATGCAATTCGTGGTGAATTTTATA	0
242	Mus_musculus	ssa-miR-10a-2-3p	CAAAUUCAUAUCUAAGGGAGU	Casp16-ps	CTGGCGGATGCTTGGGGAGAAAGGTAGTGAGATGCTCTTGCTGGCCCAGTCTGTTCTCAGCACCCAGCTAGGCCCCAGCCCAGCCCAG	CAAAUUCAUAUCUAAGGGAGUCTGGCGGATGCTTGGGGAGAAAGGTAGTGAGATGCTCTTGCTGGCCCAGTCTGTTCTCAGCACCCAGCTAGGCCCCAGCCCAGCCCAG	0
243	Mus_musculus	hpo-miR-36b-3p	UCACCGGGAAUACAUUCAUCAA	Casp16-ps	GGCGGGTGTGTGAGCTGGACGTCCTGGGGCCAGACAGTGATGAGCTGTGCAAAGCCTGCCTGGAGATCCGCAGCTTGCTCAGGCGCCG	UCACCGGGAAUACAUUCAUCAAGGCGGGTGTGTGAGCTGGACGTCCTGGGGCCAGACAGTGATGAGCTGTGCAAAGCCTGCCTGGAGATCCGCAGCTTGCTCAGGCGCCG	0
244	Mus_musculus	hsa-miR-548e-5p	CAAAAGCAAUCGCGGUUUUUGC	Olfr192	AAAATATGTTAAAGAAAAAGGTTTAGCCCTCACAGAGGTTTGATTTAGTATTAAAAATGTCACGCTTTTCTCTGTAAAAATTTTAACG	CAAAAGCAAUCGCGGUUUUUGCAAAATATGTTAAAGAAAAAGGTTTAGCCCTCACAGAGGTTTGATTTAGTATTAAAAATGTCACGCTTTTCTCTGTAAAAATTTTAACG	0
245	Mus_musculus	mmu-miR-1929-3p	CAGCUCAUGGAGACCUAGGUGG	Olfr192	GAAAAAGGTTTAGCCCTCACAGAGGTTTGATTTAGTATTAAAAATGTCACGCTTTTCTCTGTAAAAATTTTAACGCTTTAAAGAAATG	CAGCUCAUGGAGACCUAGGUGGGAAAAAGGTTTAGCCCTCACAGAGGTTTGATTTAGTATTAAAAATGTCACGCTTTTCTCTGTAAAAATTTTAACGCTTTAAAGAAATG	0
246	Mus_musculus	gma-miR393i	UUCCAAAGGGAUCGCAUUGAUC	Olfr192	ATAGACTCTCTGTTCTACACGATCATAATTCCTGTGTTAAATCCAATTATCTACAGCCTGAGAAACAAGCAAGTCATGGATTCTCTGA	UUCCAAAGGGAUCGCAUUGAUCATAGACTCTCTGTTCTACACGATCATAATTCCTGTGTTAAATCCAATTATCTACAGCCTGAGAAACAAGCAAGTCATGGATTCTCTGA	0
247	Mus_musculus	aly-miR169k-3p	GGCAGUCUCCUUGGCUAUC	Olfr650-ps1	ATTTCAACCAACTGTGACTCCAGTCTTAGTGATCCAACACTCTTTTGGCCTTCTGGTGCATGTGTACACACACGGCATGCACTCACAC	GGCAGUCUCCUUGGCUAUCATTTCAACCAACTGTGACTCCAGTCTTAGTGATCCAACACTCTTTTGGCCTTCTGGTGCATGTGTACACACACGGCATGCACTCACAC	0
250	Mus_musculus	cel-miR-2212-3p	AAGUGGCAUUUGAUAAGCCAUC	Pla2g2a	GAATCTGTCTACTTCCACCTTTCTCTTGGCATCCAACTTCCTGCTTCGTACCTAAGAGAGTCCTGGGAGGCCCTCACAAGTAAAGCAA	AAGUGGCAUUUGAUAAGCCAUCGAATCTGTCTACTTCCACCTTTCTCTTGGCATCCAACTTCCTGCTTCGTACCTAAGAGAGTCCTGGGAGGCCCTCACAAGTAAAGCAA	0
252	Mus_musculus	mmu-miR-448-3p	UUGCAUAUGUAGGAUGUCCCAU	Pla2g2a	GTCTACTTCCACCTTTCTCTTGGCATCCAACTTCCTGCTTCGTACCTAAGAGAGTCCTGGGAGGCCCTCACAAGTAAAGCAATTCATC	UUGCAUAUGUAGGAUGUCCCAUGTCTACTTCCACCTTTCTCTTGGCATCCAACTTCCTGCTTCGTACCTAAGAGAGTCCTGGGAGGCCCTCACAAGTAAAGCAATTCATC	0
253	Mus_musculus	esi-miR3453-3p	GGCGGACGAUUGAGGAGAAGUU	Pla2g2a	TCCCCACCACTCCACTGCCTTGAATCTGTCTACTTCCACCTTTCTCTTGGCATCCAACTTCCTGCTTCGTACCTAAGAGAGTCCTGGG	GGCGGACGAUUGAGGAGAAGUUTCCCCACCACTCCACTGCCTTGAATCTGTCTACTTCCACCTTTCTCTTGGCATCCAACTTCCTGCTTCGTACCTAAGAGAGTCCTGGG	0
254	Mus_musculus	mmu-miR-12196-3p	UCACAGGUGAGCUAGAAAGUAU	Cxcl11	GCAGGAGGATCTCTTGAGTTCAAGGCCAACCTGGTCTACAGACCAGGAGTTTCAGGACAGCCAGGGCTACACAGAGAAACCCTATCTT	UCACAGGUGAGCUAGAAAGUAUGCAGGAGGATCTCTTGAGTTCAAGGCCAACCTGGTCTACAGACCAGGAGTTTCAGGACAGCCAGGGCTACACAGAGAAACCCTATCTT	0
255	Mus_musculus	mmu-miR-340-3p	UCCGUCUCAGUUACUUUAUAGC	Cxcl11	CAGCACTTGAAAGGCAGAGGCAGGAGGATCTCTTGAGTTCAAGGCCAACCTGGTCTACAGACCAGGAGTTTCAGGACAGCCAGGGCTA	UCCGUCUCAGUUACUUUAUAGCCAGCACTTGAAAGGCAGAGGCAGGAGGATCTCTTGAGTTCAAGGCCAACCTGGTCTACAGACCAGGAGTTTCAGGACAGCCAGGGCTA	0
256	Mus_musculus	ola-miR-193a	AACUGGCCUACAAAGUCCC	Olfr225	AAGTCTCCTCCATTCACTATGGGGAAGAAATGCTTGGGTGGGAACAGGGAGTCTTTGTCACCCCCTTTCTAGGGAGTAAGTGTGGGGT	AACUGGCCUACAAAGUCCCAAGTCTCCTCCATTCACTATGGGGAAGAAATGCTTGGGTGGGAACAGGGAGTCTTTGTCACCCCCTTTCTAGGGAGTAAGTGTGGGGT	0
257	Mus_musculus	zma-miR390a-5p	AAGCUCAGGAGGGAUAGCGCC	Olfr225	GACAGAAAAAGACCTGTGGCTTCCTTTTTTGCACAGAGTGGAGGAAATGATTTATTTACAGCTAACCTGTGATGCTGTTCAGACACAA	AAGCUCAGGAGGGAUAGCGCCGACAGAAAAAGACCTGTGGCTTCCTTTTTTGCACAGAGTGGAGGAAATGATTTATTTACAGCTAACCTGTGATGCTGTTCAGACACAA	0
258	Mus_musculus	cin-let-7f-5p	UGAGGUAGUGGAUUCUGU	Olfr964-ps1	ATCATACATTGCTGGATGAATTTATTCTATTGGGAATACCCCAGACACAAGGACTGGAGACTCTACTATTTGTGGTGTTCTTATTCAT	UGAGGUAGUGGAUUCUGUATCATACATTGCTGGATGAATTTATTCTATTGGGAATACCCCAGACACAAGGACTGGAGACTCTACTATTTGTGGTGTTCTTATTCAT	0
261	Mus_musculus	hma-miR-3010	UGAGAGCGCAAAAAUAAAUUUG	Gbp11	CTTTCAAAGGATTTGATGGACAATATCTCAACATTTTCTGTTCCTGGGGGACACAGGCTCTACATGGACATGAGGGAGAAGATTGAAC	UGAGAGCGCAAAAAUAAAUUUGCTTTCAAAGGATTTGATGGACAATATCTCAACATTTTCTGTTCCTGGGGGACACAGGCTCTACATGGACATGAGGGAGAAGATTGAAC	0
263	Mus_musculus	aly-miR859-5p	UCUCUCCGUUGUAAAAUCAAA	Olfr1268-ps1	TCATCTTTGTTCAGGCTATGTTTAGGATGACATGATGTTGAGAATTCAAGGACATAACTTCCGACATTTCTAGGAGACAATCTTAAAG	UCUCUCCGUUGUAAAAUCAAATCATCTTTGTTCAGGCTATGTTTAGGATGACATGATGTTGAGAATTCAAGGACATAACTTCCGACATTTCTAGGAGACAATCTTAAAG	0
265	Mus_musculus	tcf-miR-317	UGAACACAGCUGGUGGUAUCU	Olfr1273-ps	TTCTTTAGTGGATCAGAAATGATGTTCAGGGAAAAAAAAATAAAGAAATGATGTTCAGCCTCAGATAAGGGGCACTGCTTTTCTACAT	UGAACACAGCUGGUGGUAUCUTTCTTTAGTGGATCAGAAATGATGTTCAGGGAAAAAAAAATAAAGAAATGATGTTCAGCCTCAGATAAGGGGCACTGCTTTTCTACAT	0
266	Mus_musculus	pmi-miR-2011-5p	CAGUCACUAUCACACCUUAGG	Olfr1300-ps1	GGAAAATTAAACAAAATTTATGAATGGCACAATAAATAGCAATGGATATTATTTGGTATTGATTTTATTATTTTAATAAAAATAAATT	CAGUCACUAUCACACCUUAGGGGAAAATTAAACAAAATTTATGAATGGCACAATAAATAGCAATGGATATTATTTGGTATTGATTTTATTATTTTAATAAAAATAAATT	0
267	Mus_musculus	cre-miR1158	ACUUGGAGGAGGCCACUGGC	Olfr634-ps1	ATTGCCTATACTCTTAAGGAGATTGCCCTTCTGTGGCCACAATGCCCTTTCTCATTCCTATTGTCTCCACCCCAATCTTATCCATCTA	ACUUGGAGGAGGCCACUGGCATTGCCTATACTCTTAAGGAGATTGCCCTTCTGTGGCCACAATGCCCTTTCTCATTCCTATTGTCTCCACCCCAATCTTATCCATCTA	0
268	Mus_musculus	ami-miR-15b-3p	CUAAUCAUUAUUUGCUGCUUU	Olfr587-ps1	TGGCTGACATCTACCTGCTTCTACCCCCAGTGCTGAACCCAGTTGTCTACAGTGTGAGGACAAAACAGATTCGTCTAGGAATTCTCCG	CUAAUCAUUAUUUGCUGCUUUTGGCTGACATCTACCTGCTTCTACCCCCAGTGCTGAACCCAGTTGTCTACAGTGTGAGGACAAAACAGATTCGTCTAGGAATTCTCCG	0
271	Mus_musculus	xla-miR-126-5p	CAUUAUUACUUUUGGUACGCG	Olfr396-ps1	CTTGTGGTTCTCACCTGTCTGTGGTGTCACTGTTCTATGGGACAATTATTGGCCTCTACTTATGTCCATCTGCTAATAACTCTACTCT	CAUUAUUACUUUUGGUACGCGCTTGTGGTTCTCACCTGTCTGTGGTGTCACTGTTCTATGGGACAATTATTGGCCTCTACTTATGTCCATCTGCTAATAACTCTACTCT	0
272	Mus_musculus	hsa-miR-3158-3p	AAGGGCUUCCUCUCUGCAGGAC	Olfr22-ps1	AATGAATAGACTGGCAGATATGAGCAGGGAATGTACACAGAGTATGACCATAAAAGTGCTACTTTACAAGTCTACAGTTAATAAAGGT	AAGGGCUUCCUCUCUGCAGGACAATGAATAGACTGGCAGATATGAGCAGGGAATGTACACAGAGTATGACCATAAAAGTGCTACTTTACAAGTCTACAGTTAATAAAGGT	0
273	Mus_musculus	zma-miR169e	UAGCCAAGGAGACUGCCUACG	Olfr949-ps1	GCAGCAGGAAACCACTGCACAGTGACTGAATTCTTCTTGGTGGGGCTCTCAGAGAAGCCTGAACTCCGGCTTCCCCTTTTCCTCTTCT	UAGCCAAGGAGACUGCCUACGGCAGCAGGAAACCACTGCACAGTGACTGAATTCTTCTTGGTGGGGCTCTCAGAGAAGCCTGAACTCCGGCTTCCCCTTTTCCTCTTCT	0
274	Mus_musculus	oni-miR-10794	CCAGAACCUCCGGGUUCGGGGU	Olfr1165-ps	AACTGTGCTTTTCACTGTCATGATCCCCATGCTTAACCCTCTCATCTACAGCCTTAGGAACAAAGATGTAAAGGGGACAGTCAGCAGA	CCAGAACCUCCGGGUUCGGGGUAACTGTGCTTTTCACTGTCATGATCCCCATGCTTAACCCTCTCATCTACAGCCTTAGGAACAAAGATGTAAAGGGGACAGTCAGCAGA	0
275	Mus_musculus	bdi-miR7776-3p.1	AAAGAUAUCAGAGGGCAACG	Olfr1452-ps1	ACAGTTCTTCCTGCAGGGACTTGCCAGTGACCCAGGCCTACAGCTTCCTCTCTTTATCATCTTTCTCCTCATCTACACCATCACTCTG	AAAGAUAUCAGAGGGCAACGACAGTTCTTCCTGCAGGGACTTGCCAGTGACCCAGGCCTACAGCTTCCTCTCTTTATCATCTTTCTCCTCATCTACACCATCACTCTG	0
276	Mus_musculus	oha-miR-7-2-3p	CAACAAGUCGCAGUCUGCC	Olfr404-ps1	TTTACAGCCTGTGAAACAAAGACATGAAGGGAGCACTGGTCAGAATTCTCAAGGGCAAAGTCTCCTTCCCCTGGGCCCAGAGACTTCT	CAACAAGUCGCAGUCUGCCTTTACAGCCTGTGAAACAAAGACATGAAGGGAGCACTGGTCAGAATTCTCAAGGGCAAAGTCTCCTTCCCCTGGGCCCAGAGACTTCT	0
277	Mus_musculus	sfr-miR-10514-5p	CGGGCAAAUUGAAUGCGCGC	Olfr1464-ps1	CAAATTTGCATCTGTGTTCTACACCATGATCATCCCTATGCTGAATCCTCTGGTCTACAGCATGAGGAACAAAGAAGTCAAGCATGCA	CGGGCAAAUUGAAUGCGCGCCAAATTTGCATCTGTGTTCTACACCATGATCATCCCTATGCTGAATCCTCTGGTCTACAGCATGAGGAACAAAGAAGTCAAGCATGCA	0
278	Mus_musculus	mmu-miR-7013-5p	UAUGAAGAGGCCAGUGUUGUAG	Olfr1468-ps1	ATGGCTAAGGAAAAATACTCAAAGGTAAAGTCTATATTGAGAGACTTTTAATTGGTATCATGTCATGTAGATCTGTCTTCTTTTTCTT	UAUGAAGAGGCCAGUGUUGUAGATGGCTAAGGAAAAATACTCAAAGGTAAAGTCTATATTGAGAGACTTTTAATTGGTATCATGTCATGTAGATCTGTCTTCTTTTTCTT	0
279	Mus_musculus	bfl-miR-92b-3p	CAUUGCACUCGUCCCGGCCUGA	Olfr501-ps1	GGTGGTGTCTGTGTTCTACATGGTAGTCATCCCCATGTTGAATCCCCTCATCTACAGCCTCAGAAATAATGAGATTAAGGATGCTCTG	CAUUGCACUCGUCCCGGCCUGAGGTGGTGTCTGTGTTCTACATGGTAGTCATCCCCATGTTGAATCCCCTCATCTACAGCCTCAGAAATAATGAGATTAAGGATGCTCTG	0
280	Mus_musculus	lja-miR7526d	AUCAAGGUAGCUGUAACUUCC	Olfr621-ps1	CTCTAGATTTGTTCTCACTGGATTTCCGGGCCTGGAATTCTACTACATCTTGCTTGCCATTCCTTTCTCAACCGTCTATGCAATGGTG	AUCAAGGUAGCUGUAACUUCCCTCTAGATTTGTTCTCACTGGATTTCCGGGCCTGGAATTCTACTACATCTTGCTTGCCATTCCTTTCTCAACCGTCTATGCAATGGTG	0
281	Mus_musculus	oha-miR-99a-5p	AACCCGUAGAUCCGAUCUUGUG	Olfr409-ps1	CCAGGCTTCTTCTGTGACCTGGAACCCCTAATAAAGATCCCTTGCTCTGAAACCCGGATCAATGAGCTTGTGCTTCTCTTCCTGGGGA	AACCCGUAGAUCCGAUCUUGUGCCAGGCTTCTTCTGTGACCTGGAACCCCTAATAAAGATCCCTTGCTCTGAAACCCGGATCAATGAGCTTGTGCTTCTCTTCCTGGGGA	0
284	Mus_musculus	mle-miR-1986-3p	UGGAUUUCCCAAGAUCCGUGAU	Olfr947-ps1	ATAGGGCAACTTGAAATCTAAAATTTGCATTTTTGTTTTATGCTTATTTTGTTTGATTGTTTATTAATTTGTTGTTTTTGCTACAATG	UGGAUUUCCCAAGAUCCGUGAUATAGGGCAACTTGAAATCTAAAATTTGCATTTTTGTTTTATGCTTATTTTGTTTGATTGTTTATTAATTTGTTGTTTTTGCTACAATG	0
286	Mus_musculus	csa-let-7b	UGAGGUAGUAGGUUAUGUUGUU	Gm15922	TGTATTAGTAATGAGTACTTTGAGAATCATATAATACATAAAACTTTGTTCAACTTTTATATTCATATCCTTTCATATCCTAAACTAT	UGAGGUAGUAGGUUAUGUUGUUTGTATTAGTAATGAGTACTTTGAGAATCATATAATACATAAAACTTTGTTCAACTTTTATATTCATATCCTTTCATATCCTAAACTAT	0
287	Mus_musculus	ami-miR-9603-3p	UUCUAGUGACUUGCCUUGGAGA	Slc22a13b-ps	TGGTGTCTGTCAAGGTGTTGTCAGAAGTTTAACTGAGGAGGGGAGACTGTCCCTGAACATGGGCAGTATCCTATTGGCTAAGGTCCTG	UUCUAGUGACUUGCCUUGGAGATGGTGTCTGTCAAGGTGTTGTCAGAAGTTTAACTGAGGAGGGGAGACTGTCCCTGAACATGGGCAGTATCCTATTGGCTAAGGTCCTG	0
290	Mus_musculus	zma-miR159b-3p	UUUGGAUUGAAGGGAGCUCUG	Tcrg-C3	CAAGTCAGCTGGATTTCATCCTCACTGCCATAAAGGTGCCTTAAGGGGGAACCAGCTGCCTTCACTTGTTGGCTTTCACTTCTATAAA	UUUGGAUUGAAGGGAGCUCUGCAAGTCAGCTGGATTTCATCCTCACTGCCATAAAGGTGCCTTAAGGGGGAACCAGCTGCCTTCACTTGTTGGCTTTCACTTCTATAAA	0
291	Mus_musculus	pab-miR11413b	CAUCCCAAUUUGAAGAUACCG	Tcrg-C3	CTCCTGCTCCTCAAGAGTGTGATCTACTTGGCCATCATCAGCTTCTCTCTGCTTAGAAGAACATCTGTCTGTTGCAATGAGAAGAAGT	CAUCCCAAUUUGAAGAUACCGCTCCTGCTCCTCAAGAGTGTGATCTACTTGGCCATCATCAGCTTCTCTCTGCTTAGAAGAACATCTGTCTGTTGCAATGAGAAGAAGT	0
292	Mus_musculus	ttv-miR-T1-3p	CACCAUCAGCCACACCUACUCA	Tcrg-C2	GATGCAGACATTTCCCCCAAGCCCACTATTTTTCTTCCTTCTGTTGCTGAAACAAATCTCCATAAGACTGGGACATACCTTTGTCTCC	CACCAUCAGCCACACCUACUCAGATGCAGACATTTCCCCCAAGCCCACTATTTTTCTTCCTTCTGTTGCTGAAACAAATCTCCATAAGACTGGGACATACCTTTGTCTCC	0
294	Mus_musculus	smo-miR1091	CGGCAGUGAGGGAGGAUUUGC	Trac	TGTCTAGACCCTCCTGCTACTGTGTGTATTGAGCCACATTGTATATTATTCTGCTGTCCATGACATCATTAAAGGTGATTCAGAAAAA	CGGCAGUGAGGGAGGAUUUGCTGTCTAGACCCTCCTGCTACTGTGTGTATTGAGCCACATTGTATATTATTCTGCTGTCCATGACATCATTAAAGGTGATTCAGAAAAA	0
295	Mus_musculus	pal-miR-144-5p	GGAUAUCAUCAUAUACUGUAA	Trac	TTCAAAACCTGTCAGTTATGGGACTCCGAATCCTCCTGCTGAAAGTAGCCGGATTTAACCTGCTCATGACGCTGAGGCTGTGGTCCAG	GGAUAUCAUCAUAUACUGUAATTCAAAACCTGTCAGTTATGGGACTCCGAATCCTCCTGCTGAAAGTAGCCGGATTTAACCTGCTCATGACGCTGAGGCTGTGGTCCAG	0
296	Mus_musculus	bhv1-miR-B10	ACAUGGCGGAGACGGUGGUGCC	Igha	ACTGTTTGAATAAAGTAACTGAAGTGAGCTAGCTGGGGTCAATCTTCTTTCCAAGGAGAATAAAGCCCTCCGCTCCTCCAGAAAATGA	ACAUGGCGGAGACGGUGGUGCCACTGTTTGAATAAAGTAACTGAAGTGAGCTAGCTGGGGTCAATCTTCTTTCCAAGGAGAATAAAGCCCTCCGCTCCTCCAGAAAATGA	0
297	Mus_musculus	tur-miR-993a-3p	GAAGCUCGUUUCUACAGGUUUC	Igha	ATCTACCCACTGACACTCCCACGAGCTCTGTCAAGTGACCCAGTGATAATCGGCTGCCTGATTCACGATTACTTCCCTTCCGGCACGA	GAAGCUCGUUUCUACAGGUUUCATCTACCCACTGACACTCCCACGAGCTCTGTCAAGTGACCCAGTGATAATCGGCTGCCTGATTCACGATTACTTCCCTTCCGGCACGA	0
298	Mus_musculus	ppy-miR-1181	CGGUCGCCGCCACCCGAGCCG	Ighe	CCAAGCCGCAGAGCCATCCTCACATACACCTTTCCCCCAGGTGAAGTGGGTCTTCTCCACACCGATGCAGGATACACCCCAGACCTTC	CGGUCGCCGCCACCCGAGCCGCCAAGCCGCAGAGCCATCCTCACATACACCTTTCCCCCAGGTGAAGTGGGTCTTCTCCACACCGATGCAGGATACACCCCAGACCTTC	0
299	Mus_musculus	cme-miR530b	UGCAUUUGCACCUACACCUU	Ighe	CCTAGGCCTCCATGTAGCTGTGGTGGGGAAGGTGGATGACAGACATCCGCTCACTGTTGTAACACCAGGAAGCTACCCCAATAAACAC	UGCAUUUGCACCUACACCUUCCTAGGCCTCCATGTAGCTGTGGTGGGGAAGGTGGATGACAGACATCCGCTCACTGTTGTAACACCAGGAAGCTACCCCAATAAACAC	0
301	Mus_musculus	ppt-miR1036-5p	UGUGGAGUCCGUAAUUAGCUG	Ighg2c	AGCACACACAATGCTCCTGGGTCCTAATGGACACTGGCACCCATATCCATGCATCCCTTGTATAAATAAAGCACCCAGCAAAGCCTGG	UGUGGAGUCCGUAAUUAGCUGAGCACACACAATGCTCCTGGGTCCTAATGGACACTGGCACCCATATCCATGCATCCCTTGTATAAATAAAGCACCCAGCAAAGCCTGG	0
302	Mus_musculus	ath-miR159b-3p	UUUGGAUUGAAGGGAGCUCUU	Ighg2b	GGTGTGGAGATACAACTGGTTCCTCTGTGACTCTGGGATGCCTGGTCAAGGGCTACTTCCCTGAGTCAGTGACTGTGACTTGGAACTC	UUUGGAUUGAAGGGAGCUCUUGGTGTGGAGATACAACTGGTTCCTCTGTGACTCTGGGATGCCTGGTCAAGGGCTACTTCCCTGAGTCAGTGACTGTGACTTGGAACTC	0
304	Mus_musculus	cte-miR-133	UUGGUCCCCUUCAACCAGCUGU	Ighg1	TTCCCGTAGATCCCTGATGTCTTTAAGGACTCTGTCTGCTTTGTTGGTTTTGTTTGTTTGTTTTGTACTTTGTCAATAAAACATTTTT	UUGGUCCCCUUCAACCAGCUGUTTCCCGTAGATCCCTGATGTCTTTAAGGACTCTGTCTGCTTTGTTGGTTTTGTTTGTTTGTTTTGTACTTTGTCAATAAAACATTTTT	0
307	Mus_musculus	cpi-miR-130a-5p	GCUCUUUUCACAUUGUGCUACU	Ighg3	CTGTCTATCCCTTGGTCCCTGGCTGCGGTGACACATCTGGATCCTCGGTGACACTGGGATGCCTTGTCAAAGGCTACTTCCCTGAGCC	GCUCUUUUCACAUUGUGCUACUCTGTCTATCCCTTGGTCCCTGGCTGCGGTGACACATCTGGATCCTCGGTGACACTGGGATGCCTTGTCAAAGGCTACTTCCCTGAGCC	0
308	Mus_musculus	lja-miR11130-3p	UCUGGUGUCUCAUUUAGCCACA	Ighd	GCATACCACCATGCTCCCTACCATGATGTAAATGAACTAACCCCTGAAACTGTTAGCAAGCCTCAATTAAATGCTTTCTTTTATAAGA	UCUGGUGUCUCAUUUAGCCACAGCATACCACCATGCTCCCTACCATGATGTAAATGAACTAACCCCTGAAACTGTTAGCAAGCCTCAATTAAATGCTTTCTTTTATAAGA	0
309	Mus_musculus	ocu-miR-204-3p	GCUGGGAAGGCAAAGGGACGU	Ighd	ATTCTAGGATGCTACCACCTCCTGCCTGAGTCAGACGGTCCTTCCAGGAGACCTGATGGTCCTGCCCTTGCCTGAGACCTTTCTAGGC	GCUGGGAAGGCAAAGGGACGUATTCTAGGATGCTACCACCTCCTGCCTGAGTCAGACGGTCCTTCCAGGAGACCTGATGGTCCTGCCCTTGCCTGAGACCTTTCTAGGC	0
310	Mus_musculus	mtr-miR166f	UCGGACCAGGCUUCAUUCCUC	Ighm	GACCAAAGACTTTTTGTCAACTTGTACAATCTGAAGCAATGTCTGGCCCACAGACAGCTGAGCTGTAAACAAATGTCACATGGAAATA	UCGGACCAGGCUUCAUUCCUCGACCAAAGACTTTTTGTCAACTTGTACAATCTGAAGCAATGTCTGGCCCACAGACAGCTGAGCTGTAAACAAATGTCACATGGAAATA	0
312	Mus_musculus	cpi-miR-98-5p	UGAGGUAGUACGUUGUAUUGUU	Iglc3	ACCCAGAGTGGGGTCTCTTCTCTATACTAGCTATCTTAACCCTTATCTCTTGCCCACTGAATATTAAATAAAATATCATTAGTTAATC	UGAGGUAGUACGUUGUAUUGUUACCCAGAGTGGGGTCTCTTCTCTATACTAGCTATCTTAACCCTTATCTCTTGCCCACTGAATATTAAATAAAATATCATTAGTTAATC	0
313	Mus_musculus	oha-miR-18a-3p	ACUGCCCUAAGUGCUCCUUCUG	Iglc1	CATTTTACCCACAGAGGCTGAGATCAGAAACATGCCCAAGTGTATCCTTGGTGCTTTTGCCTACCATAGCCCTTCTCTCTACCCTCAA	ACUGCCCUAAGUGCUCCUUCUGCATTTTACCCACAGAGGCTGAGATCAGAAACATGCCCAAGTGTATCCTTGGTGCTTTTGCCTACCATAGCCCTTCTCTCTACCCTCAA	0
314	Mus_musculus	egr-miR-10450-5p	AAAGUUUUGGAGUCACCUGC	Iglc2	CCCAAGTCCACTCCCACTCTCACCGTGTTTCCACCTTCCTCTGAGGAGCTCAAGGAAAACAAAGCCACACTGGTGTGTCTGATTTCCA	AAAGUUUUGGAGUCACCUGCCCCAAGTCCACTCCCACTCTCACCGTGTTTCCACCTTCCTCTGAGGAGCTCAAGGAAAACAAAGCCACACTGGTGTGTCTGATTTCCA	0
315	Mus_musculus	ptr-miR-1298	UUCAUUCGGCUGUCCAGAUGUA	Iglc2	AAGAACCCAGGTTTCTCCTTAGCCTGGGAACCCTGCAGCTTTTAGAGACCCAGGGTGGGGTCTCTTCTTTATATTAGCTATCTTAACC	UUCAUUCGGCUGUCCAGAUGUAAAGAACCCAGGTTTCTCCTTAGCCTGGGAACCCTGCAGCTTTTAGAGACCCAGGGTGGGGTCTCTTCTTTATATTAGCTATCTTAACC	0
316	Mus_musculus	pha-miR-24	UGGCUCAGUUCAGCAGGAAC	Ighv9-3	GTGCCAACATATGCTGATGACTTCAAGGGACGGTTTGCCTTCTCTTTGGAAACCTCTGCCAGCACTGCCTATTTGCAGATCAACAACC	UGGCUCAGUUCAGCAGGAACGTGCCAACATATGCTGATGACTTCAAGGGACGGTTTGCCTTCTCTTTGGAAACCTCTGCCAGCACTGCCTATTTGCAGATCAACAACC	0
321	Mus_musculus	oan-miR-1345	GCCGAGGAGCAGGACGUG	Ighv7-4	GAGTATACTGCATCTGTTAAGGGTCGGTTCACCATCTCCAGAGATAATTCCCAAAACATCCTCTATCTTCAAATGAACACCCTGAGGG	GCCGAGGAGCAGGACGUGGAGTATACTGCATCTGTTAAGGGTCGGTTCACCATCTCCAGAGATAATTCCCAAAACATCCTCTATCTTCAAATGAACACCCTGAGGG	0
322	Mus_musculus	mtr-miR5236a	UGAAUUUCGGGCAGAUUUGGU	Ighv7-4	TTCACCATCTCCAGAGATAATTCCCAAAACATCCTCTATCTTCAAATGAACACCCTGAGGGCTGAGGACAGTGCCACTTATTACTGTG	UGAAUUUCGGGCAGAUUUGGUTTCACCATCTCCAGAGATAATTCCCAAAACATCCTCTATCTTCAAATGAACACCCTGAGGGCTGAGGACAGTGCCACTTATTACTGTG	0
323	Mus_musculus	mdo-miR-7279-3p	UCUCUAACUCUUCCCUCUGCAG	Ighv3-4	AGCACTGACAGCAATCCATCTCTCAAAAGTCGAATCTCCATCACTAGAGACACTTCCAAGAACCAGTTATTCCTGCAGTTGAACTCTG	UCUCUAACUCUUCCCUCUGCAGAGCACTGACAGCAATCCATCTCTCAAAAGTCGAATCTCCATCACTAGAGACACTTCCAAGAACCAGTTATTCCTGCAGTTGAACTCTG	0
324	Mus_musculus	hhi-miR-196	UAGGUAGUCUCAUGUUGUUGGG	Ighv3-5	GATCCGGCAGTTTCCAGGAAACAAACTGGAGTGGATAGGGTACATATACTACAGTGGTACCATTACCTACAATCCATCTCTCACAAGT	UAGGUAGUCUCAUGUUGUUGGGGATCCGGCAGTTTCCAGGAAACAAACTGGAGTGGATAGGGTACATATACTACAGTGGTACCATTACCTACAATCCATCTCTCACAAGT	0
326	Mus_musculus	gga-miR-1805-5p	GAGUUGUAGUCUUUCAAACAGA	Ighv9-1	ATGCTGAAGAGTTCAAGGGACGGTTTGCCTTCTCTTTGGAGACCTCTGCCAGCACTGCCTATTTGCAGATCAACAACCTCAAAAATGA	GAGUUGUAGUCUUUCAAACAGAATGCTGAAGAGTTCAAGGGACGGTTTGCCTTCTCTTTGGAGACCTCTGCCAGCACTGCCTATTTGCAGATCAACAACCTCAAAAATGA	0
327	Mus_musculus	hsa-miR-4427	UCUGAAUAGAGUCUGAAGAGU	Ighv7-1	GTACAGTGCATCTGTGAAGGGTCGGTTCATCGTCTCCAGAGACACTTCCCAAAGCATCCTCTACCTTCAGATGAATGCCCTGAGAGCT	UCUGAAUAGAGUCUGAAGAGUGTACAGTGCATCTGTGAAGGGTCGGTTCATCGTCTCCAGAGACACTTCCCAAAGCATCCTCTACCTTCAGATGAATGCCCTGAGAGCT	0
329	Mus_musculus	lus-miR399a	UGCCAAAGGAGAUUUGCCCGG	Ighv7-2	AGCCTCCAAGGAAGGCACTTGAGTGGTTGGGTTTTATTAGAAACAAAGCTAATGGTTACACAACAGACTACAGTGCATCTATGAAGGG	UGCCAAAGGAGAUUUGCCCGGAGCCTCCAAGGAAGGCACTTGAGTGGTTGGGTTTTATTAGAAACAAAGCTAATGGTTACACAACAGACTACAGTGCATCTATGAAGGG	0
330	Mus_musculus	ssc-miR-660	UACCCAUUGCAUAUCGGAGUUG	Ighv14-1	GATACTGAATATGCCCCGAAGTTCCAGGGCAAGGCCACTATGACTGCAGACACATCCTCCAACACAGCCTACCTGCAGCTCAGCAGCC	UACCCAUUGCAUAUCGGAGUUGGATACTGAATATGCCCCGAAGTTCCAGGGCAAGGCCACTATGACTGCAGACACATCCTCCAACACAGCCTACCTGCAGCTCAGCAGCC	0
332	Mus_musculus	osa-miR827	UUAGAUGACCAUCAGCAAACA	Ighv3-1	CAAAAGTCGAATCTCCATCACTCATGACACATCTAAGAACCATTTCTTCCTGAAGTTGAATTCTGTGACTACTGAGGACACAGCCACA	UUAGAUGACCAUCAGCAAACACAAAAGTCGAATCTCCATCACTCATGACACATCTAAGAACCATTTCTTCCTGAAGTTGAATTCTGTGACTACTGAGGACACAGCCACA	0
333	Mus_musculus	hpo-miR-10090-5p	CGGCGAACAGCCUGUGAUGCC	Ighv11-1	TTTTAAAAGGTAAAAAAAATTTTGAAGAGCTATAGATGCTGAATATGTGAGTTGACATGGATATGAGGAACACGGGGCACGTTTCGCA	CGGCGAACAGCCUGUGAUGCCTTTTAAAAGGTAAAAAAAATTTTGAAGAGCTATAGATGCTGAATATGTGAGTTGACATGGATATGAGGAACACGGGGCACGTTTCGCA	0
334	Mus_musculus	bbe-let-7a-5p	UGAGGUAGUAGGUUGUAUAGUU	Ighv14-2	ATATGCCCCGAAATTCCAGGGCAAGGCCACTATAACAGCAGACACATCCTCCAACACAGCCTACCTGCAGCTCAGCAGCCTGACATCT	UGAGGUAGUAGGUUGUAUAGUUATATGCCCCGAAATTCCAGGGCAAGGCCACTATAACAGCAGACACATCCTCCAACACAGCCTACCTGCAGCTCAGCAGCCTGACATCT	0
335	Mus_musculus	ami-miR-425-3p	CAUCGGGAAUAUCGUGUCGGUC	Ighv11-2	TAAAGGATCGATTCACTATCTTCAGAGACAATGACAAGAGCACCCTGTACCTGCAGATGAGCAATGTGCGATCGGAGGACACAGCCAC	CAUCGGGAAUAUCGUGUCGGUCTAAAGGATCGATTCACTATCTTCAGAGACAATGACAAGAGCACCCTGTACCTGCAGATGAGCAATGTGCGATCGGAGGACACAGCCAC	0
336	Mus_musculus	ebv-miR-BART2-5p	UAUUUUCUGCAUUCGCCCUUGC	Ighv14-3	GGCCACTATAACTGCAGACACATCCTCCAACACAGCCTACCTGCAGCTCAGCAGCCTGACATCTGAGGACACTGCCATCTATTACTGT	UAUUUUCUGCAUUCGCCCUUGCGGCCACTATAACTGCAGACACATCCTCCAACACAGCCTACCTGCAGCTCAGCAGCCTGACATCTGAGGACACTGCCATCTATTACTGT	0
337	Mus_musculus	mmu-miR-509-3p	UGAUUGACAUUUCUGUAAUGG	Ighv16-1	TCATTGGATGGACTGGTTTCGCCAAGCCCCAGGCATGAGGCTAGAATGGTTAGCAAATACAAACCATGATGAGAGTGGAAAAGGCTAT	UGAUUGACAUUUCUGUAAUGGTCATTGGATGGACTGGTTTCGCCAAGCCCCAGGCATGAGGCTAGAATGGTTAGCAAATACAAACCATGATGAGAGTGGAAAAGGCTAT	0
340	Mus_musculus	gga-miR-1601	AGUGUGAGCAGGUGCAGAGCUG	Ighv5-16	CACCTACTATCTGGACTCCTTGAAGAGCCGTTTCATCATCTCGAGAGACAATGCAAAGAACATTCTATACCTGCAAATGAGCAGTCTG	AGUGUGAGCAGGUGCAGAGCUGCACCTACTATCTGGACTCCTTGAAGAGCCGTTTCATCATCTCGAGAGACAATGCAAAGAACATTCTATACCTGCAAATGAGCAGTCTG	0
342	Mus_musculus	gma-miR167d	UGAAGCUGCCAGCAUGAUCUA	Ighv5-15	TGTGACGGGCCGATTCACCATCTCTAGAGAGAATGCCAAGAACACCCTGTACCTGGAAATGAGCAGTCTGAGGTCTGAGGACACGGCC	UGAAGCUGCCAGCAUGAUCUATGTGACGGGCCGATTCACCATCTCTAGAGAGAATGCCAAGAACACCCTGTACCTGGAAATGAGCAGTCTGAGGTCTGAGGACACGGCC	0
343	Mus_musculus	ocu-miR-12093-5p	AGAGCUACCUCUGGGACUGGUU	Ighv5-15	CGGGCCGATTCACCATCTCTAGAGAGAATGCCAAGAACACCCTGTACCTGGAAATGAGCAGTCTGAGGTCTGAGGACACGGCCATGTA	AGAGCUACCUCUGGGACUGGUUCGGGCCGATTCACCATCTCTAGAGAGAATGCCAAGAACACCCTGTACCTGGAAATGAGCAGTCTGAGGTCTGAGGACACGGCCATGTA	0
344	Mus_musculus	cin-miR-4003a-3p	CAAGAAUUUUAACCAACACA	Ighv2-7	TGCTCCTCTGCCTGGTGACCTTTCCAAGCTGTAAGTGTTTCAGAGTTTTAGGAGAGGGACCCAGGTATGGCATTCATGGTATGTATGT	CAAGAAUUUUAACCAACACATGCTCCTCTGCCTGGTGACCTTTCCAAGCTGTAAGTGTTTCAGAGTTTTAGGAGAGGGACCCAGGTATGGCATTCATGGTATGTATGT	0
346	Mus_musculus	mml-miR-6529-5p	GAGAGAUCAGAGGCGCAGAGU	Ighv2-6-8	GCTCTCAAATCCAGACTGAGCATCAGCAAGGACAACTCCAAGAGCCAAGTTTTCTTAAAAATGAACAGTCTGCAAACTGATGACACAG	GAGAGAUCAGAGGCGCAGAGUGCTCTCAAATCCAGACTGAGCATCAGCAAGGACAACTCCAAGAGCCAAGTTTTCTTAAAAATGAACAGTCTGCAAACTGATGACACAG	0
348	Mus_musculus	chi-miR-184	UGGACGGAGAACUGAUAAGGGU	Ighv5-2	TAATTTATAGAGATGAGATTCTGTCTGTTGTATGCACTTTAGAAATAGTACAAATATTTTGTTTCTTTAGATTCTTTTTTTTATTTTT	UGGACGGAGAACUGAUAAGGGUTAATTTATAGAGATGAGATTCTGTCTGTTGTATGCACTTTAGAAATAGTACAAATATTTTGTTTCTTTAGATTCTTTTTTTTATTTTT	0
349	Mus_musculus	mmu-miR-6949-3p	UUCCCCUUUUUCUAUCCACAG	Ighv5-2	GTTTTCCTTGTCCTTATTTTAAAAAGTAATTTATAGAGATGAGATTCTGTCTGTTGTATGCACTTTAGAAATAGTACAAATATTTTGT	UUCCCCUUUUUCUAUCCACAGGTTTTCCTTGTCCTTATTTTAAAAAGTAATTTATAGAGATGAGATTCTGTCTGTTGTATGCACTTTAGAAATAGTACAAATATTTTGT	0
350	Mus_musculus	xtr-miR-24b	UGGCUCAGUUCAGCAGGACAG	Ighv2-2	GGAAGCACAGACTATAATGCAGCTTTCATATCCAGACTGAGCATCAGCAAGGACAATTCCAAGAGCCAAGTTTTCTTTAAAATGAACA	UGGCUCAGUUCAGCAGGACAGGGAAGCACAGACTATAATGCAGCTTTCATATCCAGACTGAGCATCAGCAAGGACAATTCCAAGAGCCAAGTTTTCTTTAAAATGAACA	0
351	Mus_musculus	bfl-miR-125b	UCACAAGUUAGGGUCUCAGGGA	Ighv5-4	AATGTAAAGGGCCGATTCACCATCTCCAGAGACAATGCCAAGAACAACCTGTACCTGCAAATGAGCCATCTGAAGTCTGAGGACACAG	UCACAAGUUAGGGUCUCAGGGAAATGTAAAGGGCCGATTCACCATCTCCAGAGACAATGCCAAGAACAACCTGTACCTGCAAATGAGCCATCTGAAGTCTGAGGACACAG	0
353	Mus_musculus	oni-miR-181c	AACAUUCAACGCUGUCGGUGAG	Ighv5-6	CACCTACTATCCAGACAGTGTGAAGGGGCGATTCACCATCTCCAGAGACAATGCCAAGAACACCCTGTACCTGCAAATGAGCAGTCTG	AACAUUCAACGCUGUCGGUGAGCACCTACTATCCAGACAGTGTGAAGGGGCGATTCACCATCTCCAGAGACAATGCCAAGAACACCCTGTACCTGCAAATGAGCAGTCTG	0
354	Mus_musculus	pal-let-7a-3p	CUAUACAAUCUACUGUCUUUCC	Ighv2-4	TAATGCTGCTTTCATATCCAGACTGAGCATCAGCAAGGACAACTCCAAGAGCCAAGTTTTCTTTAAAATGAACAGTCTGCAAGCTGAT	CUAUACAAUCUACUGUCUUUCCTAATGCTGCTTTCATATCCAGACTGAGCATCAGCAAGGACAACTCCAAGAGCCAAGTTTTCTTTAAAATGAACAGTCTGCAAGCTGAT	0
355	Mus_musculus	csi-miR396f-5p	UUCCACAGCUUUCUUGAACUU	Ighv5-9	CACCTACTATCCAGACAGTGTGAAGGGTCGATTCACCATCTCCAGAGACAATGCCAAGAACACCCTGTACCTGCAAATGAGCAGTCTG	UUCCACAGCUUUCUUGAACUUCACCTACTATCCAGACAGTGTGAAGGGTCGATTCACCATCTCCAGAGACAATGCCAAGAACACCCTGTACCTGCAAATGAGCAGTCTG	0
356	Mus_musculus	pma-miR-152b	UCAGUGCAAAACAGAACUUUG	Ighv2-5	CCCCCAATGCAAAGCAGCCCTCAGGCAGAGGATAAAAGCCCACACAAAGCTGAGAAGCCCCATCCTCTTCTCATAGAGCCTCCATCAG	UCAGUGCAAAACAGAACUUUGCCCCCAATGCAAAGCAGCCCTCAGGCAGAGGATAAAAGCCCACACAAAGCTGAGAAGCCCCATCCTCTTCTCATAGAGCCTCCATCAG	0
358	Mus_musculus	isc-miR-263a	AAUGGCACUGGAAGAAUUCAC	Ighv5-12	GCTTGATTTTCCTTGTCCTTGTTTTAAAAGGTAATTTATTGAGAAGAGATGACATCTGTTGTATGCTCATGAGACAGAAAAATTGTTT	AAUGGCACUGGAAGAAUUCACGCTTGATTTTCCTTGTCCTTGTTTTAAAAGGTAATTTATTGAGAAGAGATGACATCTGTTGTATGCTCATGAGACAGAAAAATTGTTT	0
360	Mus_musculus	abu-miR-34	UGGCAGUGUCUUAGCUGGUUGU	Ighv5-9-1	GATTCACCATCTCCAGAGACAATGCCAGGAACACCCTGTACCTGCAAATGAGCAGTCTGAAGTCTGAGGACACAGCCATGTATTACTG	UGGCAGUGUCUUAGCUGGUUGUGATTCACCATCTCCAGAGACAATGCCAGGAACACCCTGTACCTGCAAATGAGCAGTCTGAAGTCTGAGGACACAGCCATGTATTACTG	0
361	Mus_musculus	dan-miR-33	AGGUGCAUUGUAGUCGCAUUG	Ighv5-9-1	CTATGCAGACACTGTGAAGGGCCGATTCACCATCTCCAGAGACAATGCCAGGAACACCCTGTACCTGCAAATGAGCAGTCTGAAGTCT	AGGUGCAUUGUAGUCGCAUUGCTATGCAGACACTGTGAAGGGCCGATTCACCATCTCCAGAGACAATGCCAGGAACACCCTGTACCTGCAAATGAGCAGTCTGAAGTCT	0
362	Mus_musculus	mtr-miR169e-3p	GGCAGGUCAUCCUUCGGCUAUA	Ighv5-12-4	AGCACCTATTATCCAGACAATGTAAAGGGCCGATTCGCCATCTCCAGAGACAATGCCAAGAACACCCTTTACCTGCAAATGACCAGTC	GGCAGGUCAUCCUUCGGCUAUAAGCACCTATTATCCAGACAATGTAAAGGGCCGATTCGCCATCTCCAGAGACAATGCCAAGAACACCCTTTACCTGCAAATGACCAGTC	0
364	Mus_musculus	osa-miR2925	UGGCGGCCGCGGGCUUCGU	Ighv1-74	ACAATCAAAAGTTCAAGGGCAAGGCCACATTGACTGTAGACAAATCCTCCAGCACAGCCTACATGCAGCTCAGCAGCCTGACATCTGA	UGGCGGCCGCGGGCUUCGUACAATCAAAAGTTCAAGGGCAAGGCCACATTGACTGTAGACAAATCCTCCAGCACAGCCTACATGCAGCTCAGCAGCCTGACATCTGA	0
365	Mus_musculus	mtr-miR156b-5p	UGACAGAAGAGAGUGAGCAC	Ighv1-75	ACAATGAGAAGTTCAAGGGCAAGGCCACACTTACTGTAGACAAATCCTCCAGCACAGCCTACATGTTGCTCAGCAGCCTGACCTCTGA	UGACAGAAGAGAGUGAGCACACAATGAGAAGTTCAAGGGCAAGGCCACACTTACTGTAGACAAATCCTCCAGCACAGCCTACATGTTGCTCAGCAGCCTGACCTCTGA	0
366	Mus_musculus	gga-miR-18a-3p	ACUGCCCUAAGUGCUCCUUCUG	Ighv1-76	CTGGAAGTGGTAATACTTACTACAATGAGAAGTTCAAGGGCAAGGCCACACTGACTGCAGAAAAATCCTCCAGCACTGCCTACATGCA	ACUGCCCUAAGUGCUCCUUCUGCTGGAAGTGGTAATACTTACTACAATGAGAAGTTCAAGGGCAAGGCCACACTGACTGCAGAAAAATCCTCCAGCACTGCCTACATGCA	0
367	Mus_musculus	ccr-miR-122	UGGAGUGUGACAAUGGUGUUU	Ighv1-77	GAGAAGTTCAAGGGCAAGGCCACACTGACTGCAGACAAATCCTCCAGCACAGCCTACATGCAGCTCAGCAGCCTGACATCTGAGGACT	UGGAGUGUGACAAUGGUGUUUGAGAAGTTCAAGGGCAAGGCCACACTGACTGCAGACAAATCCTCCAGCACAGCCTACATGCAGCTCAGCAGCCTGACATCTGAGGACT	0
368	Mus_musculus	fve-miR156g-5p	UUGACAGAAGAUAGAGAGCAC	Ighv1-78	GAGATGGTAGTACTAAGTACAATGAGAAGTTCAAGGGCAAGGCCACATTGACTGCAGACAAATCCTCCAGCACAGCCTACATGCAGCT	UUGACAGAAGAUAGAGAGCACGAGATGGTAGTACTAAGTACAATGAGAAGTTCAAGGGCAAGGCCACATTGACTGCAGACAAATCCTCCAGCACAGCCTACATGCAGCT	0
369	Mus_musculus	sly-miR9473-5p	UGGCUGUAAAUCUAAACUCGU	Ighv1-80	TTGATCTTTCTCTTCCTCCTGTCAGGAACTGCAGGTAAGGGGCTCAGCAGTTCCAATCTGAAGAGGAGACAGGGCCTGAGGTGACAAT	UGGCUGUAAAUCUAAACUCGUTTGATCTTTCTCTTCCTCCTGTCAGGAACTGCAGGTAAGGGGCTCAGCAGTTCCAATCTGAAGAGGAGACAGGGCCTGAGGTGACAAT	0
370	Mus_musculus	mdo-miR-7297-3p	CAAAGGAAGGGGGAGUAUG	Ighv1-81	ACTGCAGGTAAGGGGCTCACCAGTTCCAAATCTGAAGTGGAGACAGGACCTGAGGTGACAATGACTTCTACTCTGCCTTTCTCTCCAC	CAAAGGAAGGGGGAGUAUGACTGCAGGTAAGGGGCTCACCAGTTCCAAATCTGAAGTGGAGACAGGACCTGAGGTGACAATGACTTCTACTCTGCCTTTCTCTCCAC	0
371	Mus_musculus	ptr-miR-34b	CAAUCACUAACUCCACUGCCAU	Ighv1-82	CCTTGTATCTTTCTCTTCCTCCTGTCAGTAACTGAAGGTAAGGAGCTCAGCAGTTCCAATCTGAAGAGGAGATAGGGCCTGAGGTGAC	CAAUCACUAACUCCACUGCCAUCCTTGTATCTTTCTCTTCCTCCTGTCAGTAACTGAAGGTAAGGAGCTCAGCAGTTCCAATCTGAAGAGGAGATAGGGCCTGAGGTGAC	0
372	Mus_musculus	bdi-miR9480b	UAUGUGAGGGUGGUAACUGAA	Ighv1-84	ACTAAGTACAATGAGAAGTTCAAGGGCAAGGCCACATTGACTGTAGACACATCCTCCAGCACAGCCTACATGCAGCTCAGCAGCCTGA	UAUGUGAGGGUGGUAACUGAAACTAAGTACAATGAGAAGTTCAAGGGCAAGGCCACATTGACTGTAGACACATCCTCCAGCACAGCCTACATGCAGCTCAGCAGCCTGA	0
373	Mus_musculus	tgu-miR-205	CCCUUCAUUCCACCGGAAUCUG	Ighv1-85	GATGGTAGTACTAAGTACAATGAGAAGTTCAAGGGCAAGGCCACATTGACTGTAGACACATCCTCCAGCACAGCGTACATGGAGCTCC	CCCUUCAUUCCACCGGAAUCUGGATGGTAGTACTAAGTACAATGAGAAGTTCAAGGGCAAGGCCACATTGACTGTAGACACATCCTCCAGCACAGCGTACATGGAGCTCC	0
374	Mus_musculus	ptr-miR-196a	UAGGUAGUUUCAUGUUGUUGGG	Ighv1-72	CTCTTTACAGTTACTGAGCACACAGGACCTCACCATGGGATGGAGCTGTATCATGCTCTTCTTGGCAGCAACAGCTACAGGTAAGGGG	UAGGUAGUUUCAUGUUGUUGGGCTCTTTACAGTTACTGAGCACACAGGACCTCACCATGGGATGGAGCTGTATCATGCTCTTCTTGGCAGCAACAGCTACAGGTAAGGGG	0
377	Mus_musculus	hpo-miR-10129-3p	AGACCGCAGAUCUCGGAA	Ighv1-37	CATTGACTGTAGACAAATCCTCTAGCACAGCCCACATGGAGCTCCTGAGCCTGACATCTGAGGACTTTGCAGTCTATTATTGTGCAAG	AGACCGCAGAUCUCGGAACATTGACTGTAGACAAATCCTCTAGCACAGCCCACATGGAGCTCCTGAGCCTGACATCTGAGGACTTTGCAGTCTATTATTGTGCAAG	0
378	Mus_musculus	cin-miR-4060-3p	AGCCGUUGUUGCAGUGAAGU	Ighv1-39	GTACTACTAGCTACAATCAGAAGTTCAAGGGCAAGGCCACATTGACTGTAGACCAATCTTCCAGCACAGCCTACATGCAGCTCAACAG	AGCCGUUGUUGCAGUGAAGUGTACTACTAGCTACAATCAGAAGTTCAAGGGCAAGGCCACATTGACTGTAGACCAATCTTCCAGCACAGCCTACATGCAGCTCAACAG	0
379	Mus_musculus	mes-miR167d	UGAAGCUGCCAGCAUGAUCUGA	Ighv1-42	TAACTACAGGTAAGAGGCTCACCAGTTCCTAATCTGAAGAAAGGAAATGGCCTAAGATTTCAATGTCATCAACTGTCTTTCTTTTCAC	UGAAGCUGCCAGCAUGAUCUGATAACTACAGGTAAGAGGCTCACCAGTTCCTAATCTGAAGAAAGGAAATGGCCTAAGATTTCAATGTCATCAACTGTCTTTCTTTTCAC	0
380	Mus_musculus	seu-miR11031	UUCUGGUGCUGGUUGUUCGAU	Ighv1-43	TTCAAGGGCAAGGCCACATTAACTGTAGACAAGTCATCCAGCACAGCCTACATGCAGCTCAAGAGCCTGACATCTGAGGACTCTGCTG	UUCUGGUGCUGGUUGUUCGAUTTCAAGGGCAAGGCCACATTAACTGTAGACAAGTCATCCAGCACAGCCTACATGCAGCTCAAGAGCCTGACATCTGAGGACTCTGCTG	0
383	Mus_musculus	dme-miR-954-3p	UUCACAUGCAACAUCCCUUAC	Ighv1-49	TACTGAGTACAGTGAAAACTTCAAGGGCAAGGCCACATTGACTGCAAACACATCCTCGAGCACAGCCTACATGGAACTCAGCAGCCTC	UUCACAUGCAACAUCCCUUACTACTGAGTACAGTGAAAACTTCAAGGGCAAGGCCACATTGACTGCAAACACATCCTCGAGCACAGCCTACATGGAACTCAGCAGCCTC	0
384	Mus_musculus	ola-miR-19b	UGUGCAAAUCCAUGCAAA	Ighv8-5	GAAGAGCCGGCTCACAATCTCCAAGGATACCTCCAACAACCAGGTATTCCTCAAGATCACCAGTGTGGACACTGCAGATACTGCCACA	UGUGCAAAUCCAUGCAAAGAAGAGCCGGCTCACAATCTCCAAGGATACCTCCAACAACCAGGTATTCCTCAAGATCACCAGTGTGGACACTGCAGATACTGCCACA	0
385	Mus_musculus	prd-miR-7880c-5p	AGGUUUGGAUAGGUAGCAAGCU	Ighv1-50	ATGGAGCTGTATCATCCTCTTCTTGGTAGCAACAGCTACAGGTAAGGGGCTCACAGTAGCAGGCTCGATGTCTGGCCATACACTTGAG	AGGUUUGGAUAGGUAGCAAGCUATGGAGCTGTATCATCCTCTTCTTGGTAGCAACAGCTACAGGTAAGGGGCTCACAGTAGCAGGCTCGATGTCTGGCCATACACTTGAG	0
386	Mus_musculus	ami-miR-302d-3p	UAAGUGCUUCCAUGUUUUAGUU	Ighv1-52	GACAAGGCCACATTGACTGTAGACAAATCCTCCAGCACAGCCTACATGCAGCTCAGCAGCCTGACATCTGAGGACTCTGCGGTCTATT	UAAGUGCUUCCAUGUUUUAGUUGACAAGGCCACATTGACTGTAGACAAATCCTCCAGCACAGCCTACATGCAGCTCAGCAGCCTGACATCTGAGGACTCTGCGGTCTATT	0
388	Mus_musculus	mmu-miR-6955-3p	ACACCUGUCUCCUUUGCCCACA	Ighv1-53	CTGGGTGAAGCAGAGGCCTGGACAAGGCCTTGAGTGGATTGGAAATATTAATCCTAGCAATGGTGGTACTAACTACAATGAGAAGTTC	ACACCUGUCUCCUUUGCCCACACTGGGTGAAGCAGAGGCCTGGACAAGGCCTTGAGTGGATTGGAAATATTAATCCTAGCAATGGTGGTACTAACTACAATGAGAAGTTC	0
390	Mus_musculus	cli-miR-9617-5p	UUAUGAUCAUAAGGAUAAAUGA	Ighv1-54	TGAGAAGTTCAAGGGCAAGGCAACACTGACTGCAGACAAATCCTCCAGCACTGCCTACATGCAGCTCAGCAGCCTGACATCTGAGGAC	UUAUGAUCAUAAGGAUAAAUGATGAGAAGTTCAAGGGCAAGGCAACACTGACTGCAGACAAATCCTCCAGCACTGCCTACATGCAGCTCAGCAGCCTGACATCTGAGGAC	0
391	Mus_musculus	aca-miR-138-2-3p	CGGCUACUUCACAACACCAGGG	Ighv1-55	GCCACACTGACTGTAGACACATCCTCCAGCACAGCCTACATGCAGCTCAGCAGCCTGACATCTGAGGACTCTGCGGTCTATTACTGTG	CGGCUACUUCACAACACCAGGGGCCACACTGACTGTAGACACATCCTCCAGCACAGCCTACATGCAGCTCAGCAGCCTGACATCTGAGGACTCTGCGGTCTATTACTGTG	0
392	Mus_musculus	cas-miR169f	GCAAGUUGACCUUGGCUCUGC	Ighv1-56	GGTAGTACTTATTATAATGAGAAGTTCAAGGGCAAGGCCACACTGACTGTAGACACATCCTCCAGCACAGCCTACATGCAGCTCAGCA	GCAAGUUGACCUUGGCUCUGCGGTAGTACTTATTATAATGAGAAGTTCAAGGGCAAGGCCACACTGACTGTAGACACATCCTCCAGCACAGCCTACATGCAGCTCAGCA	0
393	Mus_musculus	mdo-miR-12297j-3p	AAUAAGGCAACACGCAAAGGA	Ighv8-8	GTACTATAACCCAGCCCTGAAGAGTCGGCTCACAATCTCCAAGGATACCTCCAAAAACCAGGTATTCCTCAAGATCGCCAATGTGGAC	AAUAAGGCAACACGCAAAGGAGTACTATAACCCAGCCCTGAAGAGTCGGCTCACAATCTCCAAGGATACCTCCAAAAACCAGGTATTCCTCAAGATCGCCAATGTGGAC	0
394	Mus_musculus	gga-miR-460a-5p	CCUGCAUUGUACACACUGUGUG	Ighv1-58	AATGGTTATACTGAGTACAATGAGAAGTTCAAGGGCAAGGCCACACTGACTTCAGACACATCCTCCAGCACAGCCTACATGCAGCTCA	CCUGCAUUGUACACACUGUGUGAATGGTTATACTGAGTACAATGAGAAGTTCAAGGGCAAGGCCACACTGACTTCAGACACATCCTCCAGCACAGCCTACATGCAGCTCA	0
395	Mus_musculus	abu-miR-204	UUCCCUUUGUCAUCCUAUGCCU	Ighv1-59	CAGCTACTGGATGCACTGGGTAAAGCAGAGGCCTGGACAAGGCCTTGAGTGGATCGGAGTGATTGATCCTTCTGATAGTTATACTAAC	UUCCCUUUGUCAUCCUAUGCCUCAGCTACTGGATGCACTGGGTAAAGCAGAGGCCTGGACAAGGCCTTGAGTGGATCGGAGTGATTGATCCTTCTGATAGTTATACTAAC	0
396	Mus_musculus	lja-miR11109-5p	UCAUUGAUUGGUUGAAAUUCA	Ighv1-59	AAAAGTTCAAGGGCAAGGCCACATTGACTGTAGACACATCCTCCAGCACAGCCTACATGCAGCTCAGCAGCCTGACATCTGAGGACTC	UCAUUGAUUGGUUGAAAUUCAAAAAGTTCAAGGGCAAGGCCACATTGACTGTAGACACATCCTCCAGCACAGCCTACATGCAGCTCAGCAGCCTGACATCTGAGGACTC	0
397	Mus_musculus	dvi-miR-219-3p	AGGGUUGCGACUGGGCAUCGCG	Ighv1-61	GTTCAAGGACAAGGCCACATTGACTGTAGACAAATCCTCCAGCACAGCCTACATGCAGCTCAGCAGCCTGACATCTGAGGACTCTGCG	AGGGUUGCGACUGGGCAUCGCGGTTCAAGGACAAGGCCACATTGACTGTAGACAAATCCTCCAGCACAGCCTACATGCAGCTCAGCAGCCTGACATCTGAGGACTCTGCG	0
398	Mus_musculus	bfl-miR-200c	UAACACUGUCUGGUAAUGAUG	Ighv1-62-1	AGTACTTATTATAATGAGAAGTTCAAGGGCAAGGCCACATTGACTGTAGACACATCCTCCAGCACAGCCTACATGCAGCTCAGCAGCC	UAACACUGUCUGGUAAUGAUGAGTACTTATTATAATGAGAAGTTCAAGGGCAAGGCCACATTGACTGTAGACACATCCTCCAGCACAGCCTACATGCAGCTCAGCAGCC	0
399	Mus_musculus	mtr-miR2659g	CCAUGGGUGCGACUUGGUAAG	Ighv1-62-2	AATGAGAAATTCAAGGACAAGGCCACATTGACTGCGGACAAATCCTCCAGCACAGTCTATATGGAGCTTAGTAGATTGACATCTGAAG	CCAUGGGUGCGACUUGGUAAGAATGAGAAATTCAAGGACAAGGCCACATTGACTGCGGACAAATCCTCCAGCACAGTCTATATGGAGCTTAGTAGATTGACATCTGAAG	0
401	Mus_musculus	chi-miR-497-3p	UCCAAACCACACUGUGAUGUU	Ighv8-9	CAATCTCCAAGGATACCTCCAACAACCAGGTATTCCTCAAGATCACCACTGTGGACACTGCAGATACTGCCACATACTACTCTGCTCG	UCCAAACCACACUGUGAUGUUCAATCTCCAAGGATACCTCCAACAACCAGGTATTCCTCAAGATCACCACTGTGGACACTGCAGATACTGCCACATACTACTCTGCTCG	0
402	Mus_musculus	eca-miR-9133	UGUGGAGAGAGAUGAUCUGGCA	Ighv1-63	AGGTGGTTATACTAACTACAATGAGAAGTTCAAGGGCAAGGCCACACTGACTGCAGACAAATCCTCCAGCACAGCCTACATGCAGTTC	UGUGGAGAGAGAUGAUCUGGCAAGGTGGTTATACTAACTACAATGAGAAGTTCAAGGGCAAGGCCACACTGACTGCAGACAAATCCTCCAGCACAGCCTACATGCAGTTC	0
403	Mus_musculus	ptr-miR-128	UCACAGUGAACCGGUCUCUUU	Ighv1-64	CAGTTACTGAGCACACAGGACCTCACAATGGGATGGAGCTATATCATCCTCTTTTTGGTAGCAACAGCTACAGGTAAGGGGCTCACAG	UCACAGUGAACCGGUCUCUUUCAGTTACTGAGCACACAGGACCTCACAATGGGATGGAGCTATATCATCCTCTTTTTGGTAGCAACAGCTACAGGTAAGGGGCTCACAG	0
404	Mus_musculus	ame-miR-6002-5p	UCGAAGCGAAGGGUAUUCC	Ighv8-11	GCTACTGATTGTTCCTGCATGTGAGTGCCAAGACTTCTTAAGGGCTAAACTCTTCTATCTTCACCTGTTCCAAACTTACCTTCTCCAT	UCGAAGCGAAGGGUAUUCCGCTACTGATTGTTCCTGCATGTGAGTGCCAAGACTTCTTAAGGGCTAAACTCTTCTATCTTCACCTGTTCCAAACTTACCTTCTCCAT	0
406	Mus_musculus	gra-miR827b	UUUGUUUAUGGUCAUCUAAGC	Ighv1-67	CACAATGACTGTAGACAAATCCTCCAGCACAGCCTATATGGAACTTGCCAGACTGACATCTGAGGACTCTGCCGTCTATTACTGTGCA	UUUGUUUAUGGUCAUCUAAGCCACAATGACTGTAGACAAATCCTCCAGCACAGCCTATATGGAACTTGCCAGACTGACATCTGAGGACTCTGCCGTCTATTACTGTGCA	0
407	Mus_musculus	chi-miR-214-5p	UGCCUGUCUACACUUGCUGUGC	Ighv1-69	ACTGGATGCACTGGGTGAAGCAGAGGCCTGGACAAGGCCTTGAGTGGATCGGAGAGATTGATCCTTCTGATAGTTATACTAACTACAA	UGCCUGUCUACACUUGCUGUGCACTGGATGCACTGGGTGAAGCAGAGGCCTGGACAAGGCCTTGAGTGGATCGGAGAGATTGATCCTTCTGATAGTTATACTAACTACAA	0
408	Mus_musculus	ggo-miR-124a	UUAAGGCACGCGGUGAAUGCCA	Ighv1-69	TGATAGTTATACTAACTACAATCAAAAGTTCAAGGGCAAGTCCACATTGACTGTAGACAAATCCTCCAGCACAGCCTACATGCAGCTC	UUAAGGCACGCGGUGAAUGCCATGATAGTTATACTAACTACAATCAAAAGTTCAAGGGCAAGTCCACATTGACTGTAGACAAATCCTCCAGCACAGCCTACATGCAGCTC	0
410	Mus_musculus	sme-miR-2162-3p	GUAUUAUGCAAAUAUUCACAAU	Ighv8-12	CACACATTTACTGGGATGATGACAAGCGCTATAACCCATCCCTGAAGAGCCGGCTCACAATCTCCAAGGATACCTCCAGAAACCAGGT	GUAUUAUGCAAAUAUUCACAAUCACACATTTACTGGGATGATGACAAGCGCTATAACCCATCCCTGAAGAGCCGGCTCACAATCTCCAAGGATACCTCCAGAAACCAGGT	0
411	Mus_musculus	aly-miR171b-3p	UUGAGCCGUGCCAAUAUCACG	Ighv8-2	ATGGGTTTGAGCTGGCTTCGTAAGCCCTCAGGGAAGGCTTTAGAGTGGCTGGCAAGCATTTGGAATAATGATAACTACTACAACCCAT	UUGAGCCGUGCCAAUAUCACGATGGGTTTGAGCTGGCTTCGTAAGCCCTCAGGGAAGGCTTTAGAGTGGCTGGCAAGCATTTGGAATAATGATAACTACTACAACCCAT	0
412	Mus_musculus	cel-miR-241-5p	UGAGGUAGGUGCGAGAAAUGA	Ighv10-1	TTATGCCGATTCAGTGAAAGACAGATTCACCATCTCCAGAGATGATTCAGAAAGCATGCTCTATCTGCAAATGAACAACTTGAAAACT	UGAGGUAGGUGCGAGAAAUGATTATGCCGATTCAGTGAAAGACAGATTCACCATCTCCAGAGATGATTCAGAAAGCATGCTCTATCTGCAAATGAACAACTTGAAAACT	0
413	Mus_musculus	hsa-miR-5584-3p	UAGUUCUUCCCUUUGCCCAAUU	Ighv1-4	TCCTGTTGTCAGTAACTTCAGGTAAGGGGATCACCAGTTCAAAATCTGAAGAGGAAACAGAATCTGAGGTGACAGTGATACCTACTAT	UAGUUCUUCCCUUUGCCCAAUUTCCTGTTGTCAGTAACTTCAGGTAAGGGGATCACCAGTTCAAAATCTGAAGAGGAAACAGAATCTGAGGTGACAGTGATACCTACTAT	0
415	Mus_musculus	hsa-miR-4775	UUAAUUUUUUGUUUCGGUCACU	Ighv10-3	ACATATTATGCCGATTCAGTGAAAGACAGATTCACCATCTCCAGAGATGATTCACAAAGCATGCTCTATCTGCAAATGAACAACCTGA	UUAAUUUUUUGUUUCGGUCACUACATATTATGCCGATTCAGTGAAAGACAGATTCACCATCTCCAGAGATGATTCACAAAGCATGCTCTATCTGCAAATGAACAACCTGA	0
417	Mus_musculus	egr-miR-10279-5p	ACGUUCGCGCACGUCCAGCGG	Iglv1	ATTGGAGACAAGGCTGCCCTCACCATCACAGGGGCACAGACTGAGGATGAGGCAATATATTTCTGTGCTCTATGGTACAGCAACCATT	ACGUUCGCGCACGUCCAGCGGATTGGAGACAAGGCTGCCCTCACCATCACAGGGGCACAGACTGAGGATGAGGCAATATATTTCTGTGCTCTATGGTACAGCAACCATT	0
418	Mus_musculus	gmo-miR-301c-3p	CAGUGCAACAGUAUUGUCAUAG	Ighv15-2	CTGGGCATGGATTTGAATGGATTGGAGGCATACTCCCAAGTATTGGTAGAACAATCTATGGAGAGAAGTTTGAGGACAAAGCCACATT	CAGUGCAACAGUAUUGUCAUAGCTGGGCATGGATTTGAATGGATTGGAGGCATACTCCCAAGTATTGGTAGAACAATCTATGGAGAGAAGTTTGAGGACAAAGCCACATT	0
419	Mus_musculus	ppa-miR-181c	AACAUUCAACCUGUCGGUGAGU	Ighv15-2	CTACAGGCAAGTAGACACCTAGAGTTAGGCATGAGGGGTAGAGACTGGATGAAGTGAAATATCTTTCACTTTGTTTTCTCTCAGCAGG	AACAUUCAACCUGUCGGUGAGUCTACAGGCAAGTAGACACCTAGAGTTAGGCATGAGGGGTAGAGACTGGATGAAGTGAAATATCTTTCACTTTGTTTTCTCTCAGCAGG	0
422	Mus_musculus	cgr-miR-664-5p	CUGGCUGGGGAAAAUGAUUGGA	Iglv3	ATCAGCAACAGCCACTCAAGCCTCCTAAGTATGTGATGGAGCTTAAGAAAGATGGAAGCCACAGCACAGGTGATGGGATTCCTGATCG	CUGGCUGGGGAAAAUGAUUGGAATCAGCAACAGCCACTCAAGCCTCCTAAGTATGTGATGGAGCTTAAGAAAGATGGAAGCCACAGCACAGGTGATGGGATTCCTGATCG	0
424	Mus_musculus	oan-miR-1398-5p	CCCCUUUGUCAAUUACACUGC	Ighv1-12	ACTTCCTACAATCAGAAGTTCAAGGGCAAGGCCACACTGACTGTAGACAAATCCTCCAGCACAGCCTACATGCAGCTCAGCAGCCTGA	CCCCUUUGUCAAUUACACUGCACTTCCTACAATCAGAAGTTCAAGGGCAAGGCCACACTGACTGTAGACAAATCCTCCAGCACAGCCTACATGCAGCTCAGCAGCCTGA	0
426	Mus_musculus	bta-miR-2902	GUGGCUGUCCCUGGAGGUGGG	Iglv2	TTATGGCCTGGACTTCACTTATACTCTCTCTCCTGGCTCTCTGCTCAGGTCAGCAGCCTTTCTACACTGCAGTGGGTATGCAACAATA	GUGGCUGUCCCUGGAGGUGGGTTATGGCCTGGACTTCACTTATACTCTCTCTCCTGGCTCTCTGCTCAGGTCAGCAGCCTTTCTACACTGCAGTGGGTATGCAACAATA	0
428	Mus_musculus	prd-miR-7878-3p	ACGGUCUGUAGCUACCUUCACC	Ighv1-15	AAGTTCAAGGGCAAGGCCATACTGACTGCAGACAAATCCTCCAGCACAGCCTACATGGAGCTCCGCAGCCTGACATCTGAGGACTCTG	ACGGUCUGUAGCUACCUUCACCAAGTTCAAGGGCAAGGCCATACTGACTGCAGACAAATCCTCCAGCACAGCCTACATGGAGCTCCGCAGCCTGACATCTGAGGACTCTG	0
429	Mus_musculus	ggo-miR-524-5p	CUACAAAGGGAAGCACUUUCUC	Ighv1-18	TACAACCAGAAGTTCAAGGGCAAGGCCACATTGACTGTAGACAAGTCCTCCAGCACAGCCTACATGGAGCTCCGCAGCCTGACATCTG	CUACAAAGGGAAGCACUUUCUCTACAACCAGAAGTTCAAGGGCAAGGCCACATTGACTGTAGACAAGTCCTCCAGCACAGCCTACATGGAGCTCCGCAGCCTGACATCTG	0
430	Mus_musculus	dme-miR-9373-3p	CAUCGCUCUUGGCCAGCUCGU	Ighv1-19	CACACTGACTCTAACCATGGGATGGAGCTGGATCTTTCTCTTCCTCCTGTCAGGAACTGCAGGTAAGGGGCTCACCAATTCCAAATCT	CAUCGCUCUUGGCCAGCUCGUCACACTGACTCTAACCATGGGATGGAGCTGGATCTTTCTCTTCCTCCTGTCAGGAACTGCAGGTAAGGGGCTCACCAATTCCAAATCT	0
432	Mus_musculus	hpo-miR-10134-3p	AUGAAGCCCUCUUGAUAAGC	Ighv1-20	TTCAAGGGCAAGGCCACATTGACTGTAGACAAATCCTCTAGCACAGCCCACATGGAGCTCCGGAGCCTGACATCTGAGGACTCTGCAG	AUGAAGCCCUCUUGAUAAGCTTCAAGGGCAAGGCCACATTGACTGTAGACAAATCCTCTAGCACAGCCCACATGGAGCTCCGGAGCCTGACATCTGAGGACTCTGCAG	0
433	Mus_musculus	fhe-miR-2d	GUAUCACAGUCCUGCUUAGGUG	Ighv1-20	TACTTTCTACAACCAGAAGTTCAAGGGCAAGGCCACATTGACTGTAGACAAATCCTCTAGCACAGCCCACATGGAGCTCCGGAGCCTG	GUAUCACAGUCCUGCUUAGGUGTACTTTCTACAACCAGAAGTTCAAGGGCAAGGCCACATTGACTGTAGACAAATCCTCTAGCACAGCCCACATGGAGCTCCGGAGCCTG	0
434	Mus_musculus	hsa-miR-4655-3p	ACCCUCGUCAGGUCCCCGGGG	Ighv1-22	GATCTTTCTCTTTCTCCTGTCAGAAACTGCAGGTAAGGGGCTCACCATTTCCAAATCTGAAGAAAAGAAATGGCTAGGGATGTCACTG	ACCCUCGUCAGGUCCCCGGGGGATCTTTCTCTTTCTCCTGTCAGAAACTGCAGGTAAGGGGCTCACCATTTCCAAATCTGAAGAAAAGAAATGGCTAGGGATGTCACTG	0
435	Mus_musculus	mdo-miR-12326-5p	GUGAGGAGAGGGAAGGGUCAU	Ighv1-23	TAACTGCAGGTAAGGGGCTTACCATTTCCAAATCTGAAGTGGAGACAGGGCCTGAGGTAACAATGACATCCACTCTGCATTATTCTTC	GUGAGGAGAGGGAAGGGUCAUTAACTGCAGGTAAGGGGCTTACCATTTCCAAATCTGAAGTGGAGACAGGGCCTGAGGTAACAATGACATCCACTCTGCATTATTCTTC	0
436	Mus_musculus	der-miR-100	AACCCGUAAAUCCGAACUUGUG	Ighv1-24	GAAAGTTCAAAAGCAAGGCCACATTGACTGTAGACATATCCTCTAGCACAGCCTATATGGAGCTTAGCAGATTGACATCTGAAGACTC	AACCCGUAAAUCCGAACUUGUGGAAAGTTCAAAAGCAAGGCCACATTGACTGTAGACATATCCTCTAGCACAGCCTATATGGAGCTTAGCAGATTGACATCTGAAGACTC	0
438	Mus_musculus	cbr-miR-249	UCACAGGAUUUUUGAGUGUUGC	Ighv1-31	TGGATCTTTCTCTTCCTTCTGTCAGTAACTGCAGGTAAGGGGCTCACCAGTTCCAAATCTGAAGAAAAGAAATGGCCTGGGATATCAC	UCACAGGAUUUUUGAGUGUUGCTGGATCTTTCTCTTCCTTCTGTCAGTAACTGCAGGTAAGGGGCTCACCAGTTCCAAATCTGAAGAAAAGAAATGGCCTGGGATATCAC	0
442	Mus_musculus	osa-miR3979-5p	UCUCUCUCUCCCUUGAAGGC	Ighv3-6	ATTCCTGGTGAGTGTTGATATTTCATACATGTACCATGAGGGTTTTTCAAAACGTGTGATTGACAAAAATGGCCCTTCTTTTCTGAAG	UCUCUCUCUCCCUUGAAGGCATTCCTGGTGAGTGTTGATATTTCATACATGTACCATGAGGGTTTTTCAAAACGTGTGATTGACAAAAATGGCCCTTCTTTTCTGAAG	0
445	Mus_musculus	bdi-miR395k-5p	GUUCCCUGCAAGCACUUCAUG	Ighv3-8	TGTACCTGTTGACAGCCCTTCCGGGTGAGTGTTTCCATTTCATACATGTGCCATGAGGATTTTTCAAAATGTGTGATTGACAGAATTG	GUUCCCUGCAAGCACUUCAUGTGTACCTGTTGACAGCCCTTCCGGGTGAGTGTTTCCATTTCATACATGTGCCATGAGGATTTTTCAAAATGTGTGATTGACAGAATTG	0
446	Mus_musculus	cin-miR-4011b-5p	UCACAGUGGAGGUAUACCUU	Ighv13-2	GTCTGTGAAAGGCAGATTCGCCATTTCAAGAGATGATTCAAAAAGCAGTGTCTACCTAGAGATGAACAGATTAAGAGAGGAAGACACT	UCACAGUGGAGGUAUACCUUGTCTGTGAAAGGCAGATTCGCCATTTCAAGAGATGATTCAAAAAGCAGTGTCTACCTAGAGATGAACAGATTAAGAGAGGAAGACACT	0
447	Mus_musculus	bta-miR-12045	ACCCGGGAAGUCCCUGACACU	Ighv12-3	CCATTACTAGAGAAACGTCAAAGAACCAGTTCTTCCTCCAATTGAACTCTGTGACCACAGAGGACACAGCCATGTATTACTGTGCAGG	ACCCGGGAAGUCCCUGACACUCCATTACTAGAGAAACGTCAAAGAACCAGTTCTTCCTCCAATTGAACTCTGTGACCACAGAGGACACAGCCATGTATTACTGTGCAGG	0
448	Mus_musculus	ptr-miR-30a-5p	UGUAAACAUCCUCGACUGGAAG	Ighv6-3	ACACATTATGCGGAGTCTGTGAAAGGGAGGTTCACCATCTCAAGAGATGATTCCAAAAGTAGTGTCTACCTGCAAATGAACAACTTAA	UGUAAACAUCCUCGACUGGAAGACACATTATGCGGAGTCTGTGAAAGGGAGGTTCACCATCTCAAGAGATGATTCCAAAAGTAGTGTCTACCTGCAAATGAACAACTTAA	0
450	Mus_musculus	mmu-miR-3102-5p	GUGAGUGGCCAGGGUGGGGCUG	Ighv6-5	TTCACCATCTCAAGAGATGATTCCAAAAGTAGTGTCTACCTGCAAATGAACAGCTTAAGAGCTGAAGATACTGGCATTTATTACTGTA	GUGAGUGGCCAGGGUGGGGCUGTTCACCATCTCAAGAGATGATTCCAAAAGTAGTGTCTACCTGCAAATGAACAGCTTAAGAGCTGAAGATACTGGCATTTATTACTGTA	0
452	Mus_musculus	ssc-miR-676-5p	CUCUUCAAUCUCAGGACUCGCA	Ighv6-7	AAGGCAGATTCACCATCTCAAGAGATGATTCCAAAAGTAGTGTATACCTGCAAATGAACAACTTAAGAGCTGAAGACACGGGCATCTA	CUCUUCAAUCUCAGGACUCGCAAAGGCAGATTCACCATCTCAAGAGATGATTCCAAAAGTAGTGTATACCTGCAAATGAACAACTTAAGAGCTGAAGACACGGGCATCTA	0
453	Mus_musculus	aga-miR-92a	UAUUGCACUUGUCCCGGCCUAU	mt-Cytb	AACACCCATTTATTATCATTGGCCAACTAGCCTCCATCTCATACTTCTCAATCATCTTAATTCTTATACCAATCTCAGGAATTATCGA	UAUUGCACUUGUCCCGGCCUAUAACACCCATTTATTATCATTGGCCAACTAGCCTCCATCTCATACTTCTCAATCATCTTAATTCTTATACCAATCTCAGGAATTATCGA	0
455	Mus_musculus	rno-miR-3556a	CGAUUUCAGAUGGUGCUA	mt-Nd5	CTTTAACAACCAACCAAAAAGGCTTAATTAAATTGTACTTTATATCATTCCTAATTAACATCATCTTAATTATTATCTTATACTCAAT	CGAUUUCAGAUGGUGCUACTTTAACAACCAACCAAAAAGGCTTAATTAAATTGTACTTTATATCATTCCTAATTAACATCATCTTAATTATTATCTTATACTCAAT	0
456	Mus_musculus	bdi-miR160a-3p	GCGUGCGAGGAGCCAAGCAUG	mt-Nd4	TCTTCCCTCACTAATGCTACTACCACTAACCTGACTATCAAGCCCTAAAAAAACCTGAACAAACGTAACCTCATATAGTTTTCTAATT	GCGUGCGAGGAGCCAAGCAUGTCTTCCCTCACTAATGCTACTACCACTAACCTGACTATCAAGCCCTAAAAAAACCTGAACAAACGTAACCTCATATAGTTTTCTAATT	0
458	Mus_musculus	cli-miR-2970-3p	CAGAUCACCUCUUGGCUGUGGG	mt-Atp6	TACCATTACATTTATTATTTTACTTCTACTCACAATTCTAGAATTTGCAGTAGCATTAATTCAAGCCTACGTATTCACCCTCCTAGTA	CAGAUCACCUCUUGGCUGUGGGTACCATTACATTTATTATTTTACTTCTACTCACAATTCTAGAATTTGCAGTAGCATTAATTCAAGCCTACGTATTCACCCTCCTAGTA	0
459	Mus_musculus	ppy-miR-203	GUGAAAUGUUUAGGACCACUAG	mt-Co2	GTTATTCTATGGCCAATGCTCTGAAATTTGTGGATCTAACCATAGCTTTATGCCCATTGTCCTAGAAATGGTTCCACTAAAATATTTC	GUGAAAUGUUUAGGACCACUAGGTTATTCTATGGCCAATGCTCTGAAATTTGTGGATCTAACCATAGCTTTATGCCCATTGTCCTAGAAATGGTTCCACTAAAATATTTC	0
461	Mus_musculus	ptc-miR475b-5p	AAUGGCCAUUGUAAGAGUAGA	mt-Nd2	TCTACTTCACAATCTTCTTAGGTCCTGTAATCACAATATCCAGCACCAACCTAATACTAATATGAGTAGGCCTGGAATTCAGCCTACT	AAUGGCCAUUGUAAGAGUAGATCTACTTCACAATCTTCTTAGGTCCTGTAATCACAATATCCAGCACCAACCTAATACTAATATGAGTAGGCCTGGAATTCAGCCTACT	0
462	Mus_musculus	dvi-miR-974-2-5p	GAGCGAGCAGAGAAGUAUUAUU	mt-Nd1	ATACATCTTCTATGAAAAAACTTTCTACCCCTAACACTAGCATTATGTATGTGACATATTTCTTTACCAATTTTTACAGCGGGAGTAC	GAGCGAGCAGAGAAGUAUUAUUATACATCTTCTATGAAAAAACTTTCTACCCCTAACACTAGCATTATGTATGTGACATATTTCTTTACCAATTTTTACAGCGGGAGTAC	0
463	Mus_musculus	mtr-miR2199	UGAUACACUAGCACGGAUCAC	Gm2431	CCCAGTTGCTGTCAGTCCAGCTGCTGCAAGCCCTGCTGCTGTCAGTCTAGCTGCTGCAAGCCCTGTTGTTCATCAGGCTGCGGGTCTT	UGAUACACUAGCACGGAUCACCCCAGTTGCTGTCAGTCCAGCTGCTGCAAGCCCTGCTGCTGTCAGTCTAGCTGCTGCAAGCCCTGTTGTTCATCAGGCTGCGGGTCTT	0
464	Mus_musculus	ami-miR-205a-3p	GAUUUCAGUGGAGUGAAGCACA	Gm9949	ACCACAAACAGGACTCTTTGACCTGAAAAGAAAACCTTAATCATTCAAAGGGACTAAACATCAACAGCTTTCTCGATTGGCATTTTGC	GAUUUCAGUGGAGUGAAGCACAACCACAAACAGGACTCTTTGACCTGAAAAGAAAACCTTAATCATTCAAAGGGACTAAACATCAACAGCTTTCTCGATTGGCATTTTGC	0
465	Mus_musculus	gga-miR-130b-3p	CAGUGCAAUAAUGAAAGGGCGU	Ankrd1	TGCTAATGTAAACAACCATAAAGAACCAGCAGGAGATGGCCAAAGAAAAACAGGCACCTAGGAGGAAGCGATAGATCCAGATGAAGGT	CAGUGCAAUAAUGAAAGGGCGUTGCTAATGTAAACAACCATAAAGAACCAGCAGGAGATGGCCAAAGAAAAACAGGCACCTAGGAGGAAGCGATAGATCCAGATGAAGGT	0
466	Mus_musculus	mml-miR-181b-2-3p	ACUGAUCGAUGAAUGCAAA	Mc5r	TGCCAAGAAGTGGGGGCATTCTCTTCCAGCAATGAACTCCTCCTCCACCCTGACTGTATTGAATCTTACCCTGAACGCCTCAGAGGAT	ACUGAUCGAUGAAUGCAAATGCCAAGAAGTGGGGGCATTCTCTTCCAGCAATGAACTCCTCCTCCACCCTGACTGTATTGAATCTTACCCTGAACGCCTCAGAGGAT	0
467	Mus_musculus	mdo-miR-12369-3p	CACUGCCCGUCCUGCCCCCAGA	Dcpp3	AGGTAAGCTGTGTGCCTCCCAGGGATGGACATGGCAAAATGCAGCTGGTTCCCTGTCCAAGACTTGGGTGGTCTTTGCTCTTTCCCCT	CACUGCCCGUCCUGCCCCCAGAAGGTAAGCTGTGTGCCTCCCAGGGATGGACATGGCAAAATGCAGCTGGTTCCCTGTCCAAGACTTGGGTGGTCTTTGCTCTTTCCCCT	0
468	Mus_musculus	mmu-miR-3473h-5p	UAGGGGCUGGAAAGGUGACU	Fas	TTTAAAATGAAAACACAATATAGACTTTTCCAGTGATTCCATCTGTGAACTGGTGCTTTTGATTGATTAAAATACACTGTATGCTTAC	UAGGGGCUGGAAAGGUGACUTTTAAAATGAAAACACAATATAGACTTTTCCAGTGATTCCATCTGTGAACTGGTGCTTTTGATTGATTAAAATACACTGTATGCTTAC	0
469	Mus_musculus	mmu-miR-7059-3p	UGUUUGCUGUUUGUCCUCCCAG	Fas	GGAGAGACTCTTTAAAATGAAAACACAATATAGACTTTTCCAGTGATTCCATCTGTGAACTGGTGCTTTTGATTGATTAAAATACACT	UGUUUGCUGUUUGUCCUCCCAGGGAGAGACTCTTTAAAATGAAAACACAATATAGACTTTTCCAGTGATTCCATCTGTGAACTGGTGCTTTTGATTGATTAAAATACACT	0
472	Mus_musculus	ssa-miR-196b-5p	UAGGUAGUUUCAAGUUGUUGGG	Dntt	TTGCAGCATCATCTAGAGAAGCGCATCAATGCCCACCTGACTCCTGTGTGTCTGAATCTCTGTGTATTGCCAATAAAAATAGGAAACA	UAGGUAGUUUCAAGUUGUUGGGTTGCAGCATCATCTAGAGAAGCGCATCAATGCCCACCTGACTCCTGTGTGTCTGAATCTCTGTGTATTGCCAATAAAAATAGGAAACA	0
473	Mus_musculus	bta-miR-11985	CCCACCGCUCUCCUCCCGCC	Dntt	TTCAGCAGGAAGTTGTCACCAGGGTGGTACCTATGGGTTTGCTGGTGAGAGGACATCAGAGCCCTCATTCTGGAGACACCACCTGATG	CCCACCGCUCUCCUCCCGCCTTCAGCAGGAAGTTGTCACCAGGGTGGTACCTATGGGTTTGCTGGTGAGAGGACATCAGAGCCCTCATTCTGGAGACACCACCTGATG	0
474	Mus_musculus	cel-miR-794-5p	UGAGGUAAUCAUCGUUGUCACU	Wnt8b	TTAACACTGTTTGGGATCGCTTACACACCAAGGTAGCCACCCCTCTGCCTCCGAGGAGAATGCTTCCCATCTCTCAATGTTTGAGTCG	UGAGGUAAUCAUCGUUGUCACUTTAACACTGTTTGGGATCGCTTACACACCAAGGTAGCCACCCCTCTGCCTCCGAGGAGAATGCTTCCCATCTCTCAATGTTTGAGTCG	0
475	Mus_musculus	ebv-miR-BART7-3p	CAUCAUAGUCCAGUGUCCAGGG	Adcyap1	AATTATGCACTAAATATGAACCTTTTGTTTCTTGTTTATTGAGTTTGTAGGTAAAAATGTATTTTTCTATATTATGGCTTATTGCTTA	CAUCAUAGUCCAGUGUCCAGGGAATTATGCACTAAATATGAACCTTTTGTTTCTTGTTTATTGAGTTTGTAGGTAAAAATGTATTTTTCTATATTATGGCTTATTGCTTA	0
476	Mus_musculus	xla-miR-182-3p	GUGGUUCUAGACUUGCCAACU	Smim3	TGTATGCATCCCGTTTCCAATAAATGCCACACTGAGAGTGTCTGAAGCTTTTCTTTGAAGAACACCTACTGAACTTTGAACTTAGATA	GUGGUUCUAGACUUGCCAACUTGTATGCATCCCGTTTCCAATAAATGCCACACTGAGAGTGTCTGAAGCTTTTCTTTGAAGAACACCTACTGAACTTTGAACTTAGATA	0
477	Mus_musculus	cpo-let-7d-5p	AGAGGUAGUAGGUUGCAUAGUU	Ankrd2	TAACAAATGTTGCATGTTTCTGCATGGGAGATGAAGGAAAAGAATTCAATTAAGACAGCTCAGGAGATTTGGGCTAAAAATCTTCTAT	AGAGGUAGUAGGUUGCAUAGUUTAACAAATGTTGCATGTTTCTGCATGGGAGATGAAGGAAAAGAATTCAATTAAGACAGCTCAGGAGATTTGGGCTAAAAATCTTCTAT	0
478	Mus_musculus	bta-miR-2420	AGGUUGUGUGUUUAUUCUUU	Ccl27b	AAGGGAAAAGGCTCCAAGGAACTGTACCCAGTTTAAATCTGGTACTACAAAAGAAAATGTACTCACACCCCCAACAGCAAAACTAATA	AGGUUGUGUGUUUAUUCUUUAAGGGAAAAGGCTCCAAGGAACTGTACCCAGTTTAAATCTGGTACTACAAAAGAAAATGTACTCACACCCCCAACAGCAAAACTAATA	0
480	Mus_musculus	mdo-miR-7262k-3p	UUAAAAUGGCACCAAGAUUUUU	Camkmt	CAACTTGTTTTTGATTTTATAGGAGCTCACAGTTAAAGAGATTTTGGACTTATGAAGTGTTGGAATTTTTAGGAATCTTGGAGACTTT	UUAAAAUGGCACCAAGAUUUUUCAACTTGTTTTTGATTTTATAGGAGCTCACAGTTAAAGAGATTTTGGACTTATGAAGTGTTGGAATTTTTAGGAATCTTGGAGACTTT	0
481	Mus_musculus	aly-miR172f-5p	GGAGCAUCAUCAAGAUUCACA	Gal	CAACTCCTCAAGCCAATCGTCTGTTCTCTGCTTTGAAGCTGTGTTATGATTAAGATGTTTTGATTGGAGTAATTATATTGTGTGACAT	GGAGCAUCAUCAAGAUUCACACAACTCCTCAAGCCAATCGTCTGTTCTCTGCTTTGAAGCTGTGTTATGATTAAGATGTTTTGATTGGAGTAATTATATTGTGTGACAT	0
482	Mus_musculus	cel-miR-784-3p	UAUGUACAAAUGUUGCGCUGCC	Spindoc	AGACTGTGAACTCTGTGGGGCAGGGACCAGACTGCATTAACTTGGTATTTCTGGTGTCCTGCATAGGGCTCGGCACATAAGTACTCAA	UAUGUACAAAUGUUGCGCUGCCAGACTGTGAACTCTGTGGGGCAGGGACCAGACTGCATTAACTTGGTATTTCTGGTGTCCTGCATAGGGCTCGGCACATAAGTACTCAA	0
484	Mus_musculus	mmu-miR-6546-3p	GAGCGAAGCCCAAGCGCCAGA	Actr1a	CCATGGACTGCAGTGCGCATAACCAGCTCACCTCTTAGCCCAAGCCTGTCCCTTGCACAGCCTCGCGAAGCCACTTTGCCTGGTGGGG	GAGCGAAGCCCAAGCGCCAGACCATGGACTGCAGTGCGCATAACCAGCTCACCTCTTAGCCCAAGCCTGTCCCTTGCACAGCCTCGCGAAGCCACTTTGCCTGGTGGGG	0
485	Mus_musculus	mmu-miR-547-5p	CACUUGAGGAUGUACCACCCA	Nars	CTTGCCGACTCAGCAGGGCTACCAGTGGCTGAAGTGCAGTTGCTCTCCCCAGATGCATGCCGTGTGTTCTAATGGGCTGTATCCCACT	CACUUGAGGAUGUACCACCCACTTGCCGACTCAGCAGGGCTACCAGTGGCTGAAGTGCAGTTGCTCTCCCCAGATGCATGCCGTGTGTTCTAATGGGCTGTATCCCACT	0
486	Mus_musculus	cte-miR-2000	AAAGUCUUCACUACUUUCAGUU	Tmem225	GGCTCTGTGACTTGACAATACGTACCTTTCAGTACTACCTGACGTTGCTATGGAATTAGCTGTATGTAACCAATCATTTGTGTATGGC	AAAGUCUUCACUACUUUCAGUUGGCTCTGTGACTTGACAATACGTACCTTTCAGTACTACCTGACGTTGCTATGGAATTAGCTGTATGTAACCAATCATTTGTGTATGGC	0
488	Mus_musculus	mmu-miR-6769b-3p	CAUCUUCCCUGUCCCACCCAG	Hnrnpul2	TTTACATATGTAACTCTTACCCTGTTCTCATTACACCATTCTGGCAAAAAATGTAGACACAGTAGTTCCAGTTTTAGAATAAATAACC	CAUCUUCCCUGUCCCACCCAGTTTACATATGTAACTCTTACCCTGTTCTCATTACACCATTCTGGCAAAAAATGTAGACACAGTAGTTCCAGTTTTAGAATAAATAACC	0
489	Mus_musculus	ssa-miR-181a-5-3p	ACCAUCGACCGUUGACUGUGCC	Aldh3b1	AGCAGTGCAGCTTGGCGAAGCCGCAGGTACCGTATCCTGGGAAGATGGGAGTAGAACTGTTAGTGATTTGTTCCAGCTCTCTGGGGTG	ACCAUCGACCGUUGACUGUGCCAGCAGTGCAGCTTGGCGAAGCCGCAGGTACCGTATCCTGGGAAGATGGGAGTAGAACTGTTAGTGATTTGTTCCAGCTCTCTGGGGTG	0
490	Mus_musculus	mmu-miR-6355	CACAAUGCUCCAAUGUGAUAU	Hspa12a	GTCACAGAATTCTGCAGCAGTTCACAACTAGACAGCATTGTGTCTGCAAACTCTTGTCTTCACAGATTCTAATAAAGTAAACCTCTCA	CACAAUGCUCCAAUGUGAUAUGTCACAGAATTCTGCAGCAGTTCACAACTAGACAGCATTGTGTCTGCAAACTCTTGTCTTCACAGATTCTAATAAAGTAAACCTCTCA	0
491	Mus_musculus	ppc-miR-8364o-5p	CCAUUUCGCGCACUCUCUCACC	Prss29	ACTGCTGGGTAGGATGATGTGGGGGTGAATCAGAAAGTCTGGACCAAGAAAGGCTGGTCTAGAGGCCTCGGTTCTAGTTGATTCTGCC	CCAUUUCGCGCACUCUCUCACCACTGCTGGGTAGGATGATGTGGGGGTGAATCAGAAAGTCTGGACCAAGAAAGGCTGGTCTAGAGGCCTCGGTTCTAGTTGATTCTGCC	0
492	Mus_musculus	gga-miR-6714-3p	ACUUGCUGUGGAAAAGGCAUUU	Spata24	CAGGCAGGTCACGGAAATGATGGACATGATCAGATCAGCGTGCGGTATTCTTCACAGCCATAAAGGAACGGGCTCGCTCCCATTTTTC	ACUUGCUGUGGAAAAGGCAUUUCAGGCAGGTCACGGAAATGATGGACATGATCAGATCAGCGTGCGGTATTCTTCACAGCCATAAAGGAACGGGCTCGCTCCCATTTTTC	0
493	Mus_musculus	aca-miR-184-5p	CCUUAUCACUUUUCCAGCCAGC	Spata24	TTTCCAACGAGCCAGCGGGGGCAAAAGATGGCGACGCCCCTTGGGTGGTCGCAGGGGGGCTCTGGATCAGTGTGTCTCGCCTTCGATC	CCUUAUCACUUUUCCAGCCAGCTTTCCAACGAGCCAGCGGGGGCAAAAGATGGCGACGCCCCTTGGGTGGTCGCAGGGGGGCTCTGGATCAGTGTGTCTCGCCTTCGATC	0
495	Mus_musculus	bdi-miR5056	AGGAAGAACCGGUAAUAAGCA	Ccdc178	GGGACCTGTGGGGCTTGACCCATGGACCTTCTAGTGGCCTCTGCACAGAAGGGTGGCAGCAGTGGCCCTGAACTAGTAACCCCTTCTT	AGGAAGAACCGGUAAUAAGCAGGGACCTGTGGGGCTTGACCCATGGACCTTCTAGTGGCCTCTGCACAGAAGGGTGGCAGCAGTGGCCCTGAACTAGTAACCCCTTCTT	0
496	Mus_musculus	mmu-miR-378c	ACUGGACUUGGAGUCAGAAGC	Ppp1r3c	TATTTGAGGTTTGGCTAGCATCCATAAGTTCTCTGCTGTAAATACCTACATTGTCCCTATGAGCCTCTCACTTTTAGAATAAATGTGC	ACUGGACUUGGAGUCAGAAGCTATTTGAGGTTTGGCTAGCATCCATAAGTTCTCTGCTGTAAATACCTACATTGTCCCTATGAGCCTCTCACTTTTAGAATAAATGTGC	0
497	Mus_musculus	tca-miR-3851q-3p	UUGUACGACCCAUGCUGGCCCA	Gm2564	TGTGAGTGTGGACAAGAGAGTTTGTGTGGCTAGAACACCGTCTCTCTGTGGCTAGACTGCAGTGCTTCCAATAAAGCTGCTTGGTACC	UUGUACGACCCAUGCUGGCCCATGTGAGTGTGGACAAGAGAGTTTGTGTGGCTAGAACACCGTCTCTCTGTGGCTAGACTGCAGTGCTTCCAATAAAGCTGCTTGGTACC	0
500	Mus_musculus	mmu-miR-467a-5p	UAAGUGCCUGCAUGUAUAUGCG	Rab18	TAGCTCACACATGTATTTATAATTTAGTCACATTACATTAAATTTTAGATTTATGTACATTTTGTGTCTTGTCTGTCTTAACAAGACT	UAAGUGCCUGCAUGUAUAUGCGTAGCTCACACATGTATTTATAATTTAGTCACATTACATTAAATTTTAGATTTATGTACATTTTGTGTCTTGTCTGTCTTAACAAGACT	0
502	Mus_musculus	mmu-miR-6902-5p	UUCCUCACAUUGUCACAUGAAG	Ndfip1	GCACTGATGAAGTCCCCTGAGAAGCGAGAGCACCTGCAGGAAGTGAATCACCACCAGAATGGAGGAACAGTCACCTGCTTTAAAAAAT	UUCCUCACAUUGUCACAUGAAGGCACTGATGAAGTCCCCTGAGAAGCGAGAGCACCTGCAGGAAGTGAATCACCACCAGAATGGAGGAACAGTCACCTGCTTTAAAAAAT	0
503	Mus_musculus	gmo-miR-736-5p	CAGCUUUUUGUUUGUGCUAUGU	Cep55	GTCCTGGTTGATAAGTGGTCTGCGGCGGCGACGCGAGCGCTGTGTTTGTCTCAGGTAGTGAGTGGTCCCGGCCTCGGCCGGGGAGGGA	CAGCUUUUUGUUUGUGCUAUGUGTCCTGGTTGATAAGTGGTCTGCGGCGGCGACGCGAGCGCTGTGTTTGTCTCAGGTAGTGAGTGGTCCCGGCCTCGGCCGGGGAGGGA	0
504	Mus_musculus	ppc-miR-8321-5p	UCGGCAAUUCAGACUGACAUGA	Cep55	TAGATTTTGGATTTAGTAGGTCTGGGGTGGGGCTTCGATTGTGCATTTCCTGAATGCTGTTGCTGCTGATACAAGGGCACCCTTGGAT	UCGGCAAUUCAGACUGACAUGATAGATTTTGGATTTAGTAGGTCTGGGGTGGGGCTTCGATTGTGCATTTCCTGAATGCTGTTGCTGCTGATACAAGGGCACCCTTGGAT	0
505	Mus_musculus	mmu-miR-7054-3p	UCCAACUUGGCCCCUUCCAG	Cep55	TTATTCCTTCAGATTTTCTAACATGCTTACACTTGGGCTACTATTTAGCAATATGAAGGAGGAAATAATAAAATTATTTAATAAGTTT	UCCAACUUGGCCCCUUCCAGTTATTCCTTCAGATTTTCTAACATGCTTACACTTGGGCTACTATTTAGCAATATGAAGGAGGAAATAATAAAATTATTTAATAAGTTT	0
507	Mus_musculus	oan-miR-1360	AAGGCAGUGGCACAGACAGGGA	Ss18	GGACAGCCTTCTTGTGACTGAGATGCTTGTAAGTTCTGTGCCAGGTTCTCCACCACTGTGTACTTTATTGCTATTTAAAACTGTATCA	AAGGCAGUGGCACAGACAGGGAGGACAGCCTTCTTGTGACTGAGATGCTTGTAAGTTCTGTGCCAGGTTCTCCACCACTGTGTACTTTATTGCTATTTAAAACTGTATCA	0
509	Mus_musculus	ptr-miR-3154	CAGAAGGGGAGUUGGGAGC	Pold4	ATAAACCAGATGTCGGCAGATAACCTAAAGGGCCCACCTTGGGCATCTAGCTGAGGGCACAGATGAGTGAGTTATTGGATCAAGGAGC	CAGAAGGGGAGUUGGGAGCATAAACCAGATGTCGGCAGATAACCTAAAGGGCCCACCTTGGGCATCTAGCTGAGGGCACAGATGAGTGAGTTATTGGATCAAGGAGC	0
510	Mus_musculus	aca-miR-338-3p	UCCAGCAUCAGUGAUUUUGUU	Gm9887	GGCCTGCGAGCACCGGACTCGGCACCGACCCCGGTCACCACCCCGACGACGAGCGCGGCTCGGCGCCCGGTCAGGTCATGGATCCTCG	UCCAGCAUCAGUGAUUUUGUUGGCCTGCGAGCACCGGACTCGGCACCGACCCCGGTCACCACCCCGACGACGAGCGCGGCTCGGCGCCCGGTCAGGTCATGGATCCTCG	0
512	Mus_musculus	mmu-miR-297c-5p	AUGUAUGUGUGCAUGUACAUGU	Pgp	GCAATCAGGAAAGTGACTGCATGTTCAAGAAGAAAATGGTCCCTGACTTCTATGTTGACAGCATTGCCGACCTCTTGCCTGCCCTTCA	AUGUAUGUGUGCAUGUACAUGUGCAATCAGGAAAGTGACTGCATGTTCAAGAAGAAAATGGTCCCTGACTTCTATGTTGACAGCATTGCCGACCTCTTGCCTGCCCTTCA	0
513	Mus_musculus	zma-miR159c-5p	GAGCUCCCUUCGAUCCAAUCC	Rnf151	CTCTCCATGGGTCTCCTGCACTTTCCTACCAGACTTAATAGCTTCCTAGCTGGTACTACAAATGACTCAAAATCCTAATGAAGAATAG	GAGCUCCCUUCGAUCCAAUCCCTCTCCATGGGTCTCCTGCACTTTCCTACCAGACTTAATAGCTTCCTAGCTGGTACTACAAATGACTCAAAATCCTAATGAAGAATAG	0
514	Mus_musculus	ppe-miR3627-5p	UCGCAGGAGAGAUGGCACUGUC	Gm5819	CACTGTCCTGCGGCCCTGCCAGCACCGTGTCTTATGCGAACCATGTGCGGCCAGTACCCCTGAGTGCCCCTACTGCAAGGGCCAGCCC	UCGCAGGAGAGAUGGCACUGUCCACTGTCCTGCGGCCCTGCCAGCACCGTGTCTTATGCGAACCATGTGCGGCCAGTACCCCTGAGTGCCCCTACTGCAAGGGCCAGCCC	0
515	Mus_musculus	ipu-miR-34a	UGGCAGUGUCUUAGCUGGUUGU	Gm340	GGCCATGCCAGACCCTTAGCAAAAAGCCCAGAGAACCGGACTGCCCCAAGAAAAAGAAAGCTCAAGGCCAAACTGGACTCTTCCCAGG	UGGCAGUGUCUUAGCUGGUUGUGGCCATGCCAGACCCTTAGCAAAAAGCCCAGAGAACCGGACTGCCCCAAGAAAAAGAAAGCTCAAGGCCAAACTGGACTCTTCCCAGG	0
516	Mus_musculus	pal-miR-101-5p	GGUUAUCAUGGUACCGAUGCU	Umodl1	CTGTCACTTATACAGATCATCTGGGGGAAACGAGTCTTTCGATTTTTTGCATATTCTTGCGGGTAAGAATGACAACCGGGAGTCTGTG	GGUUAUCAUGGUACCGAUGCUCTGTCACTTATACAGATCATCTGGGGGAAACGAGTCTTTCGATTTTTTGCATATTCTTGCGGGTAAGAATGACAACCGGGAGTCTGTG	0
517	Mus_musculus	bta-miR-3578	GAAUCCACCACGAACAACUUC	Umodl1	TGTCACTTATACAGATCATCTGGGGGAAACGAGTCTTTCGATTTTTTGCATATTCTTGCGGGTAAGAATGACAACCGGGAGTCTGTGT	GAAUCCACCACGAACAACUUCTGTCACTTATACAGATCATCTGGGGGAAACGAGTCTTTCGATTTTTTGCATATTCTTGCGGGTAAGAATGACAACCGGGAGTCTGTGT	0
518	Mus_musculus	vca-miR10210-5p	GUUGUCCUAUGUUCCGGCAGA	Umodl1	GGGAAACGAGTCTTTCGATTTTTTGCATATTCTTGCGGGTAAGAATGACAACCGGGAGTCTGTGTGGCTAGCCACCTTTGAGCAATAA	GUUGUCCUAUGUUCCGGCAGAGGGAAACGAGTCTTTCGATTTTTTGCATATTCTTGCGGGTAAGAATGACAACCGGGAGTCTGTGTGGCTAGCCACCTTTGAGCAATAA	0
520	Mus_musculus	aae-miR-927	CAAAGCGUUUGGGUUCUGAAAC	Gm17430	GCTGCCAAGGCCACCACAAAGGCAGCACCCAGACAAAAGATTGTGAAGCCTGTGAAGGTCTCCGCCCCCAGAGTTGGTGGGAAATGCT	CAAAGCGUUUGGGUUCUGAAACGCTGCCAAGGCCACCACAAAGGCAGCACCCAGACAAAAGATTGTGAAGCCTGTGAAGGTCTCCGCCCCCAGAGTTGGTGGGAAATGCT	0
521	Mus_musculus	mmu-miR-194-2-3p	CCAGUGGGGCUGCUGUUAUCUG	Cypt14	AAAGACCTAAGAAACATCAGTGAATGGGTCTAGGAGCTGAGCCATCATCATGATATCATGGGCAAATTTTACAACATGATAGTCATAA	CCAGUGGGGCUGCUGUUAUCUGAAAGACCTAAGAAACATCAGTGAATGGGTCTAGGAGCTGAGCCATCATCATGATATCATGGGCAAATTTTACAACATGATAGTCATAA	0
522	Mus_musculus	nve-miR-9432	GAAUAACCGAAGGAUUUGGAGG	Btbd35f26	GGAGATTGATGTATATACCACACTAAAAATATGGATGTTCCTTTATCTTAATCCATGCTGGAACGGAACCATGAAACAGCTTTTACAA	GAAUAACCGAAGGAUUUGGAGGGGAGATTGATGTATATACCACACTAAAAATATGGATGTTCCTTTATCTTAATCCATGCTGGAACGGAACCATGAAACAGCTTTTACAA	0
523	Mus_musculus	oha-miR-2985b-5p	GUGGGUGGAAUAGUAUAACAAU	Gm21788	CATGCTACTTCTACCAAGAGAAAACAGAGGAAAGCCTCTGTTACCCAAGGAGCCCTGCAAGCTTCCCCTACAGATCAAGAATGCATTG	GUGGGUGGAAUAGUAUAACAAUCATGCTACTTCTACCAAGAGAAAACAGAGGAAAGCCTCTGTTACCCAAGGAGCCCTGCAAGCTTCCCCTACAGATCAAGAATGCATTG	0
524	Mus_musculus	ppe-miR399l	UGCCAAAGAAGAGUUGCCCUA	Slc4a9	CCCCACAGTCAGAACTGATGTATCAGCCCAAGGCTCCAGAAATCAACATCTCTGTGAATTAGCTGGCGTCACAGTGTGGAGACCTCAG	UGCCAAAGAAGAGUUGCCCUACCCCACAGTCAGAACTGATGTATCAGCCCAAGGCTCCAGAAATCAACATCTCTGTGAATTAGCTGGCGTCACAGTGTGGAGACCTCAG	0
526	Mus_musculus	mmu-miR-3060-5p	GGGAGUGCUUCGUGCUUCUG	Eif1a	TTAGTTACAGAATTGTACAAGCTAAGTTTTCCTTAAACTAAGCTTAGGTTAAAGGGAGAGGAGCCACAGCTCAATGAAAACACGGTTC	GGGAGUGCUUCGUGCUUCUGTTAGTTACAGAATTGTACAAGCTAAGTTTTCCTTAAACTAAGCTTAGGTTAAAGGGAGAGGAGCCACAGCTCAATGAAAACACGGTTC	0
527	Mus_musculus	mmu-miR-6998-3p	AGAGCUGCUCUGUGCCCACACA	Eif1a	CTTTTATAACATGAGTGATTTTATGCTGTTTATAAAAGTAAATGTTGACATGTGTTAGAATTAAAATGACTTAGAGAAATATCTAAAT	AGAGCUGCUCUGUGCCCACACACTTTTATAACATGAGTGATTTTATGCTGTTTATAAAAGTAAATGTTGACATGTGTTAGAATTAAAATGACTTAGAGAAATATCTAAAT	0
528	Mus_musculus	ssc-miR-196a	UAGGUAGUUUCAUGUUGUUGGG	Spinkl	TTCAATGATTTGAGGGTGATGTGAATACTTGTTTTCTTTATTTTTGTCTTATGTTACATAAACTGTGAGTTTTAATCATAGATATTCT	UAGGUAGUUUCAUGUUGUUGGGTTCAATGATTTGAGGGTGATGTGAATACTTGTTTTCTTTATTTTTGTCTTATGTTACATAAACTGTGAGTTTTAATCATAGATATTCT	0
529	Mus_musculus	dvi-miR-986-5p	UCUCGAAUAGCAUUAUGGCUGA	Tpsb2	CCAACCCCAGCATTGGAGGGTGGGCAGGGATTCCAGTGGCTGGTTACTCTTGAGCCTCCCTCAAAGGCTGCACTTGTCCCACCCCAGA	UCUCGAAUAGCAUUAUGGCUGACCAACCCCAGCATTGGAGGGTGGGCAGGGATTCCAGTGGCTGGTTACTCTTGAGCCTCCCTCAAAGGCTGCACTTGTCCCACCCCAGA	0
530	Mus_musculus	dqu-miR-316-3p	CCAGCAAAGGGGAACAGGCCGA	Ndufs8	ACAAGTGGGAGGCCGAGATCGCTGCCAACATCCAGGCTGACTACCTGTACCGGTGACCAGACCACTGGTGACCTTGGCCACCTGGCTC	CCAGCAAAGGGGAACAGGCCGAACAAGTGGGAGGCCGAGATCGCTGCCAACATCCAGGCTGACTACCTGTACCGGTGACCAGACCACTGGTGACCTTGGCCACCTGGCTC	0
531	Mus_musculus	mmu-miR-219a-5p	UGAUUGUCCAAACGCAAUUCU	Mxi1	GACACACACTCACACTCACAACCGCACGCAGCGAGGCTCGGGAAGTCAGTCAGGCCGGCTCCTTGCCCCGGTGCCTCGGTGACTCCAG	UGAUUGUCCAAACGCAAUUCUGACACACACTCACACTCACAACCGCACGCAGCGAGGCTCGGGAAGTCAGTCAGGCCGGCTCCTTGCCCCGGTGCCTCGGTGACTCCAG	0
533	Mus_musculus	mmu-miR-6952-5p	AUGGUGGGCGGUGAAACAGAGA	Mxi1	CCCAGCCCCCGTTTTTTTAATGCATTCCATCACTATTTTCAAATTTTATTTGGACTATTTTACCAAAAAGCCCCATTTCTGAAATCCT	AUGGUGGGCGGUGAAACAGAGACCCAGCCCCCGTTTTTTTAATGCATTCCATCACTATTTTCAAATTTTATTTGGACTATTTTACCAAAAAGCCCCATTTCTGAAATCCT	0
535	Mus_musculus	mmu-miR-3620-5p	CUGUGGGCUGGGCUGGGAAGCA	Stk32a	AGTTCAAATCTCTAGTTTTTCTTCCCAGTGGGCATCTTTCTGAGCACGGTTGCTTTCAGAACTGGGGATATGCTGGTGAAAGTGCAGG	CUGUGGGCUGGGCUGGGAAGCAAGTTCAAATCTCTAGTTTTTCTTCCCAGTGGGCATCTTTCTGAGCACGGTTGCTTTCAGAACTGGGGATATGCTGGTGAAAGTGCAGG	0
536	Mus_musculus	gmo-miR-11255-5p	AGAGAUGAAAUCAAUCACUGA	Psma8	AGAGACTATGAAAGCCAGAAGAGCCTGGACAGATGTTATACAGACACTAAGAGAACACAAACTGCAGCCCAGGCTACTATACCCAGCC	AGAGAUGAAAUCAAUCACUGAAGAGACTATGAAAGCCAGAAGAGCCTGGACAGATGTTATACAGACACTAAGAGAACACAAACTGCAGCCCAGGCTACTATACCCAGCC	0
537	Mus_musculus	mmu-miR-7063-3p	UGCUCUCUGCCCCUCUUAAG	Epg5	AAATGTTTGAGTCATAGTGTGTACAGTTTAGAGAATCAATTAATTTTGAAAGTTTATAATATTTGTAAATTTTATCTGTAAAAAGTAT	UGCUCUCUGCCCCUCUUAAGAAATGTTTGAGTCATAGTGTGTACAGTTTAGAGAATCAATTAATTTTGAAAGTTTATAATATTTGTAAATTTTATCTGTAAAAAGTAT	0
538	Mus_musculus	mmu-miR-6976-3p	AUCUCCCUCCCAACUCCCCAG	Vps37a	TAGGTTCTACATTCATGGTAAAGAAAGACAGACATTTTTTTGAGAAGCAGAAGATGCTCCACAGGGGAAAAATAAAATGATTACATTT	AUCUCCCUCCCAACUCCCCAGTAGGTTCTACATTCATGGTAAAGAAAGACAGACATTTTTTTGAGAAGCAGAAGATGCTCCACAGGGGAAAAATAAAATGATTACATTT	0
540	Mus_musculus	chi-miR-15b-5p	UAGCAGCACAUCAUGGUUUACA	Arhgef37	CTTGTCAACCAGGAAGCGTGACACTAACAAAAAGACTGTTAGTGGCGTCGGGATGGCGCAGCCATTGGCTGGCTTGGGTTAGCAGAGT	UAGCAGCACAUCAUGGUUUACACTTGTCAACCAGGAAGCGTGACACTAACAAAAAGACTGTTAGTGGCGTCGGGATGGCGCAGCCATTGGCTGGCTTGGGTTAGCAGAGT	0
542	Mus_musculus	sko-miR-2012-5p	UAGUACUGGCAUAUGGACAUUG	Kif20a	CACCTACTGCACAAGCTCATTGTAGCAGACATCAAGTGGCTCTGAAACCTAGAAAAACACAGTGAATTCTTCAACCTTGTAGATAAGG	UAGUACUGGCAUAUGGACAUUGCACCTACTGCACAAGCTCATTGTAGCAGACATCAAGTGGCTCTGAAACCTAGAAAAACACAGTGAATTCTTCAACCTTGTAGATAAGG	0
543	Mus_musculus	sko-miR-4829a	UGUACUCUCUUCAAUGCCUGGC	Gm17662	AGAGAAAATGGGAGTTATGGTTCAAATGGGAAATGTTTTCCACAGACTCATGTCTGAATGATTAGTATTCTAAGTGTCAGGATCACAA	UGUACUCUCUUCAAUGCCUGGCAGAGAAAATGGGAGTTATGGTTCAAATGGGAAATGTTTTCCACAGACTCATGTCTGAATGATTAGTATTCTAAGTGTCAGGATCACAA	0
544	Mus_musculus	mmu-miR-3961	UGCCCUCAGCUCAGUUGGA	Commd10	GAATCTTACATTTTCACTCGAAAACTTTATGCATCCTCCTTTTATGGATATATGTGTTCACTGGTTTCAGTCAATAAAAATTTTCTAC	UGCCCUCAGCUCAGUUGGAGAATCTTACATTTTCACTCGAAAACTTTATGCATCCTCCTTTTATGGATATATGTGTTCACTGGTTTCAGTCAATAAAAATTTTCTAC	0
545	Mus_musculus	cte-miR-2686a-3p	AAGAUGUUCUCAAUGUAGGCUU	Spin2f	AGGACACCAGAAAGGGTAGGATAAAAGGTGGGCTTCCTGGAGCGGTGGGGGGGAGGGGGGAGGATGGGACGGAGCCCCACAGGAGAAA	AAGAUGUUCUCAAUGUAGGCUUAGGACACCAGAAAGGGTAGGATAAAAGGTGGGCTTCCTGGAGCGGTGGGGGGGAGGGGGGAGGATGGGACGGAGCCCCACAGGAGAAA	0
547	Mus_musculus	gga-miR-1709	UGGAAUGAUGAGUGCACUGACU	Gm21886	GCACCTACTGTCTGCAGGTCTCAGTGAGCACCTACTGTCTGCAGGCCTCAGTGAGCACCTACTGTCTGCAGGCCTCAGTGAGCACCTA	UGGAAUGAUGAGUGCACUGACUGCACCTACTGTCTGCAGGTCTCAGTGAGCACCTACTGTCTGCAGGCCTCAGTGAGCACCTACTGTCTGCAGGCCTCAGTGAGCACCTA	0
548	Mus_musculus	hsa-miR-5690	UCAGCUACUACCUCUAUUAGG	Ftmt	ACCTCAGTTTCCCCTCCTTTCAAACAGGAGTCATGCTGTCCTGCTTTTGGTTCTTCTCCAAGCACATCAGCTCTGCACTGATGTCCCT	UCAGCUACUACCUCUAUUAGGACCTCAGTTTCCCCTCCTTTCAAACAGGAGTCATGCTGTCCTGCTTTTGGTTCTTCTCCAAGCACATCAGCTCTGCACTGATGTCCCT	0
551	Mus_musculus	dqu-miR-11653-5p	AGUGUUACAUUGGCUCAACAUU	6030452D12Rik	CTCTTGGTCCGTCTTCAGTTCCAAGCTTGTTCTGGATTCATGTCCCCAGCAAGACACATCAAGAAGTGCTCCCAGGAAGAACTGTTAA	AGUGUUACAUUGGCUCAACAUUCTCTTGGTCCGTCTTCAGTTCCAAGCTTGTTCTGGATTCATGTCCCCAGCAAGACACATCAAGAAGTGCTCCCAGGAAGAACTGTTAA	0
552	Mus_musculus	mmu-miR-501-3p	AAUGCACCCGGGCAAGGAUUUG	Adrb2	TTTTTTGGGGTTTTGTTTTTGTTTTTGTTTTTTTGGGTTTTTTTTTTTTTTTTGCTGAGAAAAGTCTAAAGTTTACAGTAAATAAATT	AAUGCACCCGGGCAAGGAUUUGTTTTTTGGGGTTTTGTTTTTGTTTTTGTTTTTTTGGGTTTTTTTTTTTTTTTTGCTGAGAAAAGTCTAAAGTTTACAGTAAATAAATT	0
554	Mus_musculus	ptr-miR-1181	CCGUCGCCGCCACCCGAGCCG	Ccdc112	CAGTGTGCGGAGCGTGGGAGAACGCCCACGGGAGCCGATCCCGCGCACGGGCGCGGGAGTCTCGACGAGGAAACATGGCGGCTCTGAC	CCGUCGCCGCCACCCGAGCCGCAGTGTGCGGAGCGTGGGAGAACGCCCACGGGAGCCGATCCCGCGCACGGGCGCGGGAGTCTCGACGAGGAAACATGGCGGCTCTGAC	0
556	Mus_musculus	cfa-miR-381	UAUACAAGGGCAAGCUCUCUGU	Gm6970	GACGTCTAAGGCATCCAAACCCGAGGTTACCAAGCCCAAGACAGCTAAACCTAAGGCTGCCAAGGCAAAGAAGGTTGTTTCCAAAAAG	UAUACAAGGGCAAGCUCUCUGUGACGTCTAAGGCATCCAAACCCGAGGTTACCAAGCCCAAGACAGCTAAACCTAAGGCTGCCAAGGCAAAGAAGGTTGTTTCCAAAAAG	0
557	Mus_musculus	cfa-miR-664	UGGGCUAGGAAAAAUGAUUGGA	Haao	CCAGACTCCTAGGACATCAGCAGTCCCCGATCTTCTAACAGCCATAGCCCTACACTGTCCCCATGTGCCCAGCAGCCTGACACTAAGA	UGGGCUAGGAAAAAUGAUUGGACCAGACTCCTAGGACATCAGCAGTCCCCGATCTTCTAACAGCCATAGCCCTACACTGTCCCCATGTGCCCAGCAGCCTGACACTAAGA	0
560	Mus_musculus	cpo-miR-30c-3p	CUGGGAGAGGGCUGUUUACUCC	Prss34	GGAGTCTATGGTGTCCCTTAACTCTGGGAAGGAGGGGGATAAAACTACATCTCAAAAGTAGCTGGAAGCCCATATTCCCTCCTTACCA	CUGGGAGAGGGCUGUUUACUCCGGAGTCTATGGTGTCCCTTAACTCTGGGAAGGAGGGGGATAAAACTACATCTCAAAAGTAGCTGGAAGCCCATATTCCCTCCTTACCA	0
561	Mus_musculus	sbi-miR5568g-3p	AAAACGUCUUAUAAUUUGGAG	Gm3893	AGTAAAGAAAATGTTGATAGGGGTCTGCCTCATGCCAAGAGCCCCACCAAGAAAACTAAGCCAGAGGACTCCAGAGGGCCCAAGGCCC	AAAACGUCUUAUAAUUUGGAGAGTAAAGAAAATGTTGATAGGGGTCTGCCTCATGCCAAGAGCCCCACCAAGAAAACTAAGCCAGAGGACTCCAGAGGGCCCAAGGCCC	0
562	Mus_musculus	mml-miR-320b	AAAAGCUGGGUUGAGAGGGCAA	Cox7a2l	ACAGGCAGCGGCGGTGCGAAGCGGGCCTCCGCCAACATGTACTACAAGTTTAGCAGTTTCACGCAGAAGTTGGCTGGAGCTTGGGCTT	AAAAGCUGGGUUGAGAGGGCAAACAGGCAGCGGCGGTGCGAAGCGGGCCTCCGCCAACATGTACTACAAGTTTAGCAGTTTCACGCAGAAGTTGGCTGGAGCTTGGGCTT	0
563	Mus_musculus	gma-miR319q	UGGACUGAAGGGAGCUCCUUC	Cox7a2l	TAGACAGCTGTGTCAGGAGTTCTCCTTTAATAATGCTGTGGCTTTACGTTATGATTGACCGGACTGCGGAATAAACACTGGAATGAAG	UGGACUGAAGGGAGCUCCUUCTAGACAGCTGTGTCAGGAGTTCTCCTTTAATAATGCTGTGGCTTTACGTTATGATTGACCGGACTGCGGAATAAACACTGGAATGAAG	0
564	Mus_musculus	mmu-miR-705	GGUGGGAGGUGGGGUGGGCA	Cep120	ACTAGAGGGGGCCTTAGAGTAAGTGGAAAGGACTTCTAAAATGTGTGTGTGCTTTGCCTTCCAGAAAGCCATCTTTGGGCTACTGTAA	GGUGGGAGGUGGGGUGGGCAACTAGAGGGGGCCTTAGAGTAAGTGGAAAGGACTTCTAAAATGTGTGTGTGCTTTGCCTTCCAGAAAGCCATCTTTGGGCTACTGTAA	0
565	Mus_musculus	ppc-miR-79	AUAAAGCUAGGUUACCAAAGCU	Slc22a28	TCATCTGATCCAAGAGAAGAAAATTGTATTCAGGACATGGTGACAATTTTCCCAGATGATTACTCAGAATTCTTTTTTGATATTATCA	AUAAAGCUAGGUUACCAAAGCUTCATCTGATCCAAGAGAAGAAAATTGTATTCAGGACATGGTGACAATTTTCCCAGATGATTACTCAGAATTCTTTTTTGATATTATCA	0
566	Mus_musculus	mmu-miR-7646-5p	ACAAGAGAACUGAUCAGUGCUG	Prelid3a	TGAATAGTAGAGACCTCTGCTCTTCCTCTGTTGGTCCACTCACTATTTCTAGAACTTTCCTATGCCTATGAAAGTTGATGTCTTTTGC	ACAAGAGAACUGAUCAGUGCUGTGAATAGTAGAGACCTCTGCTCTTCCTCTGTTGGTCCACTCACTATTTCTAGAACTTTCCTATGCCTATGAAAGTTGATGTCTTTTGC	0
567	Mus_musculus	bta-miR-216a	UAAUCUCAGCUGGCAACUGUGA	Cyp26c1	TCGTTGCTTCTCTAGCCTTGGCTCGCCCAGTAGCTGATGCGTACACACCGGCCAATCTTCAGAGCCCTAGGTCCTCATCGCGCGTATA	UAAUCUCAGCUGGCAACUGUGATCGTTGCTTCTCTAGCCTTGGCTCGCCCAGTAGCTGATGCGTACACACCGGCCAATCTTCAGAGCCCTAGGTCCTCATCGCGCGTATA	0
568	Mus_musculus	mmu-miR-140-5p	CAGUGGUUUUACCCUAUGGUAG	Trpm3	TTTCTGTCATCTGACGGTATAACTAAGATTATTTTTTAGTGTCCAAGAAGTTTCTCTGGAAAAAGTTTATTGTGCTATTGGACCCACT	CAGUGGUUUUACCCUAUGGUAGTTTCTGTCATCTGACGGTATAACTAAGATTATTTTTTAGTGTCCAAGAAGTTTCTCTGGAAAAAGTTTATTGTGCTATTGGACCCACT	0
569	Mus_musculus	mmu-miR-3475-5p	AAAUCAUGUACCCCCACAGAGG	Trpm3	GCTTTGACTTTCTGTCATCTGACGGTATAACTAAGATTATTTTTTAGTGTCCAAGAAGTTTCTCTGGAAAAAGTTTATTGTGCTATTG	AAAUCAUGUACCCCCACAGAGGGCTTTGACTTTCTGTCATCTGACGGTATAACTAAGATTATTTTTTAGTGTCCAAGAAGTTTCTCTGGAAAAAGTTTATTGTGCTATTG	0
570	Mus_musculus	mmu-miR-1224-3p	CCCCACCUCUUCUCUCCUCAG	Trpm3	AAGGCTTTGACTTTCTGTCATCTGACGGTATAACTAAGATTATTTTTTAGTGTCCAAGAAGTTTCTCTGGAAAAAGTTTATTGTGCTA	CCCCACCUCUUCUCUCCUCAGAAGGCTTTGACTTTCTGTCATCTGACGGTATAACTAAGATTATTTTTTAGTGTCCAAGAAGTTTCTCTGGAAAAAGTTTATTGTGCTA	0
571	Mus_musculus	mmu-miR-6898-3p	AAGUCUCUUUGUACCUUCUCU	Trpm3	ACAGACAGAGATTTCTTAAAAGGCTTTGACTTTCTGTCATCTGACGGTATAACTAAGATTATTTTTTAGTGTCCAAGAAGTTTCTCTG	AAGUCUCUUUGUACCUUCUCUACAGACAGAGATTTCTTAAAAGGCTTTGACTTTCTGTCATCTGACGGTATAACTAAGATTATTTTTTAGTGTCCAAGAAGTTTCTCTG	0
572	Mus_musculus	mmu-miR-344e-5p	CAGGCUUCUGGCUAUAUUCC	Trpm3	CACCAGGACATTCCAAGGGGCCAATCTGCCCAAGTTCATTGCTTACTTGAAATGTCTCTGGGGGAAGAGCCTGGCAAGTGACTTTTTT	CAGGCUUCUGGCUAUAUUCCCACCAGGACATTCCAAGGGGCCAATCTGCCCAAGTTCATTGCTTACTTGAAATGTCTCTGGGGGAAGAGCCTGGCAAGTGACTTTTTT	0
573	Mus_musculus	mmu-miR-190a-5p	UGAUAUGUUUGAUAUAUUAGGU	Trpm3	TCCTGGAGCACCAGGACATTCCAAGGGGCCAATCTGCCCAAGTTCATTGCTTACTTGAAATGTCTCTGGGGGAAGAGCCTGGCAAGTG	UGAUAUGUUUGAUAUAUUAGGUTCCTGGAGCACCAGGACATTCCAAGGGGCCAATCTGCCCAAGTTCATTGCTTACTTGAAATGTCTCTGGGGGAAGAGCCTGGCAAGTG	0
574	Mus_musculus	oan-miR-96-3p	CAAUCAUGUGUAGUGCCAAUAU	Pias2	TAAGTTCTTTTTTTAGAAACTTTTTTTTTCTTGGAAGTTTATCTCCAGTTCTATGGAAAATCATAATTTATTTCCCACATTTTTTTCA	CAAUCAUGUGUAGUGCCAAUAUTAAGTTCTTTTTTTAGAAACTTTTTTTTTCTTGGAAGTTTATCTCCAGTTCTATGGAAAATCATAATTTATTTCCCACATTTTTTTCA	0
577	Mus_musculus	bfl-miR-4865-3p	UGUAGAGAGAGUGACAGGUUGU	Fth1	TTCCTGCTTCAACAGTGCTTGAACGGAACCCGGTGCTCGACCCCTCCGACCCCCGCCGGCCGCTTCGAGCCTGAGCCCTTTGCAACTT	UGUAGAGAGAGUGACAGGUUGUTTCCTGCTTCAACAGTGCTTGAACGGAACCCGGTGCTCGACCCCTCCGACCCCCGCCGGCCGCTTCGAGCCTGAGCCCTTTGCAACTT	0
580	Mus_musculus	mmu-miR-375-5p	GCGACGAGCCCCUCGCACAAAC	Rtn3	GGAGCTCGGCTGAGTCAGTCAGTCTGTCGGAGTCAGTCTTCCGAACAGGCGTCGCCGGGAACTTCGGAGAGCCAGCTGCTGGATTATT	GCGACGAGCCCCUCGCACAAACGGAGCTCGGCTGAGTCAGTCAGTCTGTCGGAGTCAGTCTTCCGAACAGGCGTCGCCGGGAACTTCGGAGAGCCAGCTGCTGGATTATT	0
581	Mus_musculus	mmu-let-7e-5p	UGAGGUAGGAGGUUGUAUAGUU	Rtn3	CATGTGTTGGTTGAGAAATCATTCCAGAGTGTGCTTTCCCCTCTCCCTGCCCACCTTACCTCACGTTTAATAAATATGGTTGTACTTT	UGAGGUAGGAGGUUGUAUAGUUCATGTGTTGGTTGAGAAATCATTCCAGAGTGTGCTTTCCCCTCTCCCTGCCCACCTTACCTCACGTTTAATAAATATGGTTGTACTTT	0
582	Mus_musculus	ppt-miR1067	ACAUACUGAAGUUUGAUGCCA	Tmem95	TGTGGGGATCTTCCCAACCCCCTTCCCTGATTCTCTTCAGGCCTCCCATCCTCTGTCTCCTTTCAGGTACCTGAACCTGCAAGCAAAA	ACAUACUGAAGUUUGAUGCCATGTGGGGATCTTCCCAACCCCCTTCCCTGATTCTCTTCAGGCCTCCCATCCTCTGTCTCCTTTCAGGTACCTGAACCTGCAAGCAAAA	0
584	Mus_musculus	tcf-miR-10305	AUAUAUUGCGAGGUGCAGAACU	9130213A22Rik	AGAGTCTAAGTGAACTGGGAAGAAATCACTTAGGCATGAAATTTGGGGGTCTCCTAGACTAGTAGATTTCTTGGAGGTTCACTATAGC	AUAUAUUGCGAGGUGCAGAACUAGAGTCTAAGTGAACTGGGAAGAAATCACTTAGGCATGAAATTTGGGGGTCTCCTAGACTAGTAGATTTCTTGGAGGTTCACTATAGC	0
585	Mus_musculus	bmo-miR-184-5p	CCUUGUCAUUCUUCAGGCCCUG	Rbfa	CATCGGACTGCACCTGCAGACCTCCGCAGCCAGTCCTCAGCGATTGGTACCTACCTGGTCCCGGATAAATAAACGATTTTGTATTTAC	CCUUGUCAUUCUUCAGGCCCUGCATCGGACTGCACCTGCAGACCTCCGCAGCCAGTCCTCAGCGATTGGTACCTACCTGGTCCCGGATAAATAAACGATTTTGTATTTAC	0
586	Mus_musculus	xtr-miR-212	UAACAGUCUACAGUCAUGGCU	Gm21882	ATCAATATCTTCCCAAGGGCTTACAGAAAATTCCTTGTTACTTCAAGAGCCTCCAGGACTCTGTTTGGAAAAAAAGGCTTTAGGATAT	UAACAGUCUACAGUCAUGGCUATCAATATCTTCCCAAGGGCTTACAGAAAATTCCTTGTTACTTCAAGAGCCTCCAGGACTCTGTTTGGAAAAAAAGGCTTTAGGATAT	0
587	Mus_musculus	dse-miR-974-3p	UAUAACUUCUUUGAAAGCUAGG	Gm21767	GGATATCAGCCATTCTTTTTCTACTAAGGAGGACTCAAAACATATTCCTAATGTCCAAGAGGGAGAGACAACTTCCAGAAGTGCAAAA	UAUAACUUCUUUGAAAGCUAGGGGATATCAGCCATTCTTTTTCTACTAAGGAGGACTCAAAACATATTCCTAATGTCCAAGAGGGAGAGACAACTTCCAGAAGTGCAAAA	0
590	Mus_musculus	pal-miR-1-2-5p	ACAUACUUCUUUAUAUGCCCAU	Gm26566	GAAGCCTGGCAGAAGAAATCATTGTATCGTTTTATTTATTTATTTTCTTCAAGAACAGTTTTACAGTTTGCGTCACACTCAATTAAAA	ACAUACUUCUUUAUAUGCCCAUGAAGCCTGGCAGAAGAAATCATTGTATCGTTTTATTTATTTATTTTCTTCAAGAACAGTTTTACAGTTTGCGTCACACTCAATTAAAA	0
594	Mus_musculus	ppe-miR395h	CUGAAGUGUUUGGGGGAACUC	Cd248	GATTGCACCTGGAGCCTACCTGGCCACCCCCACTTAGTGCCCCCAGGGGCCCCTACCACTCCTCAGTGGTGTCTGCCACACGGCCCAT	CUGAAGUGUUUGGGGGAACUCGATTGCACCTGGAGCCTACCTGGCCACCCCCACTTAGTGCCCCCAGGGGCCCCTACCACTCCTCAGTGGTGTCTGCCACACGGCCCAT	0
595	Mus_musculus	pla-miR11601	UGCUCUAAAAGAUCGUAGUUC	Gm17542	TCCCACCTTTCACTTTCCGGTAGGTGAAGCCTGGCATTCCTCTTTCCAAGGAGCCACTACAGAAAGAAAGAACTCCCACCAGATGTGG	UGCUCUAAAAGAUCGUAGUUCTCCCACCTTTCACTTTCCGGTAGGTGAAGCCTGGCATTCCTCTTTCCAAGGAGCCACTACAGAAAGAAAGAACTCCCACCAGATGTGG	0
597	Mus_musculus	bta-miR-299-2	GUAUGUGGGACGGUAAACCAU	Btbd35f5	TCGAGATCCAAGCTTGGAATGGAAATAAGAGACTATATTTGCAAGGTAAAACATCTCAATCAATTTGTTAAGTAGATTTGGCCCTAGC	GUAUGUGGGACGGUAAACCAUTCGAGATCCAAGCTTGGAATGGAAATAAGAGACTATATTTGCAAGGTAAAACATCTCAATCAATTTGTTAAGTAGATTTGGCCCTAGC	0
598	Mus_musculus	mmu-miR-450b-3p	AUUGGGAACAUUUUGCAUGCAU	Zfp516	TGTTACAGCTGTGTGATTAAAAAGTATTTAGATAAAACATATTCACTCTATTGGAATTTGAAATAAATAAAAACATCTTGGAGTTGTA	AUUGGGAACAUUUUGCAUGCAUTGTTACAGCTGTGTGATTAAAAAGTATTTAGATAAAACATATTCACTCTATTGGAATTTGAAATAAATAAAAACATCTTGGAGTTGTA	0
599	Mus_musculus	mmu-miR-6913-5p	UGGGAGACCAGUCAGGUGUUGG	Zfp516	GTCCAGCAGGAGAGGACGCTTCTGAATGCGACCCCCATTCATTGTGAGAAAGTCACGTGGTTTCCAGTGAGCTAATCCAGTGGCCCCT	UGGGAGACCAGUCAGGUGUUGGGTCCAGCAGGAGAGGACGCTTCTGAATGCGACCCCCATTCATTGTGAGAAAGTCACGTGGTTTCCAGTGAGCTAATCCAGTGGCCCCT	0
600	Mus_musculus	oni-miR-216a	AAAUCUCAGCUGGCAACUGUGA	Ltbp3	AGGCATAGGAATGATTGCCAGCACGGACTGAACTGTCTCTCTGCCAGGCTCTATGTGAAGAACTTCACAGACAGCATCAGCCTGCTCT	AAAUCUCAGCUGGCAACUGUGAAGGCATAGGAATGATTGCCAGCACGGACTGAACTGTCTCTCTGCCAGGCTCTATGTGAAGAACTTCACAGACAGCATCAGCCTGCTCT	0
601	Mus_musculus	ata-miR171a-3p	UGAGCCGAACCAAUAUCACUC	F830016B08Rik	AAGGTTGCTGCCTGCAGCTGAACTACAGTAAACAAATCCACTGGACACAGGAGTTTCTGGTAAGTGGTCAGGAATTTTTAGATCTAAC	UGAGCCGAACCAAUAUCACUCAAGGTTGCTGCCTGCAGCTGAACTACAGTAAACAAATCCACTGGACACAGGAGTTTCTGGTAAGTGGTCAGGAATTTTTAGATCTAAC	0
602	Mus_musculus	fru-miR-202	AGAGGCAUAGGGCAUGGGAAAA	Gfer	CTGGCACATGGTCTTCTGCAGCTATGACAAGCATGTCAGCAGAGGGTCCTGGGAACAGCTTCCTTAGCGTTTGAGGCCAAAATAAACT	AGAGGCAUAGGGCAUGGGAAAACTGGCACATGGTCTTCTGCAGCTATGACAAGCATGTCAGCAGAGGGTCCTGGGAACAGCTTCCTTAGCGTTTGAGGCCAAAATAAACT	0
603	Mus_musculus	zma-miR169r-5p	CAGCCAAGGAUGACUUGCCGG	Gm17606	AGACACCCCACAGAGAGGGGGAGGAGGTTAAATCAGGCAATCTTAGCATAAATGCCAAAGACACACAGAGACAGAGAGAGAGAGACAC	CAGCCAAGGAUGACUUGCCGGAGACACCCCACAGAGAGGGGGAGGAGGTTAAATCAGGCAATCTTAGCATAAATGCCAAAGACACACAGAGACAGAGAGAGAGAGACAC	0
604	Mus_musculus	mmu-miR-669k-3p	UAUGCAUAUACACGCAUGCAA	Sall3	GGAGACATCATTTGACTTTAAATTAGCATTGTCTCACAGATAACATTGCTATAAATCTTAACTTTAAGAGCTCCTAGATATGACGTTA	UAUGCAUAUACACGCAUGCAAGGAGACATCATTTGACTTTAAATTAGCATTGTCTCACAGATAACATTGCTATAAATCTTAACTTTAAGAGCTCCTAGATATGACGTTA	0
605	Mus_musculus	hsa-miR-3655	GCUUGUCGCUGCGGUGUUGCU	B4gat1	GATAAAGGTTAAAGTCCCAGATCTGTGCCCTCCAGTAGGTTGGGCTGCTCATTTGCCTTCGGATGACATTATGTAAATAAACGAATGT	GCUUGUCGCUGCGGUGUUGCUGATAAAGGTTAAAGTCCCAGATCTGTGCCCTCCAGTAGGTTGGGCTGCTCATTTGCCTTCGGATGACATTATGTAAATAAACGAATGT	0
606	Mus_musculus	crm-miR-234	UUAUUGCUCGAGAAUACCCUU	Slc3a1	CACGTACGCACAGGGCTGAGCAGACTCATGAATGGCATCAATTCTTAGATATTTCTGTAGCACGAATGCACTGTTTTTAAAGTGTTTA	UUAUUGCUCGAGAAUACCCUUCACGTACGCACAGGGCTGAGCAGACTCATGAATGGCATCAATTCTTAGATATTTCTGTAGCACGAATGCACTGTTTTTAAAGTGTTTA	0
607	Mus_musculus	cpo-miR-485-5p	AGGGGCUGGCUGUGAUCAGUUU	Gm10663	AACATTTCAGGCCTATGAAAGCGTAAGTCAAAAGTCCAGCAGCCTACCCAGCCTTTCTGCCTTTTCCTTTTTTTCTTTTCTTTTTGTT	AGGGGCUGGCUGUGAUCAGUUUAACATTTCAGGCCTATGAAAGCGTAAGTCAAAAGTCCAGCAGCCTACCCAGCCTTTCTGCCTTTTCCTTTTTTTCTTTTCTTTTTGTT	0
609	Mus_musculus	mmu-miR-1954	ACUGCAGAGUGAGACCCUGUU	Fosl1	GGGTATCCGAGCCTCCACCGCAAGGGCAGCTGCTATTTATTTTCCTAAAGAGACTATTTTTATACAAACCTTCCAAAATGGAATAAAA	ACUGCAGAGUGAGACCCUGUUGGGTATCCGAGCCTCCACCGCAAGGGCAGCTGCTATTTATTTTCCTAAAGAGACTATTTTTATACAAACCTTCCAAAATGGAATAAAA	0
610	Mus_musculus	aca-miR-208-3p	AUAAGACGAGCAAAAAGCUUGU	Tmem217	CTCAGGGTAGTCCTGGTCCTCCACAATGCATCTCTCCTTTTGGGGGGAAGGATTGCTTTGGGTATGCTATATCCTCTTTAGCCTCAAC	AUAAGACGAGCAAAAAGCUUGUCTCAGGGTAGTCCTGGTCCTCCACAATGCATCTCTCCTTTTGGGGGGAAGGATTGCTTTGGGTATGCTATATCCTCTTTAGCCTCAAC	0
611	Mus_musculus	ggo-miR-154	UAGGUUAUCCGUGUUGCCUUCG	Tmem217	GGAGATTCTCAGGGTAGTCCTGGTCCTCCACAATGCATCTCTCCTTTTGGGGGGAAGGATTGCTTTGGGTATGCTATATCCTCTTTAG	UAGGUUAUCCGUGUUGCCUUCGGGAGATTCTCAGGGTAGTCCTGGTCCTCCACAATGCATCTCTCCTTTTGGGGGGAAGGATTGCTTTGGGTATGCTATATCCTCTTTAG	0
612	Mus_musculus	mmu-miR-6930-3p	CUGGCCUCUCCAUACUCCCAG	Sipa1	AGGATTGCAGTGAGTTCAAAGCCAGCCTGGGATATATAGCAAGACCACATTTCTTTCTTTCTTTCTTTCTTTCTTTCTTTCTCTCTCT	CUGGCCUCUCCAUACUCCCAGAGGATTGCAGTGAGTTCAAAGCCAGCCTGGGATATATAGCAAGACCACATTTCTTTCTTTCTTTCTTTCTTTCTTTCTTTCTCTCTCT	0
614	Mus_musculus	mmu-miR-101a-3p	UACAGUACUGUGAUAACUGAA	Sipa1	AATGCCTGTCCCTGTTTGTAAATATCCTGTAAAGAAAAGGAGACATCAGAGTTTAAAAAAAAGAAACAACAAGAAGAAGCAAACAACT	UACAGUACUGUGAUAACUGAAAATGCCTGTCCCTGTTTGTAAATATCCTGTAAAGAAAAGGAGACATCAGAGTTTAAAAAAAAGAAACAACAAGAAGAAGCAAACAACT	0
617	Mus_musculus	ptc-miR1450	UUCAAUGGCUCGGUCAGGUUAC	U2af1	TAGTTGGTTGACAAGCCAGTTCATAATGGGATTTTTTTTTTTAAAAAACAACAAAGATGGGTTTCTGAATAAACTTTGTAGTGATACA	UUCAAUGGCUCGGUCAGGUUACTAGTTGGTTGACAAGCCAGTTCATAATGGGATTTTTTTTTTTAAAAAACAACAAAGATGGGTTTCTGAATAAACTTTGTAGTGATACA	0
618	Mus_musculus	rno-miR-675-5p	UGGUGCGGAAAGGGCCCACAGU	U2af1	AGCCCTTTTTACCGTGTGTCTGCTAGACAGTGTTGTAGTTGGTTGACAAGCCAGTTCATAATGGGATTTTTTTTTTTAAAAAACAACA	UGGUGCGGAAAGGGCCCACAGUAGCCCTTTTTACCGTGTGTCTGCTAGACAGTGTTGTAGTTGGTTGACAAGCCAGTTCATAATGGGATTTTTTTTTTTAAAAAACAACA	0
619	Mus_musculus	mmu-miR-7005-5p	CCUGGGGAUGGGAGGACCAGCA	Lrrc10b	AAGCAATAATAGGAGGTGAGGGCCAGAGGACACTCAGGGACACTGTCAGGGGCTGGAGCCCCAGAAGGTAGTGTTTTCTTTAGGAAGA	CCUGGGGAUGGGAGGACCAGCAAAGCAATAATAGGAGGTGAGGGCCAGAGGACACTCAGGGACACTGTCAGGGGCTGGAGCCCCAGAAGGTAGTGTTTTCTTTAGGAAGA	0
620	Mus_musculus	ppt-miR1222d	UUUAAGGGGUUCACUGGUAUA	Cwf19l1	CAGGCAGACCAGTGAGTTTTAAGGCCAGCCTGGTCTACATAATGAGTTCCAAGTCAAACAGGGCTATAGCAATAAACCTTGAGTTGCA	UUUAAGGGGUUCACUGGUAUACAGGCAGACCAGTGAGTTTTAAGGCCAGCCTGGTCTACATAATGAGTTCCAAGTCAAACAGGGCTATAGCAATAAACCTTGAGTTGCA	0
621	Mus_musculus	gma-miR166j-5p	GGAAUGUUGUUUGGCUCGAGG	Bloc1s2	AGAGTCCAGTGAGGGGACCTGTTTTCCCTGGTATTGGGCATTTAGCACGTCATCTTCTAAAATGGCTGCTTTGTTTTGTTTGTTTTGT	GGAAUGUUGUUUGGCUCGAGGAGAGTCCAGTGAGGGGACCTGTTTTCCCTGGTATTGGGCATTTAGCACGTCATCTTCTAAAATGGCTGCTTTGTTTTGTTTGTTTTGT	0
624	Mus_musculus	sko-miR-96-5p	UUUGGCACUAGCACAUUUUGC	Lpxn	CAGGTATAGGACAATGGAAGAGCTGGGTGAGTGAAGGGGCCTTTGGAGAAGATGCTCTAAGGAAGTGGGGGCCTGGCTGCCATCCATC	UUUGGCACUAGCACAUUUUGCCAGGTATAGGACAATGGAAGAGCTGGGTGAGTGAAGGGGCCTTTGGAGAAGATGCTCTAAGGAAGTGGGGGCCTGGCTGCCATCCATC	0
625	Mus_musculus	mmu-miR-463-5p	UACCUAAUUUGUUGUCCAUCAU	Nanos1	TTCCAAAAGGTTCTACTCTGGGCTGTTTGCCTTTCAATTTACAGAGGGTGTGCCAGAATAAACCACTTCAAGTCTGTCTCATTAACTC	UACCUAAUUUGUUGUCCAUCAUTTCCAAAAGGTTCTACTCTGGGCTGTTTGCCTTTCAATTTACAGAGGGTGTGCCAGAATAAACCACTTCAAGTCTGTCTCATTAACTC	0
627	Mus_musculus	hbr-miR6174	AUGCUAAGCUGUCAGACUUUG	Gm20721	GGTGCGTGGCCCGGTAGACCTGCTTGTCCTTCTGCAGCTGCTTCTCGATCTTTTTGTTGGCCTCGCGCTGCGCCTTCTCCTCGTTGCG	AUGCUAAGCUGUCAGACUUUGGGTGCGTGGCCCGGTAGACCTGCTTGTCCTTCTGCAGCTGCTTCTCGATCTTTTTGTTGGCCTCGCGCTGCGCCTTCTCCTCGTTGCG	0
629	Mus_musculus	zma-miR166h-3p	UCGGACCAGGCUUCAUUCCC	Gm21876	TGCTTCTATTTATTTTCTTTTTTAGTCCTTCCAGGATATTTCCAAATACTTCTCTGAGGAAGAATGGGAAAGTCTGACCAAATGGCAG	UCGGACCAGGCUUCAUUCCCTGCTTCTATTTATTTTCTTTTTTAGTCCTTCCAGGATATTTCCAAATACTTCTCTGAGGAAGAATGGGAAAGTCTGACCAAATGGCAG	0
630	Mus_musculus	mmu-miR-1191a	CAGUCUUACUAUGUAGCCCUA	Klf9	CGCAGTGTTTTCTGTTTAACCAATGTAGTTGTATCAGTAGTTCTCTCAGAACTGCTTTTAACATTAGGGACTGGGAGCAGTCCACGAG	CAGUCUUACUAUGUAGCCCUACGCAGTGTTTTCTGTTTAACCAATGTAGTTGTATCAGTAGTTCTCTCAGAACTGCTTTTAACATTAGGGACTGGGAGCAGTCCACGAG	0
632	Mus_musculus	cja-miR-302d-5p	ACUUUAACAUGGAGGCACUUGC	Jcad	GTAAGCCCTGGGAAACCTCTAAAGATGCAACCAGTTCCTGGGAGGGACCATCAGGATTATTTCCATAATTATAAATACATATTTCCTT	ACUUUAACAUGGAGGCACUUGCGTAAGCCCTGGGAAACCTCTAAAGATGCAACCAGTTCCTGGGAGGGACCATCAGGATTATTTCCATAATTATAAATACATATTTCCTT	0
633	Mus_musculus	ppy-miR-506	UAAGGCACCCUUCUGAGUAGA	Gm21775	CTAACATAAACTTCGCCACTTCTGATTCTGCTAAAGGAGCCTGCAGATGCTCACCATCTCATGAGGTGGGCCTCAGAAGTCCCCTACC	UAAGGCACCCUUCUGAGUAGACTAACATAAACTTCGCCACTTCTGATTCTGCTAAAGGAGCCTGCAGATGCTCACCATCTCATGAGGTGGGCCTCAGAAGTCCCCTACC	0
634	Mus_musculus	mdo-miR-1643a-3p	AAAGGGCUUCUGGUGAGGGUGG	Gm26657	TGTGTCCCGGATGCCAGCAGCCTCGGGTGCTGGCAGTGTTCCTGCCTCTCCAGGGTCGCCCTGGGCTGTGCCCATGGGCTTAGGGCTA	AAAGGGCUUCUGGUGAGGGUGGTGTGTCCCGGATGCCAGCAGCCTCGGGTGCTGGCAGTGTTCCTGCCTCTCCAGGGTCGCCCTGGGCTGTGCCCATGGGCTTAGGGCTA	0
635	Mus_musculus	ath-miR5996	UGACAUCCAGAUAGAAGCUUUG	A730015C16Rik	CGTCAACATCCTTTCATGGTTGGGGTCAGAGATGAATAAAAACTGTTCCCCTAGGAAAATCAAGGTTCAAAAAAACAATATATATATG	UGACAUCCAGAUAGAAGCUUUGCGTCAACATCCTTTCATGGTTGGGGTCAGAGATGAATAAAAACTGTTCCCCTAGGAAAATCAAGGTTCAAAAAAACAATATATATATG	0
636	Mus_musculus	oan-miR-449b-5p	AGGCAGUGUGAUGUUUGCUGG	Ch25h	CAGCATGGGCTGCTACAACGGTTCGGAGCTCCAAGACCTGGGCTGTTCCAGCCAGCTGCTCCTGCAGCCCCTCTGGGACACCATAAGG	AGGCAGUGUGAUGUUUGCUGGCAGCATGGGCTGCTACAACGGTTCGGAGCTCCAAGACCTGGGCTGTTCCAGCCAGCTGCTCCTGCAGCCCCTCTGGGACACCATAAGG	0
637	Mus_musculus	hsa-miR-1269a	CUGGACUGAGCCGUGCUACUGG	Stub1	CCATGAGCCTCCCTTGTCCCCCTTCTGGGCTGGAGAGTGGGTGAGGGTGGGCTGAGGTTGCTGCTGCTGCCACTGTCCTGTAATAAAG	CUGGACUGAGCCGUGCUACUGGCCATGAGCCTCCCTTGTCCCCCTTCTGGGCTGGAGAGTGGGTGAGGGTGGGCTGAGGTTGCTGCTGCTGCCACTGTCCTGTAATAAAG	0
638	Mus_musculus	mmu-miR-28c	AGGAGCUCACAGUCUAUUGA	Fads2	TGCTTACCTCCATAAATGAAGCTGCCGTCCTCCGGGCACCCTCGGGAAAGGGGCACTGTTGGGTGACAGCCAGAGGGAGGGGAGGGCT	AGGAGCUCACAGUCUAUUGATGCTTACCTCCATAAATGAAGCTGCCGTCCTCCGGGCACCCTCGGGAAAGGGGCACTGTTGGGTGACAGCCAGAGGGAGGGGAGGGCT	0
639	Mus_musculus	ath-miR156a-3p	GCUCACUGCUCUUUCUGUCAGA	Gm17657	TGGTCAAGCACGGCTACACGCTCTACAGGGACCCCAAGATCATGAGCTTAGCTGGCCGCCGCAAGCGTTCCTCCATCAGCACCGTGGA	GCUCACUGCUCUUUCUGUCAGATGGTCAAGCACGGCTACACGCTCTACAGGGACCCCAAGATCATGAGCTTAGCTGGCCGCCGCAAGCGTTCCTCCATCAGCACCGTGGA	0
640	Mus_musculus	mse-miR-989	GUGUGAUGUGACGUAGUGGAAG	Catsper1	GGGGGTGGACGCTCTTACTCAGTGGCGTGGTATCGGCAAAGGCTGGCCCTGGTTCCTTCACACACACACCCTATCTGACCCTACAGGC	GUGUGAUGUGACGUAGUGGAAGGGGGGTGGACGCTCTTACTCAGTGGCGTGGTATCGGCAAAGGCTGGCCCTGGTTCCTTCACACACACACCCTATCTGACCCTACAGGC	0
641	Mus_musculus	pny-miR-10a	UACCCUGUAGAACCGAAUUUGU	Hrh4	GACAGACTGAGAGCTGCAAAAATACTAATATTTTCCTCAGGGCTCTCTGTCTCTTTCCTGATACAACATTTATTGTGCTATGCCTGAT	UACCCUGUAGAACCGAAUUUGUGACAGACTGAGAGCTGCAAAAATACTAATATTTTCCTCAGGGCTCTCTGTCTCTTTCCTGATACAACATTTATTGTGCTATGCCTGAT	0
643	Mus_musculus	cas-miR171a-5p	UAUUGGCCUGGUUCACUCAGA	Gm10097	TTAGAGGAAAAGGGGAGAGTGATGGAGGGGAGGGACTCTGTGAAGGACTGGGTGGCAATGGTTAGGATGTAAAAATAAACAAACAAAC	UAUUGGCCUGGUUCACUCAGATTAGAGGAAAAGGGGAGAGTGATGGAGGGGAGGGACTCTGTGAAGGACTGGGTGGCAATGGTTAGGATGTAAAAATAAACAAACAAAC	0
644	Mus_musculus	ppt-miR1215	UCAUUGCAAAACUGUAUACGA	Gm10750	AGCCAGGGTGTTTGCTGCTGCTGCTGCTGCCGCTGCTGCTGCCACTGCTGCTGTAGCTTCTACAACTGTGTCTTTTTCCAGGGTGTTT	UCAUUGCAAAACUGUAUACGAAGCCAGGGTGTTTGCTGCTGCTGCTGCTGCCGCTGCTGCTGCCACTGCTGCTGTAGCTTCTACAACTGTGTCTTTTTCCAGGGTGTTT	0
645	Mus_musculus	oan-miR-106-3p	ACUGCAAUGUAAGCACUUCUAG	Nutf2-ps1	ACCCAAAGAAGTGAAGGAGAAAGCAGCTGCCTCACCAACCGCCCAGATATTGATTTGTTCAGATGTTTCAATGCCTCATGATACAATA	ACUGCAAUGUAAGCACUUCUAGACCCAAAGAAGTGAAGGAGAAAGCAGCTGCCTCACCAACCGCCCAGATATTGATTTGTTCAGATGTTTCAATGCCTCATGATACAATA	0
646	Mus_musculus	prv-miR-LLT8-3p	CAACCCUUCUGGAGCCCUACC	Vmn1r216	TGGGATGTCCATATTGCTAAGATCTGCAGTGTCTCCTGAGAAATAATAGAATTCTTTTCACATCACGTCTATATGATCTAATGCTATA	CAACCCUUCUGGAGCCCUACCTGGGATGTCCATATTGCTAAGATCTGCAGTGTCTCCTGAGAAATAATAGAATTCTTTTCACATCACGTCTATATGATCTAATGCTATA	0
647	Mus_musculus	dgr-miR-14	UCAGUCUUUUUCUCUCUCCUA	Gm10644	TTCCAGGGCCCCTCATTCCTGGGCTCACCTTGATGTAGTCCTTGCAGGTTCTCTCTCGCTTGTGCATCTAGAGAAAGAAATGGAAGGA	UCAGUCUUUUUCUCUCUCCUATTCCAGGGCCCCTCATTCCTGGGCTCACCTTGATGTAGTCCTTGCAGGTTCTCTCTCGCTTGTGCATCTAGAGAAAGAAATGGAAGGA	0
649	Mus_musculus	prd-miR-7937-3p	AACACUUUUAGUCUGAAAUGAG	Gm17604	TTCTACCTAAAACTTATGGATATTTTTTCTTGATATTTTTATTTTCTCACTAATTTTTCCCCTTTGCATGTGGCAAGAGTTTCAGAAA	AACACUUUUAGUCUGAAAUGAGTTCTACCTAAAACTTATGGATATTTTTTCTTGATATTTTTATTTTCTCACTAATTTTTCCCCTTTGCATGTGGCAAGAGTTTCAGAAA	0
651	Mus_musculus	ath-miR169a-5p	CAGCCAAGGAUGACUUGCCGA	Rps12-ps3	GTAGTGGTTAAGGACTATGGCAAAGAATCTCAGGCCAAGGATGTCATCGAGGAATACTTCAAGTGCAAGAAATAAATAAATTTTGGCT	CAGCCAAGGAUGACUUGCCGAGTAGTGGTTAAGGACTATGGCAAAGAATCTCAGGCCAAGGATGTCATCGAGGAATACTTCAAGTGCAAGAAATAAATAAATTTTGGCT	0
652	Mus_musculus	mmu-miR-344h-5p	CAGGCUUCUGGCUAUAUUCC	Slc35g1	AGATTGTAGTTTCTATATCTTGCAAAGGGAAATATTTTTTTCCTAATGTGTTTTTATTTTGTAAGTAATAAAATCATAAAAGAAAGAT	CAGGCUUCUGGCUAUAUUCCAGATTGTAGTTTCTATATCTTGCAAAGGGAAATATTTTTTTCCTAATGTGTTTTTATTTTGTAAGTAATAAAATCATAAAAGAAAGAT	0
653	Mus_musculus	mmu-miR-5618-3p	CUAUACCAUGUAAAGGGU	Reep5	TCCAGCCGGCTGCGGAGCATCCCGGGCGGCGCGAACGGCCCAGCCATGTCCGCAGCCATGAGGGAGAGGTTCGACCGGTTCCTGCACG	CUAUACCAUGUAAAGGGUTCCAGCCGGCTGCGGAGCATCCCGGGCGGCGCGAACGGCCCAGCCATGTCCGCAGCCATGAGGGAGAGGTTCGACCGGTTCCTGCACG	0
654	Mus_musculus	mmu-miR-1960	CCAGUGCUGUUAGAAGAGGGCU	Crim1	GCTGAGCCACCGCGCCCACTCGGCGGCTCGGGAGGCGGGGACCGGCCCGGAGGCTGCGCTGCCGTCGTCTTTCCCCGGCAATCAGGAG	CCAGUGCUGUUAGAAGAGGGCUGCTGAGCCACCGCGCCCACTCGGCGGCTCGGGAGGCGGGGACCGGCCCGGAGGCTGCGCTGCCGTCGTCTTTCCCCGGCAATCAGGAG	0
655	Mus_musculus	cja-miR-138	AGCUGGUGUUGUGAAUCAGGC	Gm21828	TGTGCAACACTCATCATCACCGCAAGAGGATATCAGCCATTCTTTTTCTACTAAGGAGGACTCAAAACATATTCCTAATGTCCAAGAG	AGCUGGUGUUGUGAAUCAGGCTGTGCAACACTCATCATCACCGCAAGAGGATATCAGCCATTCTTTTTCTACTAAGGAGGACTCAAAACATATTCCTAATGTCCAAGAG	0
657	Mus_musculus	gma-miR156b	UGACAGAAGAGAGAGAGCACA	Gm17402	AGGAGGAGGAGGAGGAGGAAGAGGAGGAGGAGGAGGAGGAGGAGGAGGAGAGACAGAGAGAGAAAGAGAGAGACAGGGAGACAGAGAG	UGACAGAAGAGAGAGAGCACAAGGAGGAGGAGGAGGAGGAAGAGGAGGAGGAGGAGGAGGAGGAGGAGGAGAGACAGAGAGAGAAAGAGAGAGACAGGGAGACAGAGAG	0
658	Mus_musculus	mdv2-miR-M17-5p	AGUCCUUCCCGGGUCCCCUAGA	Dock8	GCGCCGGGCGCGCCGGGCTCTGCAGCGGCTGTGCGTTCGGGTCCCGTCCCCCCGCAGCCCCGCGAGCCCCGAAGCCGTGGAACCGCGC	AGUCCUUCCCGGGUCCCCUAGAGCGCCGGGCGCGCCGGGCTCTGCAGCGGCTGTGCGTTCGGGTCCCGTCCCCCCGCAGCCCCGCGAGCCCCGAAGCCGTGGAACCGCGC	0
660	Mus_musculus	mdo-miR-7307-5p	AGUUCAGAUUGCCCUCUGGG	Minpp1	CGAATTTAATTGTAGAGATTTGAACCCGATCAAAGAAATTTTGAGTTCTCTCAAATACCATAAAAGTGTTTGCTACAATAAATAAAAT	AGUUCAGAUUGCCCUCUGGGCGAATTTAATTGTAGAGATTTGAACCCGATCAAAGAAATTTTGAGTTCTCTCAAATACCATAAAAGTGTTTGCTACAATAAATAAAAT	0
661	Mus_musculus	ggo-miR-134	UGUGACUGGUUGACCAGAGGG	Pdcd11	CTCTGTATTGATCCAGACACTTGCTGACATGACCCCGGGGATGGTCCTTGATGCCGTGGTCCATGAGGTGTTAGAAGATGGTTCAGTG	UGUGACUGGUUGACCAGAGGGCTCTGTATTGATCCAGACACTTGCTGACATGACCCCGGGGATGGTCCTTGATGCCGTGGTCCATGAGGTGTTAGAAGATGGTTCAGTG	0
662	Mus_musculus	ppy-miR-34a	UGGCAGUGUCUUAGCUGGUUGU	Dmrt2	TATTTAAAGATAGAAACTACTTACTGTGCAAATTGTAAGGGTCTGTGCTTTACACAGCATTCCAAAAAGCAATAAAAATAACACCGTC	UGGCAGUGUCUUAGCUGGUUGUTATTTAAAGATAGAAACTACTTACTGTGCAAATTGTAAGGGTCTGTGCTTTACACAGCATTCCAAAAAGCAATAAAAATAACACCGTC	0
663	Mus_musculus	efu-miR-1271	CUUGGCACCUGGUAAGCACUCA	Gm10392	TCATTTCTGCCATCTCTTAGGAAAGACTGGAAATGTCATTCAAGTAGTTTCTGTGGGACAGTCTTGCCTGGTGTTAAAACTGTTCTCC	CUUGGCACCUGGUAAGCACUCATCATTTCTGCCATCTCTTAGGAAAGACTGGAAATGTCATTCAAGTAGTTTCTGTGGGACAGTCTTGCCTGGTGTTAAAACTGTTCTCC	0
664	Mus_musculus	crm-miR-49	AAGCACCACGAGAAGCUGCAG	Neurl1a	GGTCCTAGTACAGAGCTGTGTGGCTGGAGTTGGGAAAAGAAGCCATTGTCCATTCTGCTAGTTCAGAGGTAGCACTGCCTCCCTTGTG	AAGCACCACGAGAAGCUGCAGGGTCCTAGTACAGAGCTGTGTGGCTGGAGTTGGGAAAAGAAGCCATTGTCCATTCTGCTAGTTCAGAGGTAGCACTGCCTCCCTTGTG	0
665	Mus_musculus	ccr-miR-92b	UAUUGCACUCGUCCCGGCCUCC	Neurl1a	ATTGTCCATTCTGCTAGTTCAGAGGTAGCACTGCCTCCCTTGTGAACTGGGCCACTGTGTTTGTGAATAAAGGTGATTTCGTACCAGC	UAUUGCACUCGUCCCGGCCUCCATTGTCCATTCTGCTAGTTCAGAGGTAGCACTGCCTCCCTTGTGAACTGGGCCACTGTGTTTGTGAATAAAGGTGATTTCGTACCAGC	0
666	Mus_musculus	dps-miR-4	AUAAAGCUAGACAACCAUUGA	Ovol1	TGTAAGCACCCGTCCAACTAGTAAAGTGAGAGAACTAATACTTTCTGTATTTCTGGGGTTTTGTTGTTGGTGTTTTCCTCTTGGGCCT	AUAAAGCUAGACAACCAUUGATGTAAGCACCCGTCCAACTAGTAAAGTGAGAGAACTAATACTTTCTGTATTTCTGGGGTTTTGTTGTTGGTGTTTTCCTCTTGGGCCT	0
667	Mus_musculus	xla-miR-16b-3p	CCAGUAUUAUUGUGCUGCUUAA	Gm10401	ACACGGCTGGACACAGTCATTACAACAAATTCTTATGTGTATGTTGTAAGAAGTCATTCAATGTCTGTGGATGTAATAAGTCACTTCA	CCAGUAUUAUUGUGCUGCUUAAACACGGCTGGACACAGTCATTACAACAAATTCTTATGTGTATGTTGTAAGAAGTCATTCAATGTCTGTGGATGTAATAAGTCACTTCA	0
668	Mus_musculus	oha-miR-99b-3p	CAAGCUCGAGUCUGUGGGUAU	Trpd52l3	TACAGTGAAACTAAATACTGCTGTCAGTGTAGAAGCTCTTGATAAGCTGTGAAGCCATTGATAAATCCCAGCCCTCCACTGAGTCCCA	CAAGCUCGAGUCUGUGGGUAUTACAGTGAAACTAAATACTGCTGTCAGTGTAGAAGCTCTTGATAAGCTGTGAAGCCATTGATAAATCCCAGCCCTCCACTGAGTCCCA	0
669	Mus_musculus	dmo-miR-iab-4-5p	ACGUAUACUGAAUGUAUCCUGA	Wnt8a	CTTCTAGTTCCAGGGGATCCAATGTCCTTGCCTGGTCTCTGTGACCACCAGGCACAAATGTGCACAGACAGACATTTATACATATAAA	ACGUAUACUGAAUGUAUCCUGACTTCTAGTTCCAGGGGATCCAATGTCCTTGCCTGGTCTCTGTGACCACCAGGCACAAATGTGCACAGACAGACATTTATACATATAAA	0
671	Mus_musculus	mml-miR-7172-3p	AUAAACCCUCAGAGAGUCACC	Rrp12	GCCTTAAGTGGTGCTCTGCTTTCTGTCCAATGTGGCCATGAGAGCAGAGTGATGACTGTGGTCTGCGTGTGTAAGATCTGCTCTAACC	AUAAACCCUCAGAGAGUCACCGCCTTAAGTGGTGCTCTGCTTTCTGTCCAATGTGGCCATGAGAGCAGAGTGATGACTGTGGTCTGCGTGTGTAAGATCTGCTCTAACC	0
672	Mus_musculus	mdo-miR-7371m-3p	AAAUGUUGCAUCUAGUGCACU	Gm17577	GCTGGAGATGCCAGTCACAAGTTCAAAGAAGATCACACAGTGCCTGGGCCGTCTTCTGCTGGACAACATGGACAGGTAATCTCCCCAC	AAAUGUUGCAUCUAGUGCACUGCTGGAGATGCCAGTCACAAGTTCAAAGAAGATCACACAGTGCCTGGGCCGTCTTCTGCTGGACAACATGGACAGGTAATCTCCCCAC	0
674	Mus_musculus	mmu-miR-7041-3p	UGGUUCUCUUCUUCCCUCAG	Lcor	AAAACCCTTCTGGAATTCACCTCTGTCGTATTGGGAGCTTTATTGCTACAAATTGAAAAGCTATCTTACAAAATGATGACATTTTTCT	UGGUUCUCUUCUUCCCUCAGAAAACCCTTCTGGAATTCACCTCTGTCGTATTGGGAGCTTTATTGCTACAAATTGAAAAGCTATCTTACAAAATGATGACATTTTTCT	0
676	Mus_musculus	ptr-miR-645	UCUAGGCUGGUACUGCUGA	9430097D07Rik	TCTTTTTTCTTCATGTTTGTGTTCCTCTGTGTAGATCAGGCTGACCTTGAGCTCACAGAAATCCCCCTGCCTCCAAATCCTGAATGCC	UCUAGGCUGGUACUGCUGATCTTTTTTCTTCATGTTTGTGTTCCTCTGTGTAGATCAGGCTGACCTTGAGCTCACAGAAATCCCCCTGCCTCCAAATCCTGAATGCC	0
677	Mus_musculus	mmu-miR-98-5p	UGAGGUAGUAAGUUGUAUUGUU	Hars	TTCCTGTATGGACTTGAGATGGCTTCATTGAAAAACCACACGGCAGATGAACAACCTATGGCCAAAACGTCCAATAAATGTCTCTACC	UGAGGUAGUAAGUUGUAUUGUUTTCCTGTATGGACTTGAGATGGCTTCATTGAAAAACCACACGGCAGATGAACAACCTATGGCCAAAACGTCCAATAAATGTCTCTACC	0
678	Mus_musculus	ocu-miR-371-5p	ACUCAAACCGUGGGGGCACUUU	Gm10518	TAGAGGTTTTACAACCCCCAGGCCTCAAGAAGAGACTGGATTTTTCAGCTTCTCAAATCCCCTCTCTGTTTTGTAGAAGGTCTTTTTC	ACUCAAACCGUGGGGGCACUUUTAGAGGTTTTACAACCCCCAGGCCTCAAGAAGAGACTGGATTTTTCAGCTTCTCAAATCCCCTCTCTGTTTTGTAGAAGGTCTTTTTC	0
681	Mus_musculus	dme-miR-3642-3p	GAAACGUUCACUCUGCUCUUCU	Gm6665	GTTCAAGCTGGGCCTGGACTTTCCCAATCTGCCTTACTTGATTGATGGATCACACAAGATCACCCAGAGCAATGCCATCCTGCGCTAC	GAAACGUUCACUCUGCUCUUCUGTTCAAGCTGGGCCTGGACTTTCCCAATCTGCCTTACTTGATTGATGGATCACACAAGATCACCCAGAGCAATGCCATCCTGCGCTAC	0
684	Mus_musculus	ptc-miR166e	UCGGACCAGGCUUCAUUCCCC	Gm21773	AGGGCCTGAAATATGTGCGCTCAAAACATGCGGGTTGGAAACACTGCCATTCTTCCAAAATTTGGGTAAGAGTTTGCAAATTTAAGAA	UCGGACCAGGCUUCAUUCCCCAGGGCCTGAAATATGTGCGCTCAAAACATGCGGGTTGGAAACACTGCCATTCTTCCAAAATTTGGGTAAGAGTTTGCAAATTTAAGAA	0
685	Mus_musculus	cas-miR166a	GGAAUGUUGUCUGGCUCGAGG	Armh3	CTGTTGGGTTGCAATCCCCTTCAGCTCCTTCAGTCCTTCCCCTAACTCTTCCATTGGGGTCCCCTGGCTCAGGCCAATGGTTGGCTGT	GGAAUGUUGUCUGGCUCGAGGCTGTTGGGTTGCAATCCCCTTCAGCTCCTTCAGTCCTTCCCCTAACTCTTCCATTGGGGTCCCCTGGCTCAGGCCAATGGTTGGCTGT	0
686	Mus_musculus	ptr-miR-514	AUUGACACUUCUGUGAGUAG	Gykl1	TATCGGTTTCTTTTTCTTCTTTCTTTAAATATTGACCATTTTCGCTGGTGGTGACCAAGTGTGGGGCAGAATCCCTCCAGGGAACTAA	AUUGACACUUCUGUGAGUAGTATCGGTTTCTTTTTCTTCTTTCTTTAAATATTGACCATTTTCGCTGGTGGTGACCAAGTGTGGGGCAGAATCCCTCCAGGGAACTAA	0
687	Mus_musculus	mmu-miR-7a-1-3p	CAACAAAUCACAGUCUGCCAUA	Gldc	TGCCCGCAGTGGTCGGGAAGGGGATCCAGGGACTGCGGCGGCCACTCCCGGGGCATTGGGGCCAGAGGAGGGCCGGAAAGCGCTGCTG	CAACAAAUCACAGUCUGCCAUATGCCCGCAGTGGTCGGGAAGGGGATCCAGGGACTGCGGCGGCCACTCCCGGGGCATTGGGGCCAGAGGAGGGCCGGAAAGCGCTGCTG	0
688	Mus_musculus	mmu-miR-7240-3p	CGCCGUUGGUCCUCUCCAACA	Flrt1	ACACTTCTTTGGCTAAGTGGTTTACCCTTCGTGGTAATTAGATGCAGCGATTGGAATCTCTTTTTCTATTACATGGCAATTTTACTTT	CGCCGUUGGUCCUCUCCAACAACACTTCTTTGGCTAAGTGGTTTACCCTTCGTGGTAATTAGATGCAGCGATTGGAATCTCTTTTTCTATTACATGGCAATTTTACTTT	0
689	Mus_musculus	cbr-miR-354	ACCUUGUUUGUUGCUGCUCCU	Mlana	CCACTAACAGGCCAGTGCTAAATTCTTGACAGGGCAAGCAGAGGGATATTGGAGGAATGGTGAGAAATATTAACCTTGGAAAAGCTTC	ACCUUGUUUGUUGCUGCUCCUCCACTAACAGGCCAGTGCTAAATTCTTGACAGGGCAAGCAGAGGGATATTGGAGGAATGGTGAGAAATATTAACCTTGGAAAAGCTTC	0
690	Mus_musculus	bdi-miR5058	AACAGUUGAGGGAUGAAAAACA	Ppic	CTTGGCCACACCCTTGACAGCAGACGTTTACTGAGAATTCATCATGAGTCTGACAGATCTTCTCAACATATTTTTTTCTTCTCCTGCC	AACAGUUGAGGGAUGAAAAACACTTGGCCACACCCTTGACAGCAGACGTTTACTGAGAATTCATCATGAGTCTGACAGATCTTCTCAACATATTTTTTTCTTCTCCTGCC	0
691	Mus_musculus	ptc-miR159e	CUUGGGGUGAAGGGAGCUCCU	Gm21954	CTTCTATGAGCTCTAACATGGACACAGTCTTAGTGTTTGACCTGAAAATAGCCAAGAGCCAGAGCCTCTTCTCAGCACCAAGCCCAGC	CUUGGGGUGAAGGGAGCUCCUCTTCTATGAGCTCTAACATGGACACAGTCTTAGTGTTTGACCTGAAAATAGCCAAGAGCCAGAGCCTCTTCTCAGCACCAAGCCCAGC	0
692	Mus_musculus	osa-miR5537	AAUGUUUGUAUGGAUCGUUUGU	Gng3	TAGAGGTTCCCTTTGAGGTGTATGTAATAACACAAATGTGTTAAACAGGCCATCTTGGAGCACCCTGTTCCTTGGTCTCTGTGGGATC	AAUGUUUGUAUGGAUCGUUUGUTAGAGGTTCCCTTTGAGGTGTATGTAATAACACAAATGTGTTAAACAGGCCATCTTGGAGCACCCTGTTCCTTGGTCTCTGTGGGATC	0
694	Mus_musculus	ocu-miR-885-3p	AGGCAGCGGGGUGUAGUGGAUA	Gm16485	TAAGAAATTGTGTATTAAACATTAGTAAATTAGAGAGTTGTAATCTAGTTGTAAAACTTGTCAGTCTGCACTGGTTTCATTAAAGTAA	AGGCAGCGGGGUGUAGUGGAUATAAGAAATTGTGTATTAAACATTAGTAAATTAGAGAGTTGTAATCTAGTTGTAAAACTTGTCAGTCTGCACTGGTTTCATTAAAGTAA	0
695	Mus_musculus	mmu-miR-3473a	UGGAGAGAUGGCUCAGCA	Carnmt1	ATCTTATATCAATCACTGGATCCCTTTGAAATGTATGTAAATATAAATATTTGGAGGTCCAAAAGCTTCTTTTATAAAGCAGTGTTAA	UGGAGAGAUGGCUCAGCAATCTTATATCAATCACTGGATCCCTTTGAAATGTATGTAAATATAAATATTTGGAGGTCCAAAAGCTTCTTTTATAAAGCAGTGTTAA	0
696	Mus_musculus	hsa-miR-122-5p	UGGAGUGUGACAAUGGUGUUUG	Msln	AGACCACCACCCTGCAAGGCTCCTGGTCCCAGCTCTACTGGGGCCCTCTTGACCAGGAGTGGGTACCAGGGGTCATTGCCAAAGTTTG	UGGAGUGUGACAAUGGUGUUUGAGACCACCACCCTGCAAGGCTCCTGGTCCCAGCTCTACTGGGGCCCTCTTGACCAGGAGTGGGTACCAGGGGTCATTGCCAAAGTTTG	0
697	Mus_musculus	mmu-miR-6926-5p	UCAGUGGGGUGAGGGAUGGUGA	Fbxl16	CTCATTCTCCTGTATATGCGGAAGATATAACCTTATATTTGGTAAGTGTTTCTTGTGCTATTTTATCACGTGACCTGTTTATAAAAAT	UCAGUGGGGUGAGGGAUGGUGACTCATTCTCCTGTATATGCGGAAGATATAACCTTATATTTGGTAAGTGTTTCTTGTGCTATTTTATCACGTGACCTGTTTATAAAAAT	0
698	Mus_musculus	cpo-miR-509b-3p	UGAUCGAAUCCUAUGAAGUAGA	Pnlip	TCCGCCACGGTGAGTCAGGAACCTGATTTAGAGACTCACTTGTTAGACTGCACCCATTCTGCCCCACACCCCCCAACTCCCCAAAGTC	UGAUCGAAUCCUAUGAAGUAGATCCGCCACGGTGAGTCAGGAACCTGATTTAGAGACTCACTTGTTAGACTGCACCCATTCTGCCCCACACCCCCCAACTCCCCAAAGTC	0
700	Mus_musculus	mmu-miR-669d-2-3p	AUAUACAUACACACCCAUAUAC	Acaa2	CATACCTGTCTGACGTGTTAGAATAAAAACACCAACCATCGGAGGCCTTAAGAGAAATGGTATCTGTCAGTAGTCACCACTGTATGCC	AUAUACAUACACACCCAUAUACCATACCTGTCTGACGTGTTAGAATAAAAACACCAACCATCGGAGGCCTTAAGAGAAATGGTATCTGTCAGTAGTCACCACTGTATGCC	0
701	Mus_musculus	mmu-miR-551b-3p	GCGACCCAUACUUGGUUUCAG	Kif11	AAAACTAAAACTCTGCTTGGTAGGATGAGTCATCAGGTAAAGGTGTTTGCTTGCTGCCAAGCCTGAGGACACGAGTTCAGTCCCCAGA	GCGACCCAUACUUGGUUUCAGAAAACTAAAACTCTGCTTGGTAGGATGAGTCATCAGGTAAAGGTGTTTGCTTGCTGCCAAGCCTGAGGACACGAGTTCAGTCCCCAGA	0
702	Mus_musculus	gma-miR4412-3p	AGUGGCGUAGAUCCCCACAAC	Phf1	AAGACTATTTAACCCCTGGGATTAGAGATTGGGGGGGGGGGTTTGGGTGGTCCAGGATTCCAGACTGTATGACTGTAATAAAGATAAA	AGUGGCGUAGAUCCCCACAACAAGACTATTTAACCCCTGGGATTAGAGATTGGGGGGGGGGGTTTGGGTGGTCCAGGATTCCAGACTGTATGACTGTAATAAAGATAAA	0
704	Mus_musculus	hpo-miR-10037-3p	UCGAUAUCGAUUCUAGUACAGU	Pyroxd2	TAAATTGTTCTCTCTTTGGTCCCTACTCGCTTGACTCCTGGAGGCTACTCAGACTCTGCCACCTACTCGCTTGACTCCTCGAAGCTAC	UCGAUAUCGAUUCUAGUACAGUTAAATTGTTCTCTCTTTGGTCCCTACTCGCTTGACTCCTGGAGGCTACTCAGACTCTGCCACCTACTCGCTTGACTCCTCGAAGCTAC	0
706	Mus_musculus	eca-miR-652	AAUGGCGCCACUAGGGUUGUG	Gm21797	TCACCTCAAGAGGATATCAGCCATTCTTTTTCTACTAAGGAGGACTCAAAACATATTCCTAATGTCCAAGAGGGAGAGACAACTTCCA	AAUGGCGCCACUAGGGUUGUGTCACCTCAAGAGGATATCAGCCATTCTTTTTCTACTAAGGAGGACTCAAAACATATTCCTAATGTCCAAGAGGGAGAGACAACTTCCA	0
707	Mus_musculus	ebv-miR-BART1-3p	UAGCACCGCUAUCCACUAUGUC	Acy3	GGGTCCCAAGCCCAGGGTCCCCTATCTCACTCTGGACACCATATCCCTTTCCAGACAACTGATCTCATTATATAAAATAGACTGTGCC	UAGCACCGCUAUCCACUAUGUCGGGTCCCAAGCCCAGGGTCCCCTATCTCACTCTGGACACCATATCCCTTTCCAGACAACTGATCTCATTATATAAAATAGACTGTGCC	0
708	Mus_musculus	gmo-miR-11260-5p	UAGCACCGGAAUGUAGAUAUCA	Cdo1	TAAAAGGAATGGTTTCTAAGTTTGTGTTTTGTTACCGTGTCACTGTGACAACACTTTTAAAGCATTAGCCGCTCTTTAGTGGCAGTGG	UAGCACCGGAAUGUAGAUAUCATAAAAGGAATGGTTTCTAAGTTTGTGTTTTGTTACCGTGTCACTGTGACAACACTTTTAAAGCATTAGCCGCTCTTTAGTGGCAGTGG	0
709	Mus_musculus	mmu-miR-342-5p	AGGGGUGCUAUCUGUGAUUGAG	Adrb1	ACAGTGTTAGGCATTGTAAAATTCATAGAAGTTGTTAACTTGCACAAAAAAAATTAAATATTTTTACTGGGATGGGGAGGTGGGCAGA	AGGGGUGCUAUCUGUGAUUGAGACAGTGTTAGGCATTGTAAAATTCATAGAAGTTGTTAACTTGCACAAAAAAAATTAAATATTTTTACTGGGATGGGGAGGTGGGCAGA	0
710	Mus_musculus	ggo-miR-551b	GCGACCCAUACUUGGUUUCAG	Gm10647	TCTGAAAAGCCAAGCTGTCAATCGCTTCCCAGTCAGTGTTTGCATCTTATGAACTTCTTCCTACTCTGCGCTAGAATATTGACGAGCT	GCGACCCAUACUUGGUUUCAGTCTGAAAAGCCAAGCTGTCAATCGCTTCCCAGTCAGTGTTTGCATCTTATGAACTTCTTCCTACTCTGCGCTAGAATATTGACGAGCT	0
713	Mus_musculus	bta-miR-2451	AUGAGGUGCUCUGGAGAGUGGA	Gm9938	TCATAATTACAGGGCAGTGTGCAAATAATTGAAGACACAAAAGCTGTGTAGCCTATGCTTGAAGAGAAGCAGGCACACAATGCACTGC	AUGAGGUGCUCUGGAGAGUGGATCATAATTACAGGGCAGTGTGCAAATAATTGAAGACACAAAAGCTGTGTAGCCTATGCTTGAAGAGAAGCAGGCACACAATGCACTGC	0
714	Mus_musculus	dqu-miR-981-5p	CGGGUUUCGUGACACGCGAAC	Me2	AGTGGGAGGAGCCACTGCTGCCTTTAGACAAACTGGACTGTCACGTGCAACAGTGTACAAAACCCACTTTTATTAATAAAAGTAATTC	CGGGUUUCGUGACACGCGAACAGTGGGAGGAGCCACTGCTGCCTTTAGACAAACTGGACTGTCACGTGCAACAGTGTACAAAACCCACTTTTATTAATAAAAGTAATTC	0
715	Mus_musculus	pab-miR949b	UCCCGGGAAUCCAAUGGGCCUU	Gm9925	CCTGGCTGAGGGTCTTGGGGACGCTACGGGAGCTCAGGTCACTAGGGGGCCTTGCGCGTGCAGCAGATCTAGGCTGCGCGTACGTCCT	UCCCGGGAAUCCAAUGGGCCUUCCTGGCTGAGGGTCTTGGGGACGCTACGGGAGCTCAGGTCACTAGGGGGCCTTGCGCGTGCAGCAGATCTAGGCTGCGCGTACGTCCT	0
716	Mus_musculus	mdo-miR-12313-5p	ACAUGUUAGCAUCUUGGAAGUG	Gm6096	TCTATGACATTGATGTGGCCAAAGTCCATACCCTGACAAGGCCTGACAGAGAGAAGAAGGCGTATGTTCGCTTAGCTCTTGATTATGA	ACAUGUUAGCAUCUUGGAAGUGTCTATGACATTGATGTGGCCAAAGTCCATACCCTGACAAGGCCTGACAGAGAGAAGAAGGCGTATGTTCGCTTAGCTCTTGATTATGA	0
717	Mus_musculus	mmu-miR-100-5p	AACCCGUAGAUCCGAACUUGUG	Ttr	TGTTCAAAAGCCCTGGGTTCAATCACAATACTGAAAAGTAGGCCAAAAAACATTCTGAAAATGAAATATTTGGGTTTTTTTTTATAAC	AACCCGUAGAUCCGAACUUGUGTGTTCAAAAGCCCTGGGTTCAATCACAATACTGAAAAGTAGGCCAAAAAACATTCTGAAAATGAAATATTTGGGTTTTTTTTTATAAC	0
718	Mus_musculus	cin-miR-4048-5p	GCACCUUGGUCACCAUUAUUUG	Pcna-ps2	TTTCTGCTTTACAAATACTGGTGATTTTCCATCAATGATCTTGACGCTAAATGCAGTTTTAAGAAATATTGTTCAATTTAAATAAAGT	GCACCUUGGUCACCAUUAUUUGTTTCTGCTTTACAAATACTGGTGATTTTCCATCAATGATCTTGACGCTAAATGCAGTTTTAAGAAATATTGTTCAATTTAAATAAAGT	0
719	Mus_musculus	tca-miR-92a-3p	AUUGCACUAGUCCCGGCCUA	Gm10604	TATGTATGGATTCTCTGTTGAAATCACTTGCAAACTCACAGGCAGCCATAAAAAAGTGCAGCTGCTATAATGCTAAAGAAAATTGCTT	AUUGCACUAGUCCCGGCCUATATGTATGGATTCTCTGTTGAAATCACTTGCAAACTCACAGGCAGCCATAAAAAAGTGCAGCTGCTATAATGCTAAAGAAAATTGCTT	0
720	Mus_musculus	mdo-miR-137a	UAUUGCUUAAGAAUACGCGUAG	Gm6685	TATCTTAACATGGATGGTAAACTTCACACACCTGCAATACTGCTCTACTTCAATGATGACCTCACAGAGCTCTAGGAAAGGAGATGTG	UAUUGCUUAAGAAUACGCGUAGTATCTTAACATGGATGGTAAACTTCACACACCTGCAATACTGCTCTACTTCAATGATGACCTCACAGAGCTCTAGGAAAGGAGATGTG	0
722	Mus_musculus	sja-miR-3489	GCCACAACAGUUCGAGGACG	Nthl1	CTCTAAGGGCCATAGGGCTTCCTCTGGCTAGTGTCTGTGAGGTGCCTTTGTGGGGCGGGGTGGTAAACTTTGGGGGGTGTTTGCAATA	GCCACAACAGUUCGAGGACGCTCTAAGGGCCATAGGGCTTCCTCTGGCTAGTGTCTGTGAGGTGCCTTTGTGGGGCGGGGTGGTAAACTTTGGGGGGTGTTTGCAATA	0
724	Mus_musculus	cqu-miR-100-3p	CAAGGCCGGAUAUAUGGGAUC	Dnah8	AAGCTTGCCACTGAGAAACTCAGACATGCTTATGTCTCCTGCCTGATAGGTGCTTCATTACCCTCCCTCAATTAAACAGTTGACACTT	CAAGGCCGGAUAUAUGGGAUCAAGCTTGCCACTGAGAAACTCAGACATGCTTATGTCTCCTGCCTGATAGGTGCTTCATTACCCTCCCTCAATTAAACAGTTGACACTT	0
725	Mus_musculus	mmu-miR-7069-3p	CCUGCCCUGCCAACCCCUACA	Sos1	AGCTTAGGCGGTGCACCCAGCTGGGGTCGTTTGACATGAAAGAGCTTAAGGTTGTATCTAAAGAATTTTGTAAATACAGTCACTCAAA	CCUGCCCUGCCAACCCCUACAAGCTTAGGCGGTGCACCCAGCTGGGGTCGTTTGACATGAAAGAGCTTAAGGTTGTATCTAAAGAATTTTGTAAATACAGTCACTCAAA	0
726	Mus_musculus	mmu-miR-1198-3p	AAGCUAGCCUCUAACUCAUGGC	Rnf138	TACCAGTTAGAAAAGCCACTTCTCCTTCAACTTAGTTTAGTTTATGTCCATAAACACAGTGTTGATTGAGATGTATTGCTTTACTTTT	AAGCUAGCCUCUAACUCAUGGCTACCAGTTAGAAAAGCCACTTCTCCTTCAACTTAGTTTAGTTTATGTCCATAAACACAGTGTTGATTGAGATGTATTGCTTTACTTTT	0
729	Mus_musculus	mle-miR-216a-3p	CAAGUUACCAGCCGAGGUUACA	Dnajc4	TGCGCCTATGCCGGCTGTGGCCGCATAGCCTTTCCATCCGACTTCTCACAGCCGCCACAGGGCAGCGGTGAGTTGAGCCCCAGAATTT	CAAGUUACCAGCCGAGGUUACATGCGCCTATGCCGGCTGTGGCCGCATAGCCTTTCCATCCGACTTCTCACAGCCGCCACAGGGCAGCGGTGAGTTGAGCCCCAGAATTT	0
730	Mus_musculus	hsa-miR-6877-3p	CAGCCUCUGCCCUUGGCCUCC	Rpl27-ps3	TGGGTGCCGGCTGCCTGCTGTCGAGATGGGCAAGTTCATGAAACCCGGGAAAGTGGTGCTGGTCCTGGCCGGACGCTACTCCGGACGC	CAGCCUCUGCCCUUGGCCUCCTGGGTGCCGGCTGCCTGCTGTCGAGATGGGCAAGTTCATGAAACCCGGGAAAGTGGTGCTGGTCCTGGCCGGACGCTACTCCGGACGC	0
732	Mus_musculus	cin-miR-4036-3p	GACGGGUUGGUUUUGCAUGU	Wdr36	TGATATATGTATAATAAAAGCAATATTATTTTCTGTGTGATTTTAAACGTACCCCCCTATTATTTTATTATTTATTTATTTGTTTGTT	GACGGGUUGGUUUUGCAUGUTGATATATGTATAATAAAAGCAATATTATTTTCTGTGTGATTTTAAACGTACCCCCCTATTATTTTATTATTTATTTATTTGTTTGTT	0
733	Mus_musculus	der-miR-276a	UAGGAACUUCAUACCGUGCUCU	Gm7942	AAGGCAGCCCAAGAACAGCTCCTTTGCTACAGATATCTGCCACACATGTGGGGAGCGCTGGGTCTTTGACCAGGTGGCTAAACTTTGT	UAGGAACUUCAUACCGUGCUCUAAGGCAGCCCAAGAACAGCTCCTTTGCTACAGATATCTGCCACACATGTGGGGAGCGCTGGGTCTTTGACCAGGTGGCTAAACTTTGT	0
734	Mus_musculus	zma-miR171l-5p	UAUUGGCGUGCCUCAAUCCGA	Gm21921	CCTTCCATGTCTGCCCAAGGTGTACTAGAAACATCAATATCTTCCCAAGGGCTTACAGAAACTTCCTTGTTACCTCAAGAGCCTCCAG	UAUUGGCGUGCCUCAAUCCGACCTTCCATGTCTGCCCAAGGTGTACTAGAAACATCAATATCTTCCCAAGGGCTTACAGAAACTTCCTTGTTACCTCAAGAGCCTCCAG	0
737	Mus_musculus	hpo-miR-10031a-5p	ACGAGGUGGACUUGAGACAGAA	Gm26558	TATTTGGTCGCAGCGCCTCCTGGTGACCAGAGGCCAGAGAGGAAGGGAGCAGATGCCGAGCACGCCTGGCGCTTGCTTTGTTTTAGGT	ACGAGGUGGACUUGAGACAGAATATTTGGTCGCAGCGCCTCCTGGTGACCAGAGGCCAGAGAGGAAGGGAGCAGATGCCGAGCACGCCTGGCGCTTGCTTTGTTTTAGGT	0
739	Mus_musculus	mtr-miR2651	UUUGAUUGGUAUGCCUGCAUU	Gm10271	TCTGTGGGAGTTTCCAGTGTTTGAGTGGGAACTCCTAGAGTTCCAGATAATAATAGAATTGAGCCCTATACCTCAAGATGTCTCTTAC	UUUGAUUGGUAUGCCUGCAUUTCTGTGGGAGTTTCCAGTGTTTGAGTGGGAACTCCTAGAGTTCCAGATAATAATAGAATTGAGCCCTATACCTCAAGATGTCTCTTAC	0
740	Mus_musculus	mmu-miR-99a-5p	AACCCGUAGAUCCGAUCUUGUG	Ins1	CAAACAGTCCATCCGTAGCAGGGGAGTCACAGCAACAGGAACCTCAGGGAACTGCTCCTATTATCCCCACAATCAAGAATAGTGACCA	AACCCGUAGAUCCGAUCUUGUGCAAACAGTCCATCCGTAGCAGGGGAGTCACAGCAACAGGAACCTCAGGGAACTGCTCCTATTATCCCCACAATCAAGAATAGTGACCA	0
742	Mus_musculus	mmu-miR-7653-5p	UAAGGGGCGGACAGACAGACGG	Ppp1ca	GCCAAGGCTGCAGCTCAGGGCAATGGCAGACCAGATTGTGGGTCTCCAGCCTTGCATGGCTGGCAGCCAGATCCTGGGGCAACCCATC	UAAGGGGCGGACAGACAGACGGGCCAAGGCTGCAGCTCAGGGCAATGGCAGACCAGATTGTGGGTCTCCAGCCTTGCATGGCTGGCAGCCAGATCCTGGGGCAACCCATC	0
743	Mus_musculus	mmu-miR-467b-5p	GUAAGUGCCUGCAUGUAUAUG	Rnf14	AGGAATTGCTTAACTGTCAGCTCAGACTGCTTCTGGATTGTCAATGAGGATGCTTAATCTGAACAATAAAGTAATTTAAGATCATCCT	GUAAGUGCCUGCAUGUAUAUGAGGAATTGCTTAACTGTCAGCTCAGACTGCTTCTGGATTGTCAATGAGGATGCTTAATCTGAACAATAAAGTAATTTAAGATCATCCT	0
744	Mus_musculus	mmu-miR-7058-3p	CUCGUUCCUUCCUUUCUUCCAG	Rnf14	TCTACGGTTGAGCTGTGTTCCCAGTTTTGAATGATTCTTTTGTTGTTGTTTATTTATTTACTTTTTTTTGGTTTCAGCCCATTTACTG	CUCGUUCCUUCCUUUCUUCCAGTCTACGGTTGAGCTGTGTTCCCAGTTTTGAATGATTCTTTTGTTGTTGTTTATTTATTTACTTTTTTTTGGTTTCAGCCCATTTACTG	0
746	Mus_musculus	mmu-miR-7240-3p	CGCCGUUGGUCCUCUCCAACA	Gm10542	TCAATCAATTAAAAGTGATAGTTCAAAATTTTTATTTTTTCTTCTATCTTCTTTATTTGCAGTAGGAAAAATCTTTCATATAAACATC	CGCCGUUGGUCCUCUCCAACATCAATCAATTAAAAGTGATAGTTCAAAATTTTTATTTTTTCTTCTATCTTCTTTATTTGCAGTAGGAAAAATCTTTCATATAAACATC	0
747	Mus_musculus	bta-let-7g	UGAGGUAGUAGUUUGUACAGUU	Gm21953	AAGCTGGAGCCTCTGCGGGGCCTAATGAGCTGTTTGTCGAGCGGCCTGAGGCCTGCTCCCCAGCGCTCGGGTCGTGGTCTCCTCTGTC	UGAGGUAGUAGUUUGUACAGUUAAGCTGGAGCCTCTGCGGGGCCTAATGAGCTGTTTGTCGAGCGGCCTGAGGCCTGCTCCCCAGCGCTCGGGTCGTGGTCTCCTCTGTC	0
748	Mus_musculus	mmu-miR-377-3p	AUCACACAAAGGCAACUUUUGU	Ndst1	CCACTGCCCTCGAACGCCTCACTTCCTAAGTCTCTGCATTTCTCAGTCAGTGGACAGCTTTTGGGACTCTTGTGTGAGGACTTTGGGG	AUCACACAAAGGCAACUUUUGUCCACTGCCCTCGAACGCCTCACTTCCTAAGTCTCTGCATTTCTCAGTCAGTGGACAGCTTTTGGGACTCTTGTGTGAGGACTTTGGGG	0
749	Mus_musculus	ppy-miR-184	UGGACGGAGAACUGAUAAGGGU	Gm815	AATTTTAGTGCACACCAGCAAATTATCCTTTGAAAGACCCCTTAAGGCAATTTCTAATTCCATCCGGCAGACCCTTGAGTACCATTTA	UGGACGGAGAACUGAUAAGGGUAATTTTAGTGCACACCAGCAAATTATCCTTTGAAAGACCCCTTAAGGCAATTTCTAATTCCATCCGGCAGACCCTTGAGTACCATTTA	0
750	Mus_musculus	hvt-miR-H2	CCCGUUCGGACGUUUCGGUUU	Eno1b	CTTCCCAGCTAGTGTCTGGAGCCCTCGGAACTCCAGTGTAATCTCTAGGGTGCCCACCATCAAGATCCCCCTCCCCCCAGTGGTTTAC	CCCGUUCGGACGUUUCGGUUUCTTCCCAGCTAGTGTCTGGAGCCCTCGGAACTCCAGTGTAATCTCTAGGGTGCCCACCATCAAGATCCCCCTCCCCCCAGTGGTTTAC	0
751	Mus_musculus	cin-miR-4220-5p	UAGUGCAAUUUGUUGUAGCUUG	Kifc5b	GGCCCTTGTTACAGCTCTAAACGGTTTTATTAACTTAACGGTTTTAGCTGCCAAAGGAAGGTATTGTAAATAAATACTGTAAGCACGT	UAGUGCAAUUUGUUGUAGCUUGGGCCCTTGTTACAGCTCTAAACGGTTTTATTAACTTAACGGTTTTAGCTGCCAAAGGAAGGTATTGTAAATAAATACTGTAAGCACGT	0
752	Mus_musculus	dmo-miR-13a	UAUCACAGCCAUUUUGAUGAGU	Nubp2	CCTGCGCCCCTACAGGCCCCTTGGGGCTCTTGTAGTCACCACACCACAGGTACTACTGGCAACTCTTCCAACCCTACCTGGGCATGGG	UAUCACAGCCAUUUUGAUGAGUCCTGCGCCCCTACAGGCCCCTTGGGGCTCTTGTAGTCACCACACCACAGGTACTACTGGCAACTCTTCCAACCCTACCTGGGCATGGG	0
754	Mus_musculus	bfl-miR-153	UUGCAUAGUCUCAGAAGUGA	Lzts2	TAGAGTTCTATCACGGCGAAGAAATAGGCACGCTGGAGCGGGAGCCGGGCCAAAAAGGGAGCAGCGGCGCAGGTGACGCTGGGTGAGT	UUGCAUAGUCUCAGAAGUGATAGAGTTCTATCACGGCGAAGAAATAGGCACGCTGGAGCGGGAGCCGGGCCAAAAAGGGAGCAGCGGCGCAGGTGACGCTGGGTGAGT	0
755	Mus_musculus	ptr-miR-545	UCAGCAAACAUUUAUUGUGUGC	Lzts2	CTCATTTCCACTTGTATATTTTTCACACTGTAAATTTCTTGTACAAACCCAAAGGGGAAAAAAATTTAAAAAAAAAAAAAAGTTTTGT	UCAGCAAACAUUUAUUGUGUGCCTCATTTCCACTTGTATATTTTTCACACTGTAAATTTCTTGTACAAACCCAAAGGGGAAAAAAATTTAAAAAAAAAAAAAAGTTTTGT	0
756	Mus_musculus	mml-miR-887	GUGAACGGGCGCCAUCCCGAGG	Gramd3	GAAATGTGTTTTGTTTAATCAGATAAGCTAATAAGTGGATTGGTGATGTCGTGTGTATTTGCGAGCATACTGGATAACTGTACCTGGT	GUGAACGGGCGCCAUCCCGAGGGAAATGTGTTTTGTTTAATCAGATAAGCTAATAAGTGGATTGGTGATGTCGTGTGTATTTGCGAGCATACTGGATAACTGTACCTGGT	0
759	Mus_musculus	tca-miR-282-3p	ACAUAGCCUGAUUGAGGCUAA	Tut1	GCCTGTTCCCTGGTCTTCATCATTTTCTACAGGGTTTTATCCCTCAAGCACTTAAAAATCTCCTCAAGTGAGGAACCAAACCTCAAAA	ACAUAGCCUGAUUGAGGCUAAGCCTGTTCCCTGGTCTTCATCATTTTCTACAGGGTTTTATCCCTCAAGCACTTAAAAATCTCCTCAAGTGAGGAACCAAACCTCAAAA	0
760	Mus_musculus	oni-miR-18a	UAAGGUGCAUCUAGUGCAGAUA	9330161L09Rik	TCTAGGCAGGCCTTGAACTGGGATCCTCTTGCCTCAACATCCTCACAAGCTAGGAATATAGTCAGTCAGTCCTAGCTGTTAGATGCTT	UAAGGUGCAUCUAGUGCAGAUATCTAGGCAGGCCTTGAACTGGGATCCTCTTGCCTCAACATCCTCACAAGCTAGGAATATAGTCAGTCAGTCCTAGCTGTTAGATGCTT	0
761	Mus_musculus	pbv-miR-30d-3p	UUUCAGUCCGAUGUUUGCUGCC	2900055J20Rik	TTGCTCTGGAAAAGGTTATTTCTTCGCAAGAACTGAGTCTCCAGCACTCACTCGCTAAGGTAAGCGCAGAGACTCACTGCTTTCTCTG	UUUCAGUCCGAUGUUUGCUGCCTTGCTCTGGAAAAGGTTATTTCTTCGCAAGAACTGAGTCTCCAGCACTCACTCGCTAAGGTAAGCGCAGAGACTCACTGCTTTCTCTG	0
764	Mus_musculus	mdo-miR-2985-5p	GUGGGUGGAAUAGUAUAACA	Gm6563	AGTCATGTGCCTCACAGTGAGGAAGCATGTACGTTTGGTACATCCTTGAATTCAGTAGCAGTTTTATTTAACTGCTCTTCTGCGTTTA	GUGGGUGGAAUAGUAUAACAAGTCATGTGCCTCACAGTGAGGAAGCATGTACGTTTGGTACATCCTTGAATTCAGTAGCAGTTTTATTTAACTGCTCTTCTGCGTTTA	0
766	Mus_musculus	lja-miR11102-3p	CUAUAUGAAUUUGAUGAAGGC	Gm21616	ACATGCCTCCTCTTCCAGAAGGAGTTCCAAAAGGTTATCCCCTACCTTACATAACTCTAATCTTTCCAATTCTCCTCTAAAGCATGTT	CUAUAUGAAUUUGAUGAAGGCACATGCCTCCTCTTCCAGAAGGAGTTCCAAAAGGTTATCCCCTACCTTACATAACTCTAATCTTTCCAATTCTCCTCTAAAGCATGTT	0
768	Mus_musculus	mmu-miR-494-3p	UGAAACAUACACGGGAAACCUC	Pcsk5	CTGGGGTGGGAGGTCTCTCCACTTTCAATCGTGGAAAGAAAGAAAGAAAGAAAGAAAGAAAGAAAGAAAGAAAGAAAGAAAGAAAGAA	UGAAACAUACACGGGAAACCUCCTGGGGTGGGAGGTCTCTCCACTTTCAATCGTGGAAAGAAAGAAAGAAAGAAAGAAAGAAAGAAAGAAAGAAAGAAAGAAAGAAAGAA	0
769	Mus_musculus	mmu-miR-15a-3p	CAGGCCAUACUGUGCUGCCUCA	Pcsk5	GGGCGAGCGAGCGAGCGAGCGCTTGGAGCCGGGTTCAGCAGAGGGGGCGCCCGGCCGCTGCTTGCGCTCCGGCCGGTCGTTTCCACGG	CAGGCCAUACUGUGCUGCCUCAGGGCGAGCGAGCGAGCGAGCGCTTGGAGCCGGGTTCAGCAGAGGGGGCGCCCGGCCGCTGCTTGCGCTCCGGCCGGTCGTTTCCACGG	0
770	Mus_musculus	mmu-miR-872-3p	UGAACUAUUGCAGUAGCCUCCU	Rock1	TGGCTGGAATGAATAGATGGCATACTAAAAATTATTCAGTGATTGTATACAAATGTTTGCTAAATTTTGTGAATAGATTAAAATTATT	UGAACUAUUGCAGUAGCCUCCUTGGCTGGAATGAATAGATGGCATACTAAAAATTATTCAGTGATTGTATACAAATGTTTGCTAAATTTTGTGAATAGATTAAAATTATT	0
771	Mus_musculus	efu-miR-9246c	UCCCCUGGUUGCAAGCCUCGU	Gm21764	TTCTTTTTCTACTAAGGAGGACTCAAAACATATTCCTAATGTCCAAGAGGGAGAGACAACTTCCAGAAGTGCAAAACGGGAGCCCATA	UCCCCUGGUUGCAAGCCUCGUTTCTTTTTCTACTAAGGAGGACTCAAAACATATTCCTAATGTCCAAGAGGGAGAGACAACTTCCAGAAGTGCAAAACGGGAGCCCATA	0
773	Mus_musculus	mmu-miR-449a-3p	CAGCUAACAUGCGACUGCUCUC	Atp8b1	TGTCCGGTCGGGCAGAGCGGAGGGAAAAGGGCTGCCGCCTAGGAAGGGCGCACGGACGCGGGGCGGGGGGAAGGCGGGGAGCCCTTGG	CAGCUAACAUGCGACUGCUCUCTGTCCGGTCGGGCAGAGCGGAGGGAAAAGGGCTGCCGCCTAGGAAGGGCGCACGGACGCGGGGCGGGGGGAAGGCGGGGAGCCCTTGG	0
774	Mus_musculus	ptr-miR-571	UGAGUUGGCCAUCUGAGCGAG	Prelid2	TGGATGGTGGTTTCAGGACAGAGTCAGAGGGGCTTAGAGAAGAGGGGACCTTCCTGCTAGACACAGACTTGACACTCCCTCCCCTTTG	UGAGUUGGCCAUCUGAGCGAGTGGATGGTGGTTTCAGGACAGAGTCAGAGGGGCTTAGAGAAGAGGGGACCTTCCTGCTAGACACAGACTTGACACTCCCTCCCCTTTG	0
775	Mus_musculus	ghr-miR2949b	UCUUUUGAACUGGAUUUGCCGA	Wdr55	AAGCGCGCGTGGATCCTATGGACCCCACGTGTGAAGAGAGTCCTGCAGAGGACTCAAACAATGAAGAGGAAGACCTTGACTCCACGAA	UCUUUUGAACUGGAUUUGCCGAAAGCGCGCGTGGATCCTATGGACCCCACGTGTGAAGAGAGTCCTGCAGAGGACTCAAACAATGAAGAGGAAGACCTTGACTCCACGAA	0
776	Mus_musculus	hsa-miR-6796-3p	GAAGCUCUCCCCUCCCCGCAG	Gm94	AGGCTAGGTCAAGGCTTCTTCATGTATACAATACATACATATTAACAGACTCTAAAAGATAAAATAACATATTTAAAATAAAAAGAAA	GAAGCUCUCCCCUCCCCGCAGAGGCTAGGTCAAGGCTTCTTCATGTATACAATACATACATATTAACAGACTCTAAAAGATAAAATAACATATTTAAAATAAAAAGAAA	0
778	Mus_musculus	mmu-miR-12201-3p	UCUGCAGAGGCUUCCUUGGCU	Ldlrad4	TTCCCAGCAGGGTCAGCAGTTCAGACTTTTTTTCCACAGTAGCATGAAATATATTCAGATACATACCCTATTTTATGCAATAAATCGT	UCUGCAGAGGCUUCCUUGGCUTTCCCAGCAGGGTCAGCAGTTCAGACTTTTTTTCCACAGTAGCATGAAATATATTCAGATACATACCCTATTTTATGCAATAAATCGT	0
779	Mus_musculus	osa-miR439c	UGUCGAACCGCGGUUGUUCGA	Gm21830	AGTTGAATATTAGTGACCAAAATTGAATAAAAACAAACTGACCCTCATGTAACTTCTATTTTAACAGGGCTGCACACATAATGGATAA	UGUCGAACCGCGGUUGUUCGAAGTTGAATATTAGTGACCAAAATTGAATAAAAACAAACTGACCCTCATGTAACTTCTATTTTAACAGGGCTGCACACATAATGGATAA	0
781	Mus_musculus	tca-miR-9a-3p	AUAAAGCUAGGUUACCGGAG	Cnih2	TGTCCGTGTCCCTAGAGTCCGGTGGGCCATGCCCGTCCGGCCCTAAGTGTGGGCCGGGGGGCGTCCCCTTGCGCCCAGACCCCGCGCT	AUAAAGCUAGGUUACCGGAGTGTCCGTGTCCCTAGAGTCCGGTGGGCCATGCCCGTCCGGCCCTAAGTGTGGGCCGGGGGGCGTCCCCTTGCGCCCAGACCCCGCGCT	0
782	Mus_musculus	rno-miR-192-3p	CUGCCAGUUCCAUAGGUCACAG	Cdkl4	ATCCGACGTGGACCAGCTTTACCTGATCATCAGGACGTTGGGTAGGAGTTGCGTTTTGTGGCTTTTGTGTTCGTTGTAGCATCCGTAT	CUGCCAGUUCCAUAGGUCACAGATCCGACGTGGACCAGCTTTACCTGATCATCAGGACGTTGGGTAGGAGTTGCGTTTTGTGGCTTTTGTGTTCGTTGTAGCATCCGTAT	0
783	Mus_musculus	oha-miR-23a-5p	GGGGUUCCUGGUGAUGUGAUUU	Akap8l	ATCCCGGGCCTCGACATGGAAGACGACGAGGAGGGCGGTGGGGGTCCATAACCCTTACCCGGCAGGGCTCCCGTGGCCGAGGCTGGAA	GGGGUUCCUGGUGAUGUGAUUUATCCCGGGCCTCGACATGGAAGACGACGAGGAGGGCGGTGGGGGTCCATAACCCTTACCCGGCAGGGCTCCCGTGGCCGAGGCTGGAA	0
784	Mus_musculus	tni-miR-181a-3p	ACCAUCGACCGUUGAUUGUACC	Tmem200b	TGGTGGAAATGGGACCACCGGGGGAAGGTGGGCGATGAGGTGGAATGAGACCCTCTGCAGCTGTCTGGGGCAGTGACCGCAACTCTAA	ACCAUCGACCGUUGAUUGUACCTGGTGGAAATGGGACCACCGGGGGAAGGTGGGCGATGAGGTGGAATGAGACCCTCTGCAGCTGTCTGGGGCAGTGACCGCAACTCTAA	0
785	Mus_musculus	cpi-miR-727-3p	UUGAGGCGAGUUGAAGACUAAA	Polr2d	ACTTCGTACCGTGGTTTTTTTGGACCCCATGTTACTATTTTTTTGTTCTTGACACTTCAGATTTTAATGTCAATTATTTTGTAGTTTT	UUGAGGCGAGUUGAAGACUAAAACTTCGTACCGTGGTTTTTTTGGACCCCATGTTACTATTTTTTTGTTCTTGACACTTCAGATTTTAATGTCAATTATTTTGTAGTTTT	0
786	Mus_musculus	tur-miR-5736a-5p	UGCGGAGUAGACUGGUCAAAUG	Kcnk12	ACCGGCTGGCAGAGACCAGCGCCTCCAGGTAGAGCGGCCGCCCGCCCCCAGCGTCGCGGACCGGGCCGGGGCTGCGCGCCGCCGGGCG	UGCGGAGUAGACUGGUCAAAUGACCGGCTGGCAGAGACCAGCGCCTCCAGGTAGAGCGGCCGCCCGCCCCCAGCGTCGCGGACCGGGCCGGGGCTGCGCGCCGCCGGGCG	0
787	Mus_musculus	mmu-miR-6995-3p	UGUGUCCCCUUCCUCUCACAG	Gal3st3	TAGAACTCAGAAATCCGCCTGCCTCTGCCTCCCAAGTGCTGGGATTAAAGGCATGCACCACCACTGCCCGGCCTCTTTCCTCTTTATT	UGUGUCCCCUUCCUCUCACAGTAGAACTCAGAAATCCGCCTGCCTCTGCCTCCCAAGTGCTGGGATTAAAGGCATGCACCACCACTGCCCGGCCTCTTTCCTCTTTATT	0
788	Mus_musculus	mmu-miR-335-3p	UUUUUCAUUAUUGCUCCUGACC	Wdr7	ACTGTCTATTCATCCTGTCTTGTGGTGTGACCTTTTACCCACCCTGGAGTAATTTCCTGCCTCCTCTCATTGCTCCAATTTTTATTTT	UUUUUCAUUAUUGCUCCUGACCACTGTCTATTCATCCTGTCTTGTGGTGTGACCTTTTACCCACCCTGGAGTAATTTCCTGCCTCCTCTCATTGCTCCAATTTTTATTTT	0
789	Mus_musculus	mmu-miR-3552	AGGCUGCAGGCCCACUUCCCU	Lipa	ATATTACTTGATATTGGCTCATACAGACAGGCAGAATGATACAACTTTGTAACAATTTAAAGGTTTGTATTTAAACTTTTCAATAAAT	AGGCUGCAGGCCCACUUCCCUATATTACTTGATATTGGCTCATACAGACAGGCAGAATGATACAACTTTGTAACAATTTAAAGGTTTGTATTTAAACTTTTCAATAAAT	0
790	Mus_musculus	mmu-miR-6338	CUGGUUUCUCUCAUUUGUGCU	Lipa	TTACTTGATATTGGCTCATACAGACAGGCAGAATGATACAACTTTGTAACAATTTAAAGGTTTGTATTTAAACTTTTCAATAAATCTC	CUGGUUUCUCUCAUUUGUGCUTTACTTGATATTGGCTCATACAGACAGGCAGAATGATACAACTTTGTAACAATTTAAAGGTTTGTATTTAAACTTTTCAATAAATCTC	0
791	Mus_musculus	mmu-miR-320-5p	GCCUUCUCUUCCCGGUUCUUCC	Slc30a10	CCCTCCCCATGGATGTGCACGTGCACACCTGTTGCTGGTGAAGAGCATTCAATGGTGCTGTAAATGACGTGTTTTGAAAACTAGAAAT	GCCUUCUCUUCCCGGUUCUUCCCCCTCCCCATGGATGTGCACGTGCACACCTGTTGCTGGTGAAGAGCATTCAATGGTGCTGTAAATGACGTGTTTTGAAAACTAGAAAT	0
792	Mus_musculus	mdo-miR-7358-5p	CGCGAAAGUUGGCAAUGCCUCC	Gm10549	TACTGAGGAAACATTTCTCCATTGTTAAATGCCCGTAGAAAACACATAGTGACAACCAACTATGTGCCCAGATGTTGCCAAATCCTCC	CGCGAAAGUUGGCAAUGCCUCCTACTGAGGAAACATTTCTCCATTGTTAAATGCCCGTAGAAAACACATAGTGACAACCAACTATGTGCCCAGATGTTGCCAAATCCTCC	0
793	Mus_musculus	ppe-miR156b	UGACAGAAGAAAGAGAGCAC	Ccdc88b	CTCTTCCTCTCAGAGCAGGTGTAGCTGCCACAGCGTGACAGGGACTACACCCTGACCCCCAACATGGAGGGGGCCAAGGGGCCCAGGC	UGACAGAAGAAAGAGAGCACCTCTTCCTCTCAGAGCAGGTGTAGCTGCCACAGCGTGACAGGGACTACACCCTGACCCCCAACATGGAGGGGGCCAAGGGGCCCAGGC	0
795	Mus_musculus	mmu-miR-653-3p	UUCACUGGAGUUUGUUUCAGU	Cxxc5	CCGTGGCCAGCTCCCTGCTGAGGAACATGCTGTTTGTATTGTTTTAGGAGACCAGGCTGTTTTGTGAATAAAACTGAATGCATGTTTG	UUCACUGGAGUUUGUUUCAGUCCGTGGCCAGCTCCCTGCTGAGGAACATGCTGTTTGTATTGTTTTAGGAGACCAGGCTGTTTTGTGAATAAAACTGAATGCATGTTTG	0
796	Mus_musculus	aca-miR-5396b-5p	CCACACAACCAGCAAGAAGGAA	Gm10719	AGTGTGCATTTCTCATTTTTCACGTTTTTCAGTGATTTTGTCATTTTTCAAGTTGTCAAGTGGTTGTTTCTCATTTTCCTTGATTTTC	CCACACAACCAGCAAGAAGGAAAGTGTGCATTTCTCATTTTTCACGTTTTTCAGTGATTTTGTCATTTTTCAAGTTGTCAAGTGGTTGTTTCTCATTTTCCTTGATTTTC	0
798	Mus_musculus	mmu-miR-7053-5p	UGGGGAAAGGCAGGCUACUGG	Gm10719	TTCTCATTTTTCACGTTTTTCAGTGATTTTGTCATTTTTCAAGTTGTCAAGTGGATGTTTCTCATTTTCCTTGATTTTCAGTTTTCTT	UGGGGAAAGGCAGGCUACUGGTTCTCATTTTTCACGTTTTTCAGTGATTTTGTCATTTTTCAAGTTGTCAAGTGGATGTTTCTCATTTTCCTTGATTTTCAGTTTTCTT	0
801	Mus_musculus	dre-miR-181a-5-3p	ACCAUCGACCGUUGACUGUGCC	Plcb3	TGCATCCTCATGCTTGTCCTCCTCACAGATAACAGAGAAGGGCATAGATAGATAGATGATAGATAGATAGATGAGAGAGAGAGAGAGA	ACCAUCGACCGUUGACUGUGCCTGCATCCTCATGCTTGTCCTCCTCACAGATAACAGAGAAGGGCATAGATAGATAGATGATAGATAGATAGATGAGAGAGAGAGAGAGA	0
802	Mus_musculus	oar-miR-323a-5p	AGGUGGUCCGUGGCGCGUUCG	Usmg5	AAACTGTTTTTGCTTTGTTTATAGGATTTTGAAATGTCTGACCTCACCTGTTAAGTCCCATGCCTGAAGAAGCTGATGTGAACTCATC	AGGUGGUCCGUGGCGCGUUCGAAACTGTTTTTGCTTTGTTTATAGGATTTTGAAATGTCTGACCTCACCTGTTAAGTCCCATGCCTGAAGAAGCTGATGTGAACTCATC	0
803	Mus_musculus	ath-miR5666	AUGGGACAUCGAGCAUUUAAU	Ablim3	CACATCATGGATGGCGAGCTCTCAGGTTTCGCCTGGCTCGCCTTGGCATCCCAGACCCCAGACGACCCGCGGGATTCATGAGCCGCTT	AUGGGACAUCGAGCAUUUAAUCACATCATGGATGGCGAGCTCTCAGGTTTCGCCTGGCTCGCCTTGGCATCCCAGACCCCAGACGACCCGCGGGATTCATGAGCCGCTT	0
806	Mus_musculus	mmu-miR-125b-2-3p	ACAAGUCAGGUUCUUGGGACCU	Gm9945	TTTCAGGAATAAACCCACAGGAAAAAACAAAGAAGGAAAAAATATCAGCAGCAGAAATGACCATTAACATTTTGACATACTTTCTTCT	ACAAGUCAGGUUCUUGGGACCUTTTCAGGAATAAACCCACAGGAAAAAACAAAGAAGGAAAAAATATCAGCAGCAGAAATGACCATTAACATTTTGACATACTTTCTTCT	0
807	Mus_musculus	mml-miR-92b-3p	UAUUGCACUCGUCCCGGCCUCC	Gm5447	AAGGGGCCATACATAGTTAGTGTGCAACCTAACCCTCAACACAACTGTAAAGATGCCATCTCTTAAGGCGCCTTCTTAGGAGAAGCTA	UAUUGCACUCGUCCCGGCCUCCAAGGGGCCATACATAGTTAGTGTGCAACCTAACCCTCAACACAACTGTAAAGATGCCATCTCTTAAGGCGCCTTCTTAGGAGAAGCTA	0
808	Mus_musculus	pab-miR11576	UUGUGGUUUGCAUUUGAACUG	Kiss1	AGAGTGAAGATTAAATCCCCAAGCTGTGAATGTATCTGAGATTTGGCGTTGATGTCTGCAGCCTGAGGTATCCATCCCAGCCTTAGGG	UUGUGGUUUGCAUUUGAACUGAGAGTGAAGATTAAATCCCCAAGCTGTGAATGTATCTGAGATTTGGCGTTGATGTCTGCAGCCTGAGGTATCCATCCCAGCCTTAGGG	0
809	Mus_musculus	mmu-miR-3971	CUCCCCACCCCUGUACCAGUGA	Kiss1	GCCTGCGCTACGGCAGGAGGCAGGCGGCGCGGGCAGCACGGGGCTGAGTGCTGGGCTGCAGGTGGATTGTAGAGGCCAAGGCAGGGAG	CUCCCCACCCCUGUACCAGUGAGCCTGCGCTACGGCAGGAGGCAGGCGGCGCGGGCAGCACGGGGCTGAGTGCTGGGCTGCAGGTGGATTGTAGAGGCCAAGGCAGGGAG	0
811	Mus_musculus	hme-miR-308	AAUCACAGGAUAAUACUGCGAG	Pik3ap1	CAGAGGTCGCTGATCCCGCCTCCTATATCTGGCCAACTTCAGGACTTTTCAGACTAGCAATTCTCAGCCTGTTGATGAAGTCTTCATA	AAUCACAGGAUAAUACUGCGAGCAGAGGTCGCTGATCCCGCCTCCTATATCTGGCCAACTTCAGGACTTTTCAGACTAGCAATTCTCAGCCTGTTGATGAAGTCTTCATA	0
812	Mus_musculus	ssa-miR-96-3p	CAAUCAUGUGUAGUGCCAAUAU	Ppp1r14b	TTTCCCTTGCCCTCAGTTTTCCACTTTTGGGGTTTTTTATTGTTATTAAACTGACGGGACTTTTTGTGTTTTTATATTGACTCTGCGG	CAAUCAUGUGUAGUGCCAAUAUTTTCCCTTGCCCTCAGTTTTCCACTTTTGGGGTTTTTTATTGTTATTAAACTGACGGGACTTTTTGTGTTTTTATATTGACTCTGCGG	0
814	Mus_musculus	mmu-miR-10a-3p	CAAAUUCGUAUCUAGGGGAAUA	Nfatc1	TACACTTGCTCTGCAGTCACAATGCTCTCTGGTGTCCTGCGTCAAGTCTGCCCTCAAAACACAGACCTGCTGTGCTTTGCTACCCACA	CAAAUUCGUAUCUAGGGGAAUATACACTTGCTCTGCAGTCACAATGCTCTCTGGTGTCCTGCGTCAAGTCTGCCCTCAAAACACAGACCTGCTGTGCTTTGCTACCCACA	0
815	Mus_musculus	mmu-miR-30d-3p	CUUUCAGUCAGAUGUUUGCUGC	Nfatc1	ATGTTTATTAGCATCATGGAGTTGCATGAACCATTCTTAGTAGACTGTCATCTGAAAGCAAGCGTTTGATATTTGTGTCAGCTATCTT	CUUUCAGUCAGAUGUUUGCUGCATGTTTATTAGCATCATGGAGTTGCATGAACCATTCTTAGTAGACTGTCATCTGAAAGCAAGCGTTTGATATTTGTGTCAGCTATCTT	0
816	Mus_musculus	mmu-miR-291a-3p	AAAGUGCUUCCACUUUGUGUGC	Nfatc1	CTGTCATCTGAAAGCAAGCGTTTGATATTTGTGTCAGCTATCTTTGTAGTTAGGAGATGAATCCAATAAAGCAGTATTTTTTTTCTTT	AAAGUGCUUCCACUUUGUGUGCCTGTCATCTGAAAGCAAGCGTTTGATATTTGTGTCAGCTATCTTTGTAGTTAGGAGATGAATCCAATAAAGCAGTATTTTTTTTCTTT	0
817	Mus_musculus	mmu-miR-434-3p	UUUGAACCAUCACUCGACUCCU	Nfatc1	AGTTTCATGTATACTAGTATTTCACGTATCTGTGACCAATACGGACACAGGTTCTTATGGTCATCAAATATGCTGTGTTTGAGAAAGT	UUUGAACCAUCACUCGACUCCUAGTTTCATGTATACTAGTATTTCACGTATCTGTGACCAATACGGACACAGGTTCTTATGGTCATCAAATATGCTGTGTTTGAGAAAGT	0
818	Mus_musculus	sfr-miR-10471-3p	UAGGCCAAUCUGAACCCUGUAU	Tmem138	ACGGCCATGTCCTCCTGACTGACCACACCTTAGTCGTTTAGATTTTATATCCAAAGTACTTTTTTACAGTTCTAAAAGGAGATAAATT	UAGGCCAAUCUGAACCCUGUAUACGGCCATGTCCTCCTGACTGACCACACCTTAGTCGTTTAGATTTTATATCCAAAGTACTTTTTTACAGTTCTAAAAGGAGATAAATT	0
820	Mus_musculus	mmu-miR-6961-3p	UCCUCUUUCUUCCUGGCUCUAG	Sh3pxd2a	AGAAATGACCTGTCTTGGCATGCTTCTAGACTTCAACATTTGGATTGTTTTGTTTCCTATTTTGTTCGTGTTTACAGGCATCTTGTAT	UCCUCUUUCUUCCUGGCUCUAGAGAAATGACCTGTCTTGGCATGCTTCTAGACTTCAACATTTGGATTGTTTTGTTTCCTATTTTGTTCGTGTTTACAGGCATCTTGTAT	0
822	Mus_musculus	cin-miR-4001h-5p	UGGAACUUAUGCGAACGGGC	Lars	AATCTCAAGCTGGCTCTAACTAGACTTCATTTCTAACTGCTGAGTTCTGTATGTAGTCAGAATTATCCCAATTCTTCTTTGATTTCTA	UGGAACUUAUGCGAACGGGCAATCTCAAGCTGGCTCTAACTAGACTTCATTTCTAACTGCTGAGTTCTGTATGTAGTCAGAATTATCCCAATTCTTCTTTGATTTCTA	0
823	Mus_musculus	mdo-miR-23a-5p	GGUUCCUGGGGAUGGGAUUU	Epcam	CAGAAAACACAAGACGACGTGGACATAGCTGATGTGGCTTACTATTTTGAAAAAGATGTAAGTACAAGCCGTGTAATTTTTAAAGCTT	GGUUCCUGGGGAUGGGAUUUCAGAAAACACAAGACGACGTGGACATAGCTGATGTGGCTTACTATTTTGAAAAAGATGTAAGTACAAGCCGTGTAATTTTTAAAGCTT	0
826	Mus_musculus	aof-miR12157	UAUUAGAGUUAGGUGAUUACU	Ffar4	AAAATATTTTTCCTTAAAAGAACTTTCTATGGGTTCCTTTTGTGAACTTTTTTTAGTGTGTTTGTAATATGATCTAGTTAATAAATTT	UAUUAGAGUUAGGUGAUUACUAAAATATTTTTCCTTAAAAGAACTTTCTATGGGTTCCTTTTGTGAACTTTTTTTAGTGTGTTTGTAATATGATCTAGTTAATAAATTT	0
827	Mus_musculus	chi-miR-196b	UAGGUAGUUUCCUGUUGUUGG	Haus1	AGGGGAAGGAGGTGACTGTTCTTAGAGATGATGATGTCTCTATTAGTAAAACAACAGGGTTCGCTTCTGCCTTTAAACTTTGTGGCCT	UAGGUAGUUUCCUGUUGUUGGAGGGGAAGGAGGTGACTGTTCTTAGAGATGATGATGTCTCTATTAGTAAAACAACAGGGTTCGCTTCTGCCTTTAAACTTTGTGGCCT	0
828	Mus_musculus	aga-miR-2b-3p	UAUCACAGCCAGCUUUGAAGA	Cyp26a1	TATAGTATGATATTTATGTGTCTCTACTACAGTCCCGTGGTCTTAAATATTAAAATAATGAATTTGTATGATTTCCCAATAAAGTAAA	UAUCACAGCCAGCUUUGAAGATATAGTATGATATTTATGTGTCTCTACTACAGTCCCGTGGTCTTAAATATTAAAATAATGAATTTGTATGATTTCCCAATAAAGTAAA	0
829	Mus_musculus	hsa-miR-204-5p	UUCCCUUUGUCAUCCUAUGCCU	Snx2	CCTCCTCCGCTGGGGGACGTGAAGCCCACAGACTTTGAGGAGCTGGAGGACGGAGAGGACCTGTTCACCAGCACCGTCTCCACCCTTG	UUCCCUUUGUCAUCCUAUGCCUCCTCCTCCGCTGGGGGACGTGAAGCCCACAGACTTTGAGGAGCTGGAGGACGGAGAGGACCTGTTCACCAGCACCGTCTCCACCCTTG	0
830	Mus_musculus	mmu-miR-466d-5p	UGUGUGUGCGUACAUGUACAUG	3110021N24Rik	GCAAGTTATGTAATATTTTTGAACCTCTGTTTTCTCCTGCCTGCCTAGCTGGTTGTGAAGGTTGGGGATGGAAGGACGGGCCTATAGT	UGUGUGUGCGUACAUGUACAUGGCAAGTTATGTAATATTTTTGAACCTCTGTTTTCTCCTGCCTGCCTAGCTGGTTGTGAAGGTTGGGGATGGAAGGACGGGCCTATAGT	0
831	Mus_musculus	rgl-miR5577	AGAAGCUGAGAAUCACUUUUU	Slc25a28	AACTCCAGAGGAATGTGGATTGCTTGCGGCTAACCAGGACCTGTTAATCTGGTTAGTTTCTCTTCCATGCTTTTGAGAAAGGGCCTGA	AGAAGCUGAGAAUCACUUUUUAACTCCAGAGGAATGTGGATTGCTTGCGGCTAACCAGGACCTGTTAATCTGGTTAGTTTCTCTTCCATGCTTTTGAGAAAGGGCCTGA	0
834	Mus_musculus	mmu-miR-194-1-3p	CCAGUGGAGCUGCUGUUACUUC	Slc14a2	GTTCCTCCCTAACCCTGAGGCTGATTCGTCCCCTCTGCCCAGATCTTTATAACTGCCCGTTGTAGCATTAAAGGAAGCTGGTGTGCCC	CCAGUGGAGCUGCUGUUACUUCGTTCCTCCCTAACCCTGAGGCTGATTCGTCCCCTCTGCCCAGATCTTTATAACTGCCCGTTGTAGCATTAAAGGAAGCTGGTGTGCCC	0
836	Mus_musculus	mmu-miR-7007-3p	CCCAUCCACGUUUCUUCU	Pdcd4	CTGGAGAAGCTGTTTATGAACGCTGCCTGTCTGAGCCTCACCCAGCAGCCTACCCCAGCTACCCCAGCAGCCCAGCTACCCCAGCTAC	CCCAUCCACGUUUCUUCUCTGGAGAAGCTGTTTATGAACGCTGCCTGTCTGAGCCTCACCCAGCAGCCTACCCCAGCTACCCCAGCAGCCCAGCTACCCCAGCTAC	0
840	Mus_musculus	mmu-miR-6913-5p	UGGGAGACCAGUCAGGUGUUGG	4921501E09Rik	AGTAGTATTACCATGACCCTGAGTTGTATATTTTTTATCAAGCATGTTGGTCTCTATTTATCAACTTCCATGGAGTGCACATTCTTAA	UGGGAGACCAGUCAGGUGUUGGAGTAGTATTACCATGACCCTGAGTTGTATATTTTTTATCAAGCATGTTGGTCTCTATTTATCAACTTCCATGGAGTGCACATTCTTAA	0
841	Mus_musculus	mmu-miR-29b-1-5p	GCUGGUUUCAUAUGGUGGUUUA	Scd1	TAATTATTTGTGACCCAAGTGTAATTTGGATGATTTCCATTAATATCAACTCTTGAAGCCTACTTGTACTGATTGAGATTGTATTTGT	GCUGGUUUCAUAUGGUGGUUUATAATTATTTGTGACCCAAGTGTAATTTGGATGATTTCCATTAATATCAACTCTTGAAGCCTACTTGTACTGATTGAGATTGTATTTGT	0
842	Mus_musculus	bta-miR-502b	AAUCCACCUGGGCAAGGAUUC	Gm17651	AAAAATACGTGCCTACATCCCTATATGTATGAAGGGACAGAAAGCAAACATTGTAGTCTCTATATAGACATGTCCCCTCCAAAAAAAA	AAUCCACCUGGGCAAGGAUUCAAAAATACGTGCCTACATCCCTATATGTATGAAGGGACAGAAAGCAAACATTGTAGTCTCTATATAGACATGTCCCCTCCAAAAAAAA	0
845	Mus_musculus	bfl-miR-33	GUGCAUUGUAGUUGCAUUGCAU	Mpeg1	CCAGATCTTTAATGCAGAAACTTCCTGTTGAATTTTTTAATATTTGTCCCATAAACATGTAACTCTACTAACAAAAATGAGTATAAAT	GUGCAUUGUAGUUGCAUUGCAUCCAGATCTTTAATGCAGAAACTTCCTGTTGAATTTTTTAATATTTGTCCCATAAACATGTAACTCTACTAACAAAAATGAGTATAAAT	0
846	Mus_musculus	cpi-miR-152-3p	UCAGUGCAUGACAGAACUUGG	Zfp967	TGACTCTACTGGGTGTTGTGAGAGGAGGTTAGTCAAGCTCAGAACTCCAAACATGGTAAGTGCCAGGTAATCTCCTGCGGTGCCGTCG	UCAGUGCAUGACAGAACUUGGTGACTCTACTGGGTGTTGTGAGAGGAGGTTAGTCAAGCTCAGAACTCCAAACATGGTAAGTGCCAGGTAATCTCCTGCGGTGCCGTCG	0
847	Mus_musculus	lja-miR171c	UGAGCCGAAUCAAUAUCACUC	Zfp967	CGTGACTCTACTGGGTGTTGTGAGAGGAGGTTAGTCAAGCTCAGAACTCCAAACATGGTAAGTGCCAGGTAATCTCCTGCGGTGCCGT	UGAGCCGAAUCAAUAUCACUCCGTGACTCTACTGGGTGTTGTGAGAGGAGGTTAGTCAAGCTCAGAACTCCAAACATGGTAAGTGCCAGGTAATCTCCTGCGGTGCCGT	0
848	Mus_musculus	gmo-miR-18a-5p	UAAGGUGCAUCUAGUGCAGAUA	Pnliprp1	GGCTGGAGCATAAAAAGGTCCCGGTGGGTCCCAGGACAGCAGGCACCTGGCTCCTGTGATCACAGCAGCCACCTTTGCATCTGCATTT	UAAGGUGCAUCUAGUGCAGAUAGGCTGGAGCATAAAAAGGTCCCGGTGGGTCCCAGGACAGCAGGCACCTGGCTCCTGTGATCACAGCAGCCACCTTTGCATCTGCATTT	0
851	Mus_musculus	zma-miR393a-3p	AUCAGUGCAAUCCCUUUGGAAU	Dpp3	CAGAGCCAGGGCTCAAAGCATTCTCACCAAATCCAGCGCTCTTCGTGTATTACTTTTATAGCCAGAAAAATAAATATGACGACCACCA	AUCAGUGCAAUCCCUUUGGAAUCAGAGCCAGGGCTCAAAGCATTCTCACCAAATCCAGCGCTCTTCGTGTATTACTTTTATAGCCAGAAAAATAAATATGACGACCACCA	0
852	Mus_musculus	mmu-miR-509-5p	UACUCCAGAAUGUGGCAAUCAU	Add3	CAGAGGCAGGTGGAACTCTGTGAGTTCCAGAACAGCCAAGGCTACAATAGTAAACTGTGTCTTAAAATACTTTTATATTCCTATATGC	UACUCCAGAAUGUGGCAAUCAUCAGAGGCAGGTGGAACTCTGTGAGTTCCAGAACAGCCAAGGCTACAATAGTAAACTGTGTCTTAAAATACTTTTATATTCCTATATGC	0
853	Mus_musculus	mmu-miR-721	CAGUGCAAUUAAAAGGGGGAA	Add3	GAACTCTGTGAGTTCCAGAACAGCCAAGGCTACAATAGTAAACTGTGTCTTAAAATACTTTTATATTCCTATATGCATCATGAGTTAC	CAGUGCAAUUAAAAGGGGGAAGAACTCTGTGAGTTCCAGAACAGCCAAGGCTACAATAGTAAACTGTGTCTTAAAATACTTTTATATTCCTATATGCATCATGAGTTAC	0
856	Mus_musculus	rno-miR-483-5p	AAGACGGGAGAAGAGAAGGGAG	4930507D05Rik	CTAGCTGCTCTTGTAGAGACTTGGGCTCCCAACTGTCTGTATCTTCTGTACCCCCTCACACAGACATGCAGTCAAAGCACCAATGTAT	AAGACGGGAGAAGAGAAGGGAGCTAGCTGCTCTTGTAGAGACTTGGGCTCCCAACTGTCTGTATCTTCTGTACCCCCTCACACAGACATGCAGTCAAAGCACCAATGTAT	0
858	Mus_musculus	mmu-miR-7059-5p	ACCGGGGACUGCGGCUUUCAGU	Scd3	ATTCAGTTTGAGGGGGTTTTGAGAGGGTGTGGAAGAGAACTTGCTCTTTTGGGATGTTGGCTATGGAGGAAGGTCAGCTGGGTGCTTT	ACCGGGGACUGCGGCUUUCAGUATTCAGTTTGAGGGGGTTTTGAGAGGGTGTGGAAGAGAACTTGCTCTTTTGGGATGTTGGCTATGGAGGAAGGTCAGCTGGGTGCTTT	0
859	Mus_musculus	bta-miR-2285ad	AAAACCCAAAUGAACUUUUUGG	Gm3550	GGTCTTACTATGCAGCCCTGGCTGGCCTCACTTTGGCTTCTTACAATGATCTCACCAAATTAACTGCAACACTCCAAGTTCCCCGTTA	AAAACCCAAAUGAACUUUUUGGGGTCTTACTATGCAGCCCTGGCTGGCCTCACTTTGGCTTCTTACAATGATCTCACCAAATTAACTGCAACACTCCAAGTTCCCCGTTA	0
860	Mus_musculus	ppc-miR-8231-3p	UAUUGGAAUGCGGUUCAUGGGC	Rnf125	AGTGTATTCTTAGCCAGGCATGGAGGAGCATGCCTGTAATTCAGGAGGTGAGTATAGAAGGGGCAGGAGTACGAGGCCAGCCGTGGCT	UAUUGGAAUGCGGUUCAUGGGCAGTGTATTCTTAGCCAGGCATGGAGGAGCATGCCTGTAATTCAGGAGGTGAGTATAGAAGGGGCAGGAGTACGAGGCCAGCCGTGGCT	0
861	Mus_musculus	gmo-miR-132-5p	ACCGUGGCAUUAGAUUGUUACU	Gm5519	AAGAGCAAGGTTATGACCCATTTAAAGAGGACCTGAACCACCTGGAAGGGTACCGAGGAGAGCACCTTGAAAGGACCACGAAGACTCC	ACCGUGGCAUUAGAUUGUUACUAAGAGCAAGGTTATGACCCATTTAAAGAGGACCTGAACCACCTGGAAGGGTACCGAGGAGAGCACCTTGAAAGGACCACGAAGACTCC	0
862	Mus_musculus	dqu-miR-3783-5p	CACCAAACAAGUGAGAGUGUG	Gm21411	TTACAAAACTAATCACAGCTCTGATGCTCTTCAATTCTCGAACCAAAAAAGACTTAAGCCCAGGAACACTAAAGAAGTTTGCAAATAC	CACCAAACAAGUGAGAGUGUGTTACAAAACTAATCACAGCTCTGATGCTCTTCAATTCTCGAACCAAAAAAGACTTAAGCCCAGGAACACTAAAGAAGTTTGCAAATAC	0
863	Mus_musculus	api-miR-3056	UAAGACAUUAUCUGAAGAUUUC	Gm9747	CGAACCTCAGCAGTTGGGGGTCTATTTATCTCTTTGAATAGAGCCAGGGGTCCCCAACCAGTTGATCAGGGCAACTGGGCAACTGCAG	UAAGACAUUAUCUGAAGAUUUCCGAACCTCAGCAGTTGGGGGTCTATTTATCTCTTTGAATAGAGCCAGGGGTCCCCAACCAGTTGATCAGGGCAACTGGGCAACTGCAG	0
864	Mus_musculus	ssc-miR-153	UUGCAUAGUCACAAAAGUGA	Ctxn2	CCCAGTTCCATTGAGACATGTGATAAACACATCTGTAATTAGCTTGCCTGTGCTGTTGGAGAGAAAATCATTCCATTCATGACATTCA	UUGCAUAGUCACAAAAGUGACCCAGTTCCATTGAGACATGTGATAAACACATCTGTAATTAGCTTGCCTGTGCTGTTGGAGAGAAAATCATTCCATTCATGACATTCA	0
865	Mus_musculus	pal-miR-450b-5p	UUUUGCAAUAUGUUCCUGAAU	Srsy	TCACCAAAGGGACACATGCTTTGTGATCCCTGTTTCAGAAAGGCTCAGAATGCTTCAGGCTGAAATAGGTGGCCCCTCAAATGCTCCA	UUUUGCAAUAUGUUCCUGAAUTCACCAAAGGGACACATGCTTTGTGATCCCTGTTTCAGAAAGGCTCAGAATGCTTCAGGCTGAAATAGGTGGCCCCTCAAATGCTCCA	0
866	Mus_musculus	ami-miR-9606-5p	CAAGGAUUUCUUAGGGUGAU	Gm10720	TGTCCTACAGTGGACATTTCTAAATTTTTCACCTTTTTCAGTTTTCCTTGCCATATTTCATGTCCTAAAGTGTGTATTTCTCATTTTC	CAAGGAUUUCUUAGGGUGAUTGTCCTACAGTGGACATTTCTAAATTTTTCACCTTTTTCAGTTTTCCTTGCCATATTTCATGTCCTAAAGTGTGTATTTCTCATTTTC	0
867	Mus_musculus	fve-miR396c-5p	UUCCACAGCUUUCUUGAACUG	Gm21725	CTCATCATCACCGCAAGAGGATATCAGCCATTCTTTTTCTACTAAGGAGGACTCAAAACATATTCCTAATGTCCAAGAGGGAGAGACA	UUCCACAGCUUUCUUGAACUGCTCATCATCACCGCAAGAGGATATCAGCCATTCTTTTTCTACTAAGGAGGACTCAAAACATATTCCTAATGTCCAAGAGGGAGAGACA	0
870	Mus_musculus	mdo-miR-7316-5p	AAAGAUGCCAGCCCAUGCCCAG	4632433K11Rik	CTGCCACTGTGTTGGTAGTCCCCTGTTTTTTGTTTGTTTGTTTGTTTGTTTGTTCTGTTTTGTTTTCTTCGAGACAGGGTTTCTCTGT	AAAGAUGCCAGCCCAUGCCCAGCTGCCACTGTGTTGGTAGTCCCCTGTTTTTTGTTTGTTTGTTTGTTTGTTTGTTCTGTTTTGTTTTCTTCGAGACAGGGTTTCTCTGT	0
872	Mus_musculus	rno-miR-127-3p	UCGGAUCCGUCUGAGCUUGGCU	Spin2e	AGCAGATCTCCAGCCCTGCCCAAAAGGAACATCGTGGGCTGCAGAATTTTTCATAAGTGGAAAGAAGGAGATGAGTCTATCACACAGT	UCGGAUCCGUCUGAGCUUGGCUAGCAGATCTCCAGCCCTGCCCAAAAGGAACATCGTGGGCTGCAGAATTTTTCATAAGTGGAAAGAAGGAGATGAGTCTATCACACAGT	0
873	Mus_musculus	dno-miR-204-3p	GCUGGGAAGGCAAAGGGACGU	Cd74	CTCACATCCTGCCACCCCCCCTCAAGCCCCACCCCCTTTCAGGTTCCTTGCTCAGCCAAGCTTGTCAGCAGCCTGTAGGATCATGGTT	GCUGGGAAGGCAAAGGGACGUCTCACATCCTGCCACCCCCCCTCAAGCCCCACCCCCTTTCAGGTTCCTTGCTCAGCCAAGCTTGTCAGCAGCCTGTAGGATCATGGTT	0
874	Mus_musculus	rno-miR-34a-5p	UGGCAGUGUCUUAGCUGGUUGU	Cd74	CTCCTCCCAGTAACCCCTCCTCACATCCTGCCACCCCCCCTCAAGCCCCACCCCCTTTCAGGTTCCTTGCTCAGCCAAGCTTGTCAGC	UGGCAGUGUCUUAGCUGGUUGUCTCCTCCCAGTAACCCCTCCTCACATCCTGCCACCCCCCCTCAAGCCCCACCCCCTTTCAGGTTCCTTGCTCAGCCAAGCTTGTCAGC	0
875	Mus_musculus	mze-miR-130	CAGUGCAAUAUUAAAAGGGCA	Cd74	CCCCCCTCAAGCCCCACCCCCTTTCAGGTTCCTTGCTCAGCCAAGCTTGTCAGCAGCCTGTAGGATCATGGTTCAAGTGACAATAAAG	CAGUGCAAUAUUAAAAGGGCACCCCCCTCAAGCCCCACCCCCTTTCAGGTTCCTTGCTCAGCCAAGCTTGTCAGCAGCCTGTAGGATCATGGTTCAAGTGACAATAAAG	0
876	Mus_musculus	mmu-miR-154-5p	UAGGUUAUCCGUGUUGCCUUCG	Snx24	AGAGTCGTTTGGCACTGTTTGCAAGCAGCCTTCCCTTCCCAGGACGCAGGAAAGCCAGTAAGTTCAGCCCAGAGAGAACACGGGAGAG	UAGGUUAUCCGUGUUGCCUUCGAGAGTCGTTTGGCACTGTTTGCAAGCAGCCTTCCCTTCCCAGGACGCAGGAAAGCCAGTAAGTTCAGCCCAGAGAGAACACGGGAGAG	0
877	Mus_musculus	mmu-miR-451a	AAACCGUUACCAUUACUGAGUU	Snx24	CATGTCATGAATTTTTATTAGAGCCTAAACCTACAGATTGAAAGCCTGCTGCAAACTTTTAAAAAATAACATTTTTATGATGGATTGT	AAACCGUUACCAUUACUGAGUUCATGTCATGAATTTTTATTAGAGCCTAAACCTACAGATTGAAAGCCTGCTGCAAACTTTTAAAAAATAACATTTTTATGATGGATTGT	0
878	Mus_musculus	fve-miR11298	UUGAGGGGCUUAACGAUUACC	Fkbp2	TAGCAGGCTGCAGAGGGCTAGGAGGCCCCCCCGTCAGGGACCAGAACTGTAGCAGGCTGCAGAGGGCTAGGAGGCCCCCATCAGGGAC	UUGAGGGGCUUAACGAUUACCTAGCAGGCTGCAGAGGGCTAGGAGGCCCCCCCGTCAGGGACCAGAACTGTAGCAGGCTGCAGAGGGCTAGGAGGCCCCCATCAGGGAC	0
879	Mus_musculus	oha-miR-21-3p	AACAACAGUCGGUAGGCUGUCU	Fkbp2	GGACCAGAACTGTAGCAGGCTGCAGAGGGCTAGGAGGCCCCCATCAGGGACCAGACTGTTTAAAAACAAAAACAAACAAAAAAACCTT	AACAACAGUCGGUAGGCUGUCUGGACCAGAACTGTAGCAGGCTGCAGAGGGCTAGGAGGCCCCCATCAGGGACCAGACTGTTTAAAAACAAAAACAAACAAAAAAACCTT	0
880	Mus_musculus	gga-miR-12259-3p	UCUGCCUCUUUGUCUAUCUGC	6030445D17Rik	CACACACCCTCAACACACACACACGCGCACATGCACACACACACACACACACACACACACACACACACACACACACACCCGCGCGTTC	UCUGCCUCUUUGUCUAUCUGCCACACACCCTCAACACACACACACGCGCACATGCACACACACACACACACACACACACACACACACACACACACACACCCGCGCGTTC	0
881	Mus_musculus	sha-miR-202	UUCCUAUGCAUAUACUUCUU	Gm2174	GCACAATTCCCTTTGCATGAGAGGCGCCCCCAAACGGATTGGCCTTCAGGGCTGTGCCCAAGTGGGCTTTCTTGTACTGTTTGTCATG	UUCCUAUGCAUAUACUUCUUGCACAATTCCCTTTGCATGAGAGGCGCCCCCAAACGGATTGGCCTTCAGGGCTGTGCCCAAGTGGGCTTTCTTGTACTGTTTGTCATG	0
883	Mus_musculus	nbr-miR-135a	UAUGGCUUUUUAUUCCUAUCUG	Shtn1	CTGGCAGATTAATTCTTTTAGATGGGTTCTGTTATGCTGCAATTTGAATTCTCCTCAACACGACATTAAAAGAGACACTCGACGGTTT	UAUGGCUUUUUAUUCCUAUCUGCTGGCAGATTAATTCTTTTAGATGGGTTCTGTTATGCTGCAATTTGAATTCTCCTCAACACGACATTAAAAGAGACACTCGACGGTTT	0
885	Mus_musculus	ptr-miR-593	UGUCUCUGCUGGGGUUUCU	Cep78	TACTCTTGGATCTGATTTTGAACTTCAGGAACGTGTCCATTCGTCAGCACACCTAACCTGACATAGGTCTAACCTTTTGAAATTATGA	UGUCUCUGCUGGGGUUUCUTACTCTTGGATCTGATTTTGAACTTCAGGAACGTGTCCATTCGTCAGCACACCTAACCTGACATAGGTCTAACCTTTTGAAATTATGA	0
887	Mus_musculus	mmu-miR-7685-3p	AGACUUGGCUUCCGGCUGGAG	Sart1	AGCGGCCCGGCTCCAGGCGGACGCAATAATCATGGGGTCGTCAAAGAAGCACCGTGGCGAGAAGGAGGCGGCCGGGACGACGGCTGCG	AGACUUGGCUUCCGGCUGGAGAGCGGCCCGGCTCCAGGCGGACGCAATAATCATGGGGTCGTCAAAGAAGCACCGTGGCGAGAAGGAGGCGGCCGGGACGACGGCTGCG	0
888	Mus_musculus	tca-miR-3885-3p	GGGUUUUGUUUUUACGUUU	Mslnl	GGACGCTCACCTTGGGTGAGTGTTAGAACTTAAACACAGTTGAACAGCTGCAGCTCAAATTTAAACATCTTTGGATTTTTTTTTTTTT	GGGUUUUGUUUUUACGUUUGGACGCTCACCTTGGGTGAGTGTTAGAACTTAAACACAGTTGAACAGCTGCAGCTCAAATTTAAACATCTTTGGATTTTTTTTTTTTT	0
889	Mus_musculus	ggo-miR-203b	UUGAACUGUUAAGAACCACUGG	Gm11168	GCCATATTCCAGGTCCTACAGTGTGCATTTCTCATTTTTCACGTTTTTCAGTGATTTTGTAATTTTTCAAGTTGTCAAGTGGATGTTT	UUGAACUGUUAAGAACCACUGGGCCATATTCCAGGTCCTACAGTGTGCATTTCTCATTTTTCACGTTTTTCAGTGATTTTGTAATTTTTCAAGTTGTCAAGTGGATGTTT	0
890	Mus_musculus	ppa-miR-95	UUCAACGGGUAUUUAUUGAGCA	Gm11168	TCTCATTTTTCACGTTTTTCAGTGATTTTGTAATTTTTCAAGTTGTCAAGTGGATGTTTCTCATTTTCCTTGATTTTCAGTTTTCTTG	UUCAACGGGUAUUUAUUGAGCATCTCATTTTTCACGTTTTTCAGTGATTTTGTAATTTTTCAAGTTGTCAAGTGGATGTTTCTCATTTTCCTTGATTTTCAGTTTTCTTG	0
891	Mus_musculus	odi-miR-1476-3p	UACAUGUACCGUUGCUCAGAGA	Gm11168	CCTACAGTGTGCATTTCTCATTTTTCACGTTTTTCACTGATTTTGTCATTGTTCAAGTTGTCAACTGCATGTTTCTCATTTTCCATGA	UACAUGUACCGUUGCUCAGAGACCTACAGTGTGCATTTCTCATTTTTCACGTTTTTCACTGATTTTGTCATTGTTCAAGTTGTCAACTGCATGTTTCTCATTTTCCATGA	0
892	Mus_musculus	abu-miR-26a	UUCAAGUAAUCCAGGAUAGGCU	Gm11168	TTTCAGTTTTCTTGCCATATTCCATGTCCTACTGTGGACATTTCTAAATTTTCCACCTTTTTCAGTTTTCCTTGCCATATTTCATGTC	UUCAAGUAAUCCAGGAUAGGCUTTTCAGTTTTCTTGCCATATTCCATGTCCTACTGTGGACATTTCTAAATTTTCCACCTTTTTCAGTTTTCCTTGCCATATTTCATGTC	0
893	Mus_musculus	mmu-miR-532-3p	CCUCCCACACCCAAGGCUUGCA	Srfbp1	GACCCTCTTCCTCCGTCCGCAATGGTTCAGCCGGGGACTCTGAACCTCAATAACGAGGTGAGCGCGCGGGCCGAGACCGTGGGGTGTG	CCUCCCACACCCAAGGCUUGCAGACCCTCTTCCTCCGTCCGCAATGGTTCAGCCGGGGACTCTGAACCTCAATAACGAGGTGAGCGCGCGGGCCGAGACCGTGGGGTGTG	0
894	Mus_musculus	mmu-miR-30c-1-3p	CUGGGAGAGGGUUGUUUACUCC	Pank1	TTGTGGAGCCCCGCTCTTCATTTCCATATCCTTGAGTCTTGAAGAAGCTGATGCTAATGGAAGAATTCACTTGTCTGGTTTAAATAAA	CUGGGAGAGGGUUGUUUACUCCTTGTGGAGCCCCGCTCTTCATTTCCATATCCTTGAGTCTTGAAGAAGCTGATGCTAATGGAAGAATTCACTTGTCTGGTTTAAATAAA	0
895	Mus_musculus	mmu-miR-6378	UGGUUCACGGGAGGACACACGC	Pank1	CTACCTTGTGGAGCCCCGCTCTTCATTTCCATATCCTTGAGTCTTGAAGAAGCTGATGCTAATGGAAGAATTCACTTGTCTGGTTTAA	UGGUUCACGGGAGGACACACGCCTACCTTGTGGAGCCCCGCTCTTCATTTCCATATCCTTGAGTCTTGAAGAAGCTGATGCTAATGGAAGAATTCACTTGTCTGGTTTAA	0
897	Mus_musculus	ppa-miR-140	ACCACAGGGUAGAACCACGGAC	Mc2r	TAACCAATACTCTAGAAGTTAAAGTACTTTTTGGGCATCTAACTAACTATATGTGTTAGTCATATTTCTATGTATGTAGAAAATAAAT	ACCACAGGGUAGAACCACGGACTAACCAATACTCTAGAAGTTAAAGTACTTTTTGGGCATCTAACTAACTATATGTGTTAGTCATATTTCTATGTATGTAGAAAATAAAT	0
899	Mus_musculus	gga-miR-6697-5p	UCCAAGAACAGAUGACAUCAGC	Ap5b1	GAGAGGCCGACCCGTTACCACGGGCGCCAGGGGCGCGAGCGACGCTGTGGTTTCGATGCCCTTCGTAGGCGGGAGGCTTAATGAGCTC	UCCAAGAACAGAUGACAUCAGCGAGAGGCCGACCCGTTACCACGGGCGCCAGGGGCGCGAGCGACGCTGTGGTTTCGATGCCCTTCGTAGGCGGGAGGCTTAATGAGCTC	0
900	Mus_musculus	mmu-miR-1902	AGAGGUGCAGUAGGCAUGACUU	Pmaip1	GATTCCAGCGCTGGTGCTGCCTACTGAAGCTCGGTGCGTCTGGCTCGCGGCACTCGCGATTCATCTTGCGCAGCCCGAGTCTTGGGGG	AGAGGUGCAGUAGGCAUGACUUGATTCCAGCGCTGGTGCTGCCTACTGAAGCTCGGTGCGTCTGGCTCGCGGCACTCGCGATTCATCTTGCGCAGCCCGAGTCTTGGGGG	0
901	Mus_musculus	der-miR-87	UUGAGCAAAAUUUCAGGUGUG	Cxxc1	TGCTTTCCCTTTGTCACCGTCTGTCTCCTCTTTCCATAGTCAGGGCTGGGGTGAGACTCAAACTTACTCATCCTTGCCTATACCCACC	UUGAGCAAAAUUUCAGGUGUGTGCTTTCCCTTTGTCACCGTCTGTCTCCTCTTTCCATAGTCAGGGCTGGGGTGAGACTCAAACTTACTCATCCTTGCCTATACCCACC	0
902	Mus_musculus	mmu-miR-6898-5p	UGUAAGGGGAGAUGCAGGGAGC	Csf2ra	ACACACACACACACACACACACACACACACACACAGACACAAACTGTCATAAAATCCAACGTGCCTTCATGATCAAAGTTCGATAGTC	UGUAAGGGGAGAUGCAGGGAGCACACACACACACACACACACACACACACACACACAGACACAAACTGTCATAAAATCCAACGTGCCTTCATGATCAAAGTTCGATAGTC	0
903	Mus_musculus	dpu-miR-276	UAGGAACUUCAUACCGUGCUCU	Fam196b	TCTGTAGAGCGCCTTCTTGAAGACAATGTATCACTGTAAGGTTTTGTAAATTTCTAAACTGTTTTAAATGGGATATTATCTTTTGCAA	UAGGAACUUCAUACCGUGCUCUTCTGTAGAGCGCCTTCTTGAAGACAATGTATCACTGTAAGGTTTTGTAAATTTCTAAACTGTTTTAAATGGGATATTATCTTTTGCAA	0
904	Mus_musculus	dre-miR-7147	UGUACCAUGCUGGUAGCCAGU	Fam196b	CTGGAACTTAATGCCAGCTCATCTGTAGAGCGCCTTCTTGAAGACAATGTATCACTGTAAGGTTTTGTAAATTTCTAAACTGTTTTAA	UGUACCAUGCUGGUAGCCAGUCTGGAACTTAATGCCAGCTCATCTGTAGAGCGCCTTCTTGAAGACAATGTATCACTGTAAGGTTTTGTAAATTTCTAAACTGTTTTAA	0
906	Mus_musculus	hsa-miR-3684	UUAGACCUAGUACACGUCCUU	Zbtb7c	TCAGGTTGGCTTCAACTTCCCCCACTAGTTATTTGATAGTCCTAGATTGGCCCCTTAGTATTTATAACCCTCTCCTTATTCTTAATCT	UUAGACCUAGUACACGUCCUUTCAGGTTGGCTTCAACTTCCCCCACTAGTTATTTGATAGTCCTAGATTGGCCCCTTAGTATTTATAACCCTCTCCTTATTCTTAATCT	0
907	Mus_musculus	ath-miR156d-5p	UGACAGAAGAGAGUGAGCAC	Gm5965	CGCTGCCAGAGGTCCTGTGTGGTGCCCAGTCCCTGCCAGAAGCCCTGCTACTACCCCAGGAGTTCCACACCCTGCCAGGGTACATATG	UGACAGAAGAGAGUGAGCACCGCTGCCAGAGGTCCTGTGTGGTGCCCAGTCCCTGCCAGAAGCCCTGCTACTACCCCAGGAGTTCCACACCCTGCCAGGGTACATATG	0
908	Mus_musculus	mmu-miR-762	GGGGCUGGGGCCGGGACAGAGC	Tigd3	CCTCCCAAGTGCTGGGATTAAAGGTGTGCACCACCATCGCACAGCATGGACAGACTTCCTAACAGTGGCCCCATTCCTTGAATTTTTG	GGGGCUGGGGCCGGGACAGAGCCCTCCCAAGTGCTGGGATTAAAGGTGTGCACCACCATCGCACAGCATGGACAGACTTCCTAACAGTGGCCCCATTCCTTGAATTTTTG	0
909	Mus_musculus	ptr-miR-382	GAAGUUGUUCGUGGUGGAUUCG	Cyb561a3	CAGGTTGAGGGTCTGTCTGAGCAGCTCGGGCCTGGTGTGCCTCCTGAAGCTCAGGTTCTTTCGAGGTCATGTCTTTAACCCCTGTGCA	GAAGUUGUUCGUGGUGGAUUCGCAGGTTGAGGGTCTGTCTGAGCAGCTCGGGCCTGGTGTGCCTCCTGAAGCTCAGGTTCTTTCGAGGTCATGTCTTTAACCCCTGTGCA	0
911	Mus_musculus	hsa-miR-920	GGGGAGCUGUGGAAGCAGUA	Sac3d1	GGTGACATTCACAGACCTGGCTCTGCAGCTTGAGAGGGTCTCGTCTCCCACAAGGCCTGGGTCAGAGCACCTGGCTTCTTTTTCATAA	GGGGAGCUGUGGAAGCAGUAGGTGACATTCACAGACCTGGCTCTGCAGCTTGAGAGGGTCTCGTCTCCCACAAGGCCTGGGTCAGAGCACCTGGCTTCTTTTTCATAA	0
912	Mus_musculus	cte-miR-92b	AAUUGCACUGUUCCCGGCCUGC	Gm26620	ATAGCTCCAGCCGCTCAGCAGCGCCGTGGGAGGACCATGGCAATAGGGAAAATGACTGCTTCTGGGGAAGGTGATGTGAGCCGTGCTC	AAUUGCACUGUUCCCGGCCUGCATAGCTCCAGCCGCTCAGCAGCGCCGTGGGAGGACCATGGCAATAGGGAAAATGACTGCTTCTGGGGAAGGTGATGTGAGCCGTGCTC	0
913	Mus_musculus	ath-miR3932a	AACUUUGUGAUGACAACGAAG	Rbbp8	AGAGCCCTCGTGGTAATCTTTAGGGGTTTTCAGTTTATTCATTAACCTGTAGATCATACCAGCTTTTGACATGCAAGTATGTTTTTTT	AACUUUGUGAUGACAACGAAGAGAGCCCTCGTGGTAATCTTTAGGGGTTTTCAGTTTATTCATTAACCTGTAGATCATACCAGCTTTTGACATGCAAGTATGTTTTTTT	0
914	Mus_musculus	ppy-miR-499-5p	UUAAGACUUGCAGUGAUGUUU	Gm21746	GCTAAAGGAGCCTGCAGATGCTCACCATCTCATGAGGTGGGCCTCAGAAGTCCCCTACCAAGCCAAGGCATTCACAGACCATCTAAGT	UUAAGACUUGCAGUGAUGUUUGCTAAAGGAGCCTGCAGATGCTCACCATCTCATGAGGTGGGCCTCAGAAGTCCCCTACCAAGCCAAGGCATTCACAGACCATCTAAGT	0
915	Mus_musculus	hsa-miR-8072	GGCGGCGGGGAGGUAGGCAG	Cyp4f37	GCTGACTACCAAAGTGCAGCTATCACACTATTGAAGTACAGCAATCAAAAGCCCTCTTTGTTTCCTCTAATTAGCATGTCTAATTAAA	GGCGGCGGGGAGGUAGGCAGGCTGACTACCAAAGTGCAGCTATCACACTATTGAAGTACAGCAATCAAAAGCCCTCTTTGTTTCCTCTAATTAGCATGTCTAATTAAA	0
916	Mus_musculus	oan-miR-181b-1-3p	CUCACUGAACAAUGAAUGGAA	Gm9958	TTTGTATCTATTTTTGAATATATTTTACTTAGTAAATTTTTACATATTTTCTCCCTTTGTCAGCCTTGTAGCCAAAACTGGCTGGCCA	CUCACUGAACAAUGAAUGGAATTTGTATCTATTTTTGAATATATTTTACTTAGTAAATTTTTACATATTTTCTCCCTTTGTCAGCCTTGTAGCCAAAACTGGCTGGCCA	0
917	Mus_musculus	gmo-miR-2187b-3p	UUACAGGCUAUGCUAAUCUAU	Calhm3	CAGCATCTCCCAGGCGCTGGGGGCCTGGCCTCAATCACCGCGCCCCTATAGCTGCTCCAGGCACCAAGCTATGCCACCAGCTCAATGT	UUACAGGCUAUGCUAAUCUAUCAGCATCTCCCAGGCGCTGGGGGCCTGGCCTCAATCACCGCGCCCCTATAGCTGCTCCAGGCACCAAGCTATGCCACCAGCTCAATGT	0
919	Mus_musculus	ptr-miR-99a	AACCCGUAGAUCCGAUCUUGUG	Cd5	CTCTGACGCCATTGAACAAATGAGGAGGCGATACACCCAAGTGGGGTACTTACAAGGACTTATTTCTCAAGTGTATTTTTAATATATT	AACCCGUAGAUCCGAUCUUGUGCTCTGACGCCATTGAACAAATGAGGAGGCGATACACCCAAGTGGGGTACTTACAAGGACTTATTTCTCAAGTGTATTTTTAATATATT	0
922	Mus_musculus	pal-miR-125b-5p	UCCCUGAGACCCUAACUUGUGA	Gm10135	GGTGGTTTGTGTGAACTGGGTAGTTTCTTGGCTACCAGAACCAGAGCCATGGTTACTAAACGCTTTCACTGGTTGCCGAAGAGCCAAT	UCCCUGAGACCCUAACUUGUGAGGTGGTTTGTGTGAACTGGGTAGTTTCTTGGCTACCAGAACCAGAGCCATGGTTACTAAACGCTTTCACTGGTTGCCGAAGAGCCAAT	0
923	Mus_musculus	cpa-miR160f-5p	UGCCUGGCUCCCUGUAUGCCA	Gm16503	AAAAAAAGTGTACTTCTCTTCCACTAAAGAGAGAACTCTGTGGTTTTATGCTCCTGGTTACCTTAGAGCTTATTTTTGACCACAAGGT	UGCCUGGCUCCCUGUAUGCCAAAAAAAAGTGTACTTCTCTTCCACTAAAGAGAGAACTCTGTGGTTTTATGCTCCTGGTTACCTTAGAGCTTATTTTTGACCACAAGGT	0
924	Mus_musculus	rno-miR-137-5p	ACGGGUAUUCUUGGGUGGAUAA	Mbl2	CTTGCCTCCTGAGTCTTTGCTGTGCCAAAGCCCTGAAATATCATATCTGGTGAGTGGATTTGGGTTCCTATAGCCAAAGTCTGGGGAT	ACGGGUAUUCUUGGGUGGAUAACTTGCCTCCTGAGTCTTTGCTGTGCCAAAGCCCTGAAATATCATATCTGGTGAGTGGATTTGGGTTCCTATAGCCAAAGTCTGGGGAT	0
925	Mus_musculus	ptc-miR396c	UUCCACAGCUUUCUUGAACUU	Gm6741	GTTATCTAATTTTTCTGCATGACTTTTGGAGGGCTGAATTTTCTGTGGCGTGAACATGACATTGTTATAGTTTGGTGAAAAACTATTA	UUCCACAGCUUUCUUGAACUUGTTATCTAATTTTTCTGCATGACTTTTGGAGGGCTGAATTTTCTGTGGCGTGAACATGACATTGTTATAGTTTGGTGAAAAACTATTA	0
926	Mus_musculus	sma-miR-10-5p	AACCCUGUAGACCCGAGUUUGG	4930518I15Rik	CTTCTGCCAAGGACGTGAGTTTGGCTCCCAGAACCCAGATGGTGGCTTGTAATTTCTCTAACTACAATTCTAGGGCATCTAACACCCT	AACCCUGUAGACCCGAGUUUGGCTTCTGCCAAGGACGTGAGTTTGGCTCCCAGAACCCAGATGGTGGCTTGTAATTTCTCTAACTACAATTCTAGGGCATCTAACACCCT	0
927	Mus_musculus	ssc-miR-9836-3p	UAUUGAUUGUAUGGAUGACU	Cyp2c69	ATCACAGCTTCTGTTCTCTAATTGCCCAAGGCTGAAAGTTCTCTGTTATATAGTTTCTGAAGTCAATGTAAAAGATCCTGAAGGATAA	UAUUGAUUGUAUGGAUGACUATCACAGCTTCTGTTCTCTAATTGCCCAAGGCTGAAAGTTCTCTGTTATATAGTTTCTGAAGTCAATGTAAAAGATCCTGAAGGATAA	0
928	Mus_musculus	mml-miR-584-3p	AGUUCCAGGCCAACCAGGCUG	Fra10ac1	GGCCAGGCGTGCAGCGTGCGGTGACAGTGGCGCGGGCGGCGGCGCTGCGTGGCTCTGGAGGACCGGCGCGGACCTGCAGCGGCTCGCT	AGUUCCAGGCCAACCAGGCUGGGCCAGGCGTGCAGCGTGCGGTGACAGTGGCGCGGGCGGCGGCGCTGCGTGGCTCTGGAGGACCGGCGCGGACCTGCAGCGGCTCGCT	0
929	Mus_musculus	ppy-miR-129-2-3p	AAGCCCUUACCCCAAAAAGCAU	Wdr33	AGGTTTCATGGAGCTTGGAAACTGCTGTTCTGTGAAAGTGAATGTTGTGTTTAGTGAGTCAGAATGATGTGACTTTACTTGATGTATG	AAGCCCUUACCCCAAAAAGCAUAGGTTTCATGGAGCTTGGAAACTGCTGTTCTGTGAAAGTGAATGTTGTGTTTAGTGAGTCAGAATGATGTGACTTTACTTGATGTATG	0
930	Mus_musculus	cqu-miR-957	UGAAACCGUCCAAAACUGAGGC	Wdr33	ACAGTTGGACAGTGCACAGAAAGCTTCCCTAGCTCCGAGGGTATGGAGTGAGGAAATGGGGAGTCTCTGGATGCTCGAACCTGAAGGT	UGAAACCGUCCAAAACUGAGGCACAGTTGGACAGTGCACAGAAAGCTTCCCTAGCTCCGAGGGTATGGAGTGAGGAAATGGGGAGTCTCTGGATGCTCGAACCTGAAGGT	0
931	Mus_musculus	ata-miR156d-5p	UGACAGAAGAGAGUGAGCAC	Cuedc2	CTGGTTCTTAGAGAGTACCAATCCATAGTTCCTTCCAGTGTTTCTAGATTACCCACCTTGTTGCAGAAATGCCAGAAATCAACTTTAT	UGACAGAAGAGAGUGAGCACCTGGTTCTTAGAGAGTACCAATCCATAGTTCCTTCCAGTGTTTCTAGATTACCCACCTTGTTGCAGAAATGCCAGAAATCAACTTTAT	0
934	Mus_musculus	rno-miR-130a-5p	GCUCUUUUCACAUUGUGCUACU	Prlhr	GCAGAAGAGCCTGGGGAGAGAGAGAGAAGCAGATTTATCAGGTCTACCCCTGAAAGCAAAACAGCTATTTTTCTGGGTTCAGAAAAAT	GCUCUUUUCACAUUGUGCUACUGCAGAAGAGCCTGGGGAGAGAGAGAGAAGCAGATTTATCAGGTCTACCCCTGAAAGCAAAACAGCTATTTTTCTGGGTTCAGAAAAAT	0
935	Mus_musculus	mmu-miR-6962-3p	UAUCUGCCCUUCCCUGUCCUAU	Sft2d3	AATAGCCTAAACTCTGTAGTGTGAATTTTTTAATTGTCTTTTTTTTTTTTTATGTATATGGGTGATCTGTCTGCATGTTGTTAAGTGT	UAUCUGCCCUUCCCUGUCCUAUAATAGCCTAAACTCTGTAGTGTGAATTTTTTAATTGTCTTTTTTTTTTTTTATGTATATGGGTGATCTGTCTGCATGTTGTTAAGTGT	0
938	Mus_musculus	rco-miR408	CUGCACUGCCUCUUCCCUGGC	Gm21738	TTTTCTCGCCATATTCCAAGGCCTACAGTTTGCATTTCTTATTTTTCATGTTTTTCAGTGATTTCGTCATTTTTCAAGTCGTCAAGTG	CUGCACUGCCUCUUCCCUGGCTTTTCTCGCCATATTCCAAGGCCTACAGTTTGCATTTCTTATTTTTCATGTTTTTCAGTGATTTCGTCATTTTTCAAGTCGTCAAGTG	0
939	Mus_musculus	gma-miR10191	GGCGACUGCGGCUCCUCCGCCG	Rpl13a-ps1	TCTTGTATTGGATGGCCGAGACCATCTTCTTGGCCGCCTGGCGGCCATTGTGGCCAAGCCGGTACTTCTGGGCCGGAAGGTGGTCGTC	GGCGACUGCGGCUCCUCCGCCGTCTTGTATTGGATGGCCGAGACCATCTTCTTGGCCGCCTGGCGGCCATTGTGGCCAAGCCGGTACTTCTGGGCCGGAAGGTGGTCGTC	0
940	Mus_musculus	mes-miR166a	UCGGACCAGGCUUCAUUCCCC	Gm9493	ACGTGGAACACAAGGTTGAAACTTTTTCTGGTGTGTACAAGAAGCTCACAGGCAAGGATGTTAATTTTGAATTCCCAGAGTTTCAGTT	UCGGACCAGGCUUCAUUCCCCACGTGGAACACAAGGTTGAAACTTTTTCTGGTGTGTACAAGAAGCTCACAGGCAAGGATGTTAATTTTGAATTCCCAGAGTTTCAGTT	0
941	Mus_musculus	abu-miR-133b	UUUGGUCCCCUUCAACCAGCU	5930422O12Rik	TATCTCACTCCTTTATATTTATGTCATTCCACCATATGGGTGCACTGGAGCTGTTTGTTTTATTTCTTTGTAGATGGGTACCTAGGGT	UUUGGUCCCCUUCAACCAGCUTATCTCACTCCTTTATATTTATGTCATTCCACCATATGGGTGCACTGGAGCTGTTTGTTTTATTTCTTTGTAGATGGGTACCTAGGGT	0
942	Mus_musculus	fve-miR11288e	UGAAGUGGGAUUUGGCGAAUU	4930426L09Rik	GCCTACAAGTTGTTTCATTTCTCTTCCTGTGTTGGAAATAAGCATTCATATTGTTGTTAACCAGTTGGGAGTTCATTTATTTAATAAA	UGAAGUGGGAUUUGGCGAAUUGCCTACAAGTTGTTTCATTTCTCTTCCTGTGTTGGAAATAAGCATTCATATTGTTGTTAACCAGTTGGGAGTTCATTTATTTAATAAA	0
943	Mus_musculus	cpo-miR-181c-3p	ACCAUCGACCGUUGAGUGGACC	Gm17361	CAGAAGGAGTTCCAAAAGGTTATCCCCTACCTTACATAACTCTAATCTTTCCAATTCTCCTCTAAAGCATGTTGGACAAGACTCCTCT	ACCAUCGACCGUUGAGUGGACCCAGAAGGAGTTCCAAAAGGTTATCCCCTACCTTACATAACTCTAATCTTTCCAATTCTCCTCTAAAGCATGTTGGACAAGACTCCTCT	0
944	Mus_musculus	mdo-miR-7385c-3p	GAACAUAGUUUGUCUGGCCUGG	Gm5926	GAGGGATGGCCTGATCATTTACCAGATTGAAACCAAACCTAGAGTGTACCTCATCAAGTATGAAGATGATGTCCACATACATGTCACT	GAACAUAGUUUGUCUGGCCUGGGAGGGATGGCCTGATCATTTACCAGATTGAAACCAAACCTAGAGTGTACCTCATCAAGTATGAAGATGATGTCCACATACATGTCACT	0
945	Mus_musculus	hsa-miR-7852-3p	UAUGUAGUAGUCAAAGGCAUUU	Sbpl	AGAGCTTCATGAAGTCTTGGCACCTCCCTCTGGGTCCTGAACCCTCAGGAGCCATGCTGCTGTTGCTGACTTTGGCTCTCCTGGCCAG	UAUGUAGUAGUCAAAGGCAUUUAGAGCTTCATGAAGTCTTGGCACCTCCCTCTGGGTCCTGAACCCTCAGGAGCCATGCTGCTGTTGCTGACTTTGGCTCTCCTGGCCAG	0
946	Mus_musculus	tca-miR-219-3p	AGGACUGUGUGUGGACAUCAUC	AW011738	AGTGAGTTTCAGATCAGTGAGTTCCAGGCCAGCCAGGGATGCACAGGGAAACCCTGTCTTTAAAAGAAATAATAATAAATTTCATACT	AGGACUGUGUGUGGACAUCAUCAGTGAGTTTCAGATCAGTGAGTTCCAGGCCAGCCAGGGATGCACAGGGAAACCCTGTCTTTAAAAGAAATAATAATAAATTTCATACT	0
947	Mus_musculus	gga-miR-6641-5p	ACAGCUUUUUUAUUUCCAGUUA	Eml4	TTTGTTTTTAGAAAACTTGTGAATGAAAATGAACCCAAGTGTTTCACGTGAAGATGAGCCATTTCTATCATGCATTCCGATGTCATGG	ACAGCUUUUUUAUUUCCAGUUATTTGTTTTTAGAAAACTTGTGAATGAAAATGAACCCAAGTGTTTCACGTGAAGATGAGCCATTTCTATCATGCATTCCGATGTCATGG	0
949	Mus_musculus	dvi-miR-308-3p	AAUCACAGGAUUAUACUGUGAG	Eml4	GTTTTTAGAAAACTTGTGAATGAAAATGAACCCAAGTGTTTCACGTGAAGATGAGCCATTTCTATCATGCATTCCGATGTCATGGCAG	AAUCACAGGAUUAUACUGUGAGGTTTTTAGAAAACTTGTGAATGAAAATGAACCCAAGTGTTTCACGTGAAGATGAGCCATTTCTATCATGCATTCCGATGTCATGGCAG	0
950	Mus_musculus	ptr-miR-1282	UCGUUUGCCUUUUUCUGCUU	Btbd35f30	CTCACCTTTGAATATAACGAGGAGCAAATTGTAATGAAATTGGATAGTGATGCGCTAACCTTCCCTATGTGTATATTCTGCAATTTCC	UCGUUUGCCUUUUUCUGCUUCTCACCTTTGAATATAACGAGGAGCAAATTGTAATGAAATTGGATAGTGATGCGCTAACCTTCCCTATGTGTATATTCTGCAATTTCC	0
951	Mus_musculus	mmu-miR-7654-5p	GGAGUCGCGCUCCCGCUCGCGC	Colec12	TTTCCTTTTTTTAATGTACCTATATGATACATAAAGCCAAAGATAATAATAGCGGTACTAATAAAATTTCATGGAGTTTCTCTTCAGA	GGAGUCGCGCUCCCGCUCGCGCTTTCCTTTTTTTAATGTACCTATATGATACATAAAGCCAAAGATAATAATAGCGGTACTAATAAAATTTCATGGAGTTTCTCTTCAGA	0
952	Mus_musculus	mmu-miR-384-3p	AUUCCUAGAAAUUGUUCACAAU	Lrrtm2	TTCAATTACCTTTTAGAGCCATGGGGGGAGGGTTGTTGGGGGATAGGAAGAAAATACTATTATACAAGGAATTGGGTTGGTGGGACTA	AUUCCUAGAAAUUGUUCACAAUTTCAATTACCTTTTAGAGCCATGGGGGGAGGGTTGTTGGGGGATAGGAAGAAAATACTATTATACAAGGAATTGGGTTGGTGGGACTA	0
953	Mus_musculus	pma-miR-145-3p	GAUUCCAGGAAUAACUGUCCA	Mep1b	AACTCACGCCAGCAGGTGAAATGAAAAGAGACCTTCCATCATAGAAGAATATTTTACCCAAGCCATGTGACATTTCCAACCAGATCAT	GAUUCCAGGAAUAACUGUCCAAACTCACGCCAGCAGGTGAAATGAAAAGAGACCTTCCATCATAGAAGAATATTTTACCCAAGCCATGTGACATTTCCAACCAGATCAT	0
954	Mus_musculus	pny-miR-10553	GUGCCAUAUCUGACUGUACGCA	Bin1	GGGCCTGCACACTGGCCCAGCCTGGTTCCGCTCTGCAGACCAACCGTGTGCTGTTTGAAAATAAGCCCTAGTGTTCAAAATGCAGCGA	GUGCCAUAUCUGACUGUACGCAGGGCCTGCACACTGGCCCAGCCTGGTTCCGCTCTGCAGACCAACCGTGTGCTGTTTGAAAATAAGCCCTAGTGTTCAAAATGCAGCGA	0
956	Mus_musculus	mmu-miR-691	AUUCCUGAAGAGAGGCAGAAAA	Atg12	TTGAATTTATTGTTGGCTGGTATTCATTCGAGATGACAGAATGCTTATTACTTCTATGAAATCAAAAATAAACTTGAATTTGAAACAT	AUUCCUGAAGAGAGGCAGAAAATTGAATTTATTGTTGGCTGGTATTCATTCGAGATGACAGAATGCTTATTACTTCTATGAAATCAAAAATAAACTTGAATTTGAAACAT	0
957	Mus_musculus	mmu-miR-466g	AUACAGACACAUGCACACACA	Rsph1	GCTGGTATCCACCACCTGTCAATCTCTCTCTCTTAGCTGTTAAGTTGTTTTTTCGGTTAACAAAATAAATCTCCAGGTGTTCAGTGTT	AUACAGACACAUGCACACACAGCTGGTATCCACCACCTGTCAATCTCTCTCTCTTAGCTGTTAAGTTGTTTTTTCGGTTAACAAAATAAATCTCCAGGTGTTCAGTGTT	0
959	Mus_musculus	sha-miR-130a	CAGUGCAAUGUAAAAAGGGCA	Gm21905	GGCTTCCTCAGCAGCTAATGGGAGCAGATACAGAGACCCACACCAAGACATTAGGCAGAAGTTAGGGAACCCTGTGAAAGAAGGGGGA	CAGUGCAAUGUAAAAAGGGCAGGCTTCCTCAGCAGCTAATGGGAGCAGATACAGAGACCCACACCAAGACATTAGGCAGAAGTTAGGGAACCCTGTGAAAGAAGGGGGA	0
960	Mus_musculus	bna-miR169i	UAGCCAAGGAUGACUUGCCUGC	Asmt	TGGCCGCCCGGGGGGGCGGGGCCGGGGCGCGGAGCGACGGCGGCGGCGGGGACGCGACGTCACAGACAGGAAGTGGGACAGGAAGTGA	UAGCCAAGGAUGACUUGCCUGCTGGCCGCCCGGGGGGGCGGGGCCGGGGCGCGGAGCGACGGCGGCGGCGGGGACGCGACGTCACAGACAGGAAGTGGGACAGGAAGTGA	0
961	Mus_musculus	mmu-miR-224-3p	AAAUGGUGCCCUAGUGACUACA	Socs5	AGTTGTTTTAAGTGTAACTATTGAGTTTATGTAAGCATGTGTCCACTGTGCTAAAGGCACTTATGTTTCAGTTTGTGTACAATATAAA	AAAUGGUGCCCUAGUGACUACAAGTTGTTTTAAGTGTAACTATTGAGTTTATGTAAGCATGTGTCCACTGTGCTAAAGGCACTTATGTTTCAGTTTGTGTACAATATAAA	0
963	Mus_musculus	rno-miR-216b-3p	CACACUUACUUGUAGAGAUU	Gm10721	TCTCATTTTTCACGTTTTTCAGTGATTTCGTCATTTTTCAAGTTGTCAAGTGGATGTTTCTCATTTTCCATGATTTTCAGTTTTCTTG	CACACUUACUUGUAGAGAUUTCTCATTTTTCACGTTTTTCAGTGATTTCGTCATTTTTCAAGTTGTCAAGTGGATGTTTCTCATTTTCCATGATTTTCAGTTTTCTTG	0
965	Mus_musculus	sko-miR-4818g-3p	AAUUGCACGCAAUAGUGGGGUU	Gm5849	AAAAGACATGAGGCATCCCATGAGCAAGCATCCGCACATGGCCATGGACACAGTCCCAGGCATGGAGCAGGCATCAGAAAGAATGACA	AAUUGCACGCAAUAGUGGGGUUAAAAGACATGAGGCATCCCATGAGCAAGCATCCGCACATGGCCATGGACACAGTCCCAGGCATGGAGCAGGCATCAGAAAGAATGACA	0
966	Mus_musculus	gmo-let-7g-5p	UGAGGUAGUAGUUUGUAUAGUU	Gm36079	ACCATCAGAGAGTGGAGAAGTAGACTCTGGACTTTGCCAGGATGCCTGGAGAGCATTCATTGCCTGCCTGTTCTGTGGCTTGTTGCCG	UGAGGUAGUAGUUUGUAUAGUUACCATCAGAGAGTGGAGAAGTAGACTCTGGACTTTGCCAGGATGCCTGGAGAGCATTCATTGCCTGCCTGTTCTGTGGCTTGTTGCCG	0
967	Mus_musculus	dre-miR-96-3p	CAAUUAUGUGUAGUGCCAAUAU	Dync2li1	TACTTATTCTGACCATTTTCTAAAGCATTCGTGTGTGTGTGTGTGTGTGTGTTTGTGTGTGTGTGTGTGTGTGTGTGTGTTTCAGTTG	CAAUUAUGUGUAGUGCCAAUAUTACTTATTCTGACCATTTTCTAAAGCATTCGTGTGTGTGTGTGTGTGTGTGTTTGTGTGTGTGTGTGTGTGTGTGTGTGTTTCAGTTG	0
968	Mus_musculus	ssl-miR828	UCUUGCUCAAAUGAGUAUUCCA	Gm10645	ATTCTCCCCACAGCTGTTCCTATATTGGGCATTAGGAGCTTTGAGGGACACTAGCATTGTTTGTTTGTTTGTTTGTTTATGAAAATTA	UCUUGCUCAAAUGAGUAUUCCAATTCTCCCCACAGCTGTTCCTATATTGGGCATTAGGAGCTTTGAGGGACACTAGCATTGTTTGTTTGTTTGTTTGTTTATGAAAATTA	0
969	Mus_musculus	mml-miR-424-3p	AAAACGUGAGGCGCUGCUAUA	Gm10306	CAGCCGCCGCTCCCGCACCCACCCGCGCTCCCGCTCAGCACGGGCACCAGGTCCGGGGCTGCGAGCGACGCGGCTGCCTCCTGCCCGC	AAAACGUGAGGCGCUGCUAUACAGCCGCCGCTCCCGCACCCACCCGCGCTCCCGCTCAGCACGGGCACCAGGTCCGGGGCTGCGAGCGACGCGGCTGCCTCCTGCCCGC	0
970	Mus_musculus	cpi-miR-214-3p	UACAGCAGGCACAGACAGGCAG	Sil1	CTAGTGAGAGCTTTGGTGGGCTCTTCAGGGGACATCAACTACGAGGAGGACTTAACCTGCTGGGGCATGAGTGTCACCTGGGCAGAGC	UACAGCAGGCACAGACAGGCAGCTAGTGAGAGCTTTGGTGGGCTCTTCAGGGGACATCAACTACGAGGAGGACTTAACCTGCTGGGGCATGAGTGTCACCTGGGCAGAGC	0
971	Mus_musculus	ocu-miR-676-5p	CUCUUCAACCUCAGGACUUGCA	Olfr290	TCTATGTTGTATGGGGTCATTACTCCCATGTTAAACCCCATTATCTACAGTCTGAGAAACACAGAAGTCAAAGGAGCTCTAAGAAAAG	CUCUUCAACCUCAGGACUUGCATCTATGTTGTATGGGGTCATTACTCCCATGTTAAACCCCATTATCTACAGTCTGAGAAACACAGAAGTCAAAGGAGCTCTAAGAAAAG	0
972	Mus_musculus	bta-miR-2449	UGGGCAGGAGACAGCAGGGC	Vwce	ATGCTTTGTTTTCAACACTGATTTCATGTAATACTCATGTCAAGATGTGTTCAGAGCATGTGTTAAGTCCCCATGCCTAATTTAAACA	UGGGCAGGAGACAGCAGGGCATGCTTTGTTTTCAACACTGATTTCATGTAATACTCATGTCAAGATGTGTTCAGAGCATGTGTTAAGTCCCCATGCCTAATTTAAACA	0
973	Mus_musculus	pmi-miR-92c-3p	UAUUGCACUUGUCCCGGCCAG	Btbd35f2	ACCATCGAGATCCAAGCTTGGAATGGAAATAAGAGACTATATTTGCAAGGTAAAACATCTCAATCAATTTGTTAAGTAGATTTGGCCC	UAUUGCACUUGUCCCGGCCAGACCATCGAGATCCAAGCTTGGAATGGAAATAAGAGACTATATTTGCAAGGTAAAACATCTCAATCAATTTGTTAAGTAGATTTGGCCC	0
975	Mus_musculus	mmu-miR-6942-3p	UUAUGGUUCUCUCCACCUCUCA	Gpr137	AGGAGTGGGGCGGAGCAGAGGGAGCCGGGGAGCTGGAGCCCGGTGTCCCGGCGACCGGATCCCGCTTACCCCGCAGCGGCCTGAGACC	UUAUGGUUCUCUCCACCUCUCAAGGAGTGGGGCGGAGCAGAGGGAGCCGGGGAGCTGGAGCCCGGTGTCCCGGCGACCGGATCCCGCTTACCCCGCAGCGGCCTGAGACC	0
976	Mus_musculus	mmu-miR-7672-5p	CGGUGGACUUGACAGCGGGCGA	Gpr137	CCCAGGATACCAGATGCCCACAGTGCCCTGGCATGACCTGCCACCTCTGCTTCCACACTGGAGCCGGCTACCTCTCCTGTGCCTACCA	CGGUGGACUUGACAGCGGGCGACCCAGGATACCAGATGCCCACAGTGCCCTGGCATGACCTGCCACCTCTGCTTCCACACTGGAGCCGGCTACCTCTCCTGTGCCTACCA	0
977	Mus_musculus	mmu-miR-3102-5p.2-5p	GGUGGUGCAGGCAGGAGAGCC	Gpr137	CCCTAAAATGGAAACAAGGCCCCAGGATACCAGATGCCCACAGTGCCCTGGCATGACCTGCCACCTCTGCTTCCACACTGGAGCCGGC	GGUGGUGCAGGCAGGAGAGCCCCCTAAAATGGAAACAAGGCCCCAGGATACCAGATGCCCACAGTGCCCTGGCATGACCTGCCACCTCTGCTTCCACACTGGAGCCGGC	0
978	Mus_musculus	mmu-miR-1930-5p	ACCUCCAUAGUACCUGCAGCGU	Gpr137	CAGTGCCCTGGCATGACCTGCCACCTCTGCTTCCACACTGGAGCCGGCTACCTCTCCTGTGCCTACCACTCAATAAACAGAGGCTGTG	ACCUCCAUAGUACCUGCAGCGUCAGTGCCCTGGCATGACCTGCCACCTCTGCTTCCACACTGGAGCCGGCTACCTCTCCTGTGCCTACCACTCAATAAACAGAGGCTGTG	0
979	Mus_musculus	mmu-miR-297c-3p	UAUACAUACACACAUACCCAUA	Gpr137	TACCAGATGCCCACAGTGCCCTGGCATGACCTGCCACCTCTGCTTCCACACTGGAGCCGGCTACCTCTCCTGTGCCTACCACTCAATA	UAUACAUACACACAUACCCAUATACCAGATGCCCACAGTGCCCTGGCATGACCTGCCACCTCTGCTTCCACACTGGAGCCGGCTACCTCTCCTGTGCCTACCACTCAATA	0
980	Mus_musculus	mmu-miR-369-5p	AGAUCGACCGUGUUAUAUUCGC	Csnk1g3	TTTCCTCTAACCATGAGTGAACTAATGTTTTTCATTGCTGCACAGAGCTTTAAAAATGAACTTCTGTTCGTTTACTACTTACTCTAAG	AGAUCGACCGUGUUAUAUUCGCTTTCCTCTAACCATGAGTGAACTAATGTTTTTCATTGCTGCACAGAGCTTTAAAAATGAACTTCTGTTCGTTTACTACTTACTCTAAG	0
983	Mus_musculus	bfl-miR-4875c-3p	CACAAAAUAGAAAGCCCGAGA	Mocos	GTCTCCATGTTTCCTGTCAGTGGGATCGGAGGTGCTCCCCGTGTTGAAAGACTGTGGAGTGTCCTGATTCACCCCCTTCCCAGAAACA	CACAAAAUAGAAAGCCCGAGAGTCTCCATGTTTCCTGTCAGTGGGATCGGAGGTGCTCCCCGTGTTGAAAGACTGTGGAGTGTCCTGATTCACCCCCTTCCCAGAAACA	0
984	Mus_musculus	rno-miR-217-5p	UACUGCAUCAGGAACUGACUGG	Ier2	GTGTTTAAGAAAGTCTGTTTACTTTTCCCACGGTGGGTTGTTTAATTAGCAACTACCTGGAGTTTTACAATGTCAGCTAGGAAAATAA	UACUGCAUCAGGAACUGACUGGGTGTTTAAGAAAGTCTGTTTACTTTTCCCACGGTGGGTTGTTTAATTAGCAACTACCTGGAGTTTTACAATGTCAGCTAGGAAAATAA	0
985	Mus_musculus	mml-miR-450a-5p	UUUUGCGAUGUGUUCCUAAUAU	Foxd4	ACTGCGAATGCGTACATGCTCCGAAACCCGTAGGTAATACAAATAGGGTAATTTCATAACATTTATCTCTTGTATATACGACGTGTCC	UUUUGCGAUGUGUUCCUAAUAUACTGCGAATGCGTACATGCTCCGAAACCCGTAGGTAATACAAATAGGGTAATTTCATAACATTTATCTCTTGTATATACGACGTGTCC	0
986	Mus_musculus	mmu-miR-6955-3p	ACACCUGUCUCCUUUGCCCACA	Sptbn2	TCACCCTCTGACTCAAGGGGCTGCTTGTTTCCAGCCACTCTAGGTGGCTCCCAAGTGTGAGTTGTTCAGGAGTAGCCACATCCTTGAG	ACACCUGUCUCCUUUGCCCACATCACCCTCTGACTCAAGGGGCTGCTTGTTTCCAGCCACTCTAGGTGGCTCCCAAGTGTGAGTTGTTCAGGAGTAGCCACATCCTTGAG	0
987	Mus_musculus	mmu-miR-125b-5p	UCCCUGAGACCCUAACUUGUGA	Ccdc85b	CAGGTGCTGGGCCCACACCCGAGCTCGCCCTGCCACCGTGCGGGCCCCGCGACCTAGGCGATGGAAGTTCCAGCACTGGCAGTGTGGG	UCCCUGAGACCCUAACUUGUGACAGGTGCTGGGCCCACACCCGAGCTCGCCCTGCCACCGTGCGGGCCCCGCGACCTAGGCGATGGAAGTTCCAGCACTGGCAGTGTGGG	0
989	Mus_musculus	mmu-let-7k	UGAGGUAGGAGGUUGUGUG	Fech	TGAAATGTTATTCTAAAAATGTAAAAACTATGTCAAAGCAGAATCTGCTCTTCTATATTTGGATTTAAATGGATTTGAAAGTCTTTGG	UGAGGUAGGAGGUUGUGUGTGAAATGTTATTCTAAAAATGTAAAAACTATGTCAAAGCAGAATCTGCTCTTCTATATTTGGATTTAAATGGATTTGAAAGTCTTTGG	0
990	Mus_musculus	mmu-miR-15b-5p	UAGCAGCACAUCAUGGUUUACA	Eif1ad	GCTTTCATTTATGTCCGTCATGTTTGCTTTTTGTGATAGTAAATGTATACTTGGGTATACACATGTATAAAATACAGATGTATATACA	UAGCAGCACAUCAUGGUUUACAGCTTTCATTTATGTCCGTCATGTTTGCTTTTTGTGATAGTAAATGTATACTTGGGTATACACATGTATAAAATACAGATGTATATACA	0
991	Mus_musculus	mmu-miR-215-3p	UCUGUCAUUCUGUAGGCCAAU	Syt4	GGGTTTCAGCCACGTCTGGAGTCTCAGAGACAAGCTTTTCAGAAGAGCCAACAGGAACAGGGCAGGGTGGCACATTGCTGATAGAGAG	UCUGUCAUUCUGUAGGCCAAUGGGTTTCAGCCACGTCTGGAGTCTCAGAGACAAGCTTTTCAGAAGAGCCAACAGGAACAGGGCAGGGTGGCACATTGCTGATAGAGAG	0
992	Mus_musculus	mmu-miR-701-5p	UUAGCCGCUGAAAUAGAUGGA	Apba1	CCTTCTTTGTGCCGTGGCGGCAGTTGTCTGGTTTGGGGTTGTGATGTATTTAATGTGCTATCTCCTTATTTAACTGAACGCTAATGTC	UUAGCCGCUGAAAUAGAUGGACCTTCTTTGTGCCGTGGCGGCAGTTGTCTGGTTTGGGGTTGTGATGTATTTAATGTGCTATCTCCTTATTTAACTGAACGCTAATGTC	0
993	Mus_musculus	hsa-miR-619-5p	GCUGGGAUUACAGGCAUGAGCC	Rpp30	TATACTTTAAGAGAAAAACTATTTTATCCTTCATGTGAATAATGAATAACAGTAGGTACACTGAAATAAGATGTCTCAGTATTGTAAG	GCUGGGAUUACAGGCAUGAGCCTATACTTTAAGAGAAAAACTATTTTATCCTTCATGTGAATAATGAATAACAGTAGGTACACTGAAATAAGATGTCTCAGTATTGTAAG	0
994	Mus_musculus	ocu-miR-488-3p	UUGAAAGGCUAUUUCUUGGUC	Hs3st6	CTGGGACTGATCAAGGCCCAGCCTAGCCTTTCCCTGAAGGCCCAGTACCTTTAATTTATGTCTGTCTGCTGGCTCACTGCAGTATTTA	UUGAAAGGCUAUUUCUUGGUCCTGGGACTGATCAAGGCCCAGCCTAGCCTTTCCCTGAAGGCCCAGTACCTTTAATTTATGTCTGTCTGCTGGCTCACTGCAGTATTTA	0
996	Mus_musculus	ola-miR-24c	UGGCUCAGUUCAGCAGAA	Shoc2	AGCCCCCGGCTGGGGTGATTGCTGGAGCCCAAGGTTTGGGTGCATCCTGACTCACATAGCCTCAGAAACAGCAGCAGCAAACAAAATC	UGGCUCAGUUCAGCAGAAAGCCCCCGGCTGGGGTGATTGCTGGAGCCCAAGGTTTGGGTGCATCCTGACTCACATAGCCTCAGAAACAGCAGCAGCAAACAAAATC	0
997	Mus_musculus	cbn-miR-79	AUAAAGCUAGGUUACCAAAGCU	Gm10324	TGGAGAGAAACCTTATGAATGTAATCAATGTGGTAAAGCCTTTGCTACATCCAGTCATCTCCAATGTCATAAAAGAACCCATACTAGA	AUAAAGCUAGGUUACCAAAGCUTGGAGAGAAACCTTATGAATGTAATCAATGTGGTAAAGCCTTTGCTACATCCAGTCATCTCCAATGTCATAAAAGAACCCATACTAGA	0
999	Mus_musculus	nve-miR-2041b-3p	UUAGAGGAAAAUACCCCUGG	Gm10283	CTGTGGTGGTTTGAGTATGCTTAGCCCAAGGAGTGACACTATTGGGAAGTGTGGCCCTGTTGGAGTGGAGGAAGTATATCACTGTGGA	UUAGAGGAAAAUACCCCUGGCTGTGGTGGTTTGAGTATGCTTAGCCCAAGGAGTGACACTATTGGGAAGTGTGGCCCTGTTGGAGTGGAGGAAGTATATCACTGTGGA	0
1000	Mus_musculus	crm-miR-58d	AGAGAUCAUUCGACAGGUCCAA	Gm10762	ATTTCTTCGTATGTCCATGGCCTTCAGACGTATTTCCATATCCTTCAGAAATAGTCTTGAAATGATGAGTAATGTATACTTAGTTCTG	AGAGAUCAUUCGACAGGUCCAAATTTCTTCGTATGTCCATGGCCTTCAGACGTATTTCCATATCCTTCAGAAATAGTCTTGAAATGATGAGTAATGTATACTTAGTTCTG	0
1002	Mus_musculus	mmu-miR-7028-3p	CCUUCUCUUCCCCCUCGGCCAG	Atp6v0e	AGCTGTCACCAGTGACGCTGAGTAAAAGGACTTCCTAGTGTGTGGGTTTATTAAAGAAAAATGAAGGTCATTTTCCTCCTTTGTGATT	CCUUCUCUUCCCCCUCGGCCAGAGCTGTCACCAGTGACGCTGAGTAAAAGGACTTCCTAGTGTGTGGGTTTATTAAAGAAAAATGAAGGTCATTTTCCTCCTTTGTGATT	0
1003	Mus_musculus	ssc-miR-7135-5p	UCUCUGAGACACUGACUGUGG	4930442H23Rik	TGCGCAGACCAAACCCCTGATGTGCAGGTCTATGGAGTGATTCAAGTTTGTGGAATGGACTGAGGCAGTACTGTGAACTCACAATAAA	UCUCUGAGACACUGACUGUGGTGCGCAGACCAAACCCCTGATGTGCAGGTCTATGGAGTGATTCAAGTTTGTGGAATGGACTGAGGCAGTACTGTGAACTCACAATAAA	0
1005	Mus_musculus	aga-miR-9c	UCUUUGGUAUUCUAGCUGUAGA	Zfp869	ACAGTGTGGCAGATCCTTCAGCAGGCACAGTTCCTTTAAGAGACATCAGTCAGTTCATGGAGAAAGCCCATATGAACAGTATCTAATT	UCUUUGGUAUUCUAGCUGUAGAACAGTGTGGCAGATCCTTCAGCAGGCACAGTTCCTTTAAGAGACATCAGTCAGTTCATGGAGAAAGCCCATATGAACAGTATCTAATT	0
1006	Mus_musculus	bta-miR-2285cr	AAAAGUUCGUUCAGGUUUCU	Tmco6	TTTGTTTTTCTGGCCTCCCGGTTTTGTTTAGCGCCTGCGCAGTCCCAACCTTCCTCGGGGCGCGACGTAGCTTTGGCTGCAAGATGTG	AAAAGUUCGUUCAGGUUUCUTTTGTTTTTCTGGCCTCCCGGTTTTGTTTAGCGCCTGCGCAGTCCCAACCTTCCTCGGGGCGCGACGTAGCTTTGGCTGCAAGATGTG	0
1008	Mus_musculus	mle-miR-92c-5p	CGGUUUUGAGAUUUGCAAUGUG	Rbp4	GAAAAAAAAACAGCCAAAATATGCCAAAAAGCTTCTCACAACAGCTCCTCAGTAGAAGCAGGGGCCACTTGGGAAAGCCAGGGCCTGG	CGGUUUUGAGAUUUGCAAUGUGGAAAAAAAAACAGCCAAAATATGCCAAAAAGCTTCTCACAACAGCTCCTCAGTAGAAGCAGGGGCCACTTGGGAAAGCCAGGGCCTGG	0
1009	Mus_musculus	csi-miR169a	GAGCCAAGAAUGACUUGCCGA	Rbp4	GAACGCGGCGGCCAGGCTTGCACGCGGCTCCTGCTGGTGAGCCGCCGCGCGCTCCCCCGGGGACCTGCAGGGCGGGGTGGGGCGGGAG	GAGCCAAGAAUGACUUGCCGAGAACGCGGCGGCCAGGCTTGCACGCGGCTCCTGCTGGTGAGCCGCCGCGCGCTCCCCCGGGGACCTGCAGGGCGGGGTGGGGCGGGAG	0
1011	Mus_musculus	bma-miR-281-3p	UGUCAUGGAAUUGCUCUCUUUA	Lipm	TTATTTATCCTACCTTGTTCTCCAATAATGTCACAGACAGACCAAAATTAGATTACCAGAGGATAATGCCTAGCTATTGTACGTTAAG	UGUCAUGGAAUUGCUCUCUUUATTATTTATCCTACCTTGTTCTCCAATAATGTCACAGACAGACCAAAATTAGATTACCAGAGGATAATGCCTAGCTATTGTACGTTAAG	0
1012	Mus_musculus	chi-miR-193b-5p	CGGGGUUUUGAGGGCGAGAUGA	Skor2	TGAAATGTATTGCAACTGTAATAAAGCTATCTTCTCCATCACTCTAAGTGTTCTTGTTTTCTTAGGTTGTCCTGTGTTTTTGTTCCCT	CGGGGUUUUGAGGGCGAGAUGATGAAATGTATTGCAACTGTAATAAAGCTATCTTCTCCATCACTCTAAGTGTTCTTGTTTTCTTAGGTTGTCCTGTGTTTTTGTTCCCT	0
1013	Mus_musculus	ath-miR157c-3p	GCUCUCUAUACUUCUGUCACC	Tkfc	CACTTGGGAGGCAAAAAGATTCTAGGCCTCTTCCTCTGGAAGGCCTCCTATACCCAGTCAGTATACGAAAGAAAGTTAATAAAATCCA	GCUCUCUAUACUUCUGUCACCCACTTGGGAGGCAAAAAGATTCTAGGCCTCTTCCTCTGGAAGGCCTCCTATACCCAGTCAGTATACGAAAGAAAGTTAATAAAATCCA	0
1014	Mus_musculus	eun-miR172c-3p	AGAAUCUUGAUGAUGCUGCAU	Ubxn1	CTGCTGTCCTCATTGTGGCCAAGAAGTGTCCCAGCTGAGGGTTCTCCATCCCACCATCTCTTTCTAACCTCTTCATCTTTGATAAAGC	AGAAUCUUGAUGAUGCUGCAUCTGCTGTCCTCATTGTGGCCAAGAAGTGTCCCAGCTGAGGGTTCTCCATCCCACCATCTCTTTCTAACCTCTTCATCTTTGATAAAGC	0
1015	Mus_musculus	abu-miR-10553	GUGCCAUAUCUGACUGUACGCA	Ubxn1	CAGCTGAGGGTTCTCCATCCCACCATCTCTTTCTAACCTCTTCATCTTTGATAAAGCACTGACGTTTCCTTCCTAATAAATAGACCCT	GUGCCAUAUCUGACUGUACGCACAGCTGAGGGTTCTCCATCCCACCATCTCTTTCTAACCTCTTCATCTTTGATAAAGCACTGACGTTTCCTTCCTAATAAATAGACCCT	0
1017	Mus_musculus	nta-miR169i	CAGCCAAGGAUGACUUGCCGA	Gm21958	ACCTAGGTACACGCCCCTGAAGCGCTGCGGTGGAGGGAGTAACCAACGCCCACATGCCACCCAACTCTGAGGAACAACACAAGCACAC	CAGCCAAGGAUGACUUGCCGAACCTAGGTACACGCCCCTGAAGCGCTGCGGTGGAGGGAGTAACCAACGCCCACATGCCACCCAACTCTGAGGAACAACACAAGCACAC	0
1019	Mus_musculus	mmu-miR-669c-3p	UACACACACACACACAAGUAAA	Neto1	AATGCCCTCTTTCTTAGACACATTGTAAAAAGCATGCATTCTCAAATACTGCTGTTACTGTTCCATTTCTTTGTGTCATATGCTTGCT	UACACACACACACACAAGUAAAAATGCCCTCTTTCTTAGACACATTGTAAAAAGCATGCATTCTCAAATACTGCTGTTACTGTTCCATTTCTTTGTGTCATATGCTTGCT	0
1021	Mus_musculus	mmu-miR-184-5p	CCUUAUCACUUUUCCAGCCAGC	Slc8a1	TTCGATTAAGTCTCCCACCCAATGTTTCAATGGGATTTCGTCTGGTAGCTCTGGTGGCTCTCTTGTTTTCCCATGTTGACCATATAAC	CCUUAUCACUUUUCCAGCCAGCTTCGATTAAGTCTCCCACCCAATGTTTCAATGGGATTTCGTCTGGTAGCTCTGGTGGCTCTCTTGTTTTCCCATGTTGACCATATAAC	0
1022	Mus_musculus	mmu-miR-7083-5p	UCGGGGCUGGACAAGCAGAGA	Slc8a1	AGCTGGGAGGGCCCCGGACTGCCAAGCTCCTCACATCTTCCCTGTTTGTGCTCCTGTGGCTCTTGTACATTTTCTTCTCCTCCCTGGA	UCGGGGCUGGACAAGCAGAGAAGCTGGGAGGGCCCCGGACTGCCAAGCTCCTCACATCTTCCCTGTTTGTGCTCCTGTGGCTCTTGTACATTTTCTTCTCCTCCCTGGA	0
1023	Mus_musculus	rno-miR-483-5p	AAGACGGGAGAAGAGAAGGGAG	Fam173a	TGTCTTCTTGTGGGGTGCCCATCAAGGCCATCCCAGAGTCCAGTTCTACCTTAGTCCCTAGAGCCCCTGTTTGACAAACTGGCTGACT	AAGACGGGAGAAGAGAAGGGAGTGTCTTCTTGTGGGGTGCCCATCAAGGCCATCCCAGAGTCCAGTTCTACCTTAGTCCCTAGAGCCCCTGTTTGACAAACTGGCTGACT	0
1024	Mus_musculus	cme-miR159b	AUUGGAUUGAAGGGAGCUCCU	C030005K15Rik	GACCAGTATTGGCTAAACACACCCCAAGACCAAGTACTCAGCCCAGAAGAGAATTTTTTTTTTACCCCAGAGAGATAAAAGGCAAGGA	AUUGGAUUGAAGGGAGCUCCUGACCAGTATTGGCTAAACACACCCCAAGACCAAGTACTCAGCCCAGAAGAGAATTTTTTTTTTACCCCAGAGAGATAAAAGGCAAGGA	0
1025	Mus_musculus	mmu-miR-205-3p	GAUUUCAGUGGAGUGAAGCUCA	Pi4k2a	ATCTAAAGTTGGCAAGTCCAATGGGCCTCTCTTTGTAGTGATGGCCGACTAGGCCATCTTTTGATGCATATGCAGCTAGAGACAAGAG	GAUUUCAGUGGAGUGAAGCUCAATCTAAAGTTGGCAAGTCCAATGGGCCTCTCTTTGTAGTGATGGCCGACTAGGCCATCTTTTGATGCATATGCAGCTAGAGACAAGAG	0
1027	Mus_musculus	aly-miR157b-5p	UUGACAGAAGAUAGAGAGCAC	Ccdc172	GATCTCTACGTGAACATGAGGATCAGGCAGTGCAGAGGAGTGATGACTCTATTGCATAATACATTTTATCTTGTTACCTAAGAGGTCC	UUGACAGAAGAUAGAGAGCACGATCTCTACGTGAACATGAGGATCAGGCAGTGCAGAGGAGTGATGACTCTATTGCATAATACATTTTATCTTGTTACCTAAGAGGTCC	0
1028	Mus_musculus	mmu-miR-7682-3p	CCUGUGGGUUGGGUUGGCUUU	Npas4	GCCGCCAGACCGCCTAGGCTTGCCCAGGTGGCCACCTCGTGGTGCTGCGGTGACTTTGTAGCCAACTTTATAATAAAGTCCAGTTTGC	CCUGUGGGUUGGGUUGGCUUUGCCGCCAGACCGCCTAGGCTTGCCCAGGTGGCCACCTCGTGGTGCTGCGGTGACTTTGTAGCCAACTTTATAATAAAGTCCAGTTTGC	0
1029	Mus_musculus	bdi-miR5167a-3p	CCAAUGACACCCAUAGUGGAA	Cldn34c3	AAGAGAGCTGCAAGAAATAGGACCCTTGCTGGGTGAGTATGTAGGGTCTGTAACTTTCCATGGAGTCCTATTACCATCTATGAACAGC	CCAAUGACACCCAUAGUGGAAAAGAGAGCTGCAAGAAATAGGACCCTTGCTGGGTGAGTATGTAGGGTCTGTAACTTTCCATGGAGTCCTATTACCATCTATGAACAGC	0
1031	Mus_musculus	mmu-miR-694	CUGAAAAUGUUGCCUGAAG	Scd2	TATTATGTGCAACTGTAGTTATTTGTAATCTAATAATTTTCATTAATACCAACTCCGAAAGTATTTCTACTCATCTGAGGTTGTGTTT	CUGAAAAUGUUGCCUGAAGTATTATGTGCAACTGTAGTTATTTGTAATCTAATAATTTTCATTAATACCAACTCCGAAAGTATTTCTACTCATCTGAGGTTGTGTTT	0
1032	Mus_musculus	gga-miR-12275-5p	AGCGUUCUGCUUUCCUGGUGUG	G530012D18Rik	GAGAGAGAGAGAGAGAGAGAGAGAGAGAGAGACAGAGATAGAGAGAGACAGAGAGAGACAGAGAGACAGAGACAGAGTGCGAGCGAGC	AGCGUUCUGCUUUCCUGGUGUGGAGAGAGAGAGAGAGAGAGAGAGAGAGAGAGACAGAGATAGAGAGAGACAGAGAGAGACAGAGAGACAGAGACAGAGTGCGAGCGAGC	0
1034	Mus_musculus	dme-miR-995-5p	CCCGAAUUAUGUGGGAGCUGCG	Fbxl15	CCATAGGGAAACTGAACTGTGGGGGCCTGTGGTTGACAGGCCTGTGAAATCCCCTGTCCCACCCTGGAATTTCAAATAAAGAGCTTTT	CCCGAAUUAUGUGGGAGCUGCGCCATAGGGAAACTGAACTGTGGGGGCCTGTGGTTGACAGGCCTGTGAAATCCCCTGTCCCACCCTGGAATTTCAAATAAAGAGCTTTT	0
1036	Mus_musculus	mml-miR-296-5p	AGGGCCCCCCCUCAAUCCUGU	Map3k11	CTGGACCCCCAACCCTGGAAGTTATTGGAGCCGGGGCTCTCTGGGTGCCTTTCTACTGCCCCGCCAAGGTTGGAGCCTTGGCTTGGGG	AGGGCCCCCCCUCAAUCCUGUCTGGACCCCCAACCCTGGAAGTTATTGGAGCCGGGGCTCTCTGGGTGCCTTTCTACTGCCCCGCCAAGGTTGGAGCCTTGGCTTGGGG	0
1037	Mus_musculus	mmu-let-7f-5p	UGAGGUAGUAGAUUGUAUAGUU	Grk5	TTGTCTTCTCTACTGGACCAACTGTTCTGAGTTAGAAGTGGCTGTATTTTACCTTTTTACTCCTGAAGTACTGCTTGCCACATAATAG	UGAGGUAGUAGAUUGUAUAGUUTTGTCTTCTCTACTGGACCAACTGTTCTGAGTTAGAAGTGGCTGTATTTTACCTTTTTACTCCTGAAGTACTGCTTGCCACATAATAG	0
1038	Mus_musculus	lja-miR11082l-3p	UCACAGAGAGUUGGUUGGACU	Gm21866	GTGTGCAACACTCATCATCACCGCAAGAGGATATCAGCCATTCTTTTTCTACTAAGGAGGACTCAAAACATATTCCTAATGTCCAAGA	UCACAGAGAGUUGGUUGGACUGTGTGCAACACTCATCATCACCGCAAGAGGATATCAGCCATTCTTTTTCTACTAAGGAGGACTCAAAACATATTCCTAATGTCCAAGA	0
1041	Mus_musculus	oan-miR-1421ad-3p	UGCAUCACGUGUAACCUCCCUA	Gm7276	TCGGGTACTACGGTTGCCCAAAGCTGTAAGAAGTCACTGGGTCCAGCAGTGAGCACTCTGTGCTTCAGTGTAAGCTGGGGAAACCGTC	UGCAUCACGUGUAACCUCCCUATCGGGTACTACGGTTGCCCAAAGCTGTAAGAAGTCACTGGGTCCAGCAGTGAGCACTCTGTGCTTCAGTGTAAGCTGGGGAAACCGTC	0
1042	Mus_musculus	dme-miR-4961-5p	UCUCUAUGUGUAUGUAUGUAUC	Gm9936	AGCAATGTACCCGAGATTCTGTTGCTCCCCTCCCCCATCACTGTCTGTAACACATCTTTTCCCCCTTCTGTCTATAGCTGGGTTGTTC	UCUCUAUGUGUAUGUAUGUAUCAGCAATGTACCCGAGATTCTGTTGCTCCCCTCCCCCATCACTGTCTGTAACACATCTTTTCCCCCTTCTGTCTATAGCTGGGTTGTTC	0
1043	Mus_musculus	ptr-miR-548k	AAAAGUACUUGCGGAUUUUGCU	B430218F22Rik	CTAAGCAATTTGTTTGAATTTTGCTGTGTATTAAACTCTTTACTAGTTTGAAATGAACTGATTCTTTACAATAAACTTAATAAAGAAG	AAAAGUACUUGCGGAUUUUGCUCTAAGCAATTTGTTTGAATTTTGCTGTGTATTAAACTCTTTACTAGTTTGAAATGAACTGATTCTTTACAATAAACTTAATAAAGAAG	0
1044	Mus_musculus	bdi-miR168-5p	UCGCUUGGUGCAGAUCGGGAC	Gm21776	GTCTGCCCAAGGTGTACTAGAAACATCAATATCTTCCCAAGGGCTTACAGAAACTTCCTTGTTACCTCAAGAGCCTCCAGGACACTGG	UCGCUUGGUGCAGAUCGGGACGTCTGCCCAAGGTGTACTAGAAACATCAATATCTTCCCAAGGGCTTACAGAAACTTCCTTGTTACCTCAAGAGCCTCCAGGACACTGG	0
1045	Mus_musculus	dre-miR-454a	UAGUGCAAUAUUGCUAAUAGGG	Gm17509	GAAGAGTAGTTCTTAACTGCTGAGCCATCACTACAGTCATGACCTCTTACTCTTTAAAAGCTAGCCTTGATAATTATAAATTCAAATA	UAGUGCAAUAUUGCUAAUAGGGGAAGAGTAGTTCTTAACTGCTGAGCCATCACTACAGTCATGACCTCTTACTCTTTAAAAGCTAGCCTTGATAATTATAAATTCAAATA	0
1046	Mus_musculus	hsa-miR-7150	CUGGCAGGGGGAGAGGUA	3100002H09Rik	GTGCTGGAGTCCCAGAGACGTCCCAGAGAGCTGCAAATCTTCAGTTTACACTGAGATGCAGAAGTAGGTTCAACCTAGGAATGCCTCA	CUGGCAGGGGGAGAGGUAGTGCTGGAGTCCCAGAGACGTCCCAGAGAGCTGCAAATCTTCAGTTTACACTGAGATGCAGAAGTAGGTTCAACCTAGGAATGCCTCA	0
1047	Mus_musculus	osa-miR156a	UGACAGAAGAGAGUGAGCAC	Nfkb2	TGGGTCAAATAAAGGGGAAGACCCCTCCCCAACTTACGGTACAGCAACCCCAATGTGCTGCCCATCCCAGTCCCTGAGCGAGAATAGA	UGACAGAAGAGAGUGAGCACTGGGTCAAATAAAGGGGAAGACCCCTCCCCAACTTACGGTACAGCAACCCCAATGTGCTGCCCATCCCAGTCCCTGAGCGAGAATAGA	0
1048	Mus_musculus	cpi-miR-460a-5p	CCUGCAUUGUACACACUGUGUG	Nfkb2	GTCAAATAAAGGGGAAGACCCCTCCCCAACTTACGGTACAGCAACCCCAATGTGCTGCCCATCCCAGTCCCTGAGCGAGAATAGAGGA	CCUGCAUUGUACACACUGUGUGGTCAAATAAAGGGGAAGACCCCTCCCCAACTTACGGTACAGCAACCCCAATGTGCTGCCCATCCCAGTCCCTGAGCGAGAATAGAGGA	0
1049	Mus_musculus	mmu-miR-128-3p	UCACAGUGAACCGGUCUCUUU	Trim8	CTTGGGAATGCCTCAGAGGAGAGAGTGGGCTGAGCAGGAGCCAGGATGGATAGCAGTCATAAATTCCTGAAGGACCTCAGTCGGGAAG	UCACAGUGAACCGGUCUCUUUCTTGGGAATGCCTCAGAGGAGAGAGTGGGCTGAGCAGGAGCCAGGATGGATAGCAGTCATAAATTCCTGAAGGACCTCAGTCGGGAAG	0
1050	Mus_musculus	mmu-miR-6982-3p	UGGCCCCUCUGCCCCUUCCAG	Nhlrc2	AAATTTAATAAGCATTTAAGCATAGTCTACCTATTTATTAGTTAATTTTTGCAGTAGTTTTTGATAGGTAACATTTGCTTGTTTTATT	UGGCCCCUCUGCCCCUUCCAGAAATTTAATAAGCATTTAAGCATAGTCTACCTATTTATTAGTTAATTTTTGCAGTAGTTTTTGATAGGTAACATTTGCTTGTTTTATT	0
1051	Mus_musculus	mmu-miR-7076-3p	UGACUACCACUGUCUCCCCAG	Ccny	ACTGTTTAGTCTGAATTACTAGGCATGTAAGTATAGGCTCATTTAATTTTTCTATACAATAATGAAAACTTATTTTTGTTTTCTGGGT	UGACUACCACUGUCUCCCCAGACTGTTTAGTCTGAATTACTAGGCATGTAAGTATAGGCTCATTTAATTTTTCTATACAATAATGAAAACTTATTTTTGTTTTCTGGGT	0
1052	Mus_musculus	rlcv-miR-rL1-13-5p	CCUGGGCAUGGGCUAUGAAACA	Gm21994	GAAACCCTTTGAATGTGACAAATGTGGTAAAGCCTTTGCACGAAACAGCCATCTCCTAACACATAAAAGGATACACACTGGAAAGAAA	CCUGGGCAUGGGCUAUGAAACAGAAACCCTTTGAATGTGACAAATGTGGTAAAGCCTTTGCACGAAACAGCCATCTCCTAACACATAAAAGGATACACACTGGAAAGAAA	0
1053	Mus_musculus	bmo-miR-2786	AGGUUAUGCAGGCGAAGGAAUA	Gm10130	ACAACTCCAGCTTCCGGTCGGCTACCTGCTTTCCCCTTTGTGGGCAGTGACCCTGTGCTACTTTGTTGCAACTTTGAAGCTGTCCTGA	AGGUUAUGCAGGCGAAGGAAUAACAACTCCAGCTTCCGGTCGGCTACCTGCTTTCCCCTTTGTGGGCAGTGACCCTGTGCTACTTTGTTGCAACTTTGAAGCTGTCCTGA	0
1054	Mus_musculus	mmu-miR-5119	CAUCUCAUCCUGGGGCUGG	Apcdd1	CCCCCATCAGCAGCACACCCCAACTTTGGAGAAGATAGGACAAACAGTGGGAAGGAACAATGCTGTCCCATAGGACCTTAGACTTCCC	CAUCUCAUCCUGGGGCUGGCCCCCATCAGCAGCACACCCCAACTTTGGAGAAGATAGGACAAACAGTGGGAAGGAACAATGCTGTCCCATAGGACCTTAGACTTCCC	0
1055	Mus_musculus	mmu-miR-192-3p	CUGCCAAUUCCAUAGGUCACAG	Apcdd1	ACAGAGAAAGGACATTGATTCTTTTGATGCACTTGAATGCCTTGAGACCTGCCGTTGCCTCTCCTCTCCCCACCTCTTCCAGCCTCTG	CUGCCAAUUCCAUAGGUCACAGACAGAGAAAGGACATTGATTCTTTTGATGCACTTGAATGCCTTGAGACCTGCCGTTGCCTCTCCTCTCCCCACCTCTTCCAGCCTCTG	0
1057	Mus_musculus	gga-miR-1732	CACCGUGCUGCUGUCGGGCUG	Gm8251	TGGAGTGAATATATTTGAAAGAATATCAATGCACCCCACGGCCAAACATGTGAACAGGAAGAAATCACCCCTTTCATGTGCACCCAAA	CACCGUGCUGCUGUCGGGCUGTGGAGTGAATATATTTGAAAGAATATCAATGCACCCCACGGCCAAACATGTGAACAGGAAGAAATCACCCCTTTCATGTGCACCCAAA	0
1059	Mus_musculus	hsa-miR-30a-3p	CUUUCAGUCGGAUGUUUGCAGC	Ska1	GAACTAAAGGCGTGTACCACCCACCACACCTGGACCTAAACTTTCCCTTAATTCCTTTTCATTTTACATCGTTGTAAGCATGGCCACT	CUUUCAGUCGGAUGUUUGCAGCGAACTAAAGGCGTGTACCACCCACCACACCTGGACCTAAACTTTCCCTTAATTCCTTTTCATTTTACATCGTTGTAAGCATGGCCACT	0
1061	Mus_musculus	mmu-miR-3102-3p.2-3p	CUCUACUCCCUGCCCCAGCCA	Impa2	ACGCACGGCTTGGCGGGAAGGCGAGGGCACTGTGCGGAGCCTCCGGTGCTGGCGGCGGCCACGAGTGGGAGCCCGGGTCCGGCCGCAG	CUCUACUCCCUGCCCCAGCCAACGCACGGCTTGGCGGGAAGGCGAGGGCACTGTGCGGAGCCTCCGGTGCTGGCGGCGGCCACGAGTGGGAGCCCGGGTCCGGCCGCAG	0
1062	Mus_musculus	mmu-miR-96-3p	CAAUCAUGUGUAGUGCCAAUAU	Zfp955a	AAGAATTCACACTGGAGAGAAGCCCTATACATGTAAATATTGTGGGAAAGCCTTCACCCATCCGGGTGCTCATCACAAGCATGAAAAA	CAAUCAUGUGUAGUGCCAAUAUAAGAATTCACACTGGAGAGAAGCCCTATACATGTAAATATTGTGGGAAAGCCTTCACCCATCCGGGTGCTCATCACAAGCATGAAAAA	0
1063	Mus_musculus	mmu-miR-6982-3p	UGGCCCCUCUGCCCCUUCCAG	Gjd4	TCTCCAAGTGAAGGCTGGTTCTTGGCAAAAAAAAAAAATCCTTACCCTAAAATCTCAGAGCTACACTTGGGTCCCCAATACCTGAATG	UGGCCCCUCUGCCCCUUCCAGTCTCCAAGTGAAGGCTGGTTCTTGGCAAAAAAAAAAAATCCTTACCCTAAAATCTCAGAGCTACACTTGGGTCCCCAATACCTGAATG	0
1064	Mus_musculus	mtr-miR482-5p	GGCAUGGGAUAGUAGGGAAGA	Cldn34c2	GGCATACATATCTGCCATATTGTTTTTATTAAGTGCTATAATTTTTATTTCTTACTGTCCTTCAATGGAAATCAAAATGTTTCCCCGT	GGCAUGGGAUAGUAGGGAAGAGGCATACATATCTGCCATATTGTTTTTATTAAGTGCTATAATTTTTATTTCTTACTGTCCTTCAATGGAAATCAAAATGTTTCCCCGT	0
1065	Mus_musculus	bdi-miR5185g-5p	UUCUAGUUCAUUUUUCAAAUC	Gm10999	TTGAATGATTCATAATATGTTCTATCCTTGAACTCTCTAAACTTTATGGGTGCAGCAACCAGATCATAATAGCATTCATCTTTTAAGA	UUCUAGUUCAUUUUUCAAAUCTTGAATGATTCATAATATGTTCTATCCTTGAACTCTCTAAACTTTATGGGTGCAGCAACCAGATCATAATAGCATTCATCTTTTAAGA	0
1066	Mus_musculus	csi-miR477d-3p	UGAGGCCGUUGGGGAGAGUGG	Il11ra2	AGCAGCAGCTGCTCAGGGCTGACCAGGGTCCTGGTGGCCGTGGCTACAGCCCTGGTGTCTTCCTCCTCCCCCTGCCCCCAAGCTTGGG	UGAGGCCGUUGGGGAGAGUGGAGCAGCAGCTGCTCAGGGCTGACCAGGGTCCTGGTGGCCGTGGCTACAGCCCTGGTGTCTTCCTCCTCCCCCTGCCCCCAAGCTTGGG	0
1067	Mus_musculus	dse-miR-983-5p	AGUAAUACCUUUCGAACAUAUG	Gm10974	CATGGCAGGCTAGAGAAGGTGGGGGCTGCTCTTTCCCTACACCCAGGAAGCCACAGGCTAAGGGTTGGTCCATAGACAGACTGAGGTT	AGUAAUACCUUUCGAACAUAUGCATGGCAGGCTAGAGAAGGTGGGGGCTGCTCTTTCCCTACACCCAGGAAGCCACAGGCTAAGGGTTGGTCCATAGACAGACTGAGGTT	0
1068	Mus_musculus	ppt-miR1027b	UUUCUAUCUUCUCUUCCAAUC	Ccdc87	TAGTGCTACCGGCTGCGCAGGCGCATTGATGCAGTTTCCTTAGTAACCATTTGGCGTCCTCTACCCGCTCAGCCGGAACCACCTGGTA	UUUCUAUCUUCUCUUCCAAUCTAGTGCTACCGGCTGCGCAGGCGCATTGATGCAGTTTCCTTAGTAACCATTTGGCGTCCTCTACCCGCTCAGCCGGAACCACCTGGTA	0
1069	Mus_musculus	ppt-miR408b	UGCACUGCCUCUUCCCUGGCU	Cox8a	CTTCCGGCTGGTTCGGCCATCTTGACTCCCTGACCTTGGACTGGTCCTCGTCCGTGGTCGTTCCGCGCCGTCATGTCTGTCCTGACGC	UGCACUGCCUCUUCCCUGGCUCTTCCGGCTGGTTCGGCCATCTTGACTCCCTGACCTTGGACTGGTCCTCGTCCGTGGTCGTTCCGCGCCGTCATGTCTGTCCTGACGC	0
1070	Mus_musculus	lja-miR11090d-3p	GCGUCGAUAUCUCUUAGUGUUU	Gm44	GCCAGGGAGAGACGCCACCGTGCCAGAAATTATGCTCAGGCTTCTGAAGGTGCTGAGGAAACAGTAGTGGCAACAGAAGAGTCCTCTC	GCGUCGAUAUCUCUUAGUGUUUGCCAGGGAGAGACGCCACCGTGCCAGAAATTATGCTCAGGCTTCTGAAGGTGCTGAGGAAACAGTAGTGGCAACAGAAGAGTCCTCTC	0
1071	Mus_musculus	ppe-miR393b	UCCAAAGGGAUCGCAUUGAUC	Gm11084	CTCACAGGAGTGTAAAGTCAGAACATTCAAAGAGTGGAGAAGGAAAAGCATATCAATAAACTAGAATAATAGGAATAATTCCAGAGCT	UCCAAAGGGAUCGCAUUGAUCCTCACAGGAGTGTAAAGTCAGAACATTCAAAGAGTGGAGAAGGAAAAGCATATCAATAAACTAGAATAATAGGAATAATTCCAGAGCT	0
1073	Mus_musculus	tgu-miR-19a-5p	UAGUUUUGCAUAGUUGCACU	Hgs	AGAAAAAGAAAGGCGGAAGCGGAAGTTGGGGGGCGCGTCAGCTCCGAAAGAGGGAGCGACTGCAGCGTCGGTCCGGAGTGGGGTCGCC	UAGUUUUGCAUAGUUGCACUAGAAAAAGAAAGGCGGAAGCGGAAGTTGGGGGGCGCGTCAGCTCCGAAAGAGGGAGCGACTGCAGCGTCGGTCCGGAGTGGGGTCGCC	0
1074	Mus_musculus	mmu-miR-7013-5p	UAUGAAGAGGCCAGUGUUGUAG	Acta2	CAGATAGGTAAAAAACAATTTTACGTGTATTTAAAATTTGGCAAGTAATATGGTTTTATTAAAATCACATCTTTTGTATTAAAGCATA	UAUGAAGAGGCCAGUGUUGUAGCAGATAGGTAAAAAACAATTTTACGTGTATTTAAAATTTGGCAAGTAATATGGTTTTATTAAAATCACATCTTTTGTATTAAAGCATA	0
1075	Mus_musculus	rlcv-miR-rL1-5-5p	AACCUAGUGCCGGUGAUGUGCU	Pacs1	GCTGCCCAGCCCTACTGTCCAGAGTGTCTCTTGGGCCTGAGAATAAGTGGGGTGGGAAGACTGGGGCCATGTTGGGTTTTTTCATTCA	AACCUAGUGCCGGUGAUGUGCUGCTGCCCAGCCCTACTGTCCAGAGTGTCTCTTGGGCCTGAGAATAAGTGGGGTGGGAAGACTGGGGCCATGTTGGGTTTTTTCATTCA	0
1076	Mus_musculus	cel-miR-357-3p	AAAUGCCAGUCGUUGCAGGAGU	Gm10382	CCTGATCTTTCCAGATTTTTCCTAAACCTTGTGTCCTTGGATTCGAGAAGGTTCTATGTTTTCTATGTGCTTGTCACTAAGTAAAGGT	AAAUGCCAGUCGUUGCAGGAGUCCTGATCTTTCCAGATTTTTCCTAAACCTTGTGTCCTTGGATTCGAGAAGGTTCTATGTTTTCTATGTGCTTGTCACTAAGTAAAGGT	0
1077	Mus_musculus	mmu-miR-15a-5p	UAGCAGCACAUAAUGGUUUGUG	Noc3l	TATAAATAGTTATAAAGAACTATTTTATATAATAGCTATTATCATTGTAGAAATGACTTACAAATACAAAATGTGTATGTAAATACTT	UAGCAGCACAUAAUGGUUUGUGTATAAATAGTTATAAAGAACTATTTTATATAATAGCTATTATCATTGTAGAAATGACTTACAAATACAAAATGTGTATGTAAATACTT	0
1079	Mus_musculus	mmu-miR-6942-5p	UAGGAGGAGGGGAACAUUUGC	Sfxn2	TCCCTGGGGGACTGGCTTACCTGGGGTCAGTGTGTAATGAGTTTTGTCTGGCAAGATTTGCTGATTCTGTTCAAACGCACCATTATGA	UAGGAGGAGGGGAACAUUUGCTCCCTGGGGGACTGGCTTACCTGGGGTCAGTGTGTAATGAGTTTTGTCTGGCAAGATTTGCTGATTCTGTTCAAACGCACCATTATGA	0
1080	Mus_musculus	dvi-miR-976-3p	UGGAUUAGUUCUCAUCGAUGCC	Gm10801	CAGTGTGCATTTATCATTTTTCAGGTTTTTCATTGATTTCATCATTTTTCTAGTCGTCAAGTGGATATTTCTCATTTTCCATGATTTT	UGGAUUAGUUCUCAUCGAUGCCCAGTGTGCATTTATCATTTTTCAGGTTTTTCATTGATTTCATCATTTTTCTAGTCGTCAAGTGGATATTTCTCATTTTCCATGATTTT	0
1082	Mus_musculus	mmu-miR-3092-5p	AGGGGAAAAUGCCUUUCUCCCA	Slf2	ACTTCCGAAGAGAGAACCGCCATGAAGAGAGTAGGGGGTGCCGCCCACCTCTGCACCGACAGCCTCCCCGAGTCCCAGCAGCAAGACG	AGGGGAAAAUGCCUUUCUCCCAACTTCCGAAGAGAGAACCGCCATGAAGAGAGTAGGGGGTGCCGCCCACCTCTGCACCGACAGCCTCCCCGAGTCCCAGCAGCAAGACG	0
1083	Mus_musculus	pal-miR-429-3p	UAAUACUGUCUGGUAAUGCCGU	Btbd35f22	AACGAGGAGCAAATTGTAATGAAATTGGATAGTGATGTTCTAACCTTCCCTATGTGTATATTCTGCAATTTCCTTTTTGTAAACCTAG	UAAUACUGUCUGGUAAUGCCGUAACGAGGAGCAAATTGTAATGAAATTGGATAGTGATGTTCTAACCTTCCCTATGTGTATATTCTGCAATTTCCTTTTTGTAAACCTAG	0
1085	Mus_musculus	mmu-miR-873a-5p	GCAGGAACUUGUGAGUCUCCU	Casp1	CCGCGGTTGAATCCTTTTCAGACTTGAGCATTTAAACCTAACTTTAATTAGGGAAAGAAACATGCGCACACAGCAATTGTGGTTATTT	GCAGGAACUUGUGAGUCUCCUCCGCGGTTGAATCCTTTTCAGACTTGAGCATTTAAACCTAACTTTAATTAGGGAAAGAAACATGCGCACACAGCAATTGTGGTTATTT	0
1086	Mus_musculus	tch-miR-28-5p	AAGGAGCUCACAGUCUAUUGAG	Gm4950	AACGCGGTGGACCGGGATGCCATGTCGGGCATGGGCGTCATCGTCCACGTCATTGAGAAAGACAAGATCACCACCAGGACGCTGAAGG	AAGGAGCUCACAGUCUAUUGAGAACGCGGTGGACCGGGATGCCATGTCGGGCATGGGCGTCATCGTCCACGTCATTGAGAAAGACAAGATCACCACCAGGACGCTGAAGG	0
1087	Mus_musculus	csi-miR2275b-3p	UUUAGUUUCCUCCAAUAUCUUA	Gm9817	CATTTAACTTCAACACTGTTGTTCTCAGTCTTATCTGCTTTTTCCAAAACCTACCACCTCTTTCTGCGGGATCAGAATATGGACTGCT	UUUAGUUUCCUCCAAUAUCUUACATTTAACTTCAACACTGTTGTTCTCAGTCTTATCTGCTTTTTCCAAAACCTACCACCTCTTTCTGCGGGATCAGAATATGGACTGCT	0
1088	Mus_musculus	oha-miR-181b-3p	CCCUCUGGCUAAUGAAUGCAAA	Gm21170	TTACTTATTACTTTTGGACTTTGATGATGAGGATGATGACATAAAAGTTTCAGAGGAGGCTCTTTCGGAAGGTATAGCATTTCCAGTA	CCCUCUGGCUAAUGAAUGCAAATTACTTATTACTTTTGGACTTTGATGATGAGGATGATGACATAAAAGTTTCAGAGGAGGCTCTTTCGGAAGGTATAGCATTTCCAGTA	0
1089	Mus_musculus	mmu-miR-12185-3p	UCAGCCACUGUGUCCCCUCCUU	Armc4	CTAAAGAAAAAAAAAAATACATGAATTAAAACACAAATGTTCTTTGTTGAAAATTACAAGAATCTTTTTATTCTGTTTAATGAAAAGT	UCAGCCACUGUGUCCCCUCCUUCTAAAGAAAAAAAAAAATACATGAATTAAAACACAAATGTTCTTTGTTGAAAATTACAAGAATCTTTTTATTCTGTTTAATGAAAAGT	0
1090	Mus_musculus	mmu-miR-7059-3p	UGUUUGCUGUUUGUCCUCCCAG	Riok3	CCAATTCCCAGCAACTACATGGTGGCTCACAAGCATCTGTAATAGGCTCTGATGCCCTCTTCTGGTGTGTCTGCAGACAGCTACAGTG	UGUUUGCUGUUUGUCCUCCCAGCCAATTCCCAGCAACTACATGGTGGCTCACAAGCATCTGTAATAGGCTCTGATGCCCTCTTCTGGTGTGTCTGCAGACAGCTACAGTG	0
1091	Mus_musculus	dqu-miR-279b-5p	GAUGGGUUUGAAUUCAGUCCAC	Gm3618	GGGAGACTCTAGACAGCCACCGGACTACAACCATCGGCTCTGAAATAATGAGAAACTATTGTAAGCAGACAGATGCCTTGATGTCTCT	GAUGGGUUUGAAUUCAGUCCACGGGAGACTCTAGACAGCCACCGGACTACAACCATCGGCTCTGAAATAATGAGAAACTATTGTAAGCAGACAGATGCCTTGATGTCTCT	0
1094	Mus_musculus	mmu-miR-7091-3p	AGUGGCUUCUGUCGUCUCUAG	Gnptg	GGCGGCTGGCTGGCTTCCTGATGTTGCTGGGGCTCGCGTCGCAGGGTCAGTGGCTCCGCGCACATAGCCCCCCGCGCGCTGGCGTCGC	AGUGGCUUCUGUCGUCUCUAGGGCGGCTGGCTGGCTTCCTGATGTTGCTGGGGCTCGCGTCGCAGGGTCAGTGGCTCCGCGCACATAGCCCCCCGCGCGCTGGCGTCGC	0
1095	Mus_musculus	pab-miR11411a	AAGCCCAGAUCUGUAGAUUUC	Tubb6	TGTTTTTCATCCTCGGTGATAAAAACTAAAGCCACACAGTGCTGCCTTAAGTGAATGCACACTATGGAACTTTATGACAATCCATTCA	AAGCCCAGAUCUGUAGAUUUCTGTTTTTCATCCTCGGTGATAAAAACTAAAGCCACACAGTGCTGCCTTAAGTGAATGCACACTATGGAACTTTATGACAATCCATTCA	0
1096	Mus_musculus	ppy-miR-1299	UUCUGGAAACCUACGUGAGGGA	Galr1	CGCCAGCGAGGCAGGGAGGTGGATCTTAGTGCGGGAAGCTCAGCGACCCTCTTCACCATTGAAGGTGTGCATCGCTGGGCTCTGCGGA	UUCUGGAAACCUACGUGAGGGACGCCAGCGAGGCAGGGAGGTGGATCTTAGTGCGGGAAGCTCAGCGACCCTCTTCACCATTGAAGGTGTGCATCGCTGGGCTCTGCGGA	0
1097	Mus_musculus	eca-miR-99a	AACCCGUAGAUCCGAUCUUGUG	Ubtd1	CCTCTTATTTGGCCCAGCTTATCTGCAAAGCTACTTAGCCCCACTTAGTTCCTTAGCCTCAGGTCCTGTTGCTGTAGCGTGACCTGTT	AACCCGUAGAUCCGAUCUUGUGCCTCTTATTTGGCCCAGCTTATCTGCAAAGCTACTTAGCCCCACTTAGTTCCTTAGCCTCAGGTCCTGTTGCTGTAGCGTGACCTGTT	0
1098	Mus_musculus	mmu-miR-1952	UCUCCACCCUCCUUCUG	Sfxn3	CTCCCCTTTTCTCCCTGGTTGGGAAGGAGGCCAGAATTGCTTCCCAGGACTGGGTCGGGTTTGGTCTCAACGGCCTGGTCTGGGAGAA	UCUCCACCCUCCUUCUGCTCCCCTTTTCTCCCTGGTTGGGAAGGAGGCCAGAATTGCTTCCCAGGACTGGGTCGGGTTTGGTCTCAACGGCCTGGTCTGGGAGAA	0
1099	Mus_musculus	mmu-miR-7038-3p	CACUGCUCCUGCCUUCUUACAG	Sfxn3	CATCCACGGAGACCACTTAAACTAACCTCCTCTTCCAGTGACAACAGCTGTCACGTCATGGTGTCAATAAACTGCAATCCTGTCTGGT	CACUGCUCCUGCCUUCUUACAGCATCCACGGAGACCACTTAAACTAACCTCCTCTTCCAGTGACAACAGCTGTCACGTCATGGTGTCAATAAACTGCAATCCTGTCTGGT	0
1100	Mus_musculus	mmu-miR-134-3p	CUGUGGGCCACCUAGUCACC	Sfxn3	AAAAGGTGAATGGGGTCCCCAGTGACATCCACGGAGACCACTTAAACTAACCTCCTCTTCCAGTGACAACAGCTGTCACGTCATGGTG	CUGUGGGCCACCUAGUCACCAAAAGGTGAATGGGGTCCCCAGTGACATCCACGGAGACCACTTAAACTAACCTCCTCTTCCAGTGACAACAGCTGTCACGTCATGGTG	0
1101	Mus_musculus	mmu-miR-7067-3p	UGAUUGCUUCCCUCCCCACAG	Cnnm2	CGAGCCCGGGGGTTCCTCAGCTGGCTCAGTCCGAATCAGTGTCATTCAGAGAGAAGGACAGCTAAGGGCTGGGCGCGAACGCGCGGTT	UGAUUGCUUCCCUCCCCACAGCGAGCCCGGGGGTTCCTCAGCTGGCTCAGTCCGAATCAGTGTCATTCAGAGAGAAGGACAGCTAAGGGCTGGGCGCGAACGCGCGGTT	0
1103	Mus_musculus	mle-miR-184-5p	CCUUAUCACUUUUCCCUCCUGU	Calhm1	GGCACAAATGCAAACCACCACTGAGGCTGGGCCAGGAGGCACCACTGATGAGCAACGGCTGGGCTGGGGGCGAGCCCCGGCCTCCACG	CCUUAUCACUUUUCCCUCCUGUGGCACAAATGCAAACCACCACTGAGGCTGGGCCAGGAGGCACCACTGATGAGCAACGGCTGGGCTGGGGGCGAGCCCCGGCCTCCACG	0
1105	Mus_musculus	cme-miR166f	UCGGACCAGGCUUCAUUCCCC	Gm9970	AGCTGCGCTCCGCAGCGCAACCGAACTGCGGGCCCCGCCCTCGCGGCGTCCGGACCAACAGTGGGCGGTGCCGCACCGCCGCCAGGTT	UCGGACCAGGCUUCAUUCCCCAGCTGCGCTCCGCAGCGCAACCGAACTGCGGGCCCCGCCCTCGCGGCGTCCGGACCAACAGTGGGCGGTGCCGCACCGCCGCCAGGTT	0
1106	Mus_musculus	bdi-miR160e-5p	UGCCUGGCUCCCUGAAUGCCA	Gm17469	GTTCCAAAAGGTTATCCCCTACCTTACATAACTCTAATCTTTCCAATTCTCCTCTAAAGCATGTTGGACAAGACTCCTCTGGTCAAGG	UGCCUGGCUCCCUGAAUGCCAGTTCCAAAAGGTTATCCCCTACCTTACATAACTCTAATCTTTCCAATTCTCCTCTAAAGCATGTTGGACAAGACTCCTCTGGTCAAGG	0
1107	Mus_musculus	stu-miR6027	UGAAUCCUUCGGCUAUCCAUAA	4933415A04Rik	ATGTAGCTAAGGCTACACTCAAACTTAGTGCAGAGCCAAAGCTGGCCTTGAACTCCTGCTCCTCCTGCTTCAGCCTCTGATGTATCCA	UGAAUCCUUCGGCUAUCCAUAAATGTAGCTAAGGCTACACTCAAACTTAGTGCAGAGCCAAAGCTGGCCTTGAACTCCTGCTCCTCCTGCTTCAGCCTCTGATGTATCCA	0
1108	Mus_musculus	tca-miR-2-2-5p	GCUCAUCAUCUGGUUGUG	Mzb1	GACTCTAGCTGTCAATCTTCTCCCTCCACCTCTCGATGGGGTACTGGGACTGAGGCTGCCTTTCTACTTTCAAATAAAGCTTTGAAAG	GCUCAUCAUCUGGUUGUGGACTCTAGCTGTCAATCTTCTCCCTCCACCTCTCGATGGGGTACTGGGACTGAGGCTGCCTTTCTACTTTCAAATAAAGCTTTGAAAG	0
1109	Mus_musculus	mmu-miR-7083-3p	UCUGCUCUCCUGGACCCCAG	Wdr43	GCCCGGGCGAACACGTGGCTGCCGCGGAGCCAGAGCAGCAATGGCGGCCGGAGGCGGCGGTAGCTACGACCCCTTGGCCCCGGCGGGG	UCUGCUCUCCUGGACCCCAGGCCCGGGCGAACACGTGGCTGCCGCGGAGCCAGAGCAGCAATGGCGGCCGGAGGCGGCGGTAGCTACGACCCCTTGGCCCCGGCGGGG	0
1110	Mus_musculus	ptc-miR167g-5p	UGAAGCUGCCAGCAUGAUCUU	Gm21903	AAACCCTGGAAGTAGGTCAATATTGTGGTAAGTAGTCTTAATTTACTTCTGAATGAAGAATGCCTGGAAACATGAAAGTCTCCCTATG	UGAAGCUGCCAGCAUGAUCUUAAACCCTGGAAGTAGGTCAATATTGTGGTAAGTAGTCTTAATTTACTTCTGAATGAAGAATGCCTGGAAACATGAAAGTCTCCCTATG	0
1111	Mus_musculus	zma-miR167i-5p	UGAAGCUGCCAGCAUGAUCUG	Phlda1	AAAGGGAAAGGGGTGGTGGAGGGGGGCAAACATGAAAAAAAAATGGGTTCAGTATTCCCAGGACATTCTCATAAAGTCGACTCTTTCA	UGAAGCUGCCAGCAUGAUCUGAAAGGGAAAGGGGTGGTGGAGGGGGGCAAACATGAAAAAAAAATGGGTTCAGTATTCCCAGGACATTCTCATAAAGTCGACTCTTTCA	0
1112	Mus_musculus	sla-miR-101	UACAGUACUGUGAUAACUGAAG	Phlda1	AGGACTTCGGAAAGTGGGAAGAGTGCATTGCTATTCAGTTCACTTGGATCAAAACCAACAGAGTCTCCCCACCCCGCGCCTGATCAAG	UACAGUACUGUGAUAACUGAAGAGGACTTCGGAAAGTGGGAAGAGTGCATTGCTATTCAGTTCACTTGGATCAAAACCAACAGAGTCTCCCCACCCCGCGCCTGATCAAG	0
1113	Mus_musculus	efu-miR-9194	CUGGGGGACAGGGGGGGCCGAG	Slc22a21	CTCCGAAAGCACATGCTTCACCCACTTACAATACAAAACAAACACCAAAACCTGTATTTTGTGAAGGCTACTGAAGTGCCTTGGGCAA	CUGGGGGACAGGGGGGGCCGAGCTCCGAAAGCACATGCTTCACCCACTTACAATACAAAACAAACACCAAAACCTGTATTTTGTGAAGGCTACTGAAGTGCCTTGGGCAA	0
1115	Mus_musculus	chi-miR-192-5p	CUGACCUAUGAAUUGACAGCC	Slc22a21	CTCATCTCTCAAGGCCGAATTAAAGAGGCAGAGGTGATCATCCGCAAAGCTGCCAAAATCAATGGGATTGTTGCACCTTCCACTATCT	CUGACCUAUGAAUUGACAGCCCTCATCTCTCAAGGCCGAATTAAAGAGGCAGAGGTGATCATCCGCAAAGCTGCCAAAATCAATGGGATTGTTGCACCTTCCACTATCT	0
1116	Mus_musculus	hsa-miR-4655-5p	CACCGGGGAUGGCAGAGGGUCG	Slc22a21	TTTTCCTTGGACTTCATTGGTGCCCCATTGTCAGGAAGATTATCCCATAGTGCCCAGTCCTTACTCTTAGAGTCTGACTTCCTTAATG	CACCGGGGAUGGCAGAGGGUCGTTTTCCTTGGACTTCATTGGTGCCCCATTGTCAGGAAGATTATCCCATAGTGCCCAGTCCTTACTCTTAGAGTCTGACTTCCTTAATG	0
1117	Mus_musculus	ptr-miR-193b	AACUGGCCCUCAAAGUCCCGCU	Pwp2	AAAGGAAACTGCTTCTTATGTGCCCAGGGACAGCCAGGCCCCTGGCCGCCCAGACAAGGACCCGCTTGTTTTGGTGCCATCTTGGGAT	AACUGGCCCUCAAAGUCCCGCUAAAGGAAACTGCTTCTTATGTGCCCAGGGACAGCCAGGCCCCTGGCCGCCCAGACAAGGACCCGCTTGTTTTGGTGCCATCTTGGGAT	0
1119	Mus_musculus	mmu-miR-8102	UCACGCGGGGGAACGAGGAAGA	Pigv	GAGCACAGGCGCCCCTTCTCATCCTGGGCGGGGCAGGTGTAGGGGAGTAACTTCAGTGCTCAGTGCAGGGGTCTCAGATCTCCCTAGT	UCACGCGGGGGAACGAGGAAGAGAGCACAGGCGCCCCTTCTCATCCTGGGCGGGGCAGGTGTAGGGGAGTAACTTCAGTGCTCAGTGCAGGGGTCTCAGATCTCCCTAGT	0
1120	Mus_musculus	mmu-miR-184-5p	CCUUAUCACUUUUCCAGCCAGC	Pigv	CGCTGAAGTTGGAGCTCCGCGGGGGTGGTCTGGACGCGCGGGCGCGGAGGATCCGGCGCCAGCTCTGCAACTCTGGAGTCCTCCGGGG	CCUUAUCACUUUUCCAGCCAGCCGCTGAAGTTGGAGCTCCGCGGGGGTGGTCTGGACGCGCGGGCGCGGAGGATCCGGCGCCAGCTCTGCAACTCTGGAGTCCTCCGGGG	0
1121	Mus_musculus	mmu-miR-130a-3p	CAGUGCAAUGUUAAAAGGGCAU	Dpagt1	CCCCAGGGATCCTGTACTACGTCTACATGGGGCTGCTTGCAGTGTTCTGTACCAATGCCATCAACATCCTGGCGGGCATTAATGGCCT	CAGUGCAAUGUUAAAAGGGCAUCCCCAGGGATCCTGTACTACGTCTACATGGGGCTGCTTGCAGTGTTCTGTACCAATGCCATCAACATCCTGGCGGGCATTAATGGCCT	0
1122	Mus_musculus	mmu-miR-701-5p	UUAGCCGCUGAAAUAGAUGGA	Dpagt1	GGTACGAGGAAGCGTTCATGTTGGAACTGGGCAAAGCCTATTTCCACTCTGAGCTGCACAATATGATTGTTTCGAGAGTATCCACGTT	UUAGCCGCUGAAAUAGAUGGAGGTACGAGGAAGCGTTCATGTTGGAACTGGGCAAAGCCTATTTCCACTCTGAGCTGCACAATATGATTGTTTCGAGAGTATCCACGTT	0
1125	Mus_musculus	mmu-miR-700-5p	UAAGGCUCCUUCCUGUGCUUGC	Dpagt1	CCCAGCTGGAATTTTTAAACCACATTTAAGATAGTCACTAGGTTTTCTGTTGTTTTCTCTGTCTCTCTCTGTGTCTCTCTCTCTTCCT	UAAGGCUCCUUCCUGUGCUUGCCCCAGCTGGAATTTTTAAACCACATTTAAGATAGTCACTAGGTTTTCTGTTGTTTTCTCTGTCTCTCTCTGTGTCTCTCTCTCTTCCT	0
1126	Mus_musculus	mmu-miR-7043-3p	ACUGUGCCUCUCUGUUUUCAG	Dpagt1	TCTCTGTGTAGCCCTGGCCGTCCTGGAACTCATTCTGTAGACCAGGCTGGCCTCGAACGCAGAAATCTGCCTGCCTCTGCCTCCCAAG	ACUGUGCCUCUCUGUUUUCAGTCTCTGTGTAGCCCTGGCCGTCCTGGAACTCATTCTGTAGACCAGGCTGGCCTCGAACGCAGAAATCTGCCTGCCTCTGCCTCCCAAG	0
1127	Mus_musculus	hsa-miR-3146	CAUGCUAGGAUAGAAAGAAUGG	Slc25a10	CACAGGTCTGCTGTCACATGACCAGGACTCCCCAGCTTGCTCATGGGTCCTATGGAACAGGAAGCTGGTGGCTTTACCATGCACAGTT	CAUGCUAGGAUAGAAAGAAUGGCACAGGTCTGCTGTCACATGACCAGGACTCCCCAGCTTGCTCATGGGTCCTATGGAACAGGAAGCTGGTGGCTTTACCATGCACAGTT	0
1128	Mus_musculus	pmi-miR-2005-5p	AGUCCAAUAGGGAGGGCAUCGC	Slc25a10	CTCAGAAGCTAAGCCTGGCTTTAGCCAAGTCCCATGCCCTTCCCTGAACTTGGGTAGGCAATCCAGCACTCTTGACTCCAGACAGTGA	AGUCCAAUAGGGAGGGCAUCGCCTCAGAAGCTAAGCCTGGCTTTAGCCAAGTCCCATGCCCTTCCCTGAACTTGGGTAGGCAATCCAGCACTCTTGACTCCAGACAGTGA	0
1130	Mus_musculus	oan-miR-1421w-3p	UGCAUAGUGGGUGAUCUUCUU	Slc25a10	GCACTGGAAACCATGGGGAGAATCGTGCTGTGCTGTCCTGGGGGAGGTGGGCCTGGGGTATCAGCGGCAGCCTTCGTCTGAGTTTAAG	UGCAUAGUGGGUGAUCUUCUUGCACTGGAAACCATGGGGAGAATCGTGCTGTGCTGTCCTGGGGGAGGTGGGCCTGGGGTATCAGCGGCAGCCTTCGTCTGAGTTTAAG	0
1131	Mus_musculus	ppe-miR399i	UGCCAAAGAAGAGUUGCCCUA	Slc25a10	GCCTATGAGTGAGAGGCCTCCTGCATCCTTTACTGTTTCTTGCAGGGTGTTTTCCACTGTGCCATGGAGACAGCAAAGCTTGGACCCC	UGCCAAAGAAGAGUUGCCCUAGCCTATGAGTGAGAGGCCTCCTGCATCCTTTACTGTTTCTTGCAGGGTGTTTTCCACTGTGCCATGGAGACAGCAAAGCTTGGACCCC	0
1133	Mus_musculus	mmu-miR-5099	UUAGAUCGAUGUGGUGCUCC	Itgb4	ATCCCACCCTGGGTCCAATCCCACATGTAACCAAAAAAAAAAAAAAAAAAACCAAAAAACAAAAAACTGGAGCTGGCACAAGTCCCCA	UUAGAUCGAUGUGGUGCUCCATCCCACCCTGGGTCCAATCCCACATGTAACCAAAAAAAAAAAAAAAAAAACCAAAAAACAAAAAACTGGAGCTGGCACAAGTCCCCA	0
1134	Mus_musculus	mmu-miR-125b-2-3p	ACAAGUCAGGUUCUUGGGACCU	Itgb4	GCAGGGGTCCTTCCATGAACTGAAGGTGGCCCCTGGCTACTACACTGTCACGGCAGAGCAGGGTAGGTGCACAGACTCCTCACGCTGC	ACAAGUCAGGUUCUUGGGACCUGCAGGGGTCCTTCCATGAACTGAAGGTGGCCCCTGGCTACTACACTGTCACGGCAGAGCAGGGTAGGTGCACAGACTCCTCACGCTGC	0
1136	Mus_musculus	mmu-miR-450b-5p	UUUUGCAGUAUGUUCCUGAAUA	Itgb4	CCACATGTAACCAAAAAAAAAAAAAAAAAAACCAAAAAACAAAAAACTGGAGCTGGCACAAGTCCCCAGCCTTTTGTTCTGCACTTAA	UUUUGCAGUAUGUUCCUGAAUACCACATGTAACCAAAAAAAAAAAAAAAAAAACCAAAAAACAAAAAACTGGAGCTGGCACAAGTCCCCAGCCTTTTGTTCTGCACTTAA	0
1137	Mus_musculus	mmu-miR-362-3p	AACACACCUGUUCAAGGAUUCA	Itgb4	GTCTGTCTAATCTAGTGAACTTTGGGGAACTTGATTTGTAGACCAGACTGACCTCAAACTCACAGAGACCCATCTGCCTCTACCTTTG	AACACACCUGUUCAAGGAUUCAGTCTGTCTAATCTAGTGAACTTTGGGGAACTTGATTTGTAGACCAGACTGACCTCAAACTCACAGAGACCCATCTGCCTCTACCTTTG	0
1138	Mus_musculus	mmu-miR-7061-5p	UAUGGAAAUAGGAGGUGAUUUU	Itgb4	ACACACACACACACACACACACACACATGTCTGCATACACATACTTACACACATGTATACACACATGCACACACATGCACACACACAC	UAUGGAAAUAGGAGGUGAUUUUACACACACACACACACACACACACACATGTCTGCATACACATACTTACACACATGTATACACACATGCACACACATGCACACACACAC	0
1139	Mus_musculus	mmu-miR-297a-5p	AUGUAUGUGUGCAUGUGCAUGU	Itgb4	AGCACCCTCAGAACCTAGACTTTTCTAGGCAGGAGGGAGGGGAGCTCTTTGGACATGTGCTTCGAATGGGGGTCATCTCGGGTGGCAG	AUGUAUGUGUGCAUGUGCAUGUAGCACCCTCAGAACCTAGACTTTTCTAGGCAGGAGGGAGGGGAGCTCTTTGGACATGTGCTTCGAATGGGGGTCATCTCGGGTGGCAG	0
1140	Mus_musculus	mmu-miR-12190-3p	UGGAGAACUCUGGGGGAG	Itgb4	TTAAATGAACAAATAAATAAAGGAATTGAGCCCAGGACCTCTTTACCAGCACCTGTGTTCCTTACAGCTAGTGGGGTAGTGTCCTTCG	UGGAGAACUCUGGGGGAGTTAAATGAACAAATAAATAAAGGAATTGAGCCCAGGACCTCTTTACCAGCACCTGTGTTCCTTACAGCTAGTGGGGTAGTGTCCTTCG	0
1141	Mus_musculus	mmu-miR-1948-3p	UUUAGGCAGAGCACUCGUACAG	Itgb4	TCCCACATGTAACCAAAAAAAAAAAAAAAAAAACCAAAAAACAAAAAACTGGAGCTGGCACAAGTCCCCAGCCTTTTGTTCTGCACTT	UUUAGGCAGAGCACUCGUACAGTCCCACATGTAACCAAAAAAAAAAAAAAAAAAACCAAAAAACAAAAAACTGGAGCTGGCACAAGTCCCCAGCCTTTTGTTCTGCACTT	0
1142	Mus_musculus	mmu-miR-3099-3p	UAGGCUAGAGAGAGGUUGGGGA	Itgb4	AACCAAAAAAAAAAAAAAAAAAACCAAAAAACAAAAAACTGGAGCTGGCACAAGTCCCCAGCCTTTTGTTCTGCACTTAATAAAAGGT	UAGGCUAGAGAGAGGUUGGGGAAACCAAAAAAAAAAAAAAAAAAACCAAAAAACAAAAAACTGGAGCTGGCACAAGTCCCCAGCCTTTTGTTCTGCACTTAATAAAAGGT	0
1144	Mus_musculus	mmu-miR-744-5p	UGCGGGGCUAGGGCUAACAGCA	Gabra2	ATTTTGTTAATTCCCTTTCAGTAACATCTTTATTATCCAAACGAGTTTTAGAGTGTGAATATTGCCCATCTAGTGAAATAAAATATAC	UGCGGGGCUAGGGCUAACAGCAATTTTGTTAATTCCCTTTCAGTAACATCTTTATTATCCAAACGAGTTTTAGAGTGTGAATATTGCCCATCTAGTGAAATAAAATATAC	0
1146	Mus_musculus	mmu-miR-3085-3p	UCUGGCUGCUAUGGCCCCCUC	Gabra2	AATAACTATTGGAATGTCACAGTCATTCTATTTTTAGCTTCAGAGTTTATTTGAAAGTAGTAATGAACCTTTCAGCTCACTTCAATCA	UCUGGCUGCUAUGGCCCCCUCAATAACTATTGGAATGTCACAGTCATTCTATTTTTAGCTTCAGAGTTTATTTGAAAGTAGTAATGAACCTTTCAGCTCACTTCAATCA	0
1148	Mus_musculus	mmu-miR-6902-5p	UUCCUCACAUUGUCACAUGAAG	Gabra2	AGTCCTACAGAATGAAAAGTAAGAAAAACAAAATAAACATTATAACGTCCCTTTGCACATGTCTAACCTATTTAGCTATATATTGTGT	UUCCUCACAUUGUCACAUGAAGAGTCCTACAGAATGAAAAGTAAGAAAAACAAAATAAACATTATAACGTCCCTTTGCACATGTCTAACCTATTTAGCTATATATTGTGT	0
1152	Mus_musculus	mmu-miR-6348	UCAGCCUUUAUAAGGUGUGUGU	Myo1d	ACAAACCCTTAAATAACCCTCCTTTGGCACATCTGCGACTCACAAAGCAAGTGTGATATTAATATGATTTTCAAATCTCAAACCAAGT	UCAGCCUUUAUAAGGUGUGUGUACAAACCCTTAAATAACCCTCCTTTGGCACATCTGCGACTCACAAAGCAAGTGTGATATTAATATGATTTTCAAATCTCAAACCAAGT	0
1153	Mus_musculus	mmu-miR-615-3p	UCCGAGCCUGGGUCUCCCUCUU	Myo1d	TTTAAATTATTTTTATATTCATACCTTCCCATTTTCTATTCTACTTATTTATTTTAAAAAGAGAGTGGTATAATAAATAGCACTTCTG	UCCGAGCCUGGGUCUCCCUCUUTTTAAATTATTTTTATATTCATACCTTCCCATTTTCTATTCTACTTATTTATTTTAAAAAGAGAGTGGTATAATAAATAGCACTTCTG	0
1154	Mus_musculus	oan-let-7c-5p	UGAGGUAGUAGGUUGUAUGGUU	Serpinb6e	TACTTACTGGCCGTGGTTTGCCTGTGGCCCAAGTGACCTTATCCATAAATATAATGACAGTTATGAAATAAAGGGTTTATGGTACTCC	UGAGGUAGUAGGUUGUAUGGUUTACTTACTGGCCGTGGTTTGCCTGTGGCCCAAGTGACCTTATCCATAAATATAATGACAGTTATGAAATAAAGGGTTTATGGTACTCC	0
1155	Mus_musculus	gma-miR10419	CAAAAAACACAUAUGAAACUG	Serpinb6e	CAAATGCTACTTTTACCTTAAAGCTTTTTAGAGTATTGGGCGAAGACAGCTCAAAAAATGTATTTTTCTCATCCTCGAGCATGTTTTC	CAAAAAACACAUAUGAAACUGCAAATGCTACTTTTACCTTAAAGCTTTTTAGAGTATTGGGCGAAGACAGCTCAAAAAATGTATTTTTCTCATCCTCGAGCATGTTTTC	0
1156	Mus_musculus	ocu-miR-329-3p	AACACACCUGGUUAGCCUCUUU	Nup188	TCGAGATGGCACCAAGTGACCTATTGGTACTAACCAAGATGTTCAAGGAGCAAGGGTTTGGTAGTAGGCAGACCAGCAGGCACCTTGT	AACACACCUGGUUAGCCUCUUUTCGAGATGGCACCAAGTGACCTATTGGTACTAACCAAGATGTTCAAGGAGCAAGGGTTTGGTAGTAGGCAGACCAGCAGGCACCTTGT	0
1158	Mus_musculus	hsa-miR-1224-3p	CCCCACCUCCUCUCUCCUCAG	Nup188	CAGCCAGCTTGTTCCAGGGACCCTTTCTTGTTTCTCTCATCTGAGTGCTGGAATTGTAGGTCTCTCTCTGTCTCTCTCTCTCACACAT	CCCCACCUCCUCUCUCCUCAGCAGCCAGCTTGTTCCAGGGACCCTTTCTTGTTTCTCTCATCTGAGTGCTGGAATTGTAGGTCTCTCTCTGTCTCTCTCTCTCACACAT	0
1159	Mus_musculus	mdm-miR10988	AGAGAAAAUUCAUUCCAACGC	Nup188	TGGCAGCTCAGGAATGCCTTACCTCTGGCTCCAGATCCCTCCTTGCCCTTCTTCTTCTGGCCTTGGTAGGCACCTGTACACATGTGGT	AGAGAAAAUUCAUUCCAACGCTGGCAGCTCAGGAATGCCTTACCTCTGGCTCCAGATCCCTCCTTGCCCTTCTTCTTCTGGCCTTGGTAGGCACCTGTACACATGTGGT	0
1160	Mus_musculus	cin-miR-4014-3p	UUACAGAAAGCGUGUGUGUG	Nup188	CGCTGGTGGGCCGTGTGTGAGGTGCGGAGTGGGGCGCGGCAGGGGGTGGCCGTGAAGCGCGGGCTGGGAGCTGGGCGGGAGTTGGGAC	UUACAGAAAGCGUGUGUGUGCGCTGGTGGGCCGTGTGTGAGGTGCGGAGTGGGGCGCGGCAGGGGGTGGCCGTGAAGCGCGGGCTGGGAGCTGGGCGGGAGTTGGGAC	0
1161	Mus_musculus	cme-miR166e	UCGGACCAGGCUUCAUUCCUC	Nup188	CCGCAGGTAGGGCCTCCTTTGTGCCCATCCCGTTGACCTTCAGACCCCATCTTAGCTTAACTTGTAGTTGCTTTGTTTGTTTTTCCAT	UCGGACCAGGCUUCAUUCCUCCCGCAGGTAGGGCCTCCTTTGTGCCCATCCCGTTGACCTTCAGACCCCATCTTAGCTTAACTTGTAGTTGCTTTGTTTGTTTTTCCAT	0
1162	Mus_musculus	ggo-miR-133a	UUGGUCCCCUUCAACCAGCUGU	Nup188	ACGGGCAGGGAGCCAAGGGGCTGGGTGCTCAGACTCTTAACAATATCCCAAGGTGGCCCCTTTCCTCCGAGCATTCCCATGGCACTTC	UUGGUCCCCUUCAACCAGCUGUACGGGCAGGGAGCCAAGGGGCTGGGTGCTCAGACTCTTAACAATATCCCAAGGTGGCCCCTTTCCTCCGAGCATTCCCATGGCACTTC	0
1163	Mus_musculus	ssc-miR-9846-3p	UGCCUGGAUCAGAGGAGGAAA	Pcsk4	GGTCTGACTTTGACTTTGGCCCTCCTGGCTGTGAGGTGGGCCTCAGCCCAGGCCCCCATCTATGTCAGCAGCTGGGCAGTGCGGGTGA	UGCCUGGAUCAGAGGAGGAAAGGTCTGACTTTGACTTTGGCCCTCCTGGCTGTGAGGTGGGCCTCAGCCCAGGCCCCCATCTATGTCAGCAGCTGGGCAGTGCGGGTGA	0
1164	Mus_musculus	bmo-miR-2860	CGCUGUAUGAUUGUCCGAGGUA	Pcsk4	AGTGGGCAAGAGGTCAGACCACAGCCACCAATCATCTGCCCCTTCCCTGTCTCCAAGCCATCCATAGCCCCATGTCTAACCTCATAGT	CGCUGUAUGAUUGUCCGAGGUAAGTGGGCAAGAGGTCAGACCACAGCCACCAATCATCTGCCCCTTCCCTGTCTCCAAGCCATCCATAGCCCCATGTCTAACCTCATAGT	0
1165	Mus_musculus	oha-let-7c-2-3p	CUAUACAGCCUCCUAGCUUUCC	Pcsk4	GGCAAGAGGTCAGACCACAGCCACCAATCATCTGCCCCTTCCCTGTCTCCAAGCCATCCATAGCCCCATGTCTAACCTCATAGTTGCC	CUAUACAGCCUCCUAGCUUUCCGGCAAGAGGTCAGACCACAGCCACCAATCATCTGCCCCTTCCCTGTCTCCAAGCCATCCATAGCCCCATGTCTAACCTCATAGTTGCC	0
1166	Mus_musculus	aca-let-7c-1-3p	CUGUACAACCUUCUAGCUUUCC	Pcsk4	GTCCTTACTCATTTTGGAGCAGGTACAGTGGGCAAGAGGTCAGACCACAGCCACCAATCATCTGCCCCTTCCCTGTCTCCAAGCCATC	CUGUACAACCUUCUAGCUUUCCGTCCTTACTCATTTTGGAGCAGGTACAGTGGGCAAGAGGTCAGACCACAGCCACCAATCATCTGCCCCTTCCCTGTCTCCAAGCCATC	0
1169	Mus_musculus	mmu-miR-7053-3p	CUCCUGUGUCUCCUUCCCCAG	Tmx1	TTTTTTTTAGTGTTTCCGTTGTATCTCTAACATTGTCGGGTCTTTCATTAGAAAATGCTTTATTACAGAAAATTAAAAGTATCCTGAA	CUCCUGUGUCUCCUUCCCCAGTTTTTTTTAGTGTTTCCGTTGTATCTCTAACATTGTCGGGTCTTTCATTAGAAAATGCTTTATTACAGAAAATTAAAAGTATCCTGAA	0
1170	Mus_musculus	mmu-miR-491-5p	AGUGGGGAACCCUUCCAUGAGG	Tmx1	TAAGATCTGATGATTTTTTTAATTTCCTCAGTTTCTGTTGTTATATCTTCCCTTTTCATTTCTGATTTTGTTAATTTGGATACTGTCT	AGUGGGGAACCCUUCCAUGAGGTAAGATCTGATGATTTTTTTAATTTCCTCAGTTTCTGTTGTTATATCTTCCCTTTTCATTTCTGATTTTGTTAATTTGGATACTGTCT	0
1171	Mus_musculus	mmu-miR-670-5p	AUCCCUGAGUGUAUGUGGUGAA	Tmx1	GGGCTGTGCCTGCTTTAGTGTCTCTTGAATCCAGTGCAGCAGCTTGTCCTATTTTATTAGTAGACTGAAGAGGGGGGCTGCTCCAAGT	AUCCCUGAGUGUAUGUGGUGAAGGGCTGTGCCTGCTTTAGTGTCTCTTGAATCCAGTGCAGCAGCTTGTCCTATTTTATTAGTAGACTGAAGAGGGGGGCTGCTCCAAGT	0
1172	Mus_musculus	bbe-miR-137-3p	UAUUGCUUGAGAAUACACGUGA	Bank1	TCCTCTGCTCTTCTGGAAGGTATTTCCCCATGCTTCCCTGTCCCCAAGGACTTACTAAATGTCTTTCTCTCAAATTAAAAAGTACTTT	UAUUGCUUGAGAAUACACGUGATCCTCTGCTCTTCTGGAAGGTATTTCCCCATGCTTCCCTGTCCCCAAGGACTTACTAAATGTCTTTCTCTCAAATTAAAAAGTACTTT	0
1173	Mus_musculus	gma-miR169b	CAGCCAAGGAUGACUUGCCGA	Bank1	TGCCTGTGCTCATCCTCTGCTCTTCTGGAAGGTATTTCCCCATGCTTCCCTGTCCCCAAGGACTTACTAAATGTCTTTCTCTCAAATT	CAGCCAAGGAUGACUUGCCGATGCCTGTGCTCATCCTCTGCTCTTCTGGAAGGTATTTCCCCATGCTTCCCTGTCCCCAAGGACTTACTAAATGTCTTTCTCTCAAATT	0
1174	Mus_musculus	sma-miR-190-3p	CAGUGACCAGACAUAUCCCU	Bank1	CCTGAAGTCATGTTAATTCTATCAATTAATGACGTGCACAGTAATATTTCAGAACATGGATGCCTCGCACATTGCCTGTGCTCATCCT	CAGUGACCAGACAUAUCCCUCCTGAAGTCATGTTAATTCTATCAATTAATGACGTGCACAGTAATATTTCAGAACATGGATGCCTCGCACATTGCCTGTGCTCATCCT	0
1175	Mus_musculus	aca-miR-15b-5p	UAGCAGCACAACAUGGUUUGU	Bank1	TTGGATTTCAAAGTGTGTTAGCACCACAATTTATTGGTACTGTACCACTTCAGATGGATACAACAAAAGATGGAGACTCATAGCATTC	UAGCAGCACAACAUGGUUUGUTTGGATTTCAAAGTGTGTTAGCACCACAATTTATTGGTACTGTACCACTTCAGATGGATACAACAAAAGATGGAGACTCATAGCATTC	0
1176	Mus_musculus	ptr-miR-497	CAGCAGCACACUGUGGUUUGUA	Bank1	TGTGCCTTTGGATTTCAAAGTGTGTTAGCACCACAATTTATTGGTACTGTACCACTTCAGATGGATACAACAAAAGATGGAGACTCAT	CAGCAGCACACUGUGGUUUGUATGTGCCTTTGGATTTCAAAGTGTGTTAGCACCACAATTTATTGGTACTGTACCACTTCAGATGGATACAACAAAAGATGGAGACTCAT	0
1177	Mus_musculus	rno-miR-380-3p	UAUGUAGUAUGGUCCACAUCU	Bank1	GGTGCTGGTAGAAATACTCAGGGAACAGCCATATTAGGGTCCTGTCAACAAGCACTTCTTGACATTAGCAATAGCATTTACACAATGG	UAUGUAGUAUGGUCCACAUCUGGTGCTGGTAGAAATACTCAGGGAACAGCCATATTAGGGTCCTGTCAACAAGCACTTCTTGACATTAGCAATAGCATTTACACAATGG	0
1178	Mus_musculus	mmu-miR-12203-5p	UGCCGGAGGGAUCGAUUGCUU	Ppp1r10	TCCCCCCTGAGCCCGAGGTGCTGACGTCGCAAAAAAATTGGATAGTAAGTGTCGAATTTTCAAAAACCAGCCTTGAACAAGAAATCAA	UGCCGGAGGGAUCGAUUGCUUTCCCCCCTGAGCCCGAGGTGCTGACGTCGCAAAAAAATTGGATAGTAAGTGTCGAATTTTCAAAAACCAGCCTTGAACAAGAAATCAA	0
1179	Mus_musculus	mmu-miR-192-3p	CUGCCAAUUCCAUAGGUCACAG	Ppp1r10	TTGGGTTAGAACCACAATGGATTTGAGGAGTTTTTCTTTTGGTTTTGTATATTTTGTACATTAATAATAAACAGTGGAAAGAGAAGCA	CUGCCAAUUCCAUAGGUCACAGTTGGGTTAGAACCACAATGGATTTGAGGAGTTTTTCTTTTGGTTTTGTATATTTTGTACATTAATAATAAACAGTGGAAAGAGAAGCA	0
1180	Mus_musculus	mmu-miR-6916-5p	CAGGAGGAUGGAGAUGAGUCA	Ppp1r10	TTTGATTGCGATTTTAACCAGGGTGCTCCCAGTGCGCATGCGTCGGGCCGTTTCGGCCAACCGAGGGCGACCCCGGGTCGCCGGAGCG	CAGGAGGAUGGAGAUGAGUCATTTGATTGCGATTTTAACCAGGGTGCTCCCAGTGCGCATGCGTCGGGCCGTTTCGGCCAACCGAGGGCGACCCCGGGTCGCCGGAGCG	0
1181	Mus_musculus	mmu-miR-874-3p	CUGCCCUGGCCCGAGGGACCGA	Ppp1r10	ATATTAGCTGGCTATGTCTTTAAAGTGACTGTTAAATCCTCTCTATTTTAATGTAATTTGCTTGGGATATATTGTGTGGTTAAAATAG	CUGCCCUGGCCCGAGGGACCGAATATTAGCTGGCTATGTCTTTAAAGTGACTGTTAAATCCTCTCTATTTTAATGTAATTTGCTTGGGATATATTGTGTGGTTAAAATAG	0
1183	Mus_musculus	mmu-miR-7119-3p	AAAAAACACCGUUUCCUCCAG	Ppp1r10	CCTTCCTCCCCAGAGCCTGCACCACCTGCTGAGCCCATGGACACGGACCGCCCTGGCACCCCTGTTCCCCCTGTTGAAGTTCCAGAGC	AAAAAACACCGUUUCCUCCAGCCTTCCTCCCCAGAGCCTGCACCACCTGCTGAGCCCATGGACACGGACCGCCCTGGCACCCCTGTTCCCCCTGTTGAAGTTCCAGAGC	0
1184	Mus_musculus	mmu-miR-7240-3p	CGCCGUUGGUCCUCUCCAACA	Ppp1r10	GGTTAGAACCACAATGGATTTGAGGAGTTTTTCTTTTGGTTTTGTATATTTTGTACATTAATAATAAACAGTGGAAAGAGAAGCAGCT	CGCCGUUGGUCCUCUCCAACAGGTTAGAACCACAATGGATTTGAGGAGTTTTTCTTTTGGTTTTGTATATTTTGTACATTAATAATAAACAGTGGAAAGAGAAGCAGCT	0
1185	Mus_musculus	mmu-miR-20b-3p	ACUGCAGUGUGAGCACUUCUAG	Acr	ATGGTAGAGATGCTGCCAACTGTCGCTGTGCTGGTCTTGGCAGTGTCCGTGGTTGCCAAGGATAACACCACGTGTGAGTAAGTGTTGG	ACUGCAGUGUGAGCACUUCUAGATGGTAGAGATGCTGCCAACTGTCGCTGTGCTGGTCTTGGCAGTGTCCGTGGTTGCCAAGGATAACACCACGTGTGAGTAAGTGTTGG	0
1187	Mus_musculus	mmu-miR-3552	AGGCUGCAGGCCCACUUCCCU	Acr	CTTGTATCTGTCTATCTATCTATCTATCTATCTATCTATCTATCTATCTATCTATCTATCTATCTATCTATCTATCTAAAATCCCTGA	AGGCUGCAGGCCCACUUCCCUCTTGTATCTGTCTATCTATCTATCTATCTATCTATCTATCTATCTATCTATCTATCTATCTATCTATCTATCTATCTAAAATCCCTGA	0
1188	Mus_musculus	mmu-miR-363-3p	AAUUGCACGGUAUCCAUCUGUA	Acr	GTCTACACAGCCACCTGGGACTACCTGGACTGGATTGCTTCCAAGATCGGCCCTAACGCCTTGCACTTGATTCAGCCAGCCACCCCTC	AAUUGCACGGUAUCCAUCUGUAGTCTACACAGCCACCTGGGACTACCTGGACTGGATTGCTTCCAAGATCGGCCCTAACGCCTTGCACTTGATTCAGCCAGCCACCCCTC	0
1189	Mus_musculus	ppy-miR-526a	CUCUAGAGGGAAGCACUUUCU	Gcgr	CAGTGACAGAGTAGGGGTTGGATATGATGGAGAAGCCATGTTATCTATGAACTCTGAGTGTTCCCATGTGTGTTGACATGGTCCCTGT	CUCUAGAGGGAAGCACUUUCUCAGTGACAGAGTAGGGGTTGGATATGATGGAGAAGCCATGTTATCTATGAACTCTGAGTGTTCCCATGTGTGTTGACATGGTCCCTGT	0
1190	Mus_musculus	cel-miR-1819-3p	UGGAAUGAUUGAGCUUGAUGGA	Gcgr	AGAGTAGGGGTTGGATATGATGGAGAAGCCATGTTATCTATGAACTCTGAGTGTTCCCATGTGTGTTGACATGGTCCCTGTACCCAGA	UGGAAUGAUUGAGCUUGAUGGAAGAGTAGGGGTTGGATATGATGGAGAAGCCATGTTATCTATGAACTCTGAGTGTTCCCATGTGTGTTGACATGGTCCCTGTACCCAGA	0
1191	Mus_musculus	fru-miR-365	UAAUGCCCCUAAAAAUCCUUAU	Gcgr	GTTGGATATGATGGAGAAGCCATGTTATCTATGAACTCTGAGTGTTCCCATGTGTGTTGACATGGTCCCTGTACCCAGATATGTCCTT	UAAUGCCCCUAAAAAUCCUUAUGTTGGATATGATGGAGAAGCCATGTTATCTATGAACTCTGAGTGTTCCCATGTGTGTTGACATGGTCCCTGTACCCAGATATGTCCTT	0
1192	Mus_musculus	gma-miR390f	AAGCUCAGGAGGGAUAGCGCC	Gcgr	CCCAGTGTGGTGAGGGGGGTAGAGGACAGGGCAGGAGTGGTGCTGATACGCTGTCACATAGGAAGCTGCACTGCACCCGAAACTACAT	AAGCUCAGGAGGGAUAGCGCCCCCAGTGTGGTGAGGGGGGTAGAGGACAGGGCAGGAGTGGTGCTGATACGCTGTCACATAGGAAGCTGCACTGCACCCGAAACTACAT	0
1193	Mus_musculus	mmr-miR-26b	UUCAAGUAAUUCAGGAUAGGUU	Mus81	ACACGCGTTTCGTGTTTCAAAAGGTGAGTCCCAGCTGTTTCTGGTGACAGTGCTCTGGCAGAGTCAGGTGATCCGTGAATCCTAGTTT	UUCAAGUAAUUCAGGAUAGGUUACACGCGTTTCGTGTTTCAAAAGGTGAGTCCCAGCTGTTTCTGGTGACAGTGCTCTGGCAGAGTCAGGTGATCCGTGAATCCTAGTTT	0
1195	Mus_musculus	pma-miR-4629	UGACUGGACGUUCAUCGGUG	Mus81	GGAGACGCTCGCTCCCCAGCACCCATCTTCATCTCTACCAAGGCTGGCTAGCCTTTTAGCTGAGATCCCCTGGGCTTTAATAAAAATC	UGACUGGACGUUCAUCGGUGGGAGACGCTCGCTCCCCAGCACCCATCTTCATCTCTACCAAGGCTGGCTAGCCTTTTAGCTGAGATCCCCTGGGCTTTAATAAAAATC	0
1196	Mus_musculus	cin-let-7d-3p	CUAUACAGCCCGCUAGCUU	Mus81	CCCCAGCACCCATCTTCATCTCTACCAAGGCTGGCTAGCCTTTTAGCTGAGATCCCCTGGGCTTTAATAAAAATCTGGATGTGTGTGG	CUAUACAGCCCGCUAGCUUCCCCAGCACCCATCTTCATCTCTACCAAGGCTGGCTAGCCTTTTAGCTGAGATCCCCTGGGCTTTAATAAAAATCTGGATGTGTGTGG	0
1197	Mus_musculus	mghv-miR-M1-2-3p	CAGACCCCCUCUCCCCCUCUUU	Mus81	GCTCGCTCCCCAGCACCCATCTTCATCTCTACCAAGGCTGGCTAGCCTTTTAGCTGAGATCCCCTGGGCTTTAATAAAAATCTGGATG	CAGACCCCCUCUCCCCCUCUUUGCTCGCTCCCCAGCACCCATCTTCATCTCTACCAAGGCTGGCTAGCCTTTTAGCTGAGATCCCCTGGGCTTTAATAAAAATCTGGATG	0
1198	Mus_musculus	ptr-miR-92b	UAUUGCACUCGUCCCGGCCUCC	Mus81	AGCTGTACCAGGAGACGCTCGCTCCCCAGCACCCATCTTCATCTCTACCAAGGCTGGCTAGCCTTTTAGCTGAGATCCCCTGGGCTTT	UAUUGCACUCGUCCCGGCCUCCAGCTGTACCAGGAGACGCTCGCTCCCCAGCACCCATCTTCATCTCTACCAAGGCTGGCTAGCCTTTTAGCTGAGATCCCCTGGGCTTT	0
1199	Mus_musculus	gga-miR-12290-3p	UGACCCCCACGUGCCCCCCAG	Mus81	CATGGCGAAAGGAGGTCATTCCATGAGCTGGTGCCCTGCTAGGTTGGAGAGACCCTACCCTCAAACAAGTGTTCTTATACCAACTGAA	UGACCCCCACGUGCCCCCCAGCATGGCGAAAGGAGGTCATTCCATGAGCTGGTGCCCTGCTAGGTTGGAGAGACCCTACCCTCAAACAAGTGTTCTTATACCAACTGAA	0
1200	Mus_musculus	dya-miR-306-5p	UCAGGUACUUAGUGACUCUCAA	Mus81	ACTAGCTGGGGCTTAGTCTTCAGAGCCTACCCTGGCCTCAGTCCCCTCTTCCATCAGGGCCACACCCTACGCAGCCGCCCTTGGGGGG	UCAGGUACUUAGUGACUCUCAAACTAGCTGGGGCTTAGTCTTCAGAGCCTACCCTGGCCTCAGTCCCCTCTTCCATCAGGGCCACACCCTACGCAGCCGCCCTTGGGGGG	0
1201	Mus_musculus	cin-miR-4036-3p	GACGGGUUGGUUUUGCAUGU	Mus81	TGTTAATGTGTTACTGATGGCTAGCCTGGACACGTGGGCATTTGGGCCTAACCACACTGCTTCTACCTGCCTTCCTAGTTCCGCCTGA	GACGGGUUGGUUUUGCAUGUTGTTAATGTGTTACTGATGGCTAGCCTGGACACGTGGGCATTTGGGCCTAACCACACTGCTTCTACCTGCCTTCCTAGTTCCGCCTGA	0
1202	Mus_musculus	abu-miR-182	UUUGGCAAUGGUAGAACUCACA	Mus81	ACACCAGAGGGTCTGGAGCTGGCTCAGAAGCTGGCCGAGGCGGAAGGCCTGAGCACTCGGCACGCTGGCTTTAGGCCAGAGGAACATC	UUUGGCAAUGGUAGAACUCACAACACCAGAGGGTCTGGAGCTGGCTCAGAAGCTGGCCGAGGCGGAAGGCCTGAGCACTCGGCACGCTGGCTTTAGGCCAGAGGAACATC	0
1204	Mus_musculus	ssc-let-7d-3p	CUAUACGACCUGCUGCCUUUCU	9930022D16Rik	CTTCAAATGTCAACAAATACTTTGACAGTCAATAAGCTTGAGGATACTCCAGATAAGAAATCCAAATATTGCGGAGGAGGAGGAGGAG	CUAUACGACCUGCUGCCUUUCUCTTCAAATGTCAACAAATACTTTGACAGTCAATAAGCTTGAGGATACTCCAGATAAGAAATCCAAATATTGCGGAGGAGGAGGAGGAG	0
1205	Mus_musculus	bna-miR399a	UGCCAAAGGAGAUUUGCCCGG	Adgrl1	AACGAGAATAAAACAAAAGGCTCATAAGAACGTTTCAGAAAAAAACAAAAAGTTTTAAAAAAATGTTGAGTCAAAAAAGTCAAACAAT	UGCCAAAGGAGAUUUGCCCGGAACGAGAATAAAACAAAAGGCTCATAAGAACGTTTCAGAAAAAAACAAAAAGTTTTAAAAAAATGTTGAGTCAAAAAAGTCAAACAAT	0
1206	Mus_musculus	ame-miR-9865-5p	UGAUUUAUGUGGUGAUUGUGC	Adgrl1	TGGATCTTTCTCTAGGGGGTCCTCTTACCCCTCTCTCTTCCTCCCCTATTGCTGTAAATATTTCAACAAAATGGAAAAGGAAAAAAAA	UGAUUUAUGUGGUGAUUGUGCTGGATCTTTCTCTAGGGGGTCCTCTTACCCCTCTCTCTTCCTCCCCTATTGCTGTAAATATTTCAACAAAATGGAAAAGGAAAAAAAA	0
1207	Mus_musculus	zma-miR2275d-5p	AGAGUUGGAGGAAAGAAAACU	Adgrl1	TCAGGATCTTTGGAAGAGCAGTCAGTCAGTGCTCTTACCCATTGAGCCATCTCGATGGCCCCCCTTTAATTTTTTATTTTTTAGAAAC	AGAGUUGGAGGAAAGAAAACUTCAGGATCTTTGGAAGAGCAGTCAGTCAGTGCTCTTACCCATTGAGCCATCTCGATGGCCCCCCTTTAATTTTTTATTTTTTAGAAAC	0
1208	Mus_musculus	hsa-miR-1178-5p	CAGGGUCAGCUGAGCAUG	Adgrl1	CTGGGCCGGAGGAAAGAAGGGACACGGAGTCCTCCCTCGCTCAGCCACCCCCTCCCCGCTTCCCCCTGGGCCGGGCTCCGGGAGATGT	CAGGGUCAGCUGAGCAUGCTGGGCCGGAGGAAAGAAGGGACACGGAGTCCTCCCTCGCTCAGCCACCCCCTCCCCGCTTCCCCCTGGGCCGGGCTCCGGGAGATGT	0
1209	Mus_musculus	pte-miR-35v-5p	AGCAAUUAAUGGCUCGGUGGC	Adgrl1	GGGTTTGGATCTTTCTCTAGGGGGTCCTCTTACCCCTCTCTCTTCCTCCCCTATTGCTGTAAATATTTCAACAAAATGGAAAAGGAAA	AGCAAUUAAUGGCUCGGUGGCGGGTTTGGATCTTTCTCTAGGGGGTCCTCTTACCCCTCTCTCTTCCTCCCCTATTGCTGTAAATATTTCAACAAAATGGAAAAGGAAA	0
1211	Mus_musculus	sma-miR-125b	UCCCUGAGACUGAUAAUUGCUC	Adgrl1	TCCTGGGTTTGGATCTTTCTCTAGGGGGTCCTCTTACCCCTCTCTCTTCCTCCCCTATTGCTGTAAATATTTCAACAAAATGGAAAAG	UCCCUGAGACUGAUAAUUGCUCTCCTGGGTTTGGATCTTTCTCTAGGGGGTCCTCTTACCCCTCTCTCTTCCTCCCCTATTGCTGTAAATATTTCAACAAAATGGAAAAG	0
1212	Mus_musculus	ath-miR823	UGGGUGGUGAUCAUAUAAGAU	Adgrl1	GGAATAGATAAAACTCAGTATGAGGTGAGGCATACTTGGGGCCAAGGCTCCGCAGCGGGGAGGGCTGCAGCTCGAGGGCAGCCACTGA	UGGGUGGUGAUCAUAUAAGAUGGAATAGATAAAACTCAGTATGAGGTGAGGCATACTTGGGGCCAAGGCTCCGCAGCGGGGAGGGCTGCAGCTCGAGGGCAGCCACTGA	0
1213	Mus_musculus	ami-miR-130b-5p	GCCCUUUUUCUGUUGUACUA	Adgrl1	CACTCATTGCAGAGTCCGTGGGCTTCAATCCCTCCTCGCCCCCAGTCTTCAACTCCCCAGGTGAGGACACTTAGACTACCTGGATGCC	GCCCUUUUUCUGUUGUACUACACTCATTGCAGAGTCCGTGGGCTTCAATCCCTCCTCGCCCCCAGTCTTCAACTCCCCAGGTGAGGACACTTAGACTACCTGGATGCC	0
1214	Mus_musculus	sbi-miR6227-3p	CUCACAACACUUGCUAUUUGGG	Adgrl1	TGATCTGGATGAGTCGGAGAGCTGTACGGCAGAGGATGGGGCCACCAGCCGGCCCCTCTCCTCCCCTCCCGGCCGGGACTCCCTCTAT	CUCACAACACUUGCUAUUUGGGTGATCTGGATGAGTCGGAGAGCTGTACGGCAGAGGATGGGGCCACCAGCCGGCCCCTCTCCTCCCCTCCCGGCCGGGACTCCCTCTAT	0
1215	Mus_musculus	bbe-miR-1-5p	UGGAAUGUAAAGAAGUAUGUAU	Acbd6	AAAGGATGTGAGCAGTACTACACCATTGCCTCTGTTTGCAGGTTCCTGCCCTCCTTGAGTTCCTGTCCTGACTTCCTTTGATGCTGAA	UGGAAUGUAAAGAAGUAUGUAUAAAGGATGTGAGCAGTACTACACCATTGCCTCTGTTTGCAGGTTCCTGCCCTCCTTGAGTTCCTGTCCTGACTTCCTTTGATGCTGAA	0
1216	Mus_musculus	prd-miR-7927b-3p	UCAGUCAUUGAAGUGCUCUGAU	Acbd6	AAATCATGTTATAAATGCTTCTTAACACTAAATGTGAACCTACCAGTTTCCATTTCATAATGAAAAAATATTAAGCTTAAATATTTAT	UCAGUCAUUGAAGUGCUCUGAUAAATCATGTTATAAATGCTTCTTAACACTAAATGTGAACCTACCAGTTTCCATTTCATAATGAAAAAATATTAAGCTTAAATATTTAT	0
1218	Mus_musculus	prd-miR-39-5p	GUGGAUGUCUUCCACGGUAAAU	Acbd6	TAAATGTTAATCATGGAGATTATTTCTGGCAGTGGTAATCAAGAGCTGAATTCTGTTCCTGTATGAATTTGAGTTTTACAAAGTTATA	GUGGAUGUCUUCCACGGUAAAUTAAATGTTAATCATGGAGATTATTTCTGGCAGTGGTAATCAAGAGCTGAATTCTGTTCCTGTATGAATTTGAGTTTTACAAAGTTATA	0
1219	Mus_musculus	nbr-miR-724	UUAAAGGGAAUUUGCGACUGUU	Acbd6	GTAAGAAAGGATGTGAGCAGTACTACACCATTGCCTCTGTTTGCAGGTTCCTGCCCTCCTTGAGTTCCTGTCCTGACTTCCTTTGATG	UUAAAGGGAAUUUGCGACUGUUGTAAGAAAGGATGTGAGCAGTACTACACCATTGCCTCTGTTTGCAGGTTCCTGCCCTCCTTGAGTTCCTGTCCTGACTTCCTTTGATG	0
1221	Mus_musculus	gga-miR-144-3p	CUACAGUAUAGAUGAUGUACUC	Lilr4b	TAAAACTTATTATAGATACAGAAATCAACACTGTTCCTGTCTGAATAATTTTATCACATGGAAATATTGGAAATGTTATTAATAAACA	CUACAGUAUAGAUGAUGUACUCTAAAACTTATTATAGATACAGAAATCAACACTGTTCCTGTCTGAATAATTTTATCACATGGAAATATTGGAAATGTTATTAATAAACA	0
1222	Mus_musculus	mdo-miR-1545b-3p	ACCUUUCCAUCCUGGGCAUUGG	Lilr4b	TGCCTGGACTCACCATGATCGCCATGCTCACAGTGCTGCTATACCTTGGTGAGGTATAATGAGGGGGAGTGGATGCTTGTGTTTGTAA	ACCUUUCCAUCCUGGGCAUUGGTGCCTGGACTCACCATGATCGCCATGCTCACAGTGCTGCTATACCTTGGTGAGGTATAATGAGGGGGAGTGGATGCTTGTGTTTGTAA	0
1223	Mus_musculus	bmo-miR-305-3p	GGCGCUUGUUGGAGUACACUU	Lilr4b	GCAAGAGGTTTGTAAAACTTATTATAGATACAGAAATCAACACTGTTCCTGTCTGAATAATTTTATCACATGGAAATATTGGAAATGT	GGCGCUUGUUGGAGUACACUUGCAAGAGGTTTGTAAAACTTATTATAGATACAGAAATCAACACTGTTCCTGTCTGAATAATTTTATCACATGGAAATATTGGAAATGT	0
1224	Mus_musculus	hsa-miR-6866-3p	GAUCCCUUUAUCUGUCCUCUAG	Lilr4b	TTAAAGGAGCACTGCTCACAAGTTTACTTGATAGTGGCTTGCAGTATTGCTTTCTTACACCATCAAGGTCTAATCCATTTAGGATTAG	GAUCCCUUUAUCUGUCCUCUAGTTAAAGGAGCACTGCTCACAAGTTTACTTGATAGTGGCTTGCAGTATTGCTTTCTTACACCATCAAGGTCTAATCCATTTAGGATTAG	0
1226	Mus_musculus	ocu-miR-3613-5p	UGUUGUACUUUUUUUUUUGUUC	Lilr4b	AGTCATCTAATGAGAAACAAATGAAATGAGATATTGCGAATTGAATGACTGTAACTAGGGCACACTAATCAATGAAAATTGAATTTTT	UGUUGUACUUUUUUUUUUGUUCAGTCATCTAATGAGAAACAAATGAAATGAGATATTGCGAATTGAATGACTGTAACTAGGGCACACTAATCAATGAAAATTGAATTTTT	0
1227	Mus_musculus	cfa-miR-128	UCACAGUGAACCGGUCUCUUU	Lilr4b	CTCACCATGATCGCCATGCTCACAGTGCTGCTATACCTTGGTGAGGTATAATGAGGGGGAGTGGATGCTTGTGTTTGTAAGGGAACCT	UCACAGUGAACCGGUCUCUUUCTCACCATGATCGCCATGCTCACAGTGCTGCTATACCTTGGTGAGGTATAATGAGGGGGAGTGGATGCTTGTGTTTGTAAGGGAACCT	0
1229	Mus_musculus	pxy-miR-6307	CAAGCUCGAACUUUUCCUGCGC	Lilr4b	TCATCTAATGAGAAACAAATGAAATGAGATATTGCGAATTGAATGACTGTAACTAGGGCACACTAATCAATGAAAATTGAATTTTTAA	CAAGCUCGAACUUUUCCUGCGCTCATCTAATGAGAAACAAATGAAATGAGATATTGCGAATTGAATGACTGTAACTAGGGCACACTAATCAATGAAAATTGAATTTTTAA	0
1230	Mus_musculus	ptc-miR168b-5p	UCGCUUGGUGCAGGUCGGGAA	Lilr4b	GGTGAGACTCCTGCCCCATTCACACTGATAAGAGCAATACTTTTCGCCAGTAAGAACCACACATTGCCCCTCCATCTGGAAGAGTTTG	UCGCUUGGUGCAGGUCGGGAAGGTGAGACTCCTGCCCCATTCACACTGATAAGAGCAATACTTTTCGCCAGTAAGAACCACACATTGCCCCTCCATCTGGAAGAGTTTG	0
1231	Mus_musculus	pol-miR-9b-3p	UAAAGCUAGAGAACCGAAAGUA	Lilr4b	GCTATACCTTGGTGAGGTATAATGAGGGGGAGTGGATGCTTGTGTTTGTAAGGGAACCTATTCGACAGCCAGGTTTAATTTCACATGG	UAAAGCUAGAGAACCGAAAGUAGCTATACCTTGGTGAGGTATAATGAGGGGGAGTGGATGCTTGTGTTTGTAAGGGAACCTATTCGACAGCCAGGTTTAATTTCACATGG	0
1233	Mus_musculus	bna-miR156c	UUGACAGAAGAUAGAGAGCAC	Lilr4b	ATCAGAAGCTTCTCAGAATTTTGGGAGTATACTTTATTCTTTGTTCAGAGATAACAAATGTCCTTACATTTTGTAAATAAAGCCAAAT	UUGACAGAAGAUAGAGAGCACATCAGAAGCTTCTCAGAATTTTGGGAGTATACTTTATTCTTTGTTCAGAGATAACAAATGTCCTTACATTTTGTAAATAAAGCCAAAT	0
1235	Mus_musculus	tgu-miR-16a-5p	UAGCAGCACGUAAAUAUUGGUG	Nek8	AGAGCCTGACCCAGCACCTTGGCTACCCCCACTTGTGCTTTCACAGAACTTGCCAGCCCTGGTGCTGAAGATCATGAGTGGCACCTTC	UAGCAGCACGUAAAUAUUGGUGAGAGCCTGACCCAGCACCTTGGCTACCCCCACTTGTGCTTTCACAGAACTTGCCAGCCCTGGTGCTGAAGATCATGAGTGGCACCTTC	0
1236	Mus_musculus	hsa-miR-11401	UCACGUCUGCGGCUGUCACG	Nek8	TTTTTTGTTTGCTGAGGAGATACTGCTGAAAGGTTGCCCTTTCCCCAGGCTATTCACCAGACCTAGACTGGGGAGAAAGGTAACCCGA	UCACGUCUGCGGCUGUCACGTTTTTTGTTTGCTGAGGAGATACTGCTGAAAGGTTGCCCTTTCCCCAGGCTATTCACCAGACCTAGACTGGGGAGAAAGGTAACCCGA	0
1237	Mus_musculus	ppt-miR902e-5p	UAUGAUGCAGAUUCUUCAUCU	Nek8	AAGTCTACTCTGTTCCCCCAAGTCCCTGTCTCCAAAGCTCTTTATCTTAGTAAATATCTGCAAGGCTCCAGTCTGGCAGGGGTCAACA	UAUGAUGCAGAUUCUUCAUCUAAGTCTACTCTGTTCCCCCAAGTCCCTGTCTCCAAAGCTCTTTATCTTAGTAAATATCTGCAAGGCTCCAGTCTGGCAGGGGTCAACA	0
1238	Mus_musculus	mtr-miR399c	UGCCAAAGGAGAUUUGCCCUG	Nek8	TGCTTAGTTAATGCCCCACTCTTTCCAATTTTGGCAGAGGGGGAAGTGTATTCTTGGGGCAAAGGAACCCGAGGCCGACTGGGAAGGA	UGCCAAAGGAGAUUUGCCCUGTGCTTAGTTAATGCCCCACTCTTTCCAATTTTGGCAGAGGGGGAAGTGTATTCTTGGGGCAAAGGAACCCGAGGCCGACTGGGAAGGA	0
1239	Mus_musculus	xtr-miR-125b	UCCCUGAGACCCUAACUUGUGA	Nek8	GGAGAGGGGAAGTGAGCGCAACTCCCAGGCTGCACCTGCGCTGGGTTAGATCGGGGAAGTACTGGAAGCTTCCTTCCCCAGTGGCTTC	UCCCUGAGACCCUAACUUGUGAGGAGAGGGGAAGTGAGCGCAACTCCCAGGCTGCACCTGCGCTGGGTTAGATCGGGGAAGTACTGGAAGCTTCCTTCCCCAGTGGCTTC	0
1241	Mus_musculus	mdo-miR-1544b-3p	CCUUUUCUAUCCCUGGUACCAG	Nek8	GAGCGGATCCGAGTGGTGGGAAGAGGTGCCTTCGGGTGAGCCAGGGCGCTGGGGAGGAAATGCTAAGGGAGAAATTAGGGCCCTAATT	CCUUUUCUAUCCCUGGUACCAGGAGCGGATCCGAGTGGTGGGAAGAGGTGCCTTCGGGTGAGCCAGGGCGCTGGGGAGGAAATGCTAAGGGAGAAATTAGGGCCCTAATT	0
1242	Mus_musculus	prd-miR-39-3p	UCACCGGGAACUCAUUCAUGC	Slc35b1	AATATTCTAAACAAAGTGCTTAGGGTTTAACAAGATGTGTTGCTAATTTCTGATTTTGCACAAATAAAGAGAAGAAAGGCAAGCTGGA	UCACCGGGAACUCAUUCAUGCAATATTCTAAACAAAGTGCTTAGGGTTTAACAAGATGTGTTGCTAATTTCTGATTTTGCACAAATAAAGAGAAGAAAGGCAAGCTGGA	0
1243	Mus_musculus	mdo-miR-7273-3p	UUAUCCAUGCCUAGUUUGAU	Slc35b1	CTTGTCTCTCTGTAGTTATGCTCCTGGGAGTGACGCTCTTGAAGAAGAAGTACCCGCTGGCCAAGTACCTGTGTGTATTGCTAATTGT	UUAUCCAUGCCUAGUUUGAUCTTGTCTCTCTGTAGTTATGCTCCTGGGAGTGACGCTCTTGAAGAAGAAGTACCCGCTGGCCAAGTACCTGTGTGTATTGCTAATTGT	0
1244	Mus_musculus	oar-miR-1197-5p	CCCUUCCUGGUAUUUGAAGACG	Slc35b1	ATAAAAAAAAAAAAAAAAATCAAAGGAAGCAAGATGGAATATTCTAAACAAAGTGCTTAGGGTTTAACAAGATGTGTTGCTAATTTCT	CCCUUCCUGGUAUUUGAAGACGATAAAAAAAAAAAAAAAAATCAAAGGAAGCAAGATGGAATATTCTAAACAAAGTGCTTAGGGTTTAACAAGATGTGTTGCTAATTTCT	0
1245	Mus_musculus	cfa-let-7a	UGAGGUAGUAGGUUGUAUAGUU	Slc35b1	TGTTCCTGTCAGTAGAGTTAAGCCATCCTTTCTTGAACTCAGTGAATCTCTCCCTCCACTCAGCATGTGGTTGTGTTAGGCTTAAGGG	UGAGGUAGUAGGUUGUAUAGUUTGTTCCTGTCAGTAGAGTTAAGCCATCCTTTCTTGAACTCAGTGAATCTCTCCCTCCACTCAGCATGTGGTTGTGTTAGGCTTAAGGG	0
1246	Mus_musculus	sbi-miR169p	UAGCCAAGAAUGGCUUGCCUA	Slc35b1	CTTCATGACAGTCGTGTACTTCGGTCCCCTGACCTGCTCCATCATCACCACAACCCGGAAGTTCTTCACCATCTTGGCTTCTGTGATC	UAGCCAAGAAUGGCUUGCCUACTTCATGACAGTCGTGTACTTCGGTCCCCTGACCTGCTCCATCATCACCACAACCCGGAAGTTCTTCACCATCTTGGCTTCTGTGATC	0
1247	Mus_musculus	vvi-miR169m	GAGCCAAGGAUGACUUGCCGG	Fbxw2	ATAACGTTGCCTCTGGAGGTGTGTGTGCAAATTCCCCCCCCCCTCCCAGACAACAGTAGATATGAATTCAGGGCCAGCCTAGTCTGTA	GAGCCAAGGAUGACUUGCCGGATAACGTTGCCTCTGGAGGTGTGTGTGCAAATTCCCCCCCCCCTCCCAGACAACAGTAGATATGAATTCAGGGCCAGCCTAGTCTGTA	0
1248	Mus_musculus	mmu-miR-7213-5p	ACUGGGUCUCUUGAGGUAGC	Fbxw2	TGTCAGACTAAGGGCATTGAGAGCAGGAAGTCCATGCCTGACATAGACATCTTACACACAGATGTTAACTGAGTGAAATGCCAGTTAA	ACUGGGUCUCUUGAGGUAGCTGTCAGACTAAGGGCATTGAGAGCAGGAAGTCCATGCCTGACATAGACATCTTACACACAGATGTTAACTGAGTGAAATGCCAGTTAA	0
1249	Mus_musculus	dre-miR-30e-3p	CUUUCAGUCGGAUGUUUGCAGC	Fbxw2	CATTTTTGGATTTATCTTTCTGAGTGGAATATTGAGTAAAGAAAGTTAAATGATTCACTAATCTGCTAATTGGTTGCCCATAAAATCA	CUUUCAGUCGGAUGUUUGCAGCCATTTTTGGATTTATCTTTCTGAGTGGAATATTGAGTAAAGAAAGTTAAATGATTCACTAATCTGCTAATTGGTTGCCCATAAAATCA	0
1250	Mus_musculus	mtr-miR2623	UCGGCUGUACUGUCCUUCAUG	Fbxw2	GGATTTATCTTTCTGAGTGGAATATTGAGTAAAGAAAGTTAAATGATTCACTAATCTGCTAATTGGTTGCCCATAAAATCACATGGAG	UCGGCUGUACUGUCCUUCAUGGGATTTATCTTTCTGAGTGGAATATTGAGTAAAGAAAGTTAAATGATTCACTAATCTGCTAATTGGTTGCCCATAAAATCACATGGAG	0
1251	Mus_musculus	sfr-miR-14-5p	CGGGGGGAGGAAUUGACUCGA	Fbxw2	TCTTTCTGAGTGGAATATTGAGTAAAGAAAGTTAAATGATTCACTAATCTGCTAATTGGTTGCCCATAAAATCACATGGAGTCTGTTA	CGGGGGGAGGAAUUGACUCGATCTTTCTGAGTGGAATATTGAGTAAAGAAAGTTAAATGATTCACTAATCTGCTAATTGGTTGCCCATAAAATCACATGGAGTCTGTTA	0
1252	Mus_musculus	cfa-miR-8833	UGACUUCGACUGCCCGACAGCC	Fbxw2	CGGAAGCCGCTCCCCTGTGAGGCTGCGGACCCAGAGCAGCGGCCGTAGGTCCAGGTCTGTATTTGCGATTGGCCGGGCCGGGCTGGAC	UGACUUCGACUGCCCGACAGCCCGGAAGCCGCTCCCCTGTGAGGCTGCGGACCCAGAGCAGCGGCCGTAGGTCCAGGTCTGTATTTGCGATTGGCCGGGCCGGGCTGGAC	0
1253	Mus_musculus	osa-miR814a	CACUUCAUAGUACAACGAAUCU	Fbxw2	CATTCTGGTTTTCACCCCTAACCAACAGATTCTGTGAACTCCTGCCTGGGTGTCAGTTTCTAAGTCTTAAGAGTGCAAATGATTAAAT	CACUUCAUAGUACAACGAAUCUCATTCTGGTTTTCACCCCTAACCAACAGATTCTGTGAACTCCTGCCTGGGTGTCAGTTTCTAAGTCTTAAGAGTGCAAATGATTAAAT	0
1256	Mus_musculus	tgu-let-7g-5p	UGAGGUAGUAGUUUGUACAGUU	Fbxw2	GACCCAGCACTTCCGGGGGCACACGGGGGCGGGTGTGTTCTCCTTTTTCAAGAATCTTTACAGTTACTTTAGCCATGCCTTGTAAGAC	UGAGGUAGUAGUUUGUACAGUUGACCCAGCACTTCCGGGGGCACACGGGGGCGGGTGTGTTCTCCTTTTTCAAGAATCTTTACAGTTACTTTAGCCATGCCTTGTAAGAC	0
1257	Mus_musculus	eca-miR-9048	CCAUCUGCAGUUGGCUGAGCCC	Fbxw2	ACAGCGCTGTGTTCATATGTCCATACTTTATTTGTTACATGATGAAGTATTAGCACTTTGACAAACTGAATTAAATAAAATACTTTTT	CCAUCUGCAGUUGGCUGAGCCCACAGCGCTGTGTTCATATGTCCATACTTTATTTGTTACATGATGAAGTATTAGCACTTTGACAAACTGAATTAAATAAAATACTTTTT	0
1258	Mus_musculus	pla-miR11611	UAGGCAACCGUGGUAAAAUGUC	Fbxw2	ATCCCAGCAACCACATGGTGGCTCACAACCATCTGTAACGAAATCTGACTCCCTCTTCTGAAGTCAGCTACAGTGTACTTACATATAA	UAGGCAACCGUGGUAAAAUGUCATCCCAGCAACCACATGGTGGCTCACAACCATCTGTAACGAAATCTGACTCCCTCTTCTGAAGTCAGCTACAGTGTACTTACATATAA	0
1259	Mus_musculus	bmo-miR-iab-4-5p	ACGUAUACUGAAUGUAUCCUGA	Fbxw2	GCGCGCCTAGTCGGTGTGAGCCCGGCGCGAGGTCCCGGGCCCCGGGGCGCTCGCTCAGGTCAGTGCCGCGCGGAACACGGCTCCAGGA	ACGUAUACUGAAUGUAUCCUGAGCGCGCCTAGTCGGTGTGAGCCCGGCGCGAGGTCCCGGGCCCCGGGGCGCTCGCTCAGGTCAGTGCCGCGCGGAACACGGCTCCAGGA	0
1261	Mus_musculus	ddi-miR-7131d	ACCACAUUAAUUUCAGCAGCC	Lrrc73	AGCTGTCACTGGGCAACAGCCTTGAGGGGTGGCGGGGGGACTTGAACCCAGGGTACTGACTTTGAACTTGTTGGCAGCTCTGGCTGCA	ACCACAUUAAUUUCAGCAGCCAGCTGTCACTGGGCAACAGCCTTGAGGGGTGGCGGGGGGACTTGAACCCAGGGTACTGACTTTGAACTTGTTGGCAGCTCTGGCTGCA	0
1262	Mus_musculus	ptr-miR-374a	UUAUAAUACAACCUGAUAAGUG	Lrrc73	CAACAGCCTTGAGGGGTGGCGGGGGGACTTGAACCCAGGGTACTGACTTTGAACTTGTTGGCAGCTCTGGCTGCAACCCGCTGGCTCG	UUAUAAUACAACCUGAUAAGUGCAACAGCCTTGAGGGGTGGCGGGGGGACTTGAACCCAGGGTACTGACTTTGAACTTGTTGGCAGCTCTGGCTGCAACCCGCTGGCTCG	0
1263	Mus_musculus	aly-miR169f-3p	GCAAGUUGACCUUGGCUCUGC	Lrrc73	ACTACCTTCCTCCACAGAGCAGGGAAAGGCCCTGGCTGGGGCTCTGGCAGCTCCTGGTAGTGGCACGAGGCTCTGGAAGCTGTCACTG	GCAAGUUGACCUUGGCUCUGCACTACCTTCCTCCACAGAGCAGGGAAAGGCCCTGGCTGGGGCTCTGGCAGCTCCTGGTAGTGGCACGAGGCTCTGGAAGCTGTCACTG	0
1264	Mus_musculus	dps-miR-9c	UCUUUGGUAUUCUAGCUGUAGA	Lrrc73	CTGTCACTGGGCAACAGCCTTGAGGGGTGGCGGGGGGACTTGAACCCAGGGTACTGACTTTGAACTTGTTGGCAGCTCTGGCTGCAAC	UCUUUGGUAUUCUAGCUGUAGACTGTCACTGGGCAACAGCCTTGAGGGGTGGCGGGGGGACTTGAACCCAGGGTACTGACTTTGAACTTGTTGGCAGCTCTGGCTGCAAC	0
1265	Mus_musculus	gmo-miR-9-6-3p	UAAAGCUAGAGAACCGAAAGUA	Ercc6l2	AAGATTGTGAAGGAGTTTAACAGTTCACAAGATGTGAACATTTGTCTTGTCTCCACAATGTAAGAAAAATAAATAAAACATGATAGAT	UAAAGCUAGAGAACCGAAAGUAAAGATTGTGAAGGAGTTTAACAGTTCACAAGATGTGAACATTTGTCTTGTCTCCACAATGTAAGAAAAATAAATAAAACATGATAGAT	0
1266	Mus_musculus	zma-miR396f-3p	GGUCAAGAAAGCUGUGGGAAG	Ercc6l2	TCGCTGAGGTGACGCCGCCGCGTCAGGCCCCACATAGCGCCCCCCGCTCCGGGCGGGCGATGCCCGGCAGCCGGCCCACGTGCCGTGC	GGUCAAGAAAGCUGUGGGAAGTCGCTGAGGTGACGCCGCCGCGTCAGGCCCCACATAGCGCCCCCCGCTCCGGGCGGGCGATGCCCGGCAGCCGGCCCACGTGCCGTGC	0
1268	Mus_musculus	xla-miR-130c-3p	CAGUGCAAUAUUAAAAGGGCAU	Ercc6l2	TATTTCTAGGTTTACATGCAGTTTCAAATTTTAATTTTTTTCTGATGGGTTAATTTTGAAGAATACCTCTTAAATTTTATATCTTATA	CAGUGCAAUAUUAAAAGGGCAUTATTTCTAGGTTTACATGCAGTTTCAAATTTTAATTTTTTTCTGATGGGTTAATTTTGAAGAATACCTCTTAAATTTTATATCTTATA	0
1269	Mus_musculus	sly-miR827	UUAGAUGAACAUCAACAAACA	Ercc6l2	TTGTTCTGTGACCTCTTCAATAATGTTTTAAGTACAGTTTAACAGTATCACTCAGGGATTTTGAAATACAATTGGCGTTTCCTTTTCA	UUAGAUGAACAUCAACAAACATTGTTCTGTGACCTCTTCAATAATGTTTTAAGTACAGTTTAACAGTATCACTCAGGGATTTTGAAATACAATTGGCGTTTCCTTTTCA	0
1270	Mus_musculus	sma-miR-2d-3p	UAUCACAGUCCUGCUUAGGUGA	Ercc6l2	ACAACAGTTTATGCTGTTTTCTTTCCAGGGCTGGTGGACTAGGTCTCAATTTTGTTGGGGCCAACGTTGTTATATTATTTGATCCAAC	UAUCACAGUCCUGCUUAGGUGAACAACAGTTTATGCTGTTTTCTTTCCAGGGCTGGTGGACTAGGTCTCAATTTTGTTGGGGCCAACGTTGTTATATTATTTGATCCAAC	0
1271	Mus_musculus	lus-miR169c	UAGCCAAGGAUGACUUGCCUG	Ercc6l2	TATGATCCTGAAACACTCTTGTTTCTTTTTATGTCCTATGAGATGAAAAAAAAAGAGGAATGTGTTCATCTTTTTTTTAATGATAATA	UAGCCAAGGAUGACUUGCCUGTATGATCCTGAAACACTCTTGTTTCTTTTTATGTCCTATGAGATGAAAAAAAAAGAGGAATGTGTTCATCTTTTTTTTAATGATAATA	0
1273	Mus_musculus	mtr-miR2655m	CGUUUAGGUCCCUUAACUUUA	Ercc6l2	CATCTTAAGCTAGGTATAGTGGCTTACACTTTTAATCTCAGCACCAAAAAGCAGAGGCAGGTGGATCTCTGAGTTCGGGCTAGCCAAG	CGUUUAGGUCCCUUAACUUUACATCTTAAGCTAGGTATAGTGGCTTACACTTTTAATCTCAGCACCAAAAAGCAGAGGCAGGTGGATCTCTGAGTTCGGGCTAGCCAAG	0
1274	Mus_musculus	nve-miR-9441	GGCAAGAUUACUCGGGGUGAG	Ercc6l2	CTCAACAAGTTAAGCCTCAATTTTAGGGAACTGAAGCTTTTCCTTAACTTGGTTACTGTGAAAAGGGAATTGGATATAATTTTGTAGC	GGCAAGAUUACUCGGGGUGAGCTCAACAAGTTAAGCCTCAATTTTAGGGAACTGAAGCTTTTCCTTAACTTGGTTACTGTGAAAAGGGAATTGGATATAATTTTGTAGC	0
1275	Mus_musculus	aqc-miR166d	UCGGACCAGGCUUCAUUCCUC	Ercc6l2	CATTAACCTAGATATTGATGAGCTGCTGGCCCTGGCTATGGATGTTCATGTATGGGGCACACTGAACATTTGTTTACAAACTTGTGTA	UCGGACCAGGCUUCAUUCCUCCATTAACCTAGATATTGATGAGCTGCTGGCCCTGGCTATGGATGTTCATGTATGGGGCACACTGAACATTTGTTTACAAACTTGTGTA	0
1276	Mus_musculus	mmu-miR-203b-5p	AGUGGUCCUAAACAUUUCAC	Ercc6l2	TTTACCAAAGCCATTCTATTTTTAATTTGTTATGTATTTACTTAGATGTTTATTTATTACATATTTACATAATTATTTAAGGAGAGCT	AGUGGUCCUAAACAUUUCACTTTACCAAAGCCATTCTATTTTTAATTTGTTATGTATTTACTTAGATGTTTATTTATTACATATTTACATAATTATTTAAGGAGAGCT	0
1278	Mus_musculus	mmu-miR-124b-3p	UCAAGGUCCGCUGUGAACACGG	Ddx21	TTGATTTCTTTGGCAGGATGCCCAGTCCTTACATGGCGACATTCCACAGAAGCAAAGGGAAATCACCCTGAAAGGTTTCCGAAATGGC	UCAAGGUCCGCUGUGAACACGGTTGATTTCTTTGGCAGGATGCCCAGTCCTTACATGGCGACATTCCACAGAAGCAAAGGGAAATCACCCTGAAAGGTTTCCGAAATGGC	0
1279	Mus_musculus	mmu-miR-1964-3p	CCGACUUCUGGGCUCCGGCUUU	Ddx21	GTTGCAGGTGGACAGTGTCATGTTGTGTCTAGAATTCTGAATTCTGAGGTCAGTTGATTTCTTTGGCAGGATGCCCAGTCCTTACATG	CCGACUUCUGGGCUCCGGCUUUGTTGCAGGTGGACAGTGTCATGTTGTGTCTAGAATTCTGAATTCTGAGGTCAGTTGATTTCTTTGGCAGGATGCCCAGTCCTTACATG	0
1280	Mus_musculus	mmu-miR-380-5p	AUGGUUGACCAUAGAACAUGCG	Rapgefl1	TTGACATCAGAAAGTGGCCCTCTCTCATTCACCCAGCTTTAGTTTCCTGTTTTGATGGTGTTTCTGCCCAGCTTTTCAAGACAAATAT	AUGGUUGACCAUAGAACAUGCGTTGACATCAGAAAGTGGCCCTCTCTCATTCACCCAGCTTTAGTTTCCTGTTTTGATGGTGTTTCTGCCCAGCTTTTCAAGACAAATAT	0
1281	Mus_musculus	mmu-miR-6942-5p	UAGGAGGAGGGGAACAUUUGC	Rapgefl1	AGGCGGGGCTGAGTCTCTCACCTTACCACTGGGAGCCAAGTTCCTCTCACCCCCCCACCTGCCACCAGGTACCCCTTCCGGAGGAGGT	UAGGAGGAGGGGAACAUUUGCAGGCGGGGCTGAGTCTCTCACCTTACCACTGGGAGCCAAGTTCCTCTCACCCCCCCACCTGCCACCAGGTACCCCTTCCGGAGGAGGT	0
1282	Mus_musculus	mmu-miR-219c-5p	GGACGUCCAGACGCAACUCUCG	Rapgefl1	TAGCTTTAACAGTGAACCATGTATGTTGTTCAGACCTAGCCTTCATTGCAGAAACTGCTCGAAAGGAAAAAAAAATACACTAAAGTCT	GGACGUCCAGACGCAACUCUCGTAGCTTTAACAGTGAACCATGTATGTTGTTCAGACCTAGCCTTCATTGCAGAAACTGCTCGAAAGGAAAAAAAAATACACTAAAGTCT	0
1283	Mus_musculus	hsa-miR-940	AAGGCAGGGCCCCCGCUCCCC	Myl6	TTCTGTGTGGCTCCAGAGGCTCCCCTGTCACAGCACCTTGCCCATTTGGTTTCTTTTGGATGATGTTTGCCTTCACCAAATAAAATTT	AAGGCAGGGCCCCCGCUCCCCTTCTGTGTGGCTCCAGAGGCTCCCCTGTCACAGCACCTTGCCCATTTGGTTTCTTTTGGATGATGTTTGCCTTCACCAAATAAAATTT	0
1284	Mus_musculus	mmu-miR-3097-3p	CUCAGACCUUUCUACCUGUCAG	Myl6	CAGTGTGATTTCTGTGTGGCTCCAGAGGCTCCCCTGTCACAGCACCTTGCCCATTTGGTTTCTTTTGGATGATGTTTGCCTTCACCAA	CUCAGACCUUUCUACCUGUCAGCAGTGTGATTTCTGTGTGGCTCCAGAGGCTCCCCTGTCACAGCACCTTGCCCATTTGGTTTCTTTTGGATGATGTTTGCCTTCACCAA	0
1285	Mus_musculus	aly-miR166f-5p	UGAAUGAUGCCUGGCUCGAGA	Myl6	GTGTGTTTGACAAGGAAGGAAATGGCACCGTCATGGGTGCTGAAATCCGTCATGTCCTAGTCACACTGGGTAAGGGTCTGTGACCTTT	UGAAUGAUGCCUGGCUCGAGAGTGTGTTTGACAAGGAAGGAAATGGCACCGTCATGGGTGCTGAAATCCGTCATGTCCTAGTCACACTGGGTAAGGGTCTGTGACCTTT	0
1287	Mus_musculus	smo-miR319	UGCUGCCGACUCAUGCAUCC	Myl6	TGCCGGAAAAGGTCCAGCAGAGCTCAGCAGCCAAGATGGTGGGCCCTGGGAATCGGGAGATCAGGGGGATTTGGGGCAAGGAGAGGAC	UGCUGCCGACUCAUGCAUCCTGCCGGAAAAGGTCCAGCAGAGCTCAGCAGCCAAGATGGTGGGCCCTGGGAATCGGGAGATCAGGGGGATTTGGGGCAAGGAGAGGAC	0
1288	Mus_musculus	xtr-miR-153	UUGCAUAGUCACAAAAGUGA	Myl6	GAGTCTGTTCCTTGCCCAGTGTGATTTCTGTGTGGCTCCAGAGGCTCCCCTGTCACAGCACCTTGCCCATTTGGTTTCTTTTGGATGA	UUGCAUAGUCACAAAAGUGAGAGTCTGTTCCTTGCCCAGTGTGATTTCTGTGTGGCTCCAGAGGCTCCCCTGTCACAGCACCTTGCCCATTTGGTTTCTTTTGGATGA	0
1289	Mus_musculus	pbv-miR-181c-5p	AACAUUCAUUCUGUCGGUGGGU	Myl6	ATTTCTGTGTGGCTCCAGAGGCTCCCCTGTCACAGCACCTTGCCCATTTGGTTTCTTTTGGATGATGTTTGCCTTCACCAAATAAAAT	AACAUUCAUUCUGUCGGUGGGUATTTCTGTGTGGCTCCAGAGGCTCCCCTGTCACAGCACCTTGCCCATTTGGTTTCTTTTGGATGATGTTTGCCTTCACCAAATAAAAT	0
1290	Mus_musculus	mtr-miR395j	AUGAAGUGUUUGGGGGAACUC	Myl6	CAGTGTGATTTCTGTGTGGCTCCAGAGGCTCCCCTGTCACAGCACCTTGCCCATTTGGTTTCTTTTGGATGATGTTTGCCTTCACCAA	AUGAAGUGUUUGGGGGAACUCCAGTGTGATTTCTGTGTGGCTCCAGAGGCTCCCCTGTCACAGCACCTTGCCCATTTGGTTTCTTTTGGATGATGTTTGCCTTCACCAA	0
1291	Mus_musculus	bta-miR-12040	CACAUGGGCAACGAAUAAUUUU	Myl6	CCTCGGCTGACTCCGCCTCTCTTCTCCACAGAGCTTGTCCGGATGGTGCTGAATGGCTGAGGACATTCTGTATCCCGAGTCTGTTCCT	CACAUGGGCAACGAAUAAUUUUCCTCGGCTGACTCCGCCTCTCTTCTCCACAGAGCTTGTCCGGATGGTGCTGAATGGCTGAGGACATTCTGTATCCCGAGTCTGTTCCT	0
1292	Mus_musculus	ppy-miR-517c-5p	CCUCUAGAUGGAAGCACUGUCU	Myl6	GGTCTCGTGGTCTCCTGGCCCATGGGTACCCCTCCCCAGCCCTCTCCTCGGCTGACTCCGCCTCTCTTCTCCACAGAGCTTGTCCGGA	CCUCUAGAUGGAAGCACUGUCUGGTCTCGTGGTCTCCTGGCCCATGGGTACCCCTCCCCAGCCCTCTCCTCGGCTGACTCCGCCTCTCTTCTCCACAGAGCTTGTCCGGA	0
1293	Mus_musculus	oni-miR-10596-5p	AGACUAUUUGGAAACCACUGGA	Myl6	GGTCTCGTGGTCTCCTGGCCCATGGGTACCCCTCCCCAGCCCTCTCCTCGGCTGACTCCGCCTCTCTTCTCCACAGAGCTTGTCCGGA	AGACUAUUUGGAAACCACUGGAGGTCTCGTGGTCTCCTGGCCCATGGGTACCCCTCCCCAGCCCTCTCCTCGGCTGACTCCGCCTCTCTTCTCCACAGAGCTTGTCCGGA	0
1295	Mus_musculus	gma-miR169a	CAGCCAAGGAUGACUUGCCGG	Myl6	GGAGATCAGGGGGATTTGGGGCAAGGAGAGGACCGCGGGTGGGAGTAGAGAAAGCAGTGGACGTGGGCACGCCCAGGTTTTGGAAGGT	CAGCCAAGGAUGACUUGCCGGGGAGATCAGGGGGATTTGGGGCAAGGAGAGGACCGCGGGTGGGAGTAGAGAAAGCAGTGGACGTGGGCACGCCCAGGTTTTGGAAGGT	0
1297	Mus_musculus	zma-miR171e-5p	UGUUGGCUCGGCUCACUCAGA	Myl6	CTTGTGTTCCCTACCGTCATGTCCTGAGAACATGTGTGACTTCTCTTGTCTGACACCTCCACCTCCCACATGACAGAGATGAATGTGA	UGUUGGCUCGGCUCACUCAGACTTGTGTTCCCTACCGTCATGTCCTGAGAACATGTGTGACTTCTCTTGTCTGACACCTCCACCTCCCACATGACAGAGATGAATGTGA	0
1299	Mus_musculus	mmu-miR-8111	ACCGGGCAUGGUAGUGUACAC	Slc30a5	AAATGTAAACTATTCAGGAGAAATTACAACCACTGATTTGAGATAAAGAGAATAGAGAACTATGATATAGTTCTTGGTGTATTTCAAG	ACCGGGCAUGGUAGUGUACACAAATGTAAACTATTCAGGAGAAATTACAACCACTGATTTGAGATAAAGAGAATAGAGAACTATGATATAGTTCTTGGTGTATTTCAAG	0
1300	Mus_musculus	mmu-miR-378d	ACUGGCCUUGGAGUCAGAAGGU	Slc30a5	GCATTTACTCTCAGTCAGGAAGCATCCCCACTGTAAATATGTATTTACATGTTTATTACAAAGACTCAGATGAAGTTTTTAGTCGATT	ACUGGCCUUGGAGUCAGAAGGUGCATTTACTCTCAGTCAGGAAGCATCCCCACTGTAAATATGTATTTACATGTTTATTACAAAGACTCAGATGAAGTTTTTAGTCGATT	0
1301	Mus_musculus	mmu-miR-151-5p	UCGAGGAGCUCACAGUCUAGU	Slc30a5	GAGACACATGCGAATGTTTCTCTGTAGGGGCATATCAACAAATAACACTAGCCAGTGGTCATGAGTAATCTGAAATACAGGAAACTCA	UCGAGGAGCUCACAGUCUAGUGAGACACATGCGAATGTTTCTCTGTAGGGGCATATCAACAAATAACACTAGCCAGTGGTCATGAGTAATCTGAAATACAGGAAACTCA	0
1302	Mus_musculus	mmu-miR-1898	AGGUCAAGGUUCACAGGGGAUC	Slc30a5	AGAGAGAGTGAGTGAGTGTGTGTGAGAGTTCGTTCCAGGACAGGCAAGGCTAATAGTGAAACTCTGTATAGGAAAATAATAATAATTC	AGGUCAAGGUUCACAGGGGAUCAGAGAGAGTGAGTGAGTGTGTGTGAGAGTTCGTTCCAGGACAGGCAAGGCTAATAGTGAAACTCTGTATAGGAAAATAATAATAATTC	0
1303	Mus_musculus	ami-miR-101-3p	UACAGUACUGUGAUAACUGAAG	Gm49339	CTGCCCTCAAGATGACAACTGCATATCTGATGTTACAGGACAGACATTTGTCAGACTGGCCCAAGAGAACAGCTACGAACATTGCCTG	UACAGUACUGUGAUAACUGAAGCTGCCCTCAAGATGACAACTGCATATCTGATGTTACAGGACAGACATTTGTCAGACTGGCCCAAGAGAACAGCTACGAACATTGCCTG	0
1305	Mus_musculus	mml-miR-501-3p	GCACCCAGGCAAGGAUUCU	Gm49339	AAATGAAATGAGATATTGTGAATTGAAAGACAATGTAACCAGGGCACACTAATCAATGAAACTTGAATTTTTAGAACCATGAATAAAT	GCACCCAGGCAAGGAUUCUAAATGAAATGAGATATTGTGAATTGAAAGACAATGTAACCAGGGCACACTAATCAATGAAACTTGAATTTTTAGAACCATGAATAAAT	0
1306	Mus_musculus	dno-miR-3059-3p	CCUCUAGGGAAGAGAAGGUUGG	Arsg	GTAGGTAAAACACTCATATATTAAAACATACTCTTTTCAAAAAAATTGGGATTTCTTCCCAGCCCCTAAAACTTCTAAGAAACAAAAT	CCUCUAGGGAAGAGAAGGUUGGGTAGGTAAAACACTCATATATTAAAACATACTCTTTTCAAAAAAATTGGGATTTCTTCCCAGCCCCTAAAACTTCTAAGAAACAAAAT	0
1307	Mus_musculus	ccr-miR-9-5p	UAAAGCUAGAUAACCGAAAGUA	Arsg	ACACTCATATATTAAAACATACTCTTTTCAAAAAAATTGGGATTTCTTCCCAGCCCCTAAAACTTCTAAGAAACAAAATAAAAATGTA	UAAAGCUAGAUAACCGAAAGUAACACTCATATATTAAAACATACTCTTTTCAAAAAAATTGGGATTTCTTCCCAGCCCCTAAAACTTCTAAGAAACAAAATAAAAATGTA	0
1308	Mus_musculus	stu-miR319a-3p	UUGGACUGAAGGGAGCUCCCU	Arsg	CGCGCCCCGCCTGCCGGCTGCCGGGGCTGGGGGTCACGGAAGGTAACCGCGCTGTCATCGCGGGTCGCCCATCCCCGCCGACGCCTCT	UUGGACUGAAGGGAGCUCCCUCGCGCCCCGCCTGCCGGCTGCCGGGGCTGGGGGTCACGGAAGGTAACCGCGCTGTCATCGCGGGTCGCCCATCCCCGCCGACGCCTCT	0
1309	Mus_musculus	gga-miR-15c-5p	UAGCAGCACAUCAUGGUUUGUA	Arsg	GTGGAAGGGTTTGCATTTTCATTGCAAGTGGAAGGCTTGTGGGCCTCCAGATGGGACTTCTGTTTATTTGGAATTGGGGATGTCTCTG	UAGCAGCACAUCAUGGUUUGUAGTGGAAGGGTTTGCATTTTCATTGCAAGTGGAAGGCTTGTGGGCCTCCAGATGGGACTTCTGTTTATTTGGAATTGGGGATGTCTCTG	0
1312	Mus_musculus	aly-miR169d-5p	UGAGCCAAGGAUGACUUGCCG	Lgals4	CCTGATCCACCCTCCCTCTGCCAACAGTCCTCTGGGCAGGGTTTTATGGTTCTGATAAAGCCTTGCAAGGGCAAAGTCCAGAAATACT	UGAGCCAAGGAUGACUUGCCGCCTGATCCACCCTCCCTCTGCCAACAGTCCTCTGGGCAGGGTTTTATGGTTCTGATAAAGCCTTGCAAGGGCAAAGTCCAGAAATACT	0
1313	Mus_musculus	sbi-miR395d	GUGAAGUGUUUGGGGGAACUC	Lgals4	CGGGCTACCAGCCCACCTACAATCCGGTGAGATGCCCACCTGAGCCCACACCTCTCTTCCCCAGCCCCATTTTCTCGTTTTCTCCCTT	GUGAAGUGUUUGGGGGAACUCCGGGCTACCAGCCCACCTACAATCCGGTGAGATGCCCACCTGAGCCCACACCTCTCTTCCCCAGCCCCATTTTCTCGTTTTCTCCCTT	0
1314	Mus_musculus	asu-miR-5365a-5p	CAGCUGUUCCAUCUUAAUCAU	Lgals4	AGGTTCAGGCAGAGGGTTAGGCTCAGGGAAAGGGTTAACAAGGTGTTCTGAACACCCAAAGGAAGGAGCTGACTCAGTCCAAAGGGCT	CAGCUGUUCCAUCUUAAUCAUAGGTTCAGGCAGAGGGTTAGGCTCAGGGAAAGGGTTAACAAGGTGTTCTGAACACCCAAAGGAAGGAGCTGACTCAGTCCAAAGGGCT	0
1315	Mus_musculus	bta-miR-1814c	GUUUUGUUUGGGUUUGUUUU	Lgals4	TGACACTTTATTTGTCTTCAGCTTTGTCATCAACTTCAAGGTGGGATCGTCCGGAGACATAGCTTTACACCTAAACCCCCGCATAGGT	GUUUUGUUUGGGUUUGUUUUTGACACTTTATTTGTCTTCAGCTTTGTCATCAACTTCAAGGTGGGATCGTCCGGAGACATAGCTTTACACCTAAACCCCCGCATAGGT	0
1318	Mus_musculus	mmu-miR-3058-3p	UUCCUGUCAGCCGUGGGUGCC	Gdf10	GTTATATTGTATATATGAATGAAAATGCTACATTGCATCTTACAGATATGTGCAATTTCTATGTGTCCATTGAAAGTCAAAATACATT	UUCCUGUCAGCCGUGGGUGCCGTTATATTGTATATATGAATGAAAATGCTACATTGCATCTTACAGATATGTGCAATTTCTATGTGTCCATTGAAAGTCAAAATACATT	0
1319	Mus_musculus	ppy-miR-645	UCUAGGCUGGUACUGCUGA	Dhx29	ATGAAAAGCAAATATACAAAACTAAACATTTTTTTTTTCTTGATAGAAATGGAAACTTTAGAAGACCATCCAATATTCAACCCAGCCA	UCUAGGCUGGUACUGCUGAATGAAAAGCAAATATACAAAACTAAACATTTTTTTTTTCTTGATAGAAATGGAAACTTTAGAAGACCATCCAATATTCAACCCAGCCA	0
1321	Mus_musculus	mmu-miR-12203-3p	AUGGAAUCUCUCCCUCUGGUCU	Dhx29	TTAATCTCAGCACTGGGGAGGCAGAGGCAGGCGGATCACTGAGTTTGACGCCAACCTTGTCTACTTAGCACGTTCCAGGATGACCAGA	AUGGAAUCUCUCCCUCUGGUCUTTAATCTCAGCACTGGGGAGGCAGAGGCAGGCGGATCACTGAGTTTGACGCCAACCTTGTCTACTTAGCACGTTCCAGGATGACCAGA	0
1322	Mus_musculus	ppc-miR-8214-5p	GUGAGAUUCUACCACUGACACC	Dhx29	GAGGAAGAAGAAAAGTTTGACCCCGTGAGTAGAGCTCTGAGTCTGGCCTCCAGCACCCTGCTGCTCCCAGGAGAAAGGCTTAGCCATG	GUGAGAUUCUACCACUGACACCGAGGAAGAAGAAAAGTTTGACCCCGTGAGTAGAGCTCTGAGTCTGGCCTCCAGCACCCTGCTGCTCCCAGGAGAAAGGCTTAGCCATG	0
1323	Mus_musculus	mmu-miR-294-5p	ACUCAAAAUGGAGGCCCUAUCU	Wipf2	TCCCTCCCAGAACTGCCCCGGATGCAGAGACCCTCCTTACCGGACCTCTCTAGGCCCAACACCGCCAGTGGCACAGGCATGAAGCACA	ACUCAAAAUGGAGGCCCUAUCUTCCCTCCCAGAACTGCCCCGGATGCAGAGACCCTCCTTACCGGACCTCTCTAGGCCCAACACCGCCAGTGGCACAGGCATGAAGCACA	0
1324	Mus_musculus	mmu-miR-6927-5p	GUGAGGGGAUCCAGCCCAGGCU	Wipf2	CTCAGGGAATCTAGATTAGGAAAACTTGCTGGGGAAAGGTTACTACCAGAGTGGCTGAATTCCTGATTATTTGATCCATTATTGTTAT	GUGAGGGGAUCCAGCCCAGGCUCTCAGGGAATCTAGATTAGGAAAACTTGCTGGGGAAAGGTTACTACCAGAGTGGCTGAATTCCTGATTATTTGATCCATTATTGTTAT	0
1327	Mus_musculus	mmu-miR-8103	UCUCCUGUUCUCUGUUCUCCC	Wdr1	TTCTTTGCGTGTGTCGGAATCACTGGTAAATGTTGGCTGAGAACAATCCCTCCCCTTGCACTTGTGAAAACACTTTGAACGCTTTAAG	UCUCCUGUUCUCUGUUCUCCCTTCTTTGCGTGTGTCGGAATCACTGGTAAATGTTGGCTGAGAACAATCCCTCCCCTTGCACTTGTGAAAACACTTTGAACGCTTTAAG	0
1328	Mus_musculus	mmu-miR-3073b-3p	CUGGCGCCAACUGUGACCACUG	Wdr1	GGAGTAGGGAGGGCCTACGAGTACCCTCCTCTCTTCAGGGTGTCCGTGTCTGTACGCGTCCTTCTGAGAGCTTTAGACAGTTACAGTT	CUGGCGCCAACUGUGACCACUGGGAGTAGGGAGGGCCTACGAGTACCCTCCTCTCTTCAGGGTGTCCGTGTCTGTACGCGTCCTTCTGAGAGCTTTAGACAGTTACAGTT	0
1329	Mus_musculus	mmu-miR-598-3p	UACGUCAUCGUCGUCAUCGUUA	Wdr1	GCTTAGTTGACACATGTGGCTCAGGGTCGGTTTTCTTAAGCTGGAGTGGATGCCCCTTGGGCTATGAAGACTGCTGAGACAGCCAATC	UACGUCAUCGUCGUCAUCGUUAGCTTAGTTGACACATGTGGCTCAGGGTCGGTTTTCTTAAGCTGGAGTGGATGCCCCTTGGGCTATGAAGACTGCTGAGACAGCCAATC	0
1330	Mus_musculus	mmu-miR-1943-3p	CAGGUGCCAGCUCCUCCCUUC	Wdr1	ACAGTATTCAGTGTAGCTGATGGCTATTCGGTGAGTAGGGTGCAGACCTCTCCATCCTACACTAGAGGGCATAGGGGAGTAATCCAGC	CAGGUGCCAGCUCCUCCCUUCACAGTATTCAGTGTAGCTGATGGCTATTCGGTGAGTAGGGTGCAGACCTCTCCATCCTACACTAGAGGGCATAGGGGAGTAATCCAGC	0
1331	Mus_musculus	mmu-miR-3073a-3p	UUGAUGUCCACUGUGACCAUAG	Wdr1	CATTCCAGTAAGAATCCTTGATCTCCAAACGTAGTGCATACACGAGGAAAAGCCTGCCATGGTTTCCTCTCCACCCCACTCCTATGCC	UUGAUGUCCACUGUGACCAUAGCATTCCAGTAAGAATCCTTGATCTCCAAACGTAGTGCATACACGAGGAAAAGCCTGCCATGGTTTCCTCTCCACCCCACTCCTATGCC	0
1332	Mus_musculus	mmu-miR-582-3p	UAACCUGUUGAACAACUGAAC	Wdr1	AGGATGAAGGCAAACTCCTAGAGGCCAAGGGACCAGTAACAGACGTGGCCTACTCTCATGATGGTGCCTTCCTGGCTGTGTGTGATGC	UAACCUGUUGAACAACUGAACAGGATGAAGGCAAACTCCTAGAGGCCAAGGGACCAGTAACAGACGTGGCCTACTCTCATGATGGTGCCTTCCTGGCTGTGTGTGATGC	0
1333	Mus_musculus	mmu-miR-5615-5p	CUUGGUUGUUUUCUGAGACAGA	Wdr1	CAAGTGGGCGAGGATGCCGTACGAGATCAGTGAGTGCGTGGGCCTCCGCGCGCGGCCGCCGGCTTCTGGGGTCGGGTGCAGGCGGGAG	CUUGGUUGUUUUCUGAGACAGACAAGTGGGCGAGGATGCCGTACGAGATCAGTGAGTGCGTGGGCCTCCGCGCGCGGCCGCCGGCTTCTGGGGTCGGGTGCAGGCGGGAG	0
1335	Mus_musculus	mmu-miR-374b-3p	GGUUGUAUUAUCAUUGUCCGAG	Wdr1	TCCGAGCCGAGCGCTTGACTATATATGGTCAAAGCTGGGGGCGAGCCGCGCCGGGGCCGCGCTTCCGGGTTGGGTTGTCCGCAGCGGT	GGUUGUAUUAUCAUUGUCCGAGTCCGAGCCGAGCGCTTGACTATATATGGTCAAAGCTGGGGGCGAGCCGCGCCGGGGCCGCGCTTCCGGGTTGGGTTGTCCGCAGCGGT	0
1336	Mus_musculus	mmu-miR-344g-5p	AGUCAGGCUCCUGGCAGGAGU	Wdr1	AGCACTCGGGAGGCAGAGGCAGGCGGATTTCTGAGTTCAAGGCCAGCCTGGTCTACAGAATGAGTTCCAGGACAGCCAGGGCTATACA	AGUCAGGCUCCUGGCAGGAGUAGCACTCGGGAGGCAGAGGCAGGCGGATTTCTGAGTTCAAGGCCAGCCTGGTCTACAGAATGAGTTCCAGGACAGCCAGGGCTATACA	0
1337	Mus_musculus	mmu-miR-466n-3p	UAUACAUGAGAGCAUACAUAGA	Wdr1	TCAGAGTCGGGAAATTCTTGCCCTTCCGCCCCCTCACCTCCCAGTCAGTTGGCCTGGGGAGAGGGGAGCCACGCCCCTTCTGCCCAGG	UAUACAUGAGAGCAUACAUAGATCAGAGTCGGGAAATTCTTGCCCTTCCGCCCCCTCACCTCCCAGTCAGTTGGCCTGGGGAGAGGGGAGCCACGCCCCTTCTGCCCAGG	0
1338	Mus_musculus	xtr-miR-137	UAUUGCUUAAGAAUACGCGUAG	Lilrb4a	AAATGAGATATTGTGAATTGAAAGACAATGTAACCAGGGCACACTAATCAATGAAACTTGAATTTTTAGAACCATGAATAAATGTATA	UAUUGCUUAAGAAUACGCGUAGAAATGAGATATTGTGAATTGAAAGACAATGTAACCAGGGCACACTAATCAATGAAACTTGAATTTTTAGAACCATGAATAAATGTATA	0
1339	Mus_musculus	cli-miR-9632-3p	CACUUUUGCUUCUGGUCUUGC	Lilrb4a	CCACTTAGGATTAGAATAAACCACAGTGGTCTGGGATCTTGTAGATCAATCAATCAGAAAAATATTTCCATAGACATAGATTATTTTT	CACUUUUGCUUCUGGUCUUGCCCACTTAGGATTAGAATAAACCACAGTGGTCTGGGATCTTGTAGATCAATCAATCAGAAAAATATTTCCATAGACATAGATTATTTTT	0
1340	Mus_musculus	mmu-miR-758-5p	UGGUUGACCAGAGAGCACACG	Lilrb4a	AACAGCTACGAACATTGCCTGGACTCACCATGATCGCCATGCTCACAGTGCTGCTATACCTTGGTGAGGTATAATGAGGGGGAGTGGA	UGGUUGACCAGAGAGCACACGAACAGCTACGAACATTGCCTGGACTCACCATGATCGCCATGCTCACAGTGCTGCTATACCTTGGTGAGGTATAATGAGGGGGAGTGGA	0
1341	Mus_musculus	hpa-miR156a	UGACAGAAGAGAGAGAGCAC	Lilrb4a	TCCTCAATAAACAATTCATCTAATGAGAAACAAATGAAATGAGATATTGTGAATTGAAAGACAATGTAACCAGGGCACACTAATCAAT	UGACAGAAGAGAGAGAGCACTCCTCAATAAACAATTCATCTAATGAGAAACAAATGAAATGAGATATTGTGAATTGAAAGACAATGTAACCAGGGCACACTAATCAAT	0
1342	Mus_musculus	ppe-miR171h	UUGAGCCGCGUCAAUAUCUCC	Lilrb4a	GCTTCTGGCTAAGAATTGACTCTGTTCTTCTAACATGACAGATGCTTCTGTGAAGAACACACAATCTGAGAACAATGCAGAGCTGAAC	UUGAGCCGCGUCAAUAUCUCCGCTTCTGGCTAAGAATTGACTCTGTTCTTCTAACATGACAGATGCTTCTGTGAAGAACACACAATCTGAGAACAATGCAGAGCTGAAC	0
1343	Mus_musculus	dqu-miR-276-3p	UAGGAACUUCAUACCGUGCUCU	Lilrb4a	CTAATGAGAAACAAATGAAATGAGATATTGTGAATTGAAAGACAATGTAACCAGGGCACACTAATCAATGAAACTTGAATTTTTAGAA	UAGGAACUUCAUACCGUGCUCUCTAATGAGAAACAAATGAAATGAGATATTGTGAATTGAAAGACAATGTAACCAGGGCACACTAATCAATGAAACTTGAATTTTTAGAA	0
1344	Mus_musculus	ipu-miR-222a	UGCUCAGUAGUCAGUGUAGAUC	Lilrb4a	TAAACAATTCATCTAATGAGAAACAAATGAAATGAGATATTGTGAATTGAAAGACAATGTAACCAGGGCACACTAATCAATGAAACTT	UGCUCAGUAGUCAGUGUAGAUCTAAACAATTCATCTAATGAGAAACAAATGAAATGAGATATTGTGAATTGAAAGACAATGTAACCAGGGCACACTAATCAATGAAACTT	0
1346	Mus_musculus	cas-miR172c	GGAGCAUCAUCAAGAUUCACA	Lilrb4a	GAGGCCATGAATGAGCTAAGCATAAAATAGGTGATAGGTAAACAATATCTTTCTGTCATGCCTGATGTCAACTGTTCCTAAGGACTGG	GGAGCAUCAUCAAGAUUCACAGAGGCCATGAATGAGCTAAGCATAAAATAGGTGATAGGTAAACAATATCTTTCTGTCATGCCTGATGTCAACTGTTCCTAAGGACTGG	0
1348	Mus_musculus	lja-miR11089b-3p	AUGGUUCUUUGGUUUAGGUCC	Lilrb4a	AACAATTCATCTAATGAGAAACAAATGAAATGAGATATTGTGAATTGAAAGACAATGTAACCAGGGCACACTAATCAATGAAACTTGA	AUGGUUCUUUGGUUUAGGUCCAACAATTCATCTAATGAGAAACAAATGAAATGAGATATTGTGAATTGAAAGACAATGTAACCAGGGCACACTAATCAATGAAACTTGA	0
1349	Mus_musculus	tca-miR-3851l-3-5p	UGUUGGCAUAAGUAGUACCAUG	Lilrb4a	AACTCTAATGTTCATCTCTCCATCAACCTCTGGCAGAAACCAAGGACCAGTCCTCTACACCCACTGAAGATGGTAAGTGAGGGCTCTT	UGUUGGCAUAAGUAGUACCAUGAACTCTAATGTTCATCTCTCCATCAACCTCTGGCAGAAACCAAGGACCAGTCCTCTACACCCACTGAAGATGGTAAGTGAGGGCTCTT	0
1350	Mus_musculus	ami-let-7b-3p	CUAUACAACCUACUGCCUUCCC	Lilrb4a	CTCAATAAACAATTCATCTAATGAGAAACAAATGAAATGAGATATTGTGAATTGAAAGACAATGTAACCAGGGCACACTAATCAATGA	CUAUACAACCUACUGCCUUCCCCTCAATAAACAATTCATCTAATGAGAAACAAATGAAATGAGATATTGTGAATTGAAAGACAATGTAACCAGGGCACACTAATCAATGA	0
1351	Mus_musculus	nbr-miR-2188	AAGGUCCAACCUCACAUGUCCU	Lilrb4a	CAATAAACAATTCATCTAATGAGAAACAAATGAAATGAGATATTGTGAATTGAAAGACAATGTAACCAGGGCACACTAATCAATGAAA	AAGGUCCAACCUCACAUGUCCUCAATAAACAATTCATCTAATGAGAAACAAATGAAATGAGATATTGTGAATTGAAAGACAATGTAACCAGGGCACACTAATCAATGAAA	0
1352	Mus_musculus	mmu-miR-5116	UUUGAUAGGAACCCCGCCUGA	Mbnl2	AGTCTGAGTGGCAGCTCAAGCACAATTGCCAGGGGACACATCAGAGTGTGGGGTTCGCTTTGCCAGGAGATGCCGCACTGAATCATGG	UUUGAUAGGAACCCCGCCUGAAGTCTGAGTGGCAGCTCAAGCACAATTGCCAGGGGACACATCAGAGTGTGGGGTTCGCTTTGCCAGGAGATGCCGCACTGAATCATGG	0
1354	Mus_musculus	mmu-miR-3965	UGCUUAUCAGCCUGAUGUU	Mbnl2	TTATGAAGGTGCAACCTTGTCTACATCTCGAAGTTTCTGTGAGGTCTCCCTGCGCACCCTTTAGACCCTCAATTCTCATCAGTAGAGC	UGCUUAUCAGCCUGAUGUUTTATGAAGGTGCAACCTTGTCTACATCTCGAAGTTTCTGTGAGGTCTCCCTGCGCACCCTTTAGACCCTCAATTCTCATCAGTAGAGC	0
1355	Mus_musculus	mmu-miR-3964	AUAAGGUAGAAAGCACUAAA	Mbnl2	GGTAAAATTTTCCAGCCACGGCCGGCGGCTCGCAGAGTACAATAAACAGGGACGGAGAACTATTTGCATGGACCCCCCTTCCTCATGA	AUAAGGUAGAAAGCACUAAAGGTAAAATTTTCCAGCCACGGCCGGCGGCTCGCAGAGTACAATAAACAGGGACGGAGAACTATTTGCATGGACCCCCCTTCCTCATGA	0
1357	Mus_musculus	mmu-miR-499-5p	UUAAGACUUGCAGUGAUGUUU	Mbnl2	GAGCTCCCGCCCTGGGTTCCCTCTACATGGTGCTGGCCGGTAACGTGTAAGTTTGTTTAATCAGCCCTTCCTTCTCTGAATTGCTTAT	UUAAGACUUGCAGUGAUGUUUGAGCTCCCGCCCTGGGTTCCCTCTACATGGTGCTGGCCGGTAACGTGTAAGTTTGTTTAATCAGCCCTTCCTTCTCTGAATTGCTTAT	0
1358	Mus_musculus	mmu-miR-6920-5p	ACACAAUGGAAAGACUGCUUGU	Mbnl2	CAAGAGAGAACTGCAAATATCTTCATCCTCCGACACACTTAAAAACCCAGCTAGAGATTAATGGGAGGAACAATTTGATCCAGCAAAA	ACACAAUGGAAAGACUGCUUGUCAAGAGAGAACTGCAAATATCTTCATCCTCCGACACACTTAAAAACCCAGCTAGAGATTAATGGGAGGAACAATTTGATCCAGCAAAA	0
1359	Mus_musculus	mmu-miR-195b	UAGCAGCACAGAAAUAGUAGAA	Mbnl2	GGCTTGCTGCTCTGATATTCACCATGCCAAATACCACTTCTATTACCATAATGCTACACCCTCCTGTTCATTGCTCCCATGGTTCCCC	UAGCAGCACAGAAAUAGUAGAAGGCTTGCTGCTCTGATATTCACCATGCCAAATACCACTTCTATTACCATAATGCTACACCCTCCTGTTCATTGCTCCCATGGTTCCCC	0
1360	Mus_musculus	mmu-miR-6374	AAGUUAUAAGCUAGUUGGUGCU	Mbnl2	TTCTTAAAGAATTCCCTCATTCGTTATCTTACAGTGTAAACAGGACTCTAATTTGTATCAATTATATGTTTTGGTTGTAATATTCAGT	AAGUUAUAAGCUAGUUGGUGCUTTCTTAAAGAATTCCCTCATTCGTTATCTTACAGTGTAAACAGGACTCTAATTTGTATCAATTATATGTTTTGGTTGTAATATTCAGT	0
1361	Mus_musculus	mmu-miR-29a-5p	ACUGAUUUCUUUUGGUGUUCAG	Mbnl2	CAACAGAGTTTAGACTGTCTTTGCTTCATCATCTGAAGGTAAAATTTTCCAGCCACGGCCGGCGGCTCGCAGAGTACAATAAACAGGG	ACUGAUUUCUUUUGGUGUUCAGCAACAGAGTTTAGACTGTCTTTGCTTCATCATCTGAAGGTAAAATTTTCCAGCCACGGCCGGCGGCTCGCAGAGTACAATAAACAGGG	0
1363	Mus_musculus	mmu-miR-7243-3p	UCAGAACAGCUGACAGCAGU	Slc16a6	TTAGGGTACTGCTTTAGTTTCCTCCCAACTGTGACCATTCTGTCGCAGTACTTTGACAAAAGGCGTTCGGTAGTCACCGCGGTCGCTT	UCAGAACAGCUGACAGCAGUTTAGGGTACTGCTTTAGTTTCCTCCCAACTGTGACCATTCTGTCGCAGTACTTTGACAAAAGGCGTTCGGTAGTCACCGCGGTCGCTT	0
1364	Mus_musculus	mmu-miR-142b	UCCAUAAAGUAGGAAACACU	Slc16a6	CGGGGGGGGGGTGGGCGGGGTGCAAATGTTGGGAAGGAAAAAAACGAAATACCACTACAGGATCACTGCTCTGTTCTGTATGAGTGAC	UCCAUAAAGUAGGAAACACUCGGGGGGGGGGTGGGCGGGGTGCAAATGTTGGGAAGGAAAAAAACGAAATACCACTACAGGATCACTGCTCTGTTCTGTATGAGTGAC	0
1365	Mus_musculus	mmu-miR-345-5p	GCUGACCCCUAGUCCAGUGCUU	Slc16a6	GCTGCAGCCGGTATAGGATAAGAGATAGGCAGAGAGAAGCGGGGCCGGGGCGCGGGCGGCGGCACGCACGGCCCGGGAGGAGGCGACA	GCUGACCCCUAGUCCAGUGCUUGCTGCAGCCGGTATAGGATAAGAGATAGGCAGAGAGAAGCGGGGCCGGGGCGCGGGCGGCGGCACGCACGGCCCGGGAGGAGGCGACA	0
1366	Mus_musculus	mmu-miR-12189-3p	AUGGCCUGUACUCUCACACU	Slc16a6	CACCGTTCAAGATCTGTGAACTAGGAGCCGACGAGGTGTTTACATTCTCCCAAGCTTGTCAACCTGCCTTCAATCCTCAGGACTTACG	AUGGCCUGUACUCUCACACUCACCGTTCAAGATCTGTGAACTAGGAGCCGACGAGGTGTTTACATTCTCCCAAGCTTGTCAACCTGCCTTCAATCCTCAGGACTTACG	0
1367	Mus_musculus	hsa-miR-3684	UUAGACCUAGUACACGUCCUU	Ppil1	TTTGGATTTCAAGGGAGTGGGGCAAGAAGGGTGTTAATACCTATGTAATACATAGAAACTTACAGAATAAACCACCATGGTGGTTGAA	UUAGACCUAGUACACGUCCUUTTTGGATTTCAAGGGAGTGGGGCAAGAAGGGTGTTAATACCTATGTAATACATAGAAACTTACAGAATAAACCACCATGGTGGTTGAA	0
1368	Mus_musculus	osa-miR167i-3p	AGAUCAUGUUGCAGCUUCACU	Ppil1	GCGCACTAGCTGCGCACCCCCTGTTCACAGCCCCGTTCAGCCTCCAGCGTGAGTTCTTCCAGGAATATGCACAGCTCACTCGCTCTTC	AGAUCAUGUUGCAGCUUCACUGCGCACTAGCTGCGCACCCCCTGTTCACAGCCCCGTTCAGCCTCCAGCGTGAGTTCTTCCAGGAATATGCACAGCTCACTCGCTCTTC	0
1370	Mus_musculus	mdo-miR-196b	UAGGUAGUUUCCUGUUGUUGG	Ppil1	AGGCAGGTGGATCTCTGTGAGTTCTCGGCCAGCCTGGTCTACAGAGTGAGTTCCAGGACAGCCAGAACTACACAGAGAGATCCTGTCT	UAGGUAGUUUCCUGUUGUUGGAGGCAGGTGGATCTCTGTGAGTTCTCGGCCAGCCTGGTCTACAGAGTGAGTTCCAGGACAGCCAGAACTACACAGAGAGATCCTGTCT	0
1372	Mus_musculus	pal-miR-140-3p	ACCACAGGGUAGAACCACGGA	Tjap1	CATTCTTAACCTTGGCTCTAGACTGTTACTCCCAGATTTGGGAAGTTTTCACAATGACTATTTTAAAATCAAATAAAACTTATTTTAC	ACCACAGGGUAGAACCACGGACATTCTTAACCTTGGCTCTAGACTGTTACTCCCAGATTTGGGAAGTTTTCACAATGACTATTTTAAAATCAAATAAAACTTATTTTAC	0
1374	Mus_musculus	aca-miR-727-3p	GUUGAGGCGAGUUGAAGACU	Tjap1	GTGACTTCTGGGGCCTGGCCCCATTCTTAACCTTGGCTCTAGACTGTTACTCCCAGATTTGGGAAGTTTTCACAATGACTATTTTAAA	GUUGAGGCGAGUUGAAGACUGTGACTTCTGGGGCCTGGCCCCATTCTTAACCTTGGCTCTAGACTGTTACTCCCAGATTTGGGAAGTTTTCACAATGACTATTTTAAA	0
1379	Mus_musculus	bta-miR-1	UGGAAUGUAAAGAAGUAUGUAU	Tjap1	AAGGAGCTGCTCCCTAGGCTCGATCCTTCATGCTTGGGACAGAGATGGGATGCCTGACAGTCTCTAGACCTGTTAGTTACCTTGCTCT	UGGAAUGUAAAGAAGUAUGUAUAAGGAGCTGCTCCCTAGGCTCGATCCTTCATGCTTGGGACAGAGATGGGATGCCTGACAGTCTCTAGACCTGTTAGTTACCTTGCTCT	0
1381	Mus_musculus	bta-miR-2289	UCGUGUUCGAGCUCGCGUCC	Tjap1	CTGCTGCCCTAGGGTTAGCTGTTTTTGATGGTTCCATCCCCCACCTCCCCACCCTCCAACCCCCCAGACTTTTGCAGCAGGAGAATGA	UCGUGUUCGAGCUCGCGUCCCTGCTGCCCTAGGGTTAGCTGTTTTTGATGGTTCCATCCCCCACCTCCCCACCCTCCAACCCCCCAGACTTTTGCAGCAGGAGAATGA	0
1382	Mus_musculus	ppc-miR-2261	UUUGGCAACUCAUGAACGAAUG	Tjap1	GGGTTCAGTTGTCTCCTAATGTAGGATCTGCTCCTAAGGTGGTCAGGAGCAGGAGGTGCCTAACCCACCGAGCCATCTCAGTGGCCCT	UUUGGCAACUCAUGAACGAAUGGGGTTCAGTTGTCTCCTAATGTAGGATCTGCTCCTAAGGTGGTCAGGAGCAGGAGGTGCCTAACCCACCGAGCCATCTCAGTGGCCCT	0
1383	Mus_musculus	vca-miR166c-5p	GGAAUGUUGUCCGGCUCGAGG	Tjap1	TTTCATCCATTTCTGGAGGGCCTGTCACTTTCCGTGACGTGGCCTTTTCCAGGGCTCTGAGCCAACCAGGAGGCCAGTGCTCTGGAGC	GGAAUGUUGUCCGGCUCGAGGTTTCATCCATTTCTGGAGGGCCTGTCACTTTCCGTGACGTGGCCTTTTCCAGGGCTCTGAGCCAACCAGGAGGCCAGTGCTCTGGAGC	0
1384	Mus_musculus	ath-miR830-5p	UCUUCUCCAAAUAGUUUAGGUU	Tjap1	AGGTGGTCAGGAGCAGGAGGTGCCTAACCCACCGAGCCATCTCAGTGGCCCTTCCAAGGCTCGAGACTACACCTCTGAGCCTGTCTCT	UCUUCUCCAAAUAGUUUAGGUUAGGTGGTCAGGAGCAGGAGGTGCCTAACCCACCGAGCCATCTCAGTGGCCCTTCCAAGGCTCGAGACTACACCTCTGAGCCTGTCTCT	0
1385	Mus_musculus	ath-miR841b-3p	CAAUUUCUAGUGGGUCGUAUU	Tjap1	CAAGATGGCTGCCTGAAGGAGAGGCCCCGGCAGAAAGTTTGTTGTGGGATTTTTGAGTAGTCGCGCTGGGTGGCGAGAGTTGAGGGGG	CAAUUUCUAGUGGGUCGUAUUCAAGATGGCTGCCTGAAGGAGAGGCCCCGGCAGAAAGTTTGTTGTGGGATTTTTGAGTAGTCGCGCTGGGTGGCGAGAGTTGAGGGGG	0
1386	Mus_musculus	sbi-miR164d	UGGAGAAGCAGGGCACGUGCA	Tjap1	GATTAGCCTTACCCATAGCCCCTATAGCAACGTCTGCCCCCATTTCAGCTTGAAGACCCAAGGGCCCCAGGGACTGGAAGAAATCACA	UGGAGAAGCAGGGCACGUGCAGATTAGCCTTACCCATAGCCCCTATAGCAACGTCTGCCCCCATTTCAGCTTGAAGACCCAAGGGCCCCAGGGACTGGAAGAAATCACA	0
1388	Mus_musculus	pab-miR11475	GAUGUGCAAUAGGUAAGAAAGG	Lime1	TTTGAGCCTGCAGCTCTTCCAGACTGAGGAGAAGATTGAGCGGACCCAACGGGACATCCGGGGCATCCAGGAGGCCCTAACCCGGAAC	GAUGUGCAAUAGGUAAGAAAGGTTTGAGCCTGCAGCTCTTCCAGACTGAGGAGAAGATTGAGCGGACCCAACGGGACATCCGGGGCATCCAGGAGGCCCTAACCCGGAAC	0
1390	Mus_musculus	pny-miR-730	UCCUCAUUGUGCAUGCUGUGUG	Lime1	AGCAAATCCCCGGTGGCCTCGGTAAGTGCTCCCTCACCCTTTATCCTGGGCCAGCCCCCAAGCCTCTCCATGCTCTGGGGTCTGGGAG	UCCUCAUUGUGCAUGCUGUGUGAGCAAATCCCCGGTGGCCTCGGTAAGTGCTCCCTCACCCTTTATCCTGGGCCAGCCCCCAAGCCTCTCCATGCTCTGGGGTCTGGGAG	0
1391	Mus_musculus	tur-miR-2-5p	UCGUCAAAGGGGUUGUGAAAUG	Lime1	CGGTGGCCTCGGTAAGTGCTCCCTCACCCTTTATCCTGGGCCAGCCCCCAAGCCTCTCCATGCTCTGGGGTCTGGGAGGGTTAGTCCC	UCGUCAAAGGGGUUGUGAAAUGCGGTGGCCTCGGTAAGTGCTCCCTCACCCTTTATCCTGGGCCAGCCCCCAAGCCTCTCCATGCTCTGGGGTCTGGGAGGGTTAGTCCC	0
1392	Mus_musculus	aof-miR399a	UGCCAAAGGAGAGUUGCCCUG	Lime1	CCGGTGGCCTCGGTAAGTGCTCCCTCACCCTTTATCCTGGGCCAGCCCCCAAGCCTCTCCATGCTCTGGGGTCTGGGAGGGTTAGTCC	UGCCAAAGGAGAGUUGCCCUGCCGGTGGCCTCGGTAAGTGCTCCCTCACCCTTTATCCTGGGCCAGCCCCCAAGCCTCTCCATGCTCTGGGGTCTGGGAGGGTTAGTCC	0
1393	Mus_musculus	hsa-miR-6888-3p	AUCUGUCUCGAUUGUUUCCAG	Lime1	TTATACACCCTTGTTCAGTTGAGGTCATAGCTACCCTGGCCATGCTCCTCTATCTCCATCTCCATTCCTGATAACTAACAGGGATAGG	AUCUGUCUCGAUUGUUUCCAGTTATACACCCTTGTTCAGTTGAGGTCATAGCTACCCTGGCCATGCTCCTCTATCTCCATCTCCATTCCTGATAACTAACAGGGATAGG	0
1395	Mus_musculus	aja-miR-29c	UAGCACCAUUUGAAAUCGGUUA	Egfl8	CAGAAGATATGGATATCAACCACTGAAGTACAACAGGCCGCAGAGAACCCCACGTCTCTCTTTCTCTTTATTTTCAGTTGCTTGCTGT	UAGCACCAUUUGAAAUCGGUUACAGAAGATATGGATATCAACCACTGAAGTACAACAGGCCGCAGAGAACCCCACGTCTCTCTTTCTCTTTATTTTCAGTTGCTTGCTGT	0
1396	Mus_musculus	oan-miR-7411-3p	GAGAUAUAGAUGUAUCGGCUA	Egfl8	TAACCTGGGATCAGAAGATATGGATATCAACCACTGAAGTACAACAGGCCGCAGAGAACCCCACGTCTCTCTTTCTCTTTATTTTCAG	GAGAUAUAGAUGUAUCGGCUATAACCTGGGATCAGAAGATATGGATATCAACCACTGAAGTACAACAGGCCGCAGAGAACCCCACGTCTCTCTTTCTCTTTATTTTCAG	0
1398	Mus_musculus	mze-miR-34	UGGCAGUGUCUUAGCUGGUUGU	Egfl8	AAGAGCTGCGGCCTGAACAGGTGGCTGAGCTTTGGGGCCGGGGTGACAGAATTGAGTCCCTCAGCGACCAGGTGCTGCTACTGGAGGA	UGGCAGUGUCUUAGCUGGUUGUAAGAGCTGCGGCCTGAACAGGTGGCTGAGCTTTGGGGCCGGGGTGACAGAATTGAGTCCCTCAGCGACCAGGTGCTGCTACTGGAGGA	0
1399	Mus_musculus	mml-miR-369-5p	AGAUCGACCGUGUUAUAUUCGC	Egfl8	CCTGGTGTGCCTACAGTTTGGGAGTGTGCTCCAAGCAGACGCTGCTGGTTCCTCTCCGTTACAACGAGTCCTATAGTCAACCGGTGTA	AGAUCGACCGUGUUAUAUUCGCCCTGGTGTGCCTACAGTTTGGGAGTGTGCTCCAAGCAGACGCTGCTGGTTCCTCTCCGTTACAACGAGTCCTATAGTCAACCGGTGTA	0
1400	Mus_musculus	dre-miR-430a-11-5p	ACCCUCACAAAAGCACUGACU	Egfl8	GGAGGCGCATATGTAGCACCTACAGGTGAGAGGTGAAGCCCCTAAGGCTCCCAGGTCTCAAAGGGACCCCAAGAGGCAAGTCCAGGAT	ACCCUCACAAAAGCACUGACUGGAGGCGCATATGTAGCACCTACAGGTGAGAGGTGAAGCCCCTAAGGCTCCCAGGTCTCAAAGGGACCCCAAGAGGCAAGTCCAGGAT	0
1402	Mus_musculus	oan-miR-1421ak-5p	CUGGUCACAUGAGGUGCAGUGU	Arap1	CTGAGGGGCTCTGGGAGGAGAGGGCAGGTTCCCAGGCTGACTGATTGGTGTCTCCTCCTTGCTTGCTGAGTTTTGGTTTCTTTTTCAT	CUGGUCACAUGAGGUGCAGUGUCTGAGGGGCTCTGGGAGGAGAGGGCAGGTTCCCAGGCTGACTGATTGGTGTCTCCTCCTTGCTTGCTGAGTTTTGGTTTCTTTTTCAT	0
1403	Mus_musculus	oan-miR-1421t-5p	AACAGGUUAAAUGUGGUGCAGU	Arap1	GACTGATTGGTGTCTCCTCCTTGCTTGCTGAGTTTTGGTTTCTTTTTCATTCCCAAGCAGTCTTGATGATAATAGCCCTCCCCCTTTT	AACAGGUUAAAUGUGGUGCAGUGACTGATTGGTGTCTCCTCCTTGCTTGCTGAGTTTTGGTTTCTTTTTCATTCCCAAGCAGTCTTGATGATAATAGCCCTCCCCCTTTT	0
1404	Mus_musculus	hme-miR-6312-3p	UACCCUGGUCAUAGAGUCCUGA	Arap1	TGCTGCCCAAACCTCCGGGGTGGCCTGCCTTCCTTCTCCGCTGGACTGTCTCATCCCCAGCATACTTGATCCTTTGCTGTGTGCTGTG	UACCCUGGUCAUAGAGUCCUGATGCTGCCCAAACCTCCGGGGTGGCCTGCCTTCCTTCTCCGCTGGACTGTCTCATCCCCAGCATACTTGATCCTTTGCTGTGTGCTGTG	0
1405	Mus_musculus	ami-miR-132-3p	UAACAGUCUACAGCCAUGGUCG	Arap1	CTGCGGGCACTTCACCTGGAGCAGTACACGGCACTCTTTGAGCAGCACGGACTGGTGTGGGCCACCGAGTGCCAAGGCCTCAGCGATG	UAACAGUCUACAGCCAUGGUCGCTGCGGGCACTTCACCTGGAGCAGTACACGGCACTCTTTGAGCAGCACGGACTGGTGTGGGCCACCGAGTGCCAAGGCCTCAGCGATG	0
1406	Mus_musculus	ssc-miR-9817-5p	CUUUUCCAAAAUGUCGUCGGAA	Arap1	AAGGGTTTGGGGCCCCGCTGGGAGGGAGCCCACCCCCTTCCCACAGGCTCCCAAATGGAAAGGGTGACACTCTGAACGTACTCCCGGG	CUUUUCCAAAAUGUCGUCGGAAAAGGGTTTGGGGCCCCGCTGGGAGGGAGCCCACCCCCTTCCCACAGGCTCCCAAATGGAAAGGGTGACACTCTGAACGTACTCCCGGG	0
1407	Mus_musculus	chi-miR-345-5p	GCUGACUCCUAGUCCAGUGCU	Arap1	CCTGAATCCACCCTTACGCAGCCTGATCCCTGATCTCCCACTGCACCCCATGGATGAGTTGCCTGGGGGTCCCACCCCCATCACACCT	GCUGACUCCUAGUCCAGUGCUCCTGAATCCACCCTTACGCAGCCTGATCCCTGATCTCCCACTGCACCCCATGGATGAGTTGCCTGGGGGTCCCACCCCCATCACACCT	0
1408	Mus_musculus	sma-miR-2162-5p	AGUGGGAUGGUUGCAUAUAUAC	Arap1	CTGCCTCTGCAGCCCCTTCTTCCTGGTCTCCCGAAAGCAACAGTGTGGTGGATTGATGTACTCATCCGGAAGGCTAAGGACATCGGGT	AGUGGGAUGGUUGCAUAUAUACCTGCCTCTGCAGCCCCTTCTTCCTGGTCTCCCGAAAGCAACAGTGTGGTGGATTGATGTACTCATCCGGAAGGCTAAGGACATCGGGT	0
1411	Mus_musculus	cte-miR-365	GAAUGCCCUUUCAAAUCCUGGG	Arap1	AACCCTCAGCCTCCCTCCCTGCCTTCCTTCCCTTCTCTTGTTCTAGTGGTGGGTGGCCAACGAGTGGCCTGAATCCACCCTTACGCAG	GAAUGCCCUUUCAAAUCCUGGGAACCCTCAGCCTCCCTCCCTGCCTTCCTTCCCTTCTCTTGTTCTAGTGGTGGGTGGCCAACGAGTGGCCTGAATCCACCCTTACGCAG	0
1413	Mus_musculus	hsa-miR-4281	GGGUCCCGGGGAGGGGGG	Arap1	TAAGGGTGCCCTGTGCCTGCTCTGCCTCTCAGGCCTGTCCCTGCCTGTCTCTCATCATCTCCTCTGCCAGTCTGTTTTCTCTCTAGTT	GGGUCCCGGGGAGGGGGGTAAGGGTGCCCTGTGCCTGCTCTGCCTCTCAGGCCTGTCCCTGCCTGTCTCTCATCATCTCCTCTGCCAGTCTGTTTTCTCTCTAGTT	0
1415	Mus_musculus	pca-miR-9-3p	AUAAAGCUAGAUUACCGGAGUU	Arap1	GTGTGCCACTACCATTCTTTCTTCCACTCCAAAGAGGTCCCTCGGTTGGACTCAGTGAAGCCCTTGGAAAAGCACTACTCCGTTACCC	AUAAAGCUAGAUUACCGGAGUUGTGTGCCACTACCATTCTTTCTTCCACTCCAAAGAGGTCCCTCGGTTGGACTCAGTGAAGCCCTTGGAAAAGCACTACTCCGTTACCC	0
1416	Mus_musculus	dpu-miR-315	UUUUGAUUGUUGCUCAGAAAGC	Arap1	AATGGCAGGAGTGCTTTTCAGCCAGCCTGGGGTTTTCTTCATGGTTCCTCTGTCTAACTTCTCCACAGAGTTCAGCCGGCGCTGGTGT	UUUUGAUUGUUGCUCAGAAAGCAATGGCAGGAGTGCTTTTCAGCCAGCCTGGGGTTTTCTTCATGGTTCCTCTGTCTAACTTCTCCACAGAGTTCAGCCGGCGCTGGTGT	0
1418	Mus_musculus	pab-miR396d	CUCAAGAAAGCUGUGGGAAA	Arap1	CTACCTGGAGGAGAAGAAGGTGGAGACTGAACAGCATGTTAAGGTGGGGGCTGTTGAGCCAGGCTGTACCAGGGCAGACATAGTCACT	CUCAAGAAAGCUGUGGGAAACTACCTGGAGGAGAAGAAGGTGGAGACTGAACAGCATGTTAAGGTGGGGGCTGTTGAGCCAGGCTGTACCAGGGCAGACATAGTCACT	0
1420	Mus_musculus	mtr-miR169l-3p	GGCAAGUUUUUCCUUGGCUAUA	Arap1	GCTTACCTAGGGTCATGCTCTTTGAATCCGTGGAATTGGAAAGATGGACAGAAATCAGGAGCTGTGCAGGAGAAGGGTTTGGGGCCCC	GGCAAGUUUUUCCUUGGCUAUAGCTTACCTAGGGTCATGCTCTTTGAATCCGTGGAATTGGAAAGATGGACAGAAATCAGGAGCTGTGCAGGAGAAGGGTTTGGGGCCCC	0
1421	Mus_musculus	cbr-miR-35a	UCACCGGGUGAAAACUUGCAAG	Fam50a	CAGGTGACCATGCCAGAGCCCTCTGTGAGGATGGTAGTTGCTATTCCTTGACCTGATGTTATCATTACTGATTTTCCCTTTTACAATA	UCACCGGGUGAAAACUUGCAAGCAGGTGACCATGCCAGAGCCCTCTGTGAGGATGGTAGTTGCTATTCCTTGACCTGATGTTATCATTACTGATTTTCCCTTTTACAATA	0
1422	Mus_musculus	nta-miR6151d	UGAAUGUGAGGCAUUGGAUUGA	Fam50a	TGAAAAGCACAGCCTGGTGTATCTTCCCCTTCCAACTGGAGATTTCATTTTGTGGTCTTAGCAAGGACCTGGATACCCAGCGCCCTGA	UGAAUGUGAGGCAUUGGAUUGATGAAAAGCACAGCCTGGTGTATCTTCCCCTTCCAACTGGAGATTTCATTTTGTGGTCTTAGCAAGGACCTGGATACCCAGCGCCCTGA	0
1424	Mus_musculus	mmu-miR-7078-3p	UACUUUUUUUAUCAUCCACAG	Amz2	TCCTAGGAATTGAACTCAGATTGTCAGACTTGGTGGCAGGCAACTTCACCTACTGAGCCATCTCGCTGGCCCTTTCTTTTGATCGTTT	UACUUUUUUUAUCAUCCACAGTCCTAGGAATTGAACTCAGATTGTCAGACTTGGTGGCAGGCAACTTCACCTACTGAGCCATCTCGCTGGCCCTTTCTTTTGATCGTTT	0
1428	Mus_musculus	mmu-miR-196a-2-3p	UCGGCAACAAGAAACUGCCUGA	Amz2	AGGAAATGACCATTACTAAGTGTACGCGGTCGGGGCGGGCATTGGGTGATGGTGGTGATGAGCAGTGACATGAGTGTCTTGCAGACTT	UCGGCAACAAGAAACUGCCUGAAGGAAATGACCATTACTAAGTGTACGCGGTCGGGGCGGGCATTGGGTGATGGTGGTGATGAGCAGTGACATGAGTGTCTTGCAGACTT	0
1429	Mus_musculus	mmu-miR-463-5p	UACCUAAUUUGUUGUCCAUCAU	Amz2	GGTGCCCTGCACTCTTTCCTGGCCATTTCTGAGCCTGTCCCTGCAGGAAGCGATGGCTTCTATCAGTTCTCAGCAGTGAGAACAGCAG	UACCUAAUUUGUUGUCCAUCAUGGTGCCCTGCACTCTTTCCTGGCCATTTCTGAGCCTGTCCCTGCAGGAAGCGATGGCTTCTATCAGTTCTCAGCAGTGAGAACAGCAG	0
1431	Mus_musculus	mmu-miR-7689-5p	CCGAGGCAGCCUGGCUUAG	Amz2	GTGCTAGGACCACCGTGGCAGCTTGAGGGCGGCCTAGAGGCCTGTCCGGGTGAGGGTGGTATGAGGAACCGTCAGGGCTGGGCAGGGG	CCGAGGCAGCCUGGCUUAGGTGCTAGGACCACCGTGGCAGCTTGAGGGCGGCCTAGAGGCCTGTCCGGGTGAGGGTGGTATGAGGAACCGTCAGGGCTGGGCAGGGG	0
1432	Mus_musculus	dsi-miR-1005-3p	UCUGGAAUCUUUAAUUCGCAG	Arid1b	GGCTTATAAAACATTTGTGTGGCATTTTCCCATAATGTATTCTATATGCTAAACATAGTTTATGTACATACAGATACATATATGTAAT	UCUGGAAUCUUUAAUUCGCAGGGCTTATAAAACATTTGTGTGGCATTTTCCCATAATGTATTCTATATGCTAAACATAGTTTATGTACATACAGATACATATATGTAAT	0
1433	Mus_musculus	ppe-miR6258	UUCCAGCUGUAAAGAUCAAGA	Arid1b	AGCTCCAACAGCGCGCAGAGCGGCCGCTCCGAGGCGGCTCTCAAGGAGGGTGGAAGCGCCGCCGCGCTGTCCTCCTCCGCCGCCGTCG	UUCCAGCUGUAAAGAUCAAGAAGCTCCAACAGCGCGCAGAGCGGCCGCTCCGAGGCGGCTCTCAAGGAGGGTGGAAGCGCCGCCGCGCTGTCCTCCTCCGCCGCCGTCG	0
1434	Mus_musculus	gma-miR4992	AUUCUAAGAUGGUUUUUGUUAG	Arid1b	CGAGGCCAGTTGGTTATGTCTGTGCCTCCACTGAGGTGTGTCTTCATTCATTCACTCCTCCAGAGAGATGACAAAAAATTAAAATGCC	AUUCUAAGAUGGUUUUUGUUAGCGAGGCCAGTTGGTTATGTCTGTGCCTCCACTGAGGTGTGTCTTCATTCATTCACTCCTCCAGAGAGATGACAAAAAATTAAAATGCC	0
1435	Mus_musculus	ame-miR-6002-5p	UCGAAGCGAAGGGUAUUCC	Arid1b	AAGGAGTCACCCGGCGATGAGCCCCGGCACCCCCGGACCGACCATGGGCAGATCCCAGGTAACCCCCGCGCCCGGCCGGGCCTGCTTC	UCGAAGCGAAGGGUAUUCCAAGGAGTCACCCGGCGATGAGCCCCGGCACCCCCGGACCGACCATGGGCAGATCCCAGGTAACCCCCGCGCCCGGCCGGGCCTGCTTC	0
1436	Mus_musculus	sma-miR-2a-3p	UCACAGCCAGUAUUGAUGAACG	Arid1b	CCGGCACCCCCGGACCGACCATGGGCAGATCCCAGGTAACCCCCGCGCCCGGCCGGGCCTGCTTCCGCCCGGGCCTCGCGCCGCGAGC	UCACAGCCAGUAUUGAUGAACGCCGGCACCCCCGGACCGACCATGGGCAGATCCCAGGTAACCCCCGCGCCCGGCCGGGCCTGCTTCCGCCCGGGCCTCGCGCCGCGAGC	0
1437	Mus_musculus	dqu-miR-279c-5p	GACGGGUGUGCUCUAGUUUCA	Arid1b	AGACCTGTTTCTCGTAACACTCGCCAATGCTTTCATCACAGTTGCTATGGTTACCTTGACTCCTTGGTTTAGACCCTGATCCTTTTAT	GACGGGUGUGCUCUAGUUUCAAGACCTGTTTCTCGTAACACTCGCCAATGCTTTCATCACAGTTGCTATGGTTACCTTGACTCCTTGGTTTAGACCCTGATCCTTTTAT	0
1438	Mus_musculus	abu-miR-16b	UAGCAGCACGUAAAUAUUGGAG	Arid1b	AATTTAGGACAGAAGATCCCACCTTCCTTCCAGGCCTGGGGAGAATCAGACTGTGAGATAAACCATGATGCTGCCCAATCCCACTGCC	UAGCAGCACGUAAAUAUUGGAGAATTTAGGACAGAAGATCCCACCTTCCTTCCAGGCCTGGGGAGAATCAGACTGTGAGATAAACCATGATGCTGCCCAATCCCACTGCC	0
1439	Mus_musculus	mmu-let-7d-3p	CUAUACGACCUGCUGCCUUUCU	Rgs3	GTAAGACTCTGAGCTTGGAGATTAGCTTTGATAATTTGACAGGGGAACTTGAAGTCGAGTCTCCTGAAACATGGTCGTGAGAGGCTAA	CUAUACGACCUGCUGCCUUUCUGTAAGACTCTGAGCTTGGAGATTAGCTTTGATAATTTGACAGGGGAACTTGAAGTCGAGTCTCCTGAAACATGGTCGTGAGAGGCTAA	0
1440	Mus_musculus	mmu-miR-8104	CAGGAUGAGGUGGAGUGCAGCG	Rgs3	GATGGTGGGCCTAGGGTCACCTGGAGGGAGTGGTCCCAAGGGTGTGTGTGGACCTGGCAACAGGAGGAACAGTGGTATGAGGGACCCT	CAGGAUGAGGUGGAGUGCAGCGGATGGTGGGCCTAGGGTCACCTGGAGGGAGTGGTCCCAAGGGTGTGTGTGGACCTGGCAACAGGAGGAACAGTGGTATGAGGGACCCT	0
1441	Mus_musculus	mmu-miR-511-5p	AUGCCUUUUGCUCUGCACUCA	Rgs3	AACTCTGGAGTAACTGGACAAGGTTATGTCCTAGATCACCATCCGGAGGGGCAAAGACGGCTTTGGCTTCACCATCTGCTGTGACTCT	AUGCCUUUUGCUCUGCACUCAAACTCTGGAGTAACTGGACAAGGTTATGTCCTAGATCACCATCCGGAGGGGCAAAGACGGCTTTGGCTTCACCATCTGCTGTGACTCT	0
1442	Mus_musculus	mmu-miR-299b-5p	GGUUUACCGUCCCACAUACAU	Rgs3	CCTTCCCTGGGTGCCCAAGAGATCTGGGAAAGCATAGCGCCCTCTGGCCACACAGAAATGAGTGCTGAGGCAAATAAAAGGCCTGTGA	GGUUUACCGUCCCACAUACAUCCTTCCCTGGGTGCCCAAGAGATCTGGGAAAGCATAGCGCCCTCTGGCCACACAGAAATGAGTGCTGAGGCAAATAAAAGGCCTGTGA	0
1443	Mus_musculus	mmu-miR-125b-1-3p	ACGGGUUAGGCUCUUGGGAGCU	Rgs3	GGGAGGTGAGAGGTGATTTCCTGCCATTCTTCTGAGAGGCGGGCTTCCCAGGGCGGTCATGCCAGGCTGACAGGGTGCAGTGTGGGCT	ACGGGUUAGGCUCUUGGGAGCUGGGAGGTGAGAGGTGATTTCCTGCCATTCTTCTGAGAGGCGGGCTTCCCAGGGCGGTCATGCCAGGCTGACAGGGTGCAGTGTGGGCT	0
1445	Mus_musculus	mmu-miR-141-5p	CAUCUUCCAGUGCAGUGUUGGA	Rgs3	ATGAGAGACCCGTGGAGCACTGGAAATGTGTGGAGCTGGCACATGAGATCCGGTGACAGGGGGCAGTGGGCGGCGGAAACCTCAGCTG	CAUCUUCCAGUGCAGUGUUGGAATGAGAGACCCGTGGAGCACTGGAAATGTGTGGAGCTGGCACATGAGATCCGGTGACAGGGGGCAGTGGGCGGCGGAAACCTCAGCTG	0
1446	Mus_musculus	mmu-miR-1a-3p	UGGAAUGUAAAGAAGUAUGUAU	Rgs3	GCAGATTCACAGAGAGAAGTCTGTGGGGGCATGGCTCATAGTAGGAACACAATCCCCCAGAGGGAAGGAACCTCTGCCTCCAGGTTCA	UGGAAUGUAAAGAAGUAUGUAUGCAGATTCACAGAGAGAAGTCTGTGGGGGCATGGCTCATAGTAGGAACACAATCCCCCAGAGGGAAGGAACCTCTGCCTCCAGGTTCA	0
1447	Mus_musculus	mmu-miR-671-3p	UCCGGUUCUCAGGGCUCCACC	Rgs3	TTGCATCCCACTCAGCGTGACTAGTTTTTCAGCCCCTAGATCTCTGTAACCCTGCCCGGACTCTCCTGCTGTCGGAGGAGCTGCTGCT	UCCGGUUCUCAGGGCUCCACCTTGCATCCCACTCAGCGTGACTAGTTTTTCAGCCCCTAGATCTCTGTAACCCTGCCCGGACTCTCCTGCTGTCGGAGGAGCTGCTGCT	0
1449	Mus_musculus	mmu-miR-5133	GCUGGAGCUGCGGCAGCGCAG	Rgs3	CAGCCAGGAGCTTCCTGCAGGACAAGATCTCCCTCCCAGCAAAGACCCCTCTCCCAGCCAGGAGCTTCCTGTAGGACAAGACCTCCCA	GCUGGAGCUGCGGCAGCGCAGCAGCCAGGAGCTTCCTGCAGGACAAGATCTCCCTCCCAGCAAAGACCCCTCTCCCAGCCAGGAGCTTCCTGTAGGACAAGACCTCCCA	0
1450	Mus_musculus	mmu-miR-7026-5p	UUCUGAGACCAUGGGGUAUAU	Rgs3	CTAACTTTGTGATCCCCGAGGTGCGTCTGGATAATGCCTACAGCCAACTGGATGGGGCCCACGGAGGCAGCTCTGGCGAGGACGAGGA	UUCUGAGACCAUGGGGUAUAUCTAACTTTGTGATCCCCGAGGTGCGTCTGGATAATGCCTACAGCCAACTGGATGGGGCCCACGGAGGCAGCTCTGGCGAGGACGAGGA	0
1454	Mus_musculus	mmu-miR-99a-3p	CAAGCUCGUUUCUAUGGGUCU	Rgs3	GTCTTCCCCTCACAGATGGCTTAGAAGTGTTCCAGGCCTTCCTTCGCACCGAGTTCAGTGAGGAGAACCTGGAGTTTTGGCTCGCTTG	CAAGCUCGUUUCUAUGGGUCUGTCTTCCCCTCACAGATGGCTTAGAAGTGTTCCAGGCCTTCCTTCGCACCGAGTTCAGTGAGGAGAACCTGGAGTTTTGGCTCGCTTG	0
1455	Mus_musculus	mmu-miR-199b-3p	ACAGUAGUCUGCACAUUGGUUA	Rgs3	TGCTTGCCTCCTCTGGGGTAAGGTCCCCTTGGATCCTCACAGGGCTCCAGGGGATGGGATTGATAATCTTTATTTTACAGAGGAGAAC	ACAGUAGUCUGCACAUUGGUUATGCTTGCCTCCTCTGGGGTAAGGTCCCCTTGGATCCTCACAGGGCTCCAGGGGATGGGATTGATAATCTTTATTTTACAGAGGAGAAC	0
1456	Mus_musculus	mmu-miR-466h-3p	UACGCACGCACACACACAC	Ttll7	CTTAAGCACACCAGTCACTGCAAGATAATCCAGCAATCCAGTAAGTCAATCTCTCCTACATCGTTAGAGGAAGAACTATAGAACTGAA	UACGCACGCACACACACACCTTAAGCACACCAGTCACTGCAAGATAATCCAGCAATCCAGTAAGTCAATCTCTCCTACATCGTTAGAGGAAGAACTATAGAACTGAA	0
1457	Mus_musculus	mmu-miR-1197-3p	UAGGACACAUGGUCUACUUCU	Ttll7	ACCCCCTTGGGCACGACAGCTGCTCCAGCTGCTCCTGGTCCGGTCGAGCTTCTAAGCTCTGAACCGCGGCTGCCCCGGGGGGGTGGGC	UAGGACACAUGGUCUACUUCUACCCCCTTGGGCACGACAGCTGCTCCAGCTGCTCCTGGTCCGGTCGAGCTTCTAAGCTCTGAACCGCGGCTGCCCCGGGGGGGTGGGC	0
1458	Mus_musculus	mmu-miR-216a-3p	CACAGUGGUCUCUGGGAUUAUG	Ttll7	GGAAGTACCCAATTTCTTATGAGATCACCACTGTACAACATGAAATATAATTCACCCGGAATGACTCGCTCCAATGTTTTGTTTACGT	CACAGUGGUCUCUGGGAUUAUGGGAAGTACCCAATTTCTTATGAGATCACCACTGTACAACATGAAATATAATTCACCCGGAATGACTCGCTCCAATGTTTTGTTTACGT	0
1459	Mus_musculus	mmu-miR-3112-5p	ACAUAGAAAAGGCAGUCUGCA	Ttll7	TTTTGGCTTGAGAATGTAGAGTGACATTTGTGTAATTTTGAAAGAAAGGAGTATTCACTAGAAAACAATCATAGAACCATGCATATAA	ACAUAGAAAAGGCAGUCUGCATTTTGGCTTGAGAATGTAGAGTGACATTTGTGTAATTTTGAAAGAAAGGAGTATTCACTAGAAAACAATCATAGAACCATGCATATAA	0
1460	Mus_musculus	mmu-miR-680	GGGCAUCUGCUGACAUGGGGG	Ttll7	TTGGGTAGGGTGAAGTGGTGCAGGAAGCTGTGTGCTCATTATTTATGTGCATTACCTGGGGTGCTGTGGACTGTGGTTGTCATAGCAC	GGGCAUCUGCUGACAUGGGGGTTGGGTAGGGTGAAGTGGTGCAGGAAGCTGTGTGCTCATTATTTATGTGCATTACCTGGGGTGCTGTGGACTGTGGTTGTCATAGCAC	0
1461	Mus_musculus	mmu-miR-12198-3p	GACUCAGGAGGACUGCCGG	Ttll7	TGAAATTGTAGATATCTGAATAGGAATTCAATGCTTTCTTCCTTAACATGTCAATGATATTCTGTGTAAACATTATCTTCAATATGCA	GACUCAGGAGGACUGCCGGTGAAATTGTAGATATCTGAATAGGAATTCAATGCTTTCTTCCTTAACATGTCAATGATATTCTGTGTAAACATTATCTTCAATATGCA	0
1462	Mus_musculus	mmu-miR-425-3p	AUCGGGAAUGUCGUGUCCGCC	Lbp	GCAGTAAATGTGTTTCACAAGGGCCACCTAAGACCATTGGGAAACACAGATATGTACATAACGATTCGTAATAAAATAGCAAAATTAC	AUCGGGAAUGUCGUGUCCGCCGCAGTAAATGTGTTTCACAAGGGCCACCTAAGACCATTGGGAAACACAGATATGTACATAACGATTCGTAATAAAATAGCAAAATTAC	0
1463	Mus_musculus	mmu-miR-7648-5p	CCGCGUUCCGGGCUCGGCGC	Lbp	AACTGTGCATACAGACAAAACACCCATATTAATTTAAAAAATTTTAATTAATAAATATTAAATATTTTAAAAATTAATGGATGGGGCA	CCGCGUUCCGGGCUCGGCGCAACTGTGCATACAGACAAAACACCCATATTAATTTAAAAAATTTTAATTAATAAATATTAAATATTTTAAAAATTAATGGATGGGGCA	0
1464	Mus_musculus	mmu-miR-12205-3p	AAACCAACUGGGAAACACAAAU	Lbp	GTTTTGGTTGGACCCAAATCAAAAACTCATCGGACTGCTGTTCACGAGCCACATGCCTGCGAGGAGAGACCGTGATTTCTAACTACTG	AAACCAACUGGGAAACACAAAUGTTTTGGTTGGACCCAAATCAAAAACTCATCGGACTGCTGTTCACGAGCCACATGCCTGCGAGGAGAGACCGTGATTTCTAACTACTG	0
1465	Mus_musculus	mmu-miR-3061-5p	CAGUGGGCCGUGAAAGGUAGCC	Lbp	CCCGGCTCATTTTTTTTAAAGATTTATTTTATTTTATGTATATGAGTACACTGTAGCTGTACATATGGTTATGAGCCTTCATGTGATT	CAGUGGGCCGUGAAAGGUAGCCCCCGGCTCATTTTTTTTAAAGATTTATTTTATTTTATGTATATGAGTACACTGTAGCTGTACATATGGTTATGAGCCTTCATGTGATT	0
1466	Mus_musculus	mmu-miR-133a-5p	GCUGGUAAAAUGGAACCAAAU	Lbp	CAGTGGTCTCTGCCCCGATTCTGAATGTCAGTCCTGGGAATCTGTCCTTGGCCCCACAGATGGAGATCGAAGGCTTTGTGATCCTGCC	GCUGGUAAAAUGGAACCAAAUCAGTGGTCTCTGCCCCGATTCTGAATGTCAGTCCTGGGAATCTGTCCTTGGCCCCACAGATGGAGATCGAAGGCTTTGTGATCCTGCC	0
1469	Mus_musculus	mmu-miR-7048-3p	UCUUCCAUUCUCUUUCCCCAG	Rabepk	CCAAGCTGGCTTCTTGATCTTGGGAAAATGATAACCACAGTATAAACATATTGCCTTATCTCCTTCCAAATGTACTATTAATAAAGAG	UCUUCCAUUCUCUUUCCCCAGCCAAGCTGGCTTCTTGATCTTGGGAAAATGATAACCACAGTATAAACATATTGCCTTATCTCCTTCCAAATGTACTATTAATAAAGAG	0
1470	Mus_musculus	mmu-miR-6388	UGCAGAUGGCACAGUGAGGCC	Rabepk	CTTTGTGTTCGGTGGGATGAACACAGAAGGGGAGGTTTATGACGACTGTCTCGTAACTGTAGTGGACTAATAAAGCCCACATTTGTAT	UGCAGAUGGCACAGUGAGGCCCTTTGTGTTCGGTGGGATGAACACAGAAGGGGAGGTTTATGACGACTGTCTCGTAACTGTAGTGGACTAATAAAGCCCACATTTGTAT	0
1471	Mus_musculus	mmu-miR-210-3p	CUGUGCGUGUGACAGCGGCUGA	Rabepk	GACCACACGAGGAGAGTCCAACTACTGTGTTGCTCTGCTTTGTGTTCGGTGGGATGAACACAGAAGGGGAGGTTTATGACGACTGTCT	CUGUGCGUGUGACAGCGGCUGAGACCACACGAGGAGAGTCCAACTACTGTGTTGCTCTGCTTTGTGTTCGGTGGGATGAACACAGAAGGGGAGGTTTATGACGACTGTCT	0
1472	Mus_musculus	mmu-miR-130b-3p	CAGUGCAAUGAUGAAAGGGCAU	Rabepk	ACTGGACTGTACTTCAGTTTGACACTTCCCTACCCGCTGGACGACTGGACCACTCCATGTGTGTCATCCCATGGCCAGTGATGTCTAC	CAGUGCAAUGAUGAAAGGGCAUACTGGACTGTACTTCAGTTTGACACTTCCCTACCCGCTGGACGACTGGACCACTCCATGTGTGTCATCCCATGGCCAGTGATGTCTAC	0
1473	Mus_musculus	mmu-miR-3082-3p	CACAUGGCACUCAACUCUGCAG	Rabepk	AGGTTACCTAGTGTTAATGCCTTTACCTTTGTAGACACTCTGACATGGTCTCAACCGGAGACACATGGAAGTCCTCCGTCTCCTCGGC	CACAUGGCACUCAACUCUGCAGAGGTTACCTAGTGTTAATGCCTTTACCTTTGTAGACACTCTGACATGGTCTCAACCGGAGACACATGGAAGTCCTCCGTCTCCTCGGC	0
1475	Mus_musculus	mmu-miR-7224-5p	GGGUAGGCCCCUCAGUGAAGA	Rabepk	GTTTCTCTCTATAGCCTCAGCTGTCCTGGAACTTGCTCTGAGAACCAGGCTGGCCTTGGACTCAGAGATCCACCTGCCTCTACTTTTT	GGGUAGGCCCCUCAGUGAAGAGTTTCTCTCTATAGCCTCAGCTGTCCTGGAACTTGCTCTGAGAACCAGGCTGGCCTTGGACTCAGAGATCCACCTGCCTCTACTTTTT	0
1477	Mus_musculus	mmu-miR-7217-3p	UGAGAACCCACAAGCAAGAAGA	Zgpat	CTAGAGTGTGAACACTGCTGAGTAGAGGTGGGACATCAGGGCTGATTTTGAACACTTATCTGCCCACCAAGCCCACCTACCAGTGTCT	UGAGAACCCACAAGCAAGAAGACTAGAGTGTGAACACTGCTGAGTAGAGGTGGGACATCAGGGCTGATTTTGAACACTTATCTGCCCACCAAGCCCACCTACCAGTGTCT	0
1478	Mus_musculus	mmu-miR-6389	CAGUGCAAUGUUAAACUUUGC	Zgpat	AGTTAGGAAGAGTACCAAGGCTTCTGCTTCAGGATGGTTTGATTGCAGATCCTTCTGTGTCCTTCCACCTCCACAGCTGGCAGCACAG	CAGUGCAAUGUUAAACUUUGCAGTTAGGAAGAGTACCAAGGCTTCTGCTTCAGGATGGTTTGATTGCAGATCCTTCTGTGTCCTTCCACCTCCACAGCTGGCAGCACAG	0
1479	Mus_musculus	mmu-miR-7238-5p	AUGCGGAUGGGACGCGGC	Zgpat	GATGGTTTGATTGCAGATCCTTCTGTGTCCTTCCACCTCCACAGCTGGCAGCACAGCTATCAGGGCCAGTCCTTGAGGCCTAATTAAA	AUGCGGAUGGGACGCGGCGATGGTTTGATTGCAGATCCTTCTGTGTCCTTCCACCTCCACAGCTGGCAGCACAGCTATCAGGGCCAGTCCTTGAGGCCTAATTAAA	0
1480	Mus_musculus	mmu-miR-125b-5p	UCCCUGAGACCCUAACUUGUGA	Zgpat	GGAGTCACAGGAAGTAACTGAGTGTAAGATGTAGGAAAGGGTGGGTTCTTCAGATGACTTCCCAGATTTAGAGCTTGGATGCTTGGTG	UCCCUGAGACCCUAACUUGUGAGGAGTCACAGGAAGTAACTGAGTGTAAGATGTAGGAAAGGGTGGGTTCTTCAGATGACTTCCCAGATTTAGAGCTTGGATGCTTGGTG	0
1481	Mus_musculus	mmu-miR-23b-5p	GGGUUCCUGGCAUGCUGAUUU	Zgpat	CCTTGTCAGCCTAGAGTGTGAACACTGCTGAGTAGAGGTGGGACATCAGGGCTGATTTTGAACACTTATCTGCCCACCAAGCCCACCT	GGGUUCCUGGCAUGCUGAUUUCCTTGTCAGCCTAGAGTGTGAACACTGCTGAGTAGAGGTGGGACATCAGGGCTGATTTTGAACACTTATCTGCCCACCAAGCCCACCT	0
1482	Mus_musculus	dre-miR-206-3p	UGGAAUGUAAGGAAGUGUGUGG	Ppm1a	GATATACAAGCTAAATTAATGACTAACAAACAATCTGCAGCTACCGACAGGCTCAAAGGAATGTTGGGTGCAGGTATATTAACTCCCT	UGGAAUGUAAGGAAGUGUGUGGGATATACAAGCTAAATTAATGACTAACAAACAATCTGCAGCTACCGACAGGCTCAAAGGAATGTTGGGTGCAGGTATATTAACTCCCT	0
1483	Mus_musculus	pab-miR11476b	GAUUGCAGUAGGGUUGUUUAGC	Ppm1a	GCTAGGCACGTGTCCCAAGGCGTGAACGGTTTGCACACGCACGTCTGCGGTATGGCCGCGGCACTCGTGTGCGCCTCGTGGGGTCGAA	GAUUGCAGUAGGGUUGUUUAGCGCTAGGCACGTGTCCCAAGGCGTGAACGGTTTGCACACGCACGTCTGCGGTATGGCCGCGGCACTCGTGTGCGCCTCGTGGGGTCGAA	0
1486	Mus_musculus	dsi-miR-965-3p	UAAGCGUAUAGCUUUUCCCCUU	Ppm1a	TCTAATCAAATGATTGTATTAGCTTAGTAGACACTGTGTTGTGTGTTACAGTGTTAGATTGTGAACTTGTGTAGCTTAGGTAAGCATC	UAAGCGUAUAGCUUUUCCCCUUTCTAATCAAATGATTGTATTAGCTTAGTAGACACTGTGTTGTGTGTTACAGTGTTAGATTGTGAACTTGTGTAGCTTAGGTAAGCATC	0
1487	Mus_musculus	bfl-miR-2059-3p	UAUUGCACUUUUUUGCUUUGA	Ppm1a	GACTCACCTTCGCCTGCAAAGGGGAAGCCAGCTCATCCTTGCCGAGCCTTTACCATCCATCACCGACTTCACAGGAGGGTCTGACACG	UAUUGCACUUUUUUGCUUUGAGACTCACCTTCGCCTGCAAAGGGGAAGCCAGCTCATCCTTGCCGAGCCTTTACCATCCATCACCGACTTCACAGGAGGGTCTGACACG	0
1488	Mus_musculus	aly-miR166b-3p	UCGGACCAGGCUUCAUUCCCC	Ppm1a	TGACTTAGTCCACGTGATGCGCACGTTAGCCAGTGAGAACATCCCCAGCCTCCCACCAGGGGGTGAATTGGCAAGCAAGTGAGTATGC	UCGGACCAGGCUUCAUUCCCCTGACTTAGTCCACGTGATGCGCACGTTAGCCAGTGAGAACATCCCCAGCCTCCCACCAGGGGGTGAATTGGCAAGCAAGTGAGTATGC	0
1490	Mus_musculus	aly-miR172d-5p	GCAACAUCUUCAAGAUUCAGA	Mcrip1	GCGGCGGCGGCGGCGGCAGCGGCGGCGGCGAGGAGGGCGAGGTGAGGAAGGCGCGGCGCGGAGGCACGGCGGGGCGGGGCGCTGCAGG	GCAACAUCUUCAAGAUUCAGAGCGGCGGCGGCGGCGGCAGCGGCGGCGGCGAGGAGGGCGAGGTGAGGAAGGCGCGGCGCGGAGGCACGGCGGGGCGGGGCGCTGCAGG	0
1492	Mus_musculus	cpo-miR-10a-3p	CAAAUUCGUAUCUAGGGGAAUA	Tgif2	CACAAAGTTTGTTTCTGCCTCGGGGCGGTGGGGGAGGGTGCGGCAGGCGGGATGGGAGGAGAGGGGATCTGACGTCAGGTCGCGAGGT	CAAAUUCGUAUCUAGGGGAAUACACAAAGTTTGTTTCTGCCTCGGGGCGGTGGGGGAGGGTGCGGCAGGCGGGATGGGAGGAGAGGGGATCTGACGTCAGGTCGCGAGGT	0
1493	Mus_musculus	gma-miR9724b	UAUCUUGGCACUAUCUCUAAC	Tgif2	GCCTGTAAGATAAATGTGGAGAAGCACGGTTGTCCCATTGAACAATATTTGAGCAAAAAACTACTGTAAATAACTGGTTTTTGTCTTT	UAUCUUGGCACUAUCUCUAACGCCTGTAAGATAAATGTGGAGAAGCACGGTTGTCCCATTGAACAATATTTGAGCAAAAAACTACTGTAAATAACTGGTTTTTGTCTTT	0
1494	Mus_musculus	pra-miR8788b-5p	CUACCAAGCGUACCAACGCCG	Tgif2	TTTCAAATTTTCCTTTGCTCTTAAGGACATTTCCAAGCTCTCCCACCAAGCTACACTGCTGCCCCAAAGGAAGAACATTAAATGAACT	CUACCAAGCGUACCAACGCCGTTTCAAATTTTCCTTTGCTCTTAAGGACATTTCCAAGCTCTCCCACCAAGCTACACTGCTGCCCCAAAGGAAGAACATTAAATGAACT	0
1495	Mus_musculus	gmo-miR-10544-3p	UGCGCACGGGGCCACGCCCUG	Tgif2	TGGAACACTATGAGCATTTTGTAGGTCTTTTGAATGTCGTTAACTGATAAATATCTTTAACACTCTTTCTAGATATGTAACTGGTTCA	UGCGCACGGGGCCACGCCCUGTGGAACACTATGAGCATTTTGTAGGTCTTTTGAATGTCGTTAACTGATAAATATCTTTAACACTCTTTCTAGATATGTAACTGGTTCA	0
1496	Mus_musculus	ppy-miR-216b	AAAUCUCUGCAGGCAAAUGUGA	Tgif2	GCTAGCACACTCACCCTGCTGACTAGGGCAGAGGCTGGAAGCCCCACGGGTGGACTCTTCAATACGCCACCACCCACACCCCCAGAGC	AAAUCUCUGCAGGCAAAUGUGAGCTAGCACACTCACCCTGCTGACTAGGGCAGAGGCTGGAAGCCCCACGGGTGGACTCTTCAATACGCCACCACCCACACCCCCAGAGC	0
1497	Mus_musculus	gma-miR396b-3p	GCUCAAGAAAGCUGUGGGAGA	Ppp1r27	GAGAGCTTACACAGATCTGGTCTGGTAGGGACACTTTCTCACTCATACCCACAGAGATAGCCCACCTCAATCCCAGGATGCCCAGCCG	GCUCAAGAAAGCUGUGGGAGAGAGAGCTTACACAGATCTGGTCTGGTAGGGACACTTTCTCACTCATACCCACAGAGATAGCCCACCTCAATCCCAGGATGCCCAGCCG	0
1498	Mus_musculus	csi-miR169r-5p	CAGCCAAGGAUGACUUGCCGG	Agpat1	CATGACCCCCCCTTGTGTGTTTATGGCCTCCCATCAGGTGAGAGTCTGGGTTTTTCCTGAAGGAACAAGAAACCACAATGGCTCCATG	CAGCCAAGGAUGACUUGCCGGCATGACCCCCCCTTGTGTGTTTATGGCCTCCCATCAGGTGAGAGTCTGGGTTTTTCCTGAAGGAACAAGAAACCACAATGGCTCCATG	0
1500	Mus_musculus	mml-miR-7186-5p	CUGUGGUUCCUGUAUGAAGACA	Agpat1	GGCAGACAGCGTCCGGCACTCCATGCTCACCATCTTCCGGGAGATCTCCACTGACGGCCTGGGTGGTGGCGACTGTCTGAAGAAGCCT	CUGUGGUUCCUGUAUGAAGACAGGCAGACAGCGTCCGGCACTCCATGCTCACCATCTTCCGGGAGATCTCCACTGACGGCCTGGGTGGTGGCGACTGTCTGAAGAAGCCT	0
1501	Mus_musculus	ath-miR5998a	ACAGUUUGUGUUUUGUUUUGU	Agpat1	GAACGGGTGGGGTACAGTTTTGTGTGGTTGGTTTTTATTATCTGGATAACAGCAAGCAACTGAAAATAAAGAGAAAGAGAGACGTGGG	ACAGUUUGUGUUUUGUUUUGUGAACGGGTGGGGTACAGTTTTGTGTGGTTGGTTTTTATTATCTGGATAACAGCAAGCAACTGAAAATAAAGAGAAAGAGAGACGTGGG	0
1502	Mus_musculus	oni-miR-456	CAGGCUGGUUAGAUGGUUGUCA	Agpat1	TACACTGGACAATGGACTTGTCTGTTGCGTTCTGAGGAGCAATCTATCCTTCACCCCCAAGTCCACAGCCTGATGGGGCTCGTCTCCT	CAGGCUGGUUAGAUGGUUGUCATACACTGGACAATGGACTTGTCTGTTGCGTTCTGAGGAGCAATCTATCCTTCACCCCCAAGTCCACAGCCTGATGGGGCTCGTCTCCT	0
1503	Mus_musculus	gmo-miR-11240-5p	GCGGGUUCGAUUCCCGCUGA	Agpat1	ATGATGGAGGTCCTGCCAGATCGTTGTGTGCCCATTGCCAAGCGTGAGCTACTATGGGCTGGCTCTGCTGGGCTGGCCTGCTGGCTGG	GCGGGUUCGAUUCCCGCUGAATGATGGAGGTCCTGCCAGATCGTTGTGTGCCCATTGCCAAGCGTGAGCTACTATGGGCTGGCTCTGCTGGGCTGGCCTGCTGGCTGG	0
1504	Mus_musculus	hsa-miR-342-5p	AGGGGUGCUAUCUGUGAUUGA	Agpat1	GGAAGGAGGAACGGGTGGGGTACAGTTTTGTGTGGTTGGTTTTTATTATCTGGATAACAGCAAGCAACTGAAAATAAAGAGAAAGAGA	AGGGGUGCUAUCUGUGAUUGAGGAAGGAGGAACGGGTGGGGTACAGTTTTGTGTGGTTGGTTTTTATTATCTGGATAACAGCAAGCAACTGAAAATAAAGAGAAAGAGA	0
1506	Mus_musculus	cli-miR-27b-3p	UUCACAGUGGCUAAGUUCUGC	Gdf2	CCTATTCCTCCCGGGCTCCTCGTTGCACCAAGTGATAGACCACAGCAGCCCCTCAGGCCCCCTTCAGGGCCCAAGATGTCCCCTGGGG	UUCACAGUGGCUAAGUUCUGCCCTATTCCTCCCGGGCTCCTCGTTGCACCAAGTGATAGACCACAGCAGCCCCTCAGGCCCCCTTCAGGGCCCAAGATGTCCCCTGGGG	0
1508	Mus_musculus	mmu-miR-344f-3p	CUCUAGCCAGGACCUGACUAC	Zfp488	TGATGCTGCGAGAGAGCCCAGGTGAGATGCGCCCCGCGGTCCTACGGGACAGACTCACCGGACAGACTCACCGGGAGAGGACAGCAGA	CUCUAGCCAGGACCUGACUACTGATGCTGCGAGAGAGCCCAGGTGAGATGCGCCCCGCGGTCCTACGGGACAGACTCACCGGACAGACTCACCGGGAGAGGACAGCAGA	0
1509	Mus_musculus	bfl-miR-4894	UCUGGGGCAAUUAAGGUUACGA	Gm30083	TACACCCCCAGTGCCTATGCTCTAAGTGAAAAGTAGCAGAGGGCTTTAGTCAGAGAACAAAAGGGCTATTGCTAAGTGTGGGCAGAAG	UCUGGGGCAAUUAAGGUUACGATACACCCCCAGTGCCTATGCTCTAAGTGAAAAGTAGCAGAGGGCTTTAGTCAGAGAACAAAAGGGCTATTGCTAAGTGTGGGCAGAAG	0
1510	Mus_musculus	bta-miR-99a-5p	AACCCGUAGAUCCGAUCUUGU	Gm30083	TATCCAGCCATGTACCATCACTGTCCATAGTCTTCATAATCATATTTTATTTTATTTTACTTTATTTTATTTTCAGAGAAGAAATCCT	AACCCGUAGAUCCGAUCUUGUTATCCAGCCATGTACCATCACTGTCCATAGTCTTCATAATCATATTTTATTTTATTTTACTTTATTTTATTTTCAGAGAAGAAATCCT	0
1511	Mus_musculus	mmu-miR-378c	ACUGGACUUGGAGUCAGAAGC	Krr1	TAGGGATTATCCGGAACTCGTTTTGCCTTTTACACATTGTAGCCGGCGGGATCTTAAAGAACAGTTCCACTTCCGGGGCCGCCGGAAG	ACUGGACUUGGAGUCAGAAGCTAGGGATTATCCGGAACTCGTTTTGCCTTTTACACATTGTAGCCGGCGGGATCTTAAAGAACAGTTCCACTTCCGGGGCCGCCGGAAG	0
1512	Mus_musculus	mmu-miR-141-5p	CAUCUUCCAGUGCAGUGUUGGA	Krr1	CTCCCTCCTCCCTCATGTGGTTCTTGTTCTTGAGAGTTAGTGCTCACTTTTGCTAACTATTGCTTTGTAAACCTGTCATAATTTGTTT	CAUCUUCCAGUGCAGUGUUGGACTCCCTCCTCCCTCATGTGGTTCTTGTTCTTGAGAGTTAGTGCTCACTTTTGCTAACTATTGCTTTGTAAACCTGTCATAATTTGTTT	0
1513	Mus_musculus	mmu-miR-15b-5p	UAGCAGCACAUCAUGGUUUACA	Krr1	TCTGTTAAACAGGTAAGGAAACTAAAGATCTTAGAGATTAATAATTTGCCAAGATGTCAGTTTATATGAGTGAACCAGGAAAGAAAAA	UAGCAGCACAUCAUGGUUUACATCTGTTAAACAGGTAAGGAAACTAAAGATCTTAGAGATTAATAATTTGCCAAGATGTCAGTTTATATGAGTGAACCAGGAAAGAAAAA	0
1514	Mus_musculus	mmu-miR-15a-5p	UAGCAGCACAUAAUGGUUUGUG	Krr1	GGAAAAGGTTAAGAAAGCAAAGACGAAGAAACTGGGCGCTCTTACAGCGGAGGAAGTTAAGCTCAAGATGGAGGCTGACGAAAAGAAG	UAGCAGCACAUAAUGGUUUGUGGGAAAAGGTTAAGAAAGCAAAGACGAAGAAACTGGGCGCTCTTACAGCGGAGGAAGTTAAGCTCAAGATGGAGGCTGACGAAAAGAAG	0
1516	Mus_musculus	gma-miR395l	AUGAAGUGUUUGGGGGAACUC	1600014C10Rik	CCGGAAGGTGGGAGGGCGGAGCCAGGGTGGCGGTGGCCTGTGAACGCCTCTCTGGAGCTGGCAGAGCAGAGCCGGCCTCAGTGCCTTG	AUGAAGUGUUUGGGGGAACUCCCGGAAGGTGGGAGGGCGGAGCCAGGGTGGCGGTGGCCTGTGAACGCCTCTCTGGAGCTGGCAGAGCAGAGCCGGCCTCAGTGCCTTG	0
1517	Mus_musculus	tae-miR9672a-3p	CCACGACUGUCAUUAAGCAUC	1600014C10Rik	CACTGAGGGCAGGAGCTATGTGTCTCGGTCACTTCTCCTGCCTCCAGCTTGCTCCTGCCTGGCACCATGGCTTTTGTGGGGTAGACAC	CCACGACUGUCAUUAAGCAUCCACTGAGGGCAGGAGCTATGTGTCTCGGTCACTTCTCCTGCCTCCAGCTTGCTCCTGCCTGGCACCATGGCTTTTGTGGGGTAGACAC	0
1518	Mus_musculus	dvi-miR-9696a-3p	UAACAGUCUGAAAGGGCCUUUU	1600014C10Rik	GATAGTTCCACCCCAAGGTATCCCCCATGCTATATCCTTTCAGAACTACTACCCGACTATCATCAAATTACTAATAAATTACTTTTCC	UAACAGUCUGAAAGGGCCUUUUGATAGTTCCACCCCAAGGTATCCCCCATGCTATATCCTTTCAGAACTACTACCCGACTATCATCAAATTACTAATAAATTACTTTTCC	0
1519	Mus_musculus	lja-miR11108u-3p	UUGGAUGAUGGGUUAUUUAACC	1600014C10Rik	CTGTCATCCCTGCACTTGGGATCCAGGAACATGGGAAGTTCAAGGATAGCCTGAGCTACAAAGTGTGTTTCAGGCCTCCAGCATGGTT	UUGGAUGAUGGGUUAUUUAACCCTGTCATCCCTGCACTTGGGATCCAGGAACATGGGAAGTTCAAGGATAGCCTGAGCTACAAAGTGTGTTTCAGGCCTCCAGCATGGTT	0
1520	Mus_musculus	cpi-miR-9581-5p	GGCUGGCGUACGUUGGCGUUGC	1600014C10Rik	GCAGCTGACTGCTCTGGTCATGAGCAACCAGGCCATGCAGCAGAGGCTCTTGGCCATGCTAACGACCTATGTCACCAAGGAGCTGCAG	GGCUGGCGUACGUUGGCGUUGCGCAGCTGACTGCTCTGGTCATGAGCAACCAGGCCATGCAGCAGAGGCTCTTGGCCATGCTAACGACCTATGTCACCAAGGAGCTGCAG	0
1522	Mus_musculus	dqu-miR-316-3p	CCAGCAAAGGGGAACAGGCCGA	1600014C10Rik	GTGGGGTATCCCAACCTCAGATAGTTCCACCCCAAGGTATCCCCCATGCTATATCCTTTCAGAACTACTACCCGACTATCATCAAATT	CCAGCAAAGGGGAACAGGCCGAGTGGGGTATCCCAACCTCAGATAGTTCCACCCCAAGGTATCCCCCATGCTATATCCTTTCAGAACTACTACCCGACTATCATCAAATT	0
1523	Mus_musculus	ame-miR-6004-5p	GAAUGGAGCGUUAAUGAUCG	1600014C10Rik	AAGTGGGGTATCCCAACCTCAGATAGTTCCACCCCAAGGTATCCCCCATGCTATATCCTTTCAGAACTACTACCCGACTATCATCAAA	GAAUGGAGCGUUAAUGAUCGAAGTGGGGTATCCCAACCTCAGATAGTTCCACCCCAAGGTATCCCCCATGCTATATCCTTTCAGAACTACTACCCGACTATCATCAAA	0
1524	Mus_musculus	mmu-miR-5107-5p	UGGGCAGAGGAGGCAGGGACA	Arfrp1	AAGCTTCCCACAACTTGAGAGTAATTGTTTTGCTGAAATGATTAGCTTTATAAAAAGTAAATATGAAGAAGTCTAAAGTTGGGGTGAC	UGGGCAGAGGAGGCAGGGACAAAGCTTCCCACAACTTGAGAGTAATTGTTTTGCTGAAATGATTAGCTTTATAAAAAGTAAATATGAAGAAGTCTAAAGTTGGGGTGAC	0
1526	Mus_musculus	mmu-miR-150-5p	UCUCCCAACCCUUGUACCAGUG	Arfrp1	ACATCTGAGACCAGCATGGCCCCTAGTTGTTTTGTGTGGAGTTGGATATACGTGTGGAAGAGACAAGATTTCTCTGTAGCCCCAGTTA	UCUCCCAACCCUUGUACCAGUGACATCTGAGACCAGCATGGCCCCTAGTTGTTTTGTGTGGAGTTGGATATACGTGTGGAAGAGACAAGATTTCTCTGTAGCCCCAGTTA	0
1528	Mus_musculus	mmu-miR-7035-5p	GGCUGGGAGAGUGGCUCAGAA	Arfrp1	GAGGGGTCAGCGTGAGGTCGGTGGGGTTAGGAACGCGGCGGCGGCGGCGGCGGCGGCGGCGGCTCCTCCTCCAAGATCTGAGCAGGTA	GGCUGGGAGAGUGGCUCAGAAGAGGGGTCAGCGTGAGGTCGGTGGGGTTAGGAACGCGGCGGCGGCGGCGGCGGCGGCGGCGGCTCCTCCTCCAAGATCTGAGCAGGTA	0
1529	Mus_musculus	mmu-miR-188-5p	CAUCCCUUGCAUGGUGGAGGG	Arfrp1	GCAAAGGAGTTCGAGAGGGCATCGAATGGATGGTGAAGTGTGTCGTGCGGAATGTTCACCGGCCACCACGGCAGAGGGACATCACATA	CAUCCCUUGCAUGGUGGAGGGGCAAAGGAGTTCGAGAGGGCATCGAATGGATGGTGAAGTGTGTCGTGCGGAATGTTCACCGGCCACCACGGCAGAGGGACATCACATA	0
1530	Mus_musculus	mmu-miR-688	UCGCAGGCGACUACUUAUUC	Arfrp1	TAGCAGGAGAGGCGGACCGCTGATGAAGCGGGCAGGGCAGGAGGCCGATGCCCCCGGTACACACATTGACATCTCTCAGGGTGCCAGA	UCGCAGGCGACUACUUAUUCTAGCAGGAGAGGCGGACCGCTGATGAAGCGGGCAGGGCAGGAGGCCGATGCCCCCGGTACACACATTGACATCTCTCAGGGTGCCAGA	0
1531	Mus_musculus	mmu-miR-7042-5p	UAGAGACAGCAGAAGGGCCAC	Arfrp1	TGCGATTCCGCCCGTGCTCCGTCCTTCGCTCCTTGTTCCGTCAGGCACTGTGAGGGGTCAGCGTGAGGTCGGTGGGGTTAGGAACGCG	UAGAGACAGCAGAAGGGCCACTGCGATTCCGCCCGTGCTCCGTCCTTCGCTCCTTGTTCCGTCAGGCACTGTGAGGGGTCAGCGTGAGGTCGGTGGGGTTAGGAACGCG	0
1532	Mus_musculus	mmu-miR-7078-3p	UACUUUUUUUAUCAUCCACAG	Arfrp1	CTCCTTGTTCCGTCAGGCACTGTGAGGGGTCAGCGTGAGGTCGGTGGGGTTAGGAACGCGGCGGCGGCGGCGGCGGCGGCGGCGGCTC	UACUUUUUUUAUCAUCCACAGCTCCTTGTTCCGTCAGGCACTGTGAGGGGTCAGCGTGAGGTCGGTGGGGTTAGGAACGCGGCGGCGGCGGCGGCGGCGGCGGCGGCTC	0
1533	Mus_musculus	mmu-miR-3086-3p	CCCAAUGAGCCUACAGUCUAAG	Arfrp1	GCAGTTCATAGACAGGGAGGGCCCAAAACCTGTGTTCTCTGAGTCTGTCTGCTTCATTCTAGCTTGTTCTTTTAGATGGCCTTTTACC	CCCAAUGAGCCUACAGUCUAAGGCAGTTCATAGACAGGGAGGGCCCAAAACCTGTGTTCTCTGAGTCTGTCTGCTTCATTCTAGCTTGTTCTTTTAGATGGCCTTTTACC	0
1534	Mus_musculus	mmu-miR-7083-5p	UCGGGGCUGGACAAGCAGAGA	Arfrp1	CCTCAGACTTTCCTGGAACAGTCAAAAACACGCTTTAACAAGAACTACAAGGGGATGAGTCTATCCAAAATCACCACTACCGTGGGTC	UCGGGGCUGGACAAGCAGAGACCTCAGACTTTCCTGGAACAGTCAAAAACACGCTTTAACAAGAACTACAAGGGGATGAGTCTATCCAAAATCACCACTACCGTGGGTC	0
1536	Mus_musculus	dqu-miR-306-3p	CAAAGCAACUUGGUACCUAAUU	Serpinb6c	GGTTGTTCTTGTCAGTATTTCATCCTTTCTCTGTGGTTTGCCTGAAACCCAAGTGACCTTATCCATAAGTGCAATGACAGCTATGAAA	CAAAGCAACUUGGUACCUAAUUGGTTGTTCTTGTCAGTATTTCATCCTTTCTCTGTGGTTTGCCTGAAACCCAAGTGACCTTATCCATAAGTGCAATGACAGCTATGAAA	0
1537	Mus_musculus	bfl-miR-4877	AGUAGUAGUUGAACUAUCUUCU	Serpinb6c	CCACTGATCCTCGTGAATGCTGTCTACTTCAAAGGAAAGTGGGAGAAGCAGTTTAACAAAGAGGACACCAGGGAGATGCCATTCAAAG	AGUAGUAGUUGAACUAUCUUCUCCACTGATCCTCGTGAATGCTGTCTACTTCAAAGGAAAGTGGGAGAAGCAGTTTAACAAAGAGGACACCAGGGAGATGCCATTCAAAG	0
1538	Mus_musculus	dre-let-7f	UGAGGUAGUAGAUUGUAUAGUU	Serpinb6c	CTCCTCTCCCTGAGGAAAGGTTGTTCTTGTCAGTATTTCATCCTTTCTCTGTGGTTTGCCTGAAACCCAAGTGACCTTATCCATAAGT	UGAGGUAGUAGAUUGUAUAGUUCTCCTCTCCCTGAGGAAAGGTTGTTCTTGTCAGTATTTCATCCTTTCTCTGTGGTTTGCCTGAAACCCAAGTGACCTTATCCATAAGT	0
1539	Mus_musculus	mtr-miR2592bp-5p	AAAUGCUUGAGUCCUGUUGUU	Ddx50	AGCTGGATCTCATGGAGCCATTTCCTCAACTGAAGCTCCTTTCTCTGTGATAACTCCAGCTGTGTCAAGTTGACACAAATCTAGCCAG	AAAUGCUUGAGUCCUGUUGUUAGCTGGATCTCATGGAGCCATTTCCTCAACTGAAGCTCCTTTCTCTGTGATAACTCCAGCTGTGTCAAGTTGACACAAATCTAGCCAG	0
1540	Mus_musculus	gma-miR319p	UUUUGGACUGAAGGGAGCUCC	Ddx50	TTTTTTTAAAAAGTATTTCACAAGAATGGTTCTAAACAAATCTACTTATCTGGCTATACCTTTGAATTAAAAAAAAGCCCTTTTATTG	UUUUGGACUGAAGGGAGCUCCTTTTTTTAAAAAGTATTTCACAAGAATGGTTCTAAACAAATCTACTTATCTGGCTATACCTTTGAATTAAAAAAAAGCCCTTTTATTG	0
1541	Mus_musculus	cpo-miR-211-5p	UUCCCUUUGUCAUCCUUUGCCU	Ddx50	GACAGAGTCGACAGGGAAGTCGGTCAGGAAGTCGGCAAGATGGTAGAAGACGAAGTGGGAACAGAAATCGATCAAGAAGTGGGGGCCA	UUCCCUUUGUCAUCCUUUGCCUGACAGAGTCGACAGGGAAGTCGGTCAGGAAGTCGGCAAGATGGTAGAAGACGAAGTGGGAACAGAAATCGATCAAGAAGTGGGGGCCA	0
1543	Mus_musculus	mdo-miR-218-2-3p	AUGGUUCUGUCAAGCACCGCG	Ddx50	GAATGGTATTGACATCCTTGTTGGGACCCCAGGGCGTATCAAAGACCATCTGCAAAGTGGCCGTTTGGATCTTTCAAAGCTACGCCAT	AUGGUUCUGUCAAGCACCGCGGAATGGTATTGACATCCTTGTTGGGACCCCAGGGCGTATCAAAGACCATCTGCAAAGTGGCCGTTTGGATCTTTCAAAGCTACGCCAT	0
1545	Mus_musculus	sme-miR-751	CAUGUUUGAAUGGCCAUGACA	Ddx50	CAGTAAGTTGCTTGACATTCGTTGTAGTTAAATTTTGCCATCAAGTGAATTCAGATCAGATAAGGTTCTGTCTCCATATAAGTTACAA	CAUGUUUGAAUGGCCAUGACACAGTAAGTTGCTTGACATTCGTTGTAGTTAAATTTTGCCATCAAGTGAATTCAGATCAGATAAGGTTCTGTCTCCATATAAGTTACAA	0
1546	Mus_musculus	gma-miR168a	UCGCUUGGUGCAGGUCGGGAA	Ddx50	CTAAAGGACCAAGTTTTCAAATAATTTCTTGTGGTCAATAAATAAATAAAAAAAAGAACTTGCCTTCAGTTTGGTATTTTAAAAACTA	UCGCUUGGUGCAGGUCGGGAACTAAAGGACCAAGTTTTCAAATAATTTCTTGTGGTCAATAAATAAATAAAAAAAAGAACTTGCCTTCAGTTTGGTATTTTAAAAACTA	0
1547	Mus_musculus	oar-miR-369-3p	AAUAAUACAUGGUUGAUCUUU	Zc3h10	CAGGCAGATACAAGTCTTCTAAAATGGGTAAATGCTGTTTTACGTATGTATTTTAGAAACATCTTGTTAAACTTAATGTTTGTTTTTG	AAUAAUACAUGGUUGAUCUUUCAGGCAGATACAAGTCTTCTAAAATGGGTAAATGCTGTTTTACGTATGTATTTTAGAAACATCTTGTTAAACTTAATGTTTGTTTTTG	0
1549	Mus_musculus	dme-miR-4917-3p	UACUACUAUCGUCUGCUCAACA	Zc3h10	ATGGCTATAAGAAGACAGGAGAGCTGCCTCCCCGGCTGAGGCAGAAAGTGGCCGCTGGGCTGGGTCTCTCACCCGCCGACCTACCCAA	UACUACUAUCGUCUGCUCAACAATGGCTATAAGAAGACAGGAGAGCTGCCTCCCCGGCTGAGGCAGAAAGTGGCCGCTGGGCTGGGTCTCTCACCCGCCGACCTACCCAA	0
1550	Mus_musculus	hpo-miR-10031a-2-5p	ACGAGGCGGACUUGCGGCAGAA	Zc3h10	CACTGGCAGCAGCGGTGGAGGCCCTGGAGGTGGTGGCAGTGAGGAGGCCAGTGGGGCAGGGACAGGCAGCGGGGGAGCCACCTCAGAT	ACGAGGCGGACUUGCGGCAGAACACTGGCAGCAGCGGTGGAGGCCCTGGAGGTGGTGGCAGTGAGGAGGCCAGTGGGGCAGGGACAGGCAGCGGGGGAGCCACCTCAGAT	0
1551	Mus_musculus	mmu-miR-470-3p	AACCAGUACCUUUCUGAGAAGA	Mtus2	CCCGGCTTCTGTCACCGCGGACGGCACCTCACTGGAGGGTGGGCGGGAGCGGCGTCTTTGTCCGGCGAGGCGTCCTCAGCCCGGGCCA	AACCAGUACCUUUCUGAGAAGACCCGGCTTCTGTCACCGCGGACGGCACCTCACTGGAGGGTGGGCGGGAGCGGCGTCTTTGTCCGGCGAGGCGTCCTCAGCCCGGGCCA	0
1552	Mus_musculus	mmu-miR-374c-5p	AUAAUACAACCUGCUAAGUG	Mtus2	CCAAAGAAATCCTGTTTTGGTCAGCTGCGAGATCACCGAGAGGGGGCAAAAAATAATAATGAGAGTATTCTGAGGACGGGAGATACAA	AUAAUACAACCUGCUAAGUGCCAAAGAAATCCTGTTTTGGTCAGCTGCGAGATCACCGAGAGGGGGCAAAAAATAATAATGAGAGTATTCTGAGGACGGGAGATACAA	0
1553	Mus_musculus	mmu-miR-6973a-5p	UACGGUGGGAGGGGUGGAGUUG	Mtus2	AGAGGCTAGGGACATCAAGGACAGACCTTCACTGCTAGCATATTCCTGTCTGTTAACTAACTTCACTGATCTCTTGCTCTTTTAAATG	UACGGUGGGAGGGGUGGAGUUGAGAGGCTAGGGACATCAAGGACAGACCTTCACTGCTAGCATATTCCTGTCTGTTAACTAACTTCACTGATCTCTTGCTCTTTTAAATG	0
1554	Mus_musculus	mmu-miR-290b-5p	GCUUAAAACUAGGCGGCACUUU	Mtus2	TCCATTTTTCATGATGTTGTAATTAACACGCTGTCTGCCTCCCACAGGCTCAACCTTTGGCAATGAAGAGCAGGCTCCTCTGAAGCAG	GCUUAAAACUAGGCGGCACUUUTCCATTTTTCATGATGTTGTAATTAACACGCTGTCTGCCTCCCACAGGCTCAACCTTTGGCAATGAAGAGCAGGCTCCTCTGAAGCAG	0
1555	Mus_musculus	mmu-miR-3470b	UCACUCUGUAGACCAGGCUGG	Mtus2	AGGGATTCTGAAACGCCACGCTTAGGTGCCAACATAGCCTCACACCTGCCTGACCTAACAGCTCTGTCCTTGCAGCCAGTCATGTTCC	UCACUCUGUAGACCAGGCUGGAGGGATTCTGAAACGCCACGCTTAGGTGCCAACATAGCCTCACACCTGCCTGACCTAACAGCTCTGTCCTTGCAGCCAGTCATGTTCC	0
1557	Mus_musculus	mmu-miR-5132-5p	GCGUGGGGUGGUGGACUCAGG	Mtus2	CACAATGCATCTTAGGCAGCGTCCTCTCTGACCCTTGTGCAAGACCATCCTGGTATTGGCGCTTAGGAAGGTGTAAGCAGCAGAGTCT	GCGUGGGGUGGUGGACUCAGGCACAATGCATCTTAGGCAGCGTCCTCTCTGACCCTTGTGCAAGACCATCCTGGTATTGGCGCTTAGGAAGGTGTAAGCAGCAGAGTCT	0
1558	Mus_musculus	mmu-miR-544-3p	AUUCUGCAUUUUUAGCAAGCUC	Mtus2	AACCAGCCCGATTAAACTCTCCCCTACATCTCCAGTGTACAGAGGCTCCTCCTCTGGACCCTCCTCTCCGGCCAGAGTCAGTACCACA	AUUCUGCAUUUUUAGCAAGCUCAACCAGCCCGATTAAACTCTCCCCTACATCTCCAGTGTACAGAGGCTCCTCCTCTGGACCCTCCTCTCCGGCCAGAGTCAGTACCACA	0
1559	Mus_musculus	mmu-miR-143-5p	GGUGCAGUGCUGCAUCUCUGG	Mtus2	CTGGAGTCCCTGTGCTGAGCAGAGATGATGCAGGGGAAATGGGGTCTTCCTGGACACCCACCCCTCAAGCTGAAGGGAAGGCCACACT	GGUGCAGUGCUGCAUCUCUGGCTGGAGTCCCTGTGCTGAGCAGAGATGATGCAGGGGAAATGGGGTCTTCCTGGACACCCACCCCTCAAGCTGAAGGGAAGGCCACACT	0
1560	Mus_musculus	mmu-miR-12190-3p	UGGAGAACUCUGGGGGAG	Mtus2	GCAAACCTCCAGGAATACGTGGAGAAAGAGACCCAGGAAAAGAAGAGACTGAGCCGAACCAACGAAGAACTACTTTGGAAGCTCCAAA	UGGAGAACUCUGGGGGAGGCAAACCTCCAGGAATACGTGGAGAAAGAGACCCAGGAAAAGAAGAGACTGAGCCGAACCAACGAAGAACTACTTTGGAAGCTCCAAA	0
1562	Mus_musculus	dno-let-7b-3p	CUAUACAACCUACUGCCUUCCC	Rpl23a	GGCCGGAAGGGGTCACTTTACGAATGCCACACTTAATTTTAATTGTCCTCTCCCAGCTCCTGCCCCTCCCAAAGCCGAAGCCAAAGCG	CUAUACAACCUACUGCCUUCCCGGCCGGAAGGGGTCACTTTACGAATGCCACACTTAATTTTAATTGTCCTCTCCCAGCTCCTGCCCCTCCCAAAGCCGAAGCCAAAGCG	0
1564	Mus_musculus	osa-miR5338	UGAAGCUUCAGUUGGUUGUAU	Rpl23a	ATTCAGCTCCAGTAACTCAGCTCCGTTTTGTTTTGTTTTTCAGATTGGGATCATCTAAACTGAGTCCAGATGGCTAATTCTAAATATA	UGAAGCUUCAGUUGGUUGUAUATTCAGCTCCAGTAACTCAGCTCCGTTTTGTTTTGTTTTTCAGATTGGGATCATCTAAACTGAGTCCAGATGGCTAATTCTAAATATA	0
1565	Mus_musculus	dvi-miR-33-3p	CAAUACAACUGCAGUGCAAGC	Esyt1	GACTGCCTGTACAAGATGAGCAGCAGCTGGGCCCCGTGTCCAGCTCCTCCCCTCCCGCCTTGCTCAATCCACTCTTGAAAATATATGT	CAAUACAACUGCAGUGCAAGCGACTGCCTGTACAAGATGAGCAGCAGCTGGGCCCCGTGTCCAGCTCCTCCCCTCCCGCCTTGCTCAATCCACTCTTGAAAATATATGT	0
1566	Mus_musculus	tgu-miR-146a-3p	AGUCCAUGGUAUUCAGUUCUCU	Esyt1	TCTTCCCACTCCTCAGGGCCTCACGCACCTGTGCCTGGCCACTGGCAGCATTAGCAGTGGCATTCGCTCATGCCAAATACAGCTTTTG	AGUCCAUGGUAUUCAGUUCUCUTCTTCCCACTCCTCAGGGCCTCACGCACCTGTGCCTGGCCACTGGCAGCATTAGCAGTGGCATTCGCTCATGCCAAATACAGCTTTTG	0
1568	Mus_musculus	sof-miR159a	UUUGGAUUGAAGGGAGCUCUG	Esyt1	GCTAGGTATGTATAGGAATCACAGGTGTTTGCCTGTGCTTCTGGCACTGGGGAGATGGAAGCAGAAGTTCTGGGTTCACTATGTAATG	UUUGGAUUGAAGGGAGCUCUGGCTAGGTATGTATAGGAATCACAGGTGTTTGCCTGTGCTTCTGGCACTGGGGAGATGGAAGCAGAAGTTCTGGGTTCACTATGTAATG	0
1569	Mus_musculus	csi-miR399c-5p	GUGCAGUCCUCCUUUGGCGUG	Esyt1	AGCTGCTCGGGCGGGCACTCCCAGAAGCTGCCCCATGGAGCACTCCCCTGAAGAGGGCGCCAGCCCCGAGCCGTCAGGGCAGCCCCCT	GUGCAGUCCUCCUUUGGCGUGAGCTGCTCGGGCGGGCACTCCCAGAAGCTGCCCCATGGAGCACTCCCCTGAAGAGGGCGCCAGCCCCGAGCCGTCAGGGCAGCCCCCT	0
1570	Mus_musculus	bta-miR-2285ba	AAACCCUGAACGAACUUUUUGG	Tlcd1	GTAAAAGGGATGGCAAGCACAGCCAATTGCTCTGTAACATAAACTAGTACTCTGCCCCAAGCTTGGGTGTATTCTGGGGCCAGCCTTT	AAACCCUGAACGAACUUUUUGGGTAAAAGGGATGGCAAGCACAGCCAATTGCTCTGTAACATAAACTAGTACTCTGCCCCAAGCTTGGGTGTATTCTGGGGCCAGCCTTT	0
1571	Mus_musculus	mdo-miR-7388a-5p	AGUUGUACAGAUAUCACAUUU	Tlcd1	TGGTGATGGTGGGTGACTCAACAGTTCCTAAGCACCACTCGTGCGGGGCGCGGGAGAAGCAGGTAAACACGTCGATCCCGGTCCAAGA	AGUUGUACAGAUAUCACAUUUTGGTGATGGTGGGTGACTCAACAGTTCCTAAGCACCACTCGTGCGGGGCGCGGGAGAAGCAGGTAAACACGTCGATCCCGGTCCAAGA	0
1572	Mus_musculus	gmo-miR-138-3-3p	GCUCCUUCCCAACACCAGGGU	Tlcd1	GCAACATCTTCCTCACCTTAAGGATGATGATGAAGATAAACAATGCTCAGGATCTCCTCCTCTACAAGGTCAACAAGTATATCAACTT	GCUCCUUCCCAACACCAGGGUGCAACATCTTCCTCACCTTAAGGATGATGATGAAGATAAACAATGCTCAGGATCTCCTCCTCTACAAGGTCAACAAGTATATCAACTT	0
1573	Mus_musculus	htu-miR393c	UCCAAAGGGAUCGCAUUGAUCC	Tlcd1	ATCCTGTATATTCTCTTGACTAAAGAATCAAGTTTAATTTATGCATTTATCCACTGGAGTTCCACATTTACTATTATGAGACCAGATC	UCCAAAGGGAUCGCAUUGAUCCATCCTGTATATTCTCTTGACTAAAGAATCAAGTTTAATTTATGCATTTATCCACTGGAGTTCCACATTTACTATTATGAGACCAGATC	0
1577	Mus_musculus	mes-miR403a	UUAGAUUCACGCACAAACUCG	Tlcd1	GGTGGCGTCTTAACACTACTGGTAGAGGTCAGCAACATCTTCCTCACCTTAAGGATGATGATGAAGATAAACAATGCTCAGGATCTCC	UUAGAUUCACGCACAAACUCGGGTGGCGTCTTAACACTACTGGTAGAGGTCAGCAACATCTTCCTCACCTTAAGGATGATGATGAAGATAAACAATGCTCAGGATCTCC	0
1578	Mus_musculus	hsa-miR-3667-5p	AAAGACCCAUUGAGGAGAAGGU	Reep6	GGACTCCTCGCTGCCGCCCCGGCCCTCACCCTGGCCAGAGGGCCATGCGGCCGGGGAGACGGGGCAGGCCCCACCTCCTTTGTCCGCC	AAAGACCCAUUGAGGAGAAGGUGGACTCCTCGCTGCCGCCCCGGCCCTCACCCTGGCCAGAGGGCCATGCGGCCGGGGAGACGGGGCAGGCCCCACCTCCTTTGTCCGCC	0
1579	Mus_musculus	mmu-miR-763	CCAGCUGGGAAGAACCAGUGGC	Reep6	AAAACAATACCCCCAAGATTGTCAATGTGGCAGAGCACATCTCTAATCCCAGCACTCAGGAGGCAGAAGCAGGCAGATCTGCCTGAGT	CCAGCUGGGAAGAACCAGUGGCAAAACAATACCCCCAAGATTGTCAATGTGGCAGAGCACATCTCTAATCCCAGCACTCAGGAGGCAGAAGCAGGCAGATCTGCCTGAGT	0
1580	Mus_musculus	gga-miR-124a-5p	GUUCACAGCGGACCUUGAU	Reep6	TCACAGCAGCACAAAACACCCATGAAGGTGCACGTGAAACACCATCCCGTGGTCCCCCGTGTAACATCTCTCCTCCAAGGTGTGCAAT	GUUCACAGCGGACCUUGAUTCACAGCAGCACAAAACACCCATGAAGGTGCACGTGAAACACCATCCCGTGGTCCCCCGTGTAACATCTCTCCTCCAAGGTGTGCAAT	0
1581	Mus_musculus	ppa-miR-654	UAUGUCUGCUGACCAUCACC	Reep6	AACACCCTCACAGCAGCACAAAACACCCATGAAGGTGCACGTGAAACACCATCCCGTGGTCCCCCGTGTAACATCTCTCCTCCAAGGT	UAUGUCUGCUGACCAUCACCAACACCCTCACAGCAGCACAAAACACCCATGAAGGTGCACGTGAAACACCATCCCGTGGTCCCCCGTGTAACATCTCTCCTCCAAGGT	0
1582	Mus_musculus	gga-miR-7476-3p	UCACAACAGUGGGCUGAAUGC	Reep6	ACTCATAAAGACCCACCTAGCTAAGCCTCTCTCCCGAGAGCTAGGATTAAAGGTTCATGCCACTACACGTGGCTAACTAGGTTATTTT	UCACAACAGUGGGCUGAAUGCACTCATAAAGACCCACCTAGCTAAGCCTCTCTCCCGAGAGCTAGGATTAAAGGTTCATGCCACTACACGTGGCTAACTAGGTTATTTT	0
1583	Mus_musculus	hsa-miR-3679-3p	CUUCCCCCCAGUAAUCUUCAUC	Reep6	GCTCCCAGATTCCCAGCAAGTCCCGGCCCCATCGCAGCCGGGGCAGTTTGACTCCCAGGGCTGCACAGCGTGCCCGACTGCCCAGTGG	CUUCCCCCCAGUAAUCUUCAUCGCTCCCAGATTCCCAGCAAGTCCCGGCCCCATCGCAGCCGGGGCAGTTTGACTCCCAGGGCTGCACAGCGTGCCCGACTGCCCAGTGG	0
1584	Mus_musculus	hsa-miR-892b	CACUGGCUCCUUUCUGGGUAGA	Reep6	CCTTTTACACAGCCCCACATGAAACACCCTCACAGCAGCACAAAACACCCATGAAGGTGCACGTGAAACACCATCCCGTGGTCCCCCG	CACUGGCUCCUUUCUGGGUAGACCTTTTACACAGCCCCACATGAAACACCCTCACAGCAGCACAAAACACCCATGAAGGTGCACGTGAAACACCATCCCGTGGTCCCCCG	0
1585	Mus_musculus	mdo-miR-92a-3p	UAUUGCACUUGUCCCGGCCUGU	Zbp1	CACCTAAAGAGATCACAGCTGGGGGGATCAGGGCCGGGAGGGGGGACACTGCTGAATGCACTGTACTTTTATAAAAAGGTGTACCTCT	UAUUGCACUUGUCCCGGCCUGUCACCTAAAGAGATCACAGCTGGGGGGATCAGGGCCGGGAGGGGGGACACTGCTGAATGCACTGTACTTTTATAAAAAGGTGTACCTCT	0
1586	Mus_musculus	egr-miR-2d-3p	UACAGGCAAUGUUGACGACG	Zbp1	GCTCCCCTGAGAAATCATTCCCCATGTTTAGTGGAGCAGGGTGTCTCCCATCTCCAACGGACACATCCTTCTTCCAGACTCAAGACCC	UACAGGCAAUGUUGACGACGGCTCCCCTGAGAAATCATTCCCCATGTTTAGTGGAGCAGGGTGTCTCCCATCTCCAACGGACACATCCTTCTTCCAGACTCAAGACCC	0
1588	Mus_musculus	ptr-miR-570	CGAAAACUGCAAUAACCUUUGC	Glipr1	TGGAAGTGAGAGCTGAATAAACTTGCATTTTAAACTTCCTGTCCAACTTGCATTTTCCTCATGATGTGTCTTTGGAGCAATAGAAACG	CGAAAACUGCAAUAACCUUUGCTGGAAGTGAGAGCTGAATAAACTTGCATTTTAAACTTCCTGTCCAACTTGCATTTTCCTCATGATGTGTCTTTGGAGCAATAGAAACG	0
1589	Mus_musculus	mdo-miR-7331-5p	AACCUGACCUCUGAAGCUACAU	Glipr1	ATATCCTAACTTGGTTCTTTTGGACTAAAGCTGTGGTTGGGGGACAACTGAATCACATGCGGCTATTTAAAAACTTTTCAATAAAATC	AACCUGACCUCUGAAGCUACAUATATCCTAACTTGGTTCTTTTGGACTAAAGCTGTGGTTGGGGGACAACTGAATCACATGCGGCTATTTAAAAACTTTTCAATAAAATC	0
1592	Mus_musculus	pab-miR396s	UUCCACGGCUUUCUUGAACUU	Glipr1	TTGTAAAGCTGGTCATAAAAAAAAAACCCAGCATGCTGAAGATGGAGCTCAGAGGCAGAGCACTTGTCTAGCATAAACAACCCTGGGT	UUCCACGGCUUUCUUGAACUUTTGTAAAGCTGGTCATAAAAAAAAAACCCAGCATGCTGAAGATGGAGCTCAGAGGCAGAGCACTTGTCTAGCATAAACAACCCTGGGT	0
1593	Mus_musculus	mmu-miR-153-3p	UUGCAUAGUCACAAAAGUGAUC	Arhgap31	TTAGACACCAAGCCATGGCAGAAAGCAGCAGCTAGCACCTTCACTAGGACTGTTGACAGTATTCAAATGACCTACTAATAAATATTCT	UUGCAUAGUCACAAAAGUGAUCTTAGACACCAAGCCATGGCAGAAAGCAGCAGCTAGCACCTTCACTAGGACTGTTGACAGTATTCAAATGACCTACTAATAAATATTCT	0
1596	Mus_musculus	mze-miR-99a	AGACCUGUAGAUACAAGCUUGU	Tmem98	AAGCTGAGGAAATGCGAAGTCAATTGTTTCCTTTTTATCACTATGCCTGCAATTTCGCTTTACAACCACCAGGCGAATAGTAAACTTG	AGACCUGUAGAUACAAGCUUGUAAGCTGAGGAAATGCGAAGTCAATTGTTTCCTTTTTATCACTATGCCTGCAATTTCGCTTTACAACCACCAGGCGAATAGTAAACTTG	0
1597	Mus_musculus	cin-miR-4118-3p	UGAAAUGUUGUCACUAGAG	Fbxo2	ACGATCCGAGGGGGTATGGGGCTGCTGCTGGATCCCGCGCTCCTAGCATTGTGCCTGCCTCAAAGTGGGCACTCAATAAATATTTGTC	UGAAAUGUUGUCACUAGAGACGATCCGAGGGGGTATGGGGCTGCTGCTGGATCCCGCGCTCCTAGCATTGTGCCTGCCTCAAAGTGGGCACTCAATAAATATTTGTC	0
1598	Mus_musculus	mmu-miR-7235-5p	GGAGGGAGGGGUCUGGGC	Nrp2	GAACTCGAGAGCTTTTACTGTGATTCTTCAATGTAAAAAATAAAACAATGTCAGACTGTGTTTATATGATTTGTATAAAGCCTTTTTA	GGAGGGAGGGGUCUGGGCGAACTCGAGAGCTTTTACTGTGATTCTTCAATGTAAAAAATAAAACAATGTCAGACTGTGTTTATATGATTTGTATAAAGCCTTTTTA	0
1599	Mus_musculus	mmu-miR-3086-3p	CCCAAUGAGCCUACAGUCUAAG	Nrp2	CGAGAGCTTTTACTGTGATTCTTCAATGTAAAAAATAAAACAATGTCAGACTGTGTTTATATGATTTGTATAAAGCCTTTTTAAGATT	CCCAAUGAGCCUACAGUCUAAGCGAGAGCTTTTACTGTGATTCTTCAATGTAAAAAATAAAACAATGTCAGACTGTGTTTATATGATTTGTATAAAGCCTTTTTAAGATT	0
1601	Mus_musculus	mmu-miR-6999-3p	CUUCAGCUGUCCUCCUUUCUGU	Nrp2	TTATCCCTCCTGTAACTGTGACACCCTTTGCATTGCTCAGTTGCCTGTGTGTCAAAATAACTTGTGGATGTTGGAAACTATTTGAAAA	CUUCAGCUGUCCUCCUUUCUGUTTATCCCTCCTGTAACTGTGACACCCTTTGCATTGCTCAGTTGCCTGTGTGTCAAAATAACTTGTGGATGTTGGAAACTATTTGAAAA	0
1602	Mus_musculus	mmu-let-7i-3p	CUGCGCAAGCUACUGCCUUGCU	Nrp2	GAGAGCTTTTACTGTGATTCTTCAATGTAAAAAATAAAACAATGTCAGACTGTGTTTATATGATTTGTATAAAGCCTTTTTAAGATTA	CUGCGCAAGCUACUGCCUUGCUGAGAGCTTTTACTGTGATTCTTCAATGTAAAAAATAAAACAATGTCAGACTGTGTTTATATGATTTGTATAAAGCCTTTTTAAGATTA	0
1604	Mus_musculus	mmu-miR-449c-3p	CAGUUGCUAGCUGCACUACCCU	Nrp2	AAGAAGAAATGAGGCAGATTTCTTGTCCTGGGCTTGTAGGAAAGACAAACCCTCATCACACAGATCACTATCTGTATTTCTGGTGGCA	CAGUUGCUAGCUGCACUACCCUAAGAAGAAATGAGGCAGATTTCTTGTCCTGGGCTTGTAGGAAAGACAAACCCTCATCACACAGATCACTATCTGTATTTCTGGTGGCA	0
1605	Mus_musculus	mmu-miR-742-3p	GAAAGCCACCAUGCUGGGUAAA	Pmepa1	GCGGGCGCGCGGCGCAACCCGATCTCCTTGGACTTGAATGAGGAGCGGGCGGCGGCGCTCAGCTGCGGATCGGCCGGCGCGCAGGCTG	GAAAGCCACCAUGCUGGGUAAAGCGGGCGCGCGGCGCAACCCGATCTCCTTGGACTTGAATGAGGAGCGGGCGGCGGCGCTCAGCTGCGGATCGGCCGGCGCGCAGGCTG	0
1606	Mus_musculus	mmu-miR-7044-5p	GUGUGGUGGUGGUGGCGGC	Pmepa1	TCCAGCTACGGGACCCTGAGCAACAGCTGGAGCTGAACCGGGAATCTGTGCGCGCACCCCCTAACCGGACCATCTTCGACAGTGACCT	GUGUGGUGGUGGUGGCGGCTCCAGCTACGGGACCCTGAGCAACAGCTGGAGCTGAACCGGGAATCTGTGCGCGCACCCCCTAACCGGACCATCTTCGACAGTGACCT	0
1607	Mus_musculus	mmu-miR-7071-3p	CUGACGUCUCGGUUCCCGCAG	Pmepa1	TCCAGGCCCCATAGGAGCCACCGGGATTCAAAACACAAGTTCCTTTCTGAGAGCCAGGCCATGCCAGGCATCTCTGAGGGTGGGACCA	CUGACGUCUCGGUUCCCGCAGTCCAGGCCCCATAGGAGCCACCGGGATTCAAAACACAAGTTCCTTTCTGAGAGCCAGGCCATGCCAGGCATCTCTGAGGGTGGGACCA	0
1608	Mus_musculus	mdo-miR-7371m-5p	AGCUGUACCAGAUGCUACAUUU	Wipi1	TATATTACAAATATAGAGAGAAACTATTTTAGCCAGGCAAAGTATTTTTGCAGTGATTGGAATAAATCATTTATTACCTTGAAGTCGC	AGCUGUACCAGAUGCUACAUUUTATATTACAAATATAGAGAGAAACTATTTTAGCCAGGCAAAGTATTTTTGCAGTGATTGGAATAAATCATTTATTACCTTGAAGTCGC	0
1609	Mus_musculus	cbr-miR-249	UCACAGGAUUUUUGAGUGUUGC	Wipi1	AACTATTTATTTATTTATTTATTTAATGTATATGAGTACACTGTAGCTGTACAGATGGTTGTGAGCCATCACATGGTTGCTGGGAATT	UCACAGGAUUUUUGAGUGUUGCAACTATTTATTTATTTATTTATTTAATGTATATGAGTACACTGTAGCTGTACAGATGGTTGTGAGCCATCACATGGTTGCTGGGAATT	0
1610	Mus_musculus	dvi-miR-9699-3p	GGUUCCAUUGCCGUUGAGUAGA	Wipi1	GGTCTGGGATCCTGAGTTTTACCTCTCTGCTCAGCCTGCTTTGAGCTGTGAGACGCTGGGAAGCGTGTTCGGTCTCCATGGCTCACTT	GGUUCCAUUGCCGUUGAGUAGAGGTCTGGGATCCTGAGTTTTACCTCTCTGCTCAGCCTGCTTTGAGCTGTGAGACGCTGGGAAGCGTGTTCGGTCTCCATGGCTCACTT	0
1611	Mus_musculus	ppa-miR-328	CUGGCCCUCUCUGCCCUUCCGU	Wipi1	GCGGGCTGCTGAGGTGGCTGTCCCCCGCTCAGAGCTGCGGCTTCTCGGGTCGAGCCCCCGATGGAGGCCGAAGCCGCAGATGCCCCTC	CUGGCCCUCUCUGCCCUUCCGUGCGGGCTGCTGAGGTGGCTGTCCCCCGCTCAGAGCTGCGGCTTCTCGGGTCGAGCCCCCGATGGAGGCCGAAGCCGCAGATGCCCCTC	0
1613	Mus_musculus	aqu-miR-2016-3p	UGCUGUCCAGUCUUAAUCUACA	BC004004	AAGGAGCTTTTCCTTTGTGTTCCAGCCCTGGCCGGCGGCGCGAGAACCACTTCCGGGTCGCGCTGCCGGAAGCAGGAAGTTGTTGGCC	UGCUGUCCAGUCUUAAUCUACAAAGGAGCTTTTCCTTTGTGTTCCAGCCCTGGCCGGCGGCGCGAGAACCACTTCCGGGTCGCGCTGCCGGAAGCAGGAAGTTGTTGGCC	0
1614	Mus_musculus	gga-miR-1557	CCCGUCGGCUGAGCGGCUGC	BC004004	TCTGCGTTCTGCACCTTCCAAAGGAGGAGGACACAAAGGATCCAGTCATTGAGGAGTGTGGCTTCAGAACTAAGGGATTAGTAAGGCT	CCCGUCGGCUGAGCGGCUGCTCTGCGTTCTGCACCTTCCAAAGGAGGAGGACACAAAGGATCCAGTCATTGAGGAGTGTGGCTTCAGAACTAAGGGATTAGTAAGGCT	0
1616	Mus_musculus	seu-miR11034	UUUUGGAUUUGUAUGAUGCAUC	BC004004	CCAGAGGGGTCCAGCCTTTGGTCATCTGCGATGGAACCACTCTCTCGGATCTGTAGGAAACAACTGCTTGGAGACCTGAAACTCAGGC	UUUUGGAUUUGUAUGAUGCAUCCCAGAGGGGTCCAGCCTTTGGTCATCTGCGATGGAACCACTCTCTCGGATCTGTAGGAAACAACTGCTTGGAGACCTGAAACTCAGGC	0
1617	Mus_musculus	tca-miR-1-5p	CCGUGCUUCCUUACUUCCCAUA	1700016C15Rik	TTTGTCCTTTTTTGTTTGTTTACTCTTTCATCTAACTCACAGATTTTCTCAAAGGAGAACATAGTTCTTCTACAATCAGCAATAAATA	CCGUGCUUCCUUACUUCCCAUATTTGTCCTTTTTTGTTTGTTTACTCTTTCATCTAACTCACAGATTTTCTCAAAGGAGAACATAGTTCTTCTACAATCAGCAATAAATA	0
1618	Mus_musculus	mmu-miR-6345	UAGCACUGCUCAGGGUGAACU	Rab39	TTTTGTGCAACGTTGAAGTAGGTATTTAATTGTATTTTAAAATATAAACACTTGTACATTTTCTAGATTTGTGTATTTTTAATAGTAC	UAGCACUGCUCAGGGUGAACUTTTTGTGCAACGTTGAAGTAGGTATTTAATTGTATTTTAAAATATAAACACTTGTACATTTTCTAGATTTGTGTATTTTTAATAGTAC	0
1619	Mus_musculus	mmu-miR-7654-5p	GGAGUCGCGCUCCCGCUCGCGC	Mccc1	TCCTCTTCCCCTTGCCAAGATCTCCTTGGGGAGGTGGGAGGCTCAGAGAAACTTTGGGAAAGCCTTCCTCTGTTTCATGTCCAGATAC	GGAGUCGCGCUCCCGCUCGCGCTCCTCTTCCCCTTGCCAAGATCTCCTTGGGGAGGTGGGAGGCTCAGAGAAACTTTGGGAAAGCCTTCCTCTGTTTCATGTCCAGATAC	0
1620	Mus_musculus	mmu-miR-124-5p	CGUGUUCACAGCGGACCUUGAU	Mccc1	CAGTCTCTAGATCTCGGAGAGAGGAGCTTTATTAAATCAATGATGGTGTGATTATATTTAAACCCTTTTATAAATTATCTTAAAAGAT	CGUGUUCACAGCGGACCUUGAUCAGTCTCTAGATCTCGGAGAGAGGAGCTTTATTAAATCAATGATGGTGTGATTATATTTAAACCCTTTTATAAATTATCTTAAAAGAT	0
1624	Mus_musculus	mmu-miR-3089-5p	UGAGUUCAGGGACAGCGUGUCU	Mccc1	GTTTTGTTTTTTTTTTGTCTTTTGGGTTTTTTTTTTTTTTTTTTTTGTATCACATTAATTTTTGTGGTACATAAGTTCCAACCACCTT	UGAGUUCAGGGACAGCGUGUCUGTTTTGTTTTTTTTTTGTCTTTTGGGTTTTTTTTTTTTTTTTTTTTGTATCACATTAATTTTTGTGGTACATAAGTTCCAACCACCTT	0
1625	Mus_musculus	mmu-miR-15b-3p	CGAAUCAUUAUUUGCUGCUCUA	Mccc1	GTCTTTCAATGATGATGCAATGTTGATCGAGAAGTTCGTGGACACTCCAAGGTCGACTGCTGGTTTGGGATTTTGGTTTTGTTGTCGT	CGAAUCAUUAUUUGCUGCUCUAGTCTTTCAATGATGATGCAATGTTGATCGAGAAGTTCGTGGACACTCCAAGGTCGACTGCTGGTTTGGGATTTTGGTTTTGTTGTCGT	0
1626	Mus_musculus	mmu-miR-24-2-5p	GUGCCUACUGAGCUGAAACAGU	Mccc1	TTCCTAGTTTCCCCTCCAAAAATCCCCTATCCTCTCTCCCCTCTCCCTGCTTCCCGACCCACCCACTCCCATTTCTGGTCATGGCATT	GUGCCUACUGAGCUGAAACAGUTTCCTAGTTTCCCCTCCAAAAATCCCCTATCCTCTCTCCCCTCTCCCTGCTTCCCGACCCACCCACTCCCATTTCTGGTCATGGCATT	0
1627	Mus_musculus	mmu-miR-7118-5p	UGGGGAAGGCGGGAGAGGGAAC	Ddo	GCAGTCTCATTTCTATTAATTTTCACCAGGGGGCGATGTTGTATCAATCTCAAATAAACCAGAGCATCTGAAAATTTAGAAATGACAA	UGGGGAAGGCGGGAGAGGGAACGCAGTCTCATTTCTATTAATTTTCACCAGGGGGCGATGTTGTATCAATCTCAAATAAACCAGAGCATCTGAAAATTTAGAAATGACAA	0
1628	Mus_musculus	mmu-miR-3066-5p	UUGGUUGCUGUAGAUUAAGUAG	Ddo	GCCTTCGGGCGTGCTCTGCCTCAAGTCTGTCCTGTCAGGTCCCTGGTGATTTTTTCTGACCTTGAAAGGTTGAGGAGAGCTCACAGTG	UUGGUUGCUGUAGAUUAAGUAGGCCTTCGGGCGTGCTCTGCCTCAAGTCTGTCCTGTCAGGTCCCTGGTGATTTTTTCTGACCTTGAAAGGTTGAGGAGAGCTCACAGTG	0
1629	Mus_musculus	mmu-miR-193b-5p	CGGGGUUUUGAGGGCGAGAUGA	Ddo	AAGATTGGTGGAAGGTATAGGAGGGAAGTGCTCCCTAGGTGGTCCTATGAAAAATGATGTTTTGGTCATTCCTAACCAAATTAAAATC	CGGGGUUUUGAGGGCGAGAUGAAAGATTGGTGGAAGGTATAGGAGGGAAGTGCTCCCTAGGTGGTCCTATGAAAAATGATGTTTTGGTCATTCCTAACCAAATTAAAATC	0
1630	Mus_musculus	mmu-miR-3097-3p	CUCAGACCUUUCUACCUGUCAG	Ddo	AATGAGAGGGTCGTGAATCAAACACAGTTCAAGTAAATAACTGCAGGATTTGAGGCTGTCTCTCTCAGCTTGTGTGAATGAAAGTTTA	CUCAGACCUUUCUACCUGUCAGAATGAGAGGGTCGTGAATCAAACACAGTTCAAGTAAATAACTGCAGGATTTGAGGCTGTCTCTCTCAGCTTGTGTGAATGAAAGTTTA	0
1631	Mus_musculus	mmu-miR-204-3p	GCUGGGAAGGCAAAGGGACGU	Ddo	CAGGGGCTTACTTGGGTAACATTCTCAAAATAAGGTATAGTCTGTCTCAAAGGAATGTTTGCCAGCTTAGAAACCACATAAAATTTAA	GCUGGGAAGGCAAAGGGACGUCAGGGGCTTACTTGGGTAACATTCTCAAAATAAGGTATAGTCTGTCTCAAAGGAATGTTTGCCAGCTTAGAAACCACATAAAATTTAA	0
1632	Mus_musculus	mmu-miR-5104b-5p	UGGGCCAUCUCUUUAGUCCAGA	Ddo	TTTCAGAGACAGGTATTTGAATCCTCACTCTTTGCTCTAGGGTCGTTCTGTATGCACTCTGGGATTTTAGGGGTGTGTCTTGGTGGGG	UGGGCCAUCUCUUUAGUCCAGATTTCAGAGACAGGTATTTGAATCCTCACTCTTTGCTCTAGGGTCGTTCTGTATGCACTCTGGGATTTTAGGGGTGTGTCTTGGTGGGG	0
1633	Mus_musculus	mmu-miR-138-1-3p	CGGCUACUUCACAACACCAGGG	Ddo	TGGAGCTGGCGTGATAGGGCTGTCTACTGCAGCATGCATTTCCCAACTGGTTCCCGGATGCACCGTCACTGTCATCTCAGACAGGTTC	CGGCUACUUCACAACACCAGGGTGGAGCTGGCGTGATAGGGCTGTCTACTGCAGCATGCATTTCCCAACTGGTTCCCGGATGCACCGTCACTGTCATCTCAGACAGGTTC	0
1634	Mus_musculus	hsa-miR-29c-3p	UAGCACCAUUUGAAAUCGGUUA	1700021F07Rik	CTGGGTGAGCATCCTTGATACTTTGAAGAACCACAGTTTGCTGTAGGCACTGCCATTTGTTGGTGCTTCTGGCATTCTTGGCTAACCT	UAGCACCAUUUGAAAUCGGUUACTGGGTGAGCATCCTTGATACTTTGAAGAACCACAGTTTGCTGTAGGCACTGCCATTTGTTGGTGCTTCTGGCATTCTTGGCTAACCT	0
1635	Mus_musculus	mdo-miR-7351-3p	GGAAGAAAGACUACCUUUCUCC	Cdc6	GAGCGGCTTTGGCGCGAGTTGACTTTGCAGCTGCTGTAGAATTTGTGGCGGGAGAGTTTTTACGGTGGTGATCGAGACGCGAGGAGTG	GGAAGAAAGACUACCUUUCUCCGAGCGGCTTTGGCGCGAGTTGACTTTGCAGCTGCTGTAGAATTTGTGGCGGGAGAGTTTTTACGGTGGTGATCGAGACGCGAGGAGTG	0
1637	Mus_musculus	ptc-miR6442	CUGAACGGCUUGAAGGGCACG	Cdc6	ATGTGACAGGTGTTGCTGCCCTGGACTTTTTAAGGACTGATGAAGAATCTCCCGTGCTCCCCACCAGTATGGGGGTGACGAGGAGAAT	CUGAACGGCUUGAAGGGCACGATGTGACAGGTGTTGCTGCCCTGGACTTTTTAAGGACTGATGAAGAATCTCCCGTGCTCCCCACCAGTATGGGGGTGACGAGGAGAAT	0
1638	Mus_musculus	ptr-miR-663b	GGUGGCCCGGCCGUGCCUGAGG	Cdc6	TAAAGAAGAATCACATAAAGTATTGGGGGTTCGGAAGGTCTGTTGCCAATTCGAGGGGTCAGTAAAAGTGGGAGGGGAGATATTCAGA	GGUGGCCCGGCCGUGCCUGAGGTAAAGAAGAATCACATAAAGTATTGGGGGTTCGGAAGGTCTGTTGCCAATTCGAGGGGTCAGTAAAAGTGGGAGGGGAGATATTCAGA	0
1642	Mus_musculus	mmu-miR-6992-3p	UCUCACUGAUGAUCAUUUGCAG	Hsf2	TAAACTAATTTTTCTCATATTTGGTTTGGAGTACTAATCTTTTTCACATATTTGGAATTATTGACCCAGATAACTACCTAAAAAAAAA	UCUCACUGAUGAUCAUUUGCAGTAAACTAATTTTTCTCATATTTGGTTTGGAGTACTAATCTTTTTCACATATTTGGAATTATTGACCCAGATAACTACCTAAAAAAAAA	0
1643	Mus_musculus	mmu-miR-1947-5p	AGGACGAGCUAGCUGAGUGCUG	Hsf2	ATTTTTCTTATGAAATAATAGAAAAGCCCTGGTTTTGTTTGTTTGTTTGTTTTTAAACTAATTTTTCTCATATTTGGTTTGGAGTACT	AGGACGAGCUAGCUGAGUGCUGATTTTTCTTATGAAATAATAGAAAAGCCCTGGTTTTGTTTGTTTGTTTGTTTTTAAACTAATTTTTCTCATATTTGGTTTGGAGTACT	0
1644	Mus_musculus	mmu-miR-3094-5p	UGUUGGGGACAUUUUUAAAGC	Hsf2	TGGAGACCGGGTGTGCTTAGCCCCACCCATTTAGACTAGTTTAAGTATGTTTTCTGGTTTTTGTTCTTTTGAACCATGGTATTTAGTA	UGUUGGGGACAUUUUUAAAGCTGGAGACCGGGTGTGCTTAGCCCCACCCATTTAGACTAGTTTAAGTATGTTTTCTGGTTTTTGTTCTTTTGAACCATGGTATTTAGTA	0
1645	Mus_musculus	dre-let-7h	UGAGGUAGUAAGUUGUGUUGUU	Ankrd60	ATTAATCTCCTGAGTACATTTGCCCATCACAAGACTCTGGGACGACCTTACATCCCCCCCCACTGCCTCCCCCCCCCCATGGCACTCA	UGAGGUAGUAAGUUGUGUUGUUATTAATCTCCTGAGTACATTTGCCCATCACAAGACTCTGGGACGACCTTACATCCCCCCCCACTGCCTCCCCCCCCCCATGGCACTCA	0
1646	Mus_musculus	bdo-miR-308	CGCAGUAUAUUUUUGUGUUAUG	Ankrd60	ACCCCAGCAAGGTGGTTTCGTGCTTTTTTTTTCAATATTAGGGGGCGAGGGGACCCCAGTCTTTAGTCTTTAGTGTGAAACTTTTGAA	CGCAGUAUAUUUUUGUGUUAUGACCCCAGCAAGGTGGTTTCGTGCTTTTTTTTTCAATATTAGGGGGCGAGGGGACCCCAGTCTTTAGTCTTTAGTGTGAAACTTTTGAA	0
1647	Mus_musculus	cin-miR-4001b-2-3p	GUCUGUUUUACCAAGGUCC	Ankrd60	CCAGCCCTGGGATGGCGACCAGGAGGAGCACAATATTAATCTCCTGAGTACATTTGCCCATCACAAGACTCTGGGACGACCTTACATC	GUCUGUUUUACCAAGGUCCCCAGCCCTGGGATGGCGACCAGGAGGAGCACAATATTAATCTCCTGAGTACATTTGCCCATCACAAGACTCTGGGACGACCTTACATC	0
1649	Mus_musculus	pny-let-7f	UGAGGUAGUAGAUUGUGUAGUU	Slc22a4	ATTAAAGTATATTTTTTTAAAGTTGTATGCCCAAGTTTTTTTCCATAGTACTTCCTGCCTGCCTCTTTATCTCACGTTTCATTTATGG	UGAGGUAGUAGAUUGUGUAGUUATTAAAGTATATTTTTTTAAAGTTGTATGCCCAAGTTTTTTTCCATAGTACTTCCTGCCTGCCTCTTTATCTCACGTTTCATTTATGG	0
1650	Mus_musculus	mdo-miR-7355-5p	UAGGGGAAAGUAAGAUGAAGGA	Slc22a4	GGGCCCTTCCAGCGCCTCATCTTCTTTCTGCTCAGCGCCAGCATCATCCCCAATGGCTTCAATGGTATGTCAGTCGTGTTCCTGGCGG	UAGGGGAAAGUAAGAUGAAGGAGGGCCCTTCCAGCGCCTCATCTTCTTTCTGCTCAGCGCCAGCATCATCCCCAATGGCTTCAATGGTATGTCAGTCGTGTTCCTGGCGG	0
1651	Mus_musculus	mmu-miR-3475-5p	AAAUCAUGUACCCCCACAGAGG	Trappc10	ATAAGTTGCACCAAAAATCAAGGACAAAATAAATGTGTGTTTGTTTTTACTGGTGTGGAAGTCATAGATTGTAAATAGATGCTGTATG	AAAUCAUGUACCCCCACAGAGGATAAGTTGCACCAAAAATCAAGGACAAAATAAATGTGTGTTTGTTTTTACTGGTGTGGAAGTCATAGATTGTAAATAGATGCTGTATG	0
1652	Mus_musculus	mmu-miR-7027-3p	UCGGGUUUCUCUCCUCUUCCAG	Trappc10	CATGCTCCCAACAGCTGATGCCTCTGACCACACTCTGTCCTCTCCTACTCTTCACAGGCCCTGCAGTTCCCAAAATAGGACTAAATAT	UCGGGUUUCUCUCCUCUUCCAGCATGCTCCCAACAGCTGATGCCTCTGACCACACTCTGTCCTCTCCTACTCTTCACAGGCCCTGCAGTTCCCAAAATAGGACTAAATAT	0
1653	Mus_musculus	mmu-miR-1199-5p	UCUGAGUCCCGGUCGCGCGG	Trappc10	CAAGAACTCTTGGCAGCATCTCGGCTGACCGGGAACAAGGCAAGGAGCTGTGTCCAAGGTGACTTTCTGTCTCCCACAGAAGAGTGCT	UCUGAGUCCCGGUCGCGCGGCAAGAACTCTTGGCAGCATCTCGGCTGACCGGGAACAAGGCAAGGAGCTGTGTCCAAGGTGACTTTCTGTCTCCCACAGAAGAGTGCT	0
1655	Mus_musculus	mmu-miR-702-5p	GUGAGUGGGGUGGUUGGCAUG	Trappc10	CGTTGCTGATGTGGCTCTAGGAGCTGACTGGTGTCTTTTGGTGGCAGGAGGAGCTTGCGTTTGTCTTTGAGATGCTGCAGCAGTTTGA	GUGAGUGGGGUGGUUGGCAUGCGTTGCTGATGTGGCTCTAGGAGCTGACTGGTGTCTTTTGGTGGCAGGAGGAGCTTGCGTTTGTCTTTGAGATGCTGCAGCAGTTTGA	0
1656	Mus_musculus	mmu-miR-504-5p	AGACCCUGGUCUGCACUCUAUC	Gmppa	TTTGGGCTGCTGCCTGCCTGGCTAGCTCTGTCCAGATAGGACCTGAGGAAGCCACCTTGTAGGGAGCCTTGTGTGTGGCCAGGGACAC	AGACCCUGGUCUGCACUCUAUCTTTGGGCTGCTGCCTGCCTGGCTAGCTCTGTCCAGATAGGACCTGAGGAAGCCACCTTGTAGGGAGCCTTGTGTGTGGCCAGGGACAC	0
1657	Mus_musculus	mmu-miR-3099-3p	UAGGCUAGAGAGAGGUUGGGGA	Gmppa	GGCTGCTGCCTGCCTGGCTAGCTCTGTCCAGATAGGACCTGAGGAAGCCACCTTGTAGGGAGCCTTGTGTGTGGCCAGGGACACCTGG	UAGGCUAGAGAGAGGUUGGGGAGGCTGCTGCCTGCCTGGCTAGCTCTGTCCAGATAGGACCTGAGGAAGCCACCTTGTAGGGAGCCTTGTGTGTGGCCAGGGACACCTGG	0
1658	Mus_musculus	mmu-miR-6933-3p	AGGUGUUUCCUCUGCCGUCA	Gmppa	TGTAAAGGAGATTAAACCTCCCGTGCAGAGTGTTGAAGCTGTAAAATGCCTAATTCAATGCAGACCCCTGATAAATGACCCTGTCATC	AGGUGUUUCCUCUGCCGUCATGTAAAGGAGATTAAACCTCCCGTGCAGAGTGTTGAAGCTGTAAAATGCCTAATTCAATGCAGACCCCTGATAAATGACCCTGTCATC	0
1659	Mus_musculus	mmu-miR-7015-3p	UCUCACUGUCCUCUGCACUAG	Gmppa	CATTGGCTTCTACCAGCCTGATGAGGCCCTCACCCAGTTCCTGGAAGCTGCCCAGCAGGAGTTTAACCTTCCAGTCAGGTGTTTGAAC	UCUCACUGUCCUCUGCACUAGCATTGGCTTCTACCAGCCTGATGAGGCCCTCACCCAGTTCCTGGAAGCTGCCCAGCAGGAGTTTAACCTTCCAGTCAGGTGTTTGAAC	0
1660	Mus_musculus	mmu-miR-3072-3p	UGCCCCCUCCAGGAAGCCUUCU	Gmppa	GGAGTGGCAAAAACCCCTTCCACTCCTTCCCGGAGAGACTCCATATTTGGACTTACCTAGGGATCTGAGTAAGGTCTCCCCCTTTCCC	UGCCCCCUCCAGGAAGCCUUCUGGAGTGGCAAAAACCCCTTCCACTCCTTCCCGGAGAGACTCCATATTTGGACTTACCTAGGGATCTGAGTAAGGTCTCCCCCTTTCCC	0
1661	Mus_musculus	mmu-miR-6898-3p	AAGUCUCUUUGUACCUUCUCU	Gmppa	GGTACCTGCAGGAGTTTGCCCCCCTCGGCACAGGGGGTGGCCTCTACCATTTTCGGGACCAGATCCTGGCTGGGGCACCTGAGGCCTT	AAGUCUCUUUGUACCUUCUCUGGTACCTGCAGGAGTTTGCCCCCCTCGGCACAGGGGGTGGCCTCTACCATTTTCGGGACCAGATCCTGGCTGGGGCACCTGAGGCCTT	0
1662	Mus_musculus	mmu-miR-3064-5p	UCUGGCUGUUGUGGUGUGCAAA	Gmppa	CTCAGCCGCCCCGGAGGAGGCAGGTCACTGTCTTGGATATGTCTGTCTCGCAGGCTAACAGGACACAATCCCTCAACTACGGCTGCAT	UCUGGCUGUUGUGGUGUGCAAACTCAGCCGCCCCGGAGGAGGCAGGTCACTGTCTTGGATATGTCTGTCTCGCAGGCTAACAGGACACAATCCCTCAACTACGGCTGCAT	0
1663	Mus_musculus	mmu-miR-1932	GUUGCGGACAGCGCUAGGUCGG	Gmppa	AAACCCCTTCCACTCCTTCCCGGAGAGACTCCATATTTGGACTTACCTAGGGATCTGAGTAAGGTCTCCCCCTTTCCCGGCCAGGGAG	GUUGCGGACAGCGCUAGGUCGGAAACCCCTTCCACTCCTTCCCGGAGAGACTCCATATTTGGACTTACCTAGGGATCTGAGTAAGGTCTCCCCCTTTCCCGGCCAGGGAG	0
1664	Mus_musculus	mmu-miR-669c-3p	UACACACACACACACAAGUAAA	Gmppa	TTAAAGAATAAGCTAGAGCCATAGCAGGGGGAATCAGTGATAAAGCGCAGAGCACCTATGCTGTAGCTCCTTTTCTTTATTGCTCCAT	UACACACACACACACAAGUAAATTAAAGAATAAGCTAGAGCCATAGCAGGGGGAATCAGTGATAAAGCGCAGAGCACCTATGCTGTAGCTCCTTTTCTTTATTGCTCCAT	0
1666	Mus_musculus	mmu-miR-6365	UUAGCCUUUAAUAUAUUUGUUG	Gmppa	GCCTGGCCATGGCCCCAGCTCCCTGCCTCATCACCTCTCTCGACCTGTTCCTGGTGCCCTCATCCACGCTCCAGGCTGCCGTGTTCGG	UUAGCCUUUAAUAUAUUUGUUGGCCTGGCCATGGCCCCAGCTCCCTGCCTCATCACCTCTCTCGACCTGTTCCTGGTGCCCTCATCCACGCTCCAGGCTGCCGTGTTCGG	0
1667	Mus_musculus	mmu-miR-3969	CCCUAAAGUAGAAAUCACUA	Gmppa	GTCCAGATAGGACCTGAGGAAGCCACCTTGTAGGGAGCCTTGTGTGTGGCCAGGGACACCTGGCTTCCCTCCCTACTGCCAAATAAAC	CCCUAAAGUAGAAAUCACUAGTCCAGATAGGACCTGAGGAAGCCACCTTGTAGGGAGCCTTGTGTGTGGCCAGGGACACCTGGCTTCCCTCCCTACTGCCAAATAAAC	0
1669	Mus_musculus	mmu-miR-7680-3p	ACUGCUUGUUCACUGGAAUAGG	Trmt6	CTGATGCACGCGGACTCCGTGAACGAGGGCCTGGAGATGAGGCCTTTGGCTGAGTGCGGGGCTAAGAAGGTGAAGCTTCAGGCAATGT	ACUGCUUGUUCACUGGAAUAGGCTGATGCACGCGGACTCCGTGAACGAGGGCCTGGAGATGAGGCCTTTGGCTGAGTGCGGGGCTAAGAAGGTGAAGCTTCAGGCAATGT	0
1671	Mus_musculus	mmu-miR-6987-5p	UGGGACAGGGUGACAGGGUGAG	Trmt6	GCACGTGGGGGCGGTGCCGGCGGAGACGCAGGTCCCTCCTGGTCGTGCCGGGCTCCTAGCGGCTGGAGCAAAAACGGAGGTTGAAATT	UGGGACAGGGUGACAGGGUGAGGCACGTGGGGGCGGTGCCGGCGGAGACGCAGGTCCCTCCTGGTCGTGCCGGGCTCCTAGCGGCTGGAGCAAAAACGGAGGTTGAAATT	0
1674	Mus_musculus	mmu-miR-7219-3p	UAUCCGGGUUUCUAACACACU	Trmt6	CAGTGCAGGCACGGAGGTGGTGTGCTCACCTAGTACACTCGAGGCCCGGGTCCATATGCGGCGCTCCATAAGCTGGACAAGCCACTGA	UAUCCGGGUUUCUAACACACUCAGTGCAGGCACGGAGGTGGTGTGCTCACCTAGTACACTCGAGGCCCGGGTCCATATGCGGCGCTCCATAAGCTGGACAAGCCACTGA	0
1675	Mus_musculus	mmu-miR-151-3p	CUAGACUGAGGCUCCUUGAGG	P4hb	ACCCTTGATTCCCAGATTGGGAGTCAGCCAAGGACACTGGGGCTGAATGAAATGCCCATTCTTCAGGCATTTCTACCATAATATTGGA	CUAGACUGAGGCUCCUUGAGGACCCTTGATTCCCAGATTGGGAGTCAGCCAAGGACACTGGGGCTGAATGAAATGCCCATTCTTCAGGCATTTCTACCATAATATTGGA	0
1676	Mus_musculus	mmu-miR-3618-3p	CUACAUUAAUGAAAAGAGCAAU	P4hb	ATTCCCAGATTGGGAGTCAGCCAAGGACACTGGGGCTGAATGAAATGCCCATTCTTCAGGCATTTCTACCATAATATTGGAATTGAAC	CUACAUUAAUGAAAAGAGCAAUATTCCCAGATTGGGAGTCAGCCAAGGACACTGGGGCTGAATGAAATGCCCATTCTTCAGGCATTTCTACCATAATATTGGAATTGAAC	0
1677	Mus_musculus	mmu-miR-7075-3p	CAACCAUGUCUUCUUUCCCAG	P4hb	ACGTACACTTAGACCTGTCTCTTCTTTTGCTTTTCAATTTTGGAAAGGGATCTCTGTCCAGGTCAGCCCCTCTTGAAGGGCTACCTTT	CAACCAUGUCUUCUUUCCCAGACGTACACTTAGACCTGTCTCTTCTTTTGCTTTTCAATTTTGGAAAGGGATCTCTGTCCAGGTCAGCCCCTCTTGAAGGGCTACCTTT	0
1678	Mus_musculus	mmu-miR-5615-5p	CUUGGUUGUUUUCUGAGACAGA	Cramp1l	TTTTTTGGGAATAAAAGGTGTTTTGGTTATTTAATAAACAAGAACTGTTAAAACTTCGGCTAAAATTTCCAGTTCGGCTTGTAAATGT	CUUGGUUGUUUUCUGAGACAGATTTTTTGGGAATAAAAGGTGTTTTGGTTATTTAATAAACAAGAACTGTTAAAACTTCGGCTAAAATTTCCAGTTCGGCTTGTAAATGT	0
1679	Mus_musculus	mmu-miR-7039-5p	AGAGGGAUGGAGAGCAUCGCGU	Cramp1l	ATTTTTTGGGAATAAAAGGTGTTTTGGTTATTTAATAAACAAGAACTGTTAAAACTTCGGCTAAAATTTCCAGTTCGGCTTGTAAATG	AGAGGGAUGGAGAGCAUCGCGUATTTTTTGGGAATAAAAGGTGTTTTGGTTATTTAATAAACAAGAACTGTTAAAACTTCGGCTAAAATTTCCAGTTCGGCTTGTAAATG	0
1680	Mus_musculus	mmu-miR-6975-3p	UCUCUCCUUUCUCCUCCUAG	Cramp1l	GGCGTCCCGGGTGTGGGAGGGCGAGTGGCGGCTGCACCGGTGCCGTCAGCCCTGTTAGCCGCGCGCCAGTCCACGGAGAGGTCTTGCG	UCUCUCCUUUCUCCUCCUAGGGCGTCCCGGGTGTGGGAGGGCGAGTGGCGGCTGCACCGGTGCCGTCAGCCCTGTTAGCCGCGCGCCAGTCCACGGAGAGGTCTTGCG	0
1682	Mus_musculus	oan-miR-1422j-5p	UCAAUCCAGAGCAGAAUUUUCU	Timm23	TCCTTGAGAGTGTGCTAAGCATTCGCTTTGACTGCTTAGTTCTAGTATGGGAGCAGACAGTGCTTTCTCCGTGTGCTCTAGTAAAGGC	UCAAUCCAGAGCAGAAUUUUCUTCCTTGAGAGTGTGCTAAGCATTCGCTTTGACTGCTTAGTTCTAGTATGGGAGCAGACAGTGCTTTCTCCGTGTGCTCTAGTAAAGGC	0
1683	Mus_musculus	eca-miR-328	CUGGCCCUCUCUGCCCUUCCGU	Timm23	GACAAAGATCATGGATGGTTAGCCTGGACTGCACTGCTTGCCCTCAGTGAGTGGAAGCCAACCCCTTGGTGGCTCACTGAGTATGTGT	CUGGCCCUCUCUGCCCUUCCGUGACAAAGATCATGGATGGTTAGCCTGGACTGCACTGCTTGCCCTCAGTGAGTGGAAGCCAACCCCTTGGTGGCTCACTGAGTATGTGT	0
1684	Mus_musculus	cin-miR-4012-5p	AAGCUUAUGUUCAUGUAUGC	Timm23	CACGGCCGAGCATACGTCCCCGGCCTGAGGTGGTGGTGGCGAGCCCACCGCCGTTTGCTGCGACCTCATGGAAGGTGGCGGAGGAAGT	AAGCUUAUGUUCAUGUAUGCCACGGCCGAGCATACGTCCCCGGCCTGAGGTGGTGGTGGCGAGCCCACCGCCGTTTGCTGCGACCTCATGGAAGGTGGCGGAGGAAGT	0
1686	Mus_musculus	nta-miR156i	UGACAGAAGAUAGAGAGCAC	Timm23	GAGGTGGTGGTGGCGAGCCCACCGCCGTTTGCTGCGACCTCATGGAAGGTGGCGGAGGAAGTAGCAACAAATCCACCAGCGGGTTAGC	UGACAGAAGAUAGAGAGCACGAGGTGGTGGTGGCGAGCCCACCGCCGTTTGCTGCGACCTCATGGAAGGTGGCGGAGGAAGTAGCAACAAATCCACCAGCGGGTTAGC	0
1687	Mus_musculus	ppc-miR-8252a-3p	CACUGCCCGCGAGUAGUUGUGG	Timm23	TAAGAGGGCATCAGATCCCATTACAGATGGTTGTGAGCCACCATGTGGTTGTGGGAATTGAAAGCACAACCTCTGAAGGAGCCATCTA	CACUGCCCGCGAGUAGUUGUGGTAAGAGGGCATCAGATCCCATTACAGATGGTTGTGAGCCACCATGTGGTTGTGGGAATTGAAAGCACAACCTCTGAAGGAGCCATCTA	0
1689	Mus_musculus	mmu-miR-3970	GAGGUUGUAGUUUGUGCUUU	Dcun1d1	AAATGTGAACTATTTATCATATATCTTAATAATTGAACTGTGGCTTTTATATGACAGATGATGAATAGGGTCAAATTATGGCTCACCC	GAGGUUGUAGUUUGUGCUUUAAATGTGAACTATTTATCATATATCTTAATAATTGAACTGTGGCTTTTATATGACAGATGATGAATAGGGTCAAATTATGGCTCACCC	0
1690	Mus_musculus	mmu-miR-12190-3p	UGGAGAACUCUGGGGGAG	Dcun1d1	GGAAGTAATAGGTTGTGCTTTGCCTGGTGAACATTGGAAAGATACCAGAGTTTTTCAGAGACAGGAAGCACTGCGTGGTAAACTCTGA	UGGAGAACUCUGGGGGAGGGAAGTAATAGGTTGTGCTTTGCCTGGTGAACATTGGAAAGATACCAGAGTTTTTCAGAGACAGGAAGCACTGCGTGGTAAACTCTGA	0
1692	Mus_musculus	mmu-miR-6410	UGGCUCAGGGACUACUCUGUGC	Dcun1d1	CTTTCCTCTCATATTTTTTTTTTCTTTTTCTTTCTTTCCAGGAGCATGGCCTGTCCTTATTGATGACTTTGTGGAATTTGCACGCCCT	UGGCUCAGGGACUACUCUGUGCCTTTCCTCTCATATTTTTTTTTTCTTTTTCTTTCTTTCCAGGAGCATGGCCTGTCCTTATTGATGACTTTGTGGAATTTGCACGCCCT	0
1693	Mus_musculus	mmu-miR-7066-5p	UGGGUUGGGAAAUGAGUAGAGG	Dcun1d1	CGATCAATACCAAAAGACACGTGGAATCTTCTGTTAGACTTCAGTTCAATGATTGCAGATGACATGTCCAATTATGATGAAGAAGGTA	UGGGUUGGGAAAUGAGUAGAGGCGATCAATACCAAAAGACACGTGGAATCTTCTGTTAGACTTCAGTTCAATGATTGCAGATGACATGTCCAATTATGATGAAGAAGGTA	0
1694	Mus_musculus	mmu-miR-686	AUUGCUUCCCAGACGGUGAAGA	Dcun1d1	TAAAGACTTCTTGTTTTTGATATCTTAATAGGAGCATCATAAACGATCAATACCAAAAGACACGTGGAATCTTCTGTTAGACTTCAGT	AUUGCUUCCCAGACGGUGAAGATAAAGACTTCTTGTTTTTGATATCTTAATAGGAGCATCATAAACGATCAATACCAAAAGACACGTGGAATCTTCTGTTAGACTTCAGT	0
1695	Mus_musculus	mmu-miR-7667-5p	GAGCCAUCUCUCUAGCCCCUGA	Dcun1d1	CATTTTCTTATGTTTTGCAAATGCTGGACTAACTTTTCCCAACTGTTTTCATAGTTTAAAGACTTCTTGTTTTTGATATCTTAATAGG	GAGCCAUCUCUCUAGCCCCUGACATTTTCTTATGTTTTGCAAATGCTGGACTAACTTTTCCCAACTGTTTTCATAGTTTAAAGACTTCTTGTTTTTGATATCTTAATAGG	0
1696	Mus_musculus	mmu-miR-1902	AGAGGUGCAGUAGGCAUGACUU	Dcun1d1	TTTGACAGAAAACAGTAAAACGGAACAATGTGGAGAAGCTTCAGTTCCTGGTGGTTCCTGGAGGAAGGACGTGGTGAGGAAGAAAACT	AGAGGUGCAGUAGGCAUGACUUTTTGACAGAAAACAGTAAAACGGAACAATGTGGAGAAGCTTCAGTTCCTGGTGGTTCCTGGAGGAAGGACGTGGTGAGGAAGAAAACT	0
1697	Mus_musculus	mmu-miR-7052-5p	UGUGGGAAGGUGGAGGCCUUU	Dcun1d1	GAGGAGGGGAGAGGTCCGGAGGACACCAACATGGTGAGGAACCGCGGCGCCGTGCCGCCCGGCCCGGGCCCCCGGCCCCGCCGCGCTC	UGUGGGAAGGUGGAGGCCUUUGAGGAGGGGAGAGGTCCGGAGGACACCAACATGGTGAGGAACCGCGGCGCCGTGCCGCCCGGCCCGGGCCCCCGGCCCCGCCGCGCTC	0
1698	Mus_musculus	mmu-miR-467h	AUAAGUGUGUGCAUGUAUAUGU	Dcun1d1	AATGCAAGCCCTCATAGGAATAATTAAGTTAAGTTTTTAATTTATAGCGAAAAGTTAACCATTTATAAACTTAATTTTATAATGTAGA	AUAAGUGUGUGCAUGUAUAUGUAATGCAAGCCCTCATAGGAATAATTAAGTTAAGTTTTTAATTTATAGCGAAAAGTTAACCATTTATAAACTTAATTTTATAATGTAGA	0
1700	Mus_musculus	mmu-miR-6943-5p	UGGGGUGAGGUUGGAAGCUA	Dcun1d1	GTATACAGCAGTTCTGTGATGATCTGGCCCTCGATCCAGCCAGCATCAGTGTGTTGATCATTGCATGGAAGTTCAGGGCGGCCACACA	UGGGGUGAGGUUGGAAGCUAGTATACAGCAGTTCTGTGATGATCTGGCCCTCGATCCAGCCAGCATCAGTGTGTTGATCATTGCATGGAAGTTCAGGGCGGCCACACA	0
1701	Mus_musculus	mmu-miR-1947-5p	AGGACGAGCUAGCUGAGUGCUG	Dcun1d1	TCCTCAGCCAAGAGAAAGCACCCCAAAGCCATTTTCAATATATTTGTAAAATGTTTTAAAATTGTGGGTCTGCATTGTAAAAATTTAA	AGGACGAGCUAGCUGAGUGCUGTCCTCAGCCAAGAGAAAGCACCCCAAAGCCATTTTCAATATATTTGTAAAATGTTTTAAAATTGTGGGTCTGCATTGTAAAAATTTAA	0
1702	Mus_musculus	mmu-miR-219c-5p	GGACGUCCAGACGCAACUCUCG	Dcun1d1	TATCTTAATAATTGAACTGTGGCTTTTATATGACAGATGATGAATAGGGTCAAATTATGGCTCACCCTTTAATTGATTATAAACTTGA	GGACGUCCAGACGCAACUCUCGTATCTTAATAATTGAACTGTGGCTTTTATATGACAGATGATGAATAGGGTCAAATTATGGCTCACCCTTTAATTGATTATAAACTTGA	0
1704	Mus_musculus	mmu-miR-383-3p	CCACAGCACUGCCUGGUCAGA	Rab11fip3	GCTCATGACATTGCTTCAGCTCCCTGAGAAGTAGCTCTTCCTCCAGGGCATGGAAGGATGGGAGGCCAGCAGGACCCTGCCCCATGTG	CCACAGCACUGCCUGGUCAGAGCTCATGACATTGCTTCAGCTCCCTGAGAAGTAGCTCTTCCTCCAGGGCATGGAAGGATGGGAGGCCAGCAGGACCCTGCCCCATGTG	0
1705	Mus_musculus	mmu-miR-6406	CGCGACCUCAGGCUGACUCAUG	Rab11fip3	CTCCCTGAGAAGTAGCTCTTCCTCCAGGGCATGGAAGGATGGGAGGCCAGCAGGACCCTGCCCCATGTGTCAGCTACCACAGATTAAA	CGCGACCUCAGGCUGACUCAUGCTCCCTGAGAAGTAGCTCTTCCTCCAGGGCATGGAAGGATGGGAGGCCAGCAGGACCCTGCCCCATGTGTCAGCTACCACAGATTAAA	0
1706	Mus_musculus	mmu-miR-376b-3p	AUCAUAGAGGAACAUCCACUU	Rab11fip3	GTAGTGCATCTTCAAGCGTCCCAGCATCTTTCACAGTCTCAACATGATTTAAAAGTCCTAAGTCTCTGAGTCTCAAGGTAATCTCTTA	AUCAUAGAGGAACAUCCACUUGTAGTGCATCTTCAAGCGTCCCAGCATCTTTCACAGTCTCAACATGATTTAAAAGTCCTAAGTCTCTGAGTCTCAAGGTAATCTCTTA	0
1707	Mus_musculus	mmu-miR-5625-5p	CCCGGAAGUUCUUGAGUAGGA	Rab11fip3	TTGCTTCTGTCTTTTGTAGATCCCGCCCCCACAGCCAAGCTGTCGTCATGGTGATTGGCAGTGAGGAACATTTTGAAGATTATGGTGA	CCCGGAAGUUCUUGAGUAGGATTGCTTCTGTCTTTTGTAGATCCCGCCCCCACAGCCAAGCTGTCGTCATGGTGATTGGCAGTGAGGAACATTTTGAAGATTATGGTGA	0
1708	Mus_musculus	mmu-miR-6973a-3p	CACUCUAACCCUACCUACCCAU	Rab11fip3	AAAGCATCTGGTGTTCACTGTTCTCTTTCCTGTTCTGGGAGCCCTGCTCTCCATGATTGAAAGACTCTCAACTGCTCGTTTGCAGTGT	CACUCUAACCCUACCUACCCAUAAAGCATCTGGTGTTCACTGTTCTCTTTCCTGTTCTGGGAGCCCTGCTCTCCATGATTGAAAGACTCTCAACTGCTCGTTTGCAGTGT	0
1709	Mus_musculus	mmu-miR-132-5p	AACCGUGGCUUUCGAUUGUUAC	Prkar1a	TGCGAGCTCTATGTGCAGAAGCACAATATCCAGGCCCTGCTGAAGGACTCCATCGTGCAGCTGTGCACTACGCGGCCCGAGAGGCCCA	AACCGUGGCUUUCGAUUGUUACTGCGAGCTCTATGTGCAGAAGCACAATATCCAGGCCCTGCTGAAGGACTCCATCGTGCAGCTGTGCACTACGCGGCCCGAGAGGCCCA	0
1710	Mus_musculus	mmu-miR-12192-5p	UGUGGGGUAUAGCUAGAAAGA	Prkar1a	ACTAGTCTGATATACTCTGTGCTAATCTAATCGCTGTTCTTTTGTTACAGACTGTCTCAATGGTAGGTCACAGAATAAAAAAGATGAA	UGUGGGGUAUAGCUAGAAAGAACTAGTCTGATATACTCTGTGCTAATCTAATCGCTGTTCTTTTGTTACAGACTGTCTCAATGGTAGGTCACAGAATAAAAAAGATGAA	0
1714	Mus_musculus	rno-miR-345-3p	CCCUGAACUAGGGGUCUGGAGA	Rad51	TTGAGACAGGGATTTTTTTTGGGTTAACAACCCTGGCTGTCCTGGAACTCACTCTATAGACCAGGCTAACCCCAAACTCAGAGTTCCA	CCCUGAACUAGGGGUCUGGAGATTGAGACAGGGATTTTTTTTGGGTTAACAACCCTGGCTGTCCTGGAACTCACTCTATAGACCAGGCTAACCCCAAACTCAGAGTTCCA	0
1716	Mus_musculus	bbe-miR-125a-3p	ACAGGUUAGGAUCUUGGGAGCU	Rad51	TATTTAAGAGCATTGGCTGCTCTTCCTGAGGACCAGGGTTCAATTTCCAACATCAACATGGTAGCTCACAACTGTCTGGTATTTGATA	ACAGGUUAGGAUCUUGGGAGCUTATTTAAGAGCATTGGCTGCTCTTCCTGAGGACCAGGGTTCAATTTCCAACATCAACATGGTAGCTCACAACTGTCTGGTATTTGATA	0
1717	Mus_musculus	oan-miR-106-3p	ACUGCAAUGUAAGCACUUCUAG	Rad51	ATATGCTGCTTTCGTTGTCAGCTTTCTCTGACGTTGTCAAAAATAACAGAAACAGTCAAAACATATCCTTGTAATCAACTTTAGTTTA	ACUGCAAUGUAAGCACUUCUAGATATGCTGCTTTCGTTGTCAGCTTTCTCTGACGTTGTCAAAAATAACAGAAACAGTCAAAACATATCCTTGTAATCAACTTTAGTTTA	0
1718	Mus_musculus	gmo-miR-187-3p	UCGUGUCUUGUGUUGCAGCCAG	Rad51	TTTTGTTTTGTTGAAACAGTGCCTTGCTCTGACTACATATTAAAGAATAAGTTCCCTCTGCTTGAGGAAATAAGTATTATATGTATAC	UCGUGUCUUGUGUUGCAGCCAGTTTTGTTTTGTTGAAACAGTGCCTTGCTCTGACTACATATTAAAGAATAAGTTCCCTCTGCTTGAGGAAATAAGTATTATATGTATAC	0
1719	Mus_musculus	hsa-miR-545-5p	UCAGUAAAUGUUUAUUAGAUGA	Rad51	CAGCTTATTGTTGAGCAGCAGCTGGAAGCCTTCCCGCTTGTCCTGCTTGCTGCCCTGGTGCAGCTCATCGGCCTGCAGCAGGACCAGC	UCAGUAAAUGUUUAUUAGAUGACAGCTTATTGTTGAGCAGCAGCTGGAAGCCTTCCCGCTTGTCCTGCTTGCTGCCCTGGTGCAGCTCATCGGCCTGCAGCAGGACCAGC	0
1720	Mus_musculus	asu-miR-81b-5p	ACGGGUGUGCAUGCAGAUCAUG	Rad51	TATCTGTGGTCACAAAGCTGACATTTTTTTCCCTCATCAGTTTGGTGTCGCAGTGGTAATCACCAACCAGGTAGTAGCCCAAGTAGAT	ACGGGUGUGCAUGCAGAUCAUGTATCTGTGGTCACAAAGCTGACATTTTTTTCCCTCATCAGTTTGGTGTCGCAGTGGTAATCACCAACCAGGTAGTAGCCCAAGTAGAT	0
1722	Mus_musculus	oar-miR-376c-3p	AACAUAGAGGAAAUUCCACGU	Ccno	TCCTCGCAGCTCTCGCGCCGACGCTCCGGGCGTCGTAGACGCTAGGAGCGCTACCCGATTGTAACATGGTTACCCCTTGCCCTGCCAG	AACAUAGAGGAAAUUCCACGUTCCTCGCAGCTCTCGCGCCGACGCTCCGGGCGTCGTAGACGCTAGGAGCGCTACCCGATTGTAACATGGTTACCCCTTGCCCTGCCAG	0
1723	Mus_musculus	mmu-miR-7050-3p	UCUCAGCCUUUAUCUCCCCAG	Ccno	GGACCGGATCTTCCTCGCAGCTCTCGCGCCGACGCTCCGGGCGTCGTAGACGCTAGGAGCGCTACCCGATTGTAACATGGTTACCCCT	UCUCAGCCUUUAUCUCCCCAGGGACCGGATCTTCCTCGCAGCTCTCGCGCCGACGCTCCGGGCGTCGTAGACGCTAGGAGCGCTACCCGATTGTAACATGGTTACCCCT	0
1725	Mus_musculus	mmu-miR-7071-3p	CUGACGUCUCGGUUCCCGCAG	Abcf1	CAGGCCTGTCTTCTCCTTGCTGCCTCAGAGTAAACCTGCTGCTGCAGACAGTGAAGGGGAAGAGGAGGAGGAGGACACAGCTAAAGAA	CUGACGUCUCGGUUCCCGCAGCAGGCCTGTCTTCTCCTTGCTGCCTCAGAGTAAACCTGCTGCTGCAGACAGTGAAGGGGAAGAGGAGGAGGAGGACACAGCTAAAGAA	0
1726	Mus_musculus	mmu-miR-291a-5p	CAUCAAAGUGGAGGCCCUCUCU	Abcf1	GTCTAGGCCGTCTCCCCTCATCCACCTAGAAGCCTGCTGCAACCAGCTCCTACGGCTGGAGTCTAGGCCGTCTCCCCTCATCCACCTA	CAUCAAAGUGGAGGCCCUCUCUGTCTAGGCCGTCTCCCCTCATCCACCTAGAAGCCTGCTGCAACCAGCTCCTACGGCTGGAGTCTAGGCCGTCTCCCCTCATCCACCTA	0
1727	Mus_musculus	mmu-miR-1932	GUUGCGGACAGCGCUAGGUCGG	Abcf1	GCTGCAACCAGCTCCTATGGCTGGAGTCTAGGCCGTCTCCCCTCATCCACCTAGAAGCCTGCTGCAACCAGCTCCTACGGCTGGAGTC	GUUGCGGACAGCGCUAGGUCGGGCTGCAACCAGCTCCTATGGCTGGAGTCTAGGCCGTCTCCCCTCATCCACCTAGAAGCCTGCTGCAACCAGCTCCTACGGCTGGAGTC	0
1728	Mus_musculus	mmu-miR-504-3p	AGGGAGAGCAGGGCAGGGUUUC	Abcf1	CTCTCAGCCCACCTGTGCTGGGCCTGCACGGTGAGTGACGGCTTGCTGCCAGTGCACAGCAGTGCCCTGGGTACCCTACACTCTGCCA	AGGGAGAGCAGGGCAGGGUUUCCTCTCAGCCCACCTGTGCTGGGCCTGCACGGTGAGTGACGGCTTGCTGCCAGTGCACAGCAGTGCCCTGGGTACCCTACACTCTGCCA	0
1729	Mus_musculus	mmu-miR-7229-5p	UAGUAGACAUCCCUGGAUAGC	Abcf1	CCTCAAATTTGCCACCCTCTTTCCTTTCTTAGTTACTTAAATAGCTGAGATGACAGGCCTGTGCCACCCACCCAGCTTCATTCGCAGG	UAGUAGACAUCCCUGGAUAGCCCTCAAATTTGCCACCCTCTTTCCTTTCTTAGTTACTTAAATAGCTGAGATGACAGGCCTGTGCCACCCACCCAGCTTCATTCGCAGG	0
1730	Mus_musculus	mmu-miR-380-3p	UAUGUAGUAUGGUCCACAUCUU	Abcf1	TCAGATGGATTATGAACGACAGGTGGAGTCATTGAAAGCAGCTAATGCTGCAGAAAACGACTTCTCTGTGTCCCAGGCAGAGGTGTCT	UAUGUAGUAUGGUCCACAUCUUTCAGATGGATTATGAACGACAGGTGGAGTCATTGAAAGCAGCTAATGCTGCAGAAAACGACTTCTCTGTGTCCCAGGCAGAGGTGTCT	0
1731	Mus_musculus	mmu-let-7c-1-3p	CUGUACAACCUUCUAGCUUUCC	Abcf1	AAGAAGGCCAAGGTGAGCTATCAGCAAGGAAGCAAAGACCCCAGAGGCAACCAGAGCCACCCCACTGACTTGCAGGGCCTTTTCCTGT	CUGUACAACCUUCUAGCUUUCCAAGAAGGCCAAGGTGAGCTATCAGCAAGGAAGCAAAGACCCCAGAGGCAACCAGAGCCACCCCACTGACTTGCAGGGCCTTTTCCTGT	0
1732	Mus_musculus	mmu-miR-7094-3p	UACUCUGCUGUUCUCUCCACA	Abcf1	TGTATCTTATCGATACCCTTTATAGTTCTTTGAAGAGCTGGCAGTAGAGGACAAACAAGCTGGGGAAGAGGAAAAATTGCAGAAGGAG	UACUCUGCUGUUCUCUCCACATGTATCTTATCGATACCCTTTATAGTTCTTTGAAGAGCTGGCAGTAGAGGACAAACAAGCTGGGGAAGAGGAAAAATTGCAGAAGGAG	0
1733	Mus_musculus	mmu-miR-7656-5p	UGUGGGAUCAGAUAGCCUGUUA	Mcidas	GGGGGTGTGGTTATCTGACATCATCCTCTTCTGGTTTCTGTGGGCATCTGTATACTCCGGAGCTACACACACACACACACACACACAC	UGUGGGAUCAGAUAGCCUGUUAGGGGGTGTGGTTATCTGACATCATCCTCTTCTGGTTTCTGTGGGCATCTGTATACTCCGGAGCTACACACACACACACACACACACAC	0
1734	Mus_musculus	mmu-miR-7035-3p	UCUGAGCCGCUGUCCCUGCAG	Tbc1d30	TCCACGGAGCTGGCTCCGGGGCTCCGGGGCTCCGGGGCTCAGACCGCCTTGCTGCTCAGGCTGATGCCGGGATTGGGTGCCGAGGCGC	UCUGAGCCGCUGUCCCUGCAGTCCACGGAGCTGGCTCCGGGGCTCCGGGGCTCCGGGGCTCAGACCGCCTTGCTGCTCAGGCTGATGCCGGGATTGGGTGCCGAGGCGC	0
1735	Mus_musculus	mmu-miR-3060-3p	CCAUAGCACAGAAGCACUCCCA	Tbc1d30	GCTGGCCATCTGGGCAAAGCTGGGAGAGTGAGTGATTGTCTTTTCTGCCCTCTGCTGTTAGCTGCCTTTGGGCTCCTCAGAGCAAAGT	CCAUAGCACAGAAGCACUCCCAGCTGGCCATCTGGGCAAAGCTGGGAGAGTGAGTGATTGTCTTTTCTGCCCTCTGCTGTTAGCTGCCTTTGGGCTCCTCAGAGCAAAGT	0
1738	Mus_musculus	mmu-miR-6973a-3p	CACUCUAACCCUACCUACCCAU	Tbc1d30	TACAGCCGAGCTGGGAGTAAGAGAAGCCTGATCTGCTAAGTATGGCAGGTAAGGTGGTACCTGCTTGTCCTCTTAGCTCTCAGTAGCC	CACUCUAACCCUACCUACCCAUTACAGCCGAGCTGGGAGTAAGAGAAGCCTGATCTGCTAAGTATGGCAGGTAAGGTGGTACCTGCTTGTCCTCTTAGCTCTCAGTAGCC	0
1739	Mus_musculus	mmu-miR-7038-5p	UGUAGAAGGAAGGGCUGCUGUG	Ppp3ca	TTTCCACCAAGTCACCGGCTGACAGCAAAGGAAGTGTTTGATAATGATGGGAAACCTCGTGTGGATATCTTAAAAGCACATCTCATGA	UGUAGAAGGAAGGGCUGCUGUGTTTCCACCAAGTCACCGGCTGACAGCAAAGGAAGTGTTTGATAATGATGGGAAACCTCGTGTGGATATCTTAAAAGCACATCTCATGA	0
1740	Mus_musculus	mmu-miR-6348	UCAGCCUUUAUAAGGUGUGUGU	Ppp3ca	TTTCTTCTAACTACAGAGAAAATATCCCCCCAAAATATTAATAATGATCAGGGTTTTTTTTGGATTCCTTTCTTTTGCAAATTGTGCT	UCAGCCUUUAUAAGGUGUGUGUTTTCTTCTAACTACAGAGAAAATATCCCCCCAAAATATTAATAATGATCAGGGTTTTTTTTGGATTCCTTTCTTTTGCAAATTGTGCT	0
1741	Mus_musculus	mmu-miR-345-3p	CCUGAACUAGGGGUCUGGAGAC	Ppp3ca	AAGACATCAAACATTTTTAACAGAAAAAAAAAAAGATGTAAAAACTAACTAAGGACTATTTATTGATAATGTTTTGCTACTCCTGTCA	CCUGAACUAGGGGUCUGGAGACAAGACATCAAACATTTTTAACAGAAAAAAAAAAAGATGTAAAAACTAACTAAGGACTATTTATTGATAATGTTTTGCTACTCCTGTCA	0
1743	Mus_musculus	mmu-miR-15a-3p	CAGGCCAUACUGUGCUGCCUCA	Ppp3ca	CATCTCTCCAGCCCCAATACCATTAATTTGTAAAATAAATCCTTAAAAAATTAAACAAAAGCTCATTAAGTAAACCTCAGATTCTTCT	CAGGCCAUACUGUGCUGCCUCACATCTCTCCAGCCCCAATACCATTAATTTGTAAAATAAATCCTTAAAAAATTAAACAAAAGCTCATTAAGTAAACCTCAGATTCTTCT	0
1744	Mus_musculus	mmu-miR-10a-3p	CAAAUUCGUAUCUAGGGGAAUA	Ppp3ca	CCCTGGTGAGACAATAATCTTTGCTGTGCAGACACCAGCAGAGCCTGCTAATAAATAAAGTTCTAAAACAGAAAGTCTCGGTTAGTAA	CAAAUUCGUAUCUAGGGGAAUACCCTGGTGAGACAATAATCTTTGCTGTGCAGACACCAGCAGAGCCTGCTAATAAATAAAGTTCTAAAACAGAAAGTCTCGGTTAGTAA	0
1745	Mus_musculus	mmu-miR-6919-3p	GCUCCUCCUCCUGGCCCACAG	Ppp3ca	CTCTTTTATGTGTCTTTTTTTTTTTCCACAAAAGAAAGCAAACCTTAACTTCCACGCCCCCTCTGTGTCTTCCAGAGAAGAGAGTGAG	GCUCCUCCUCCUGGCCCACAGCTCTTTTATGTGTCTTTTTTTTTTTCCACAAAAGAAAGCAAACCTTAACTTCCACGCCCCCTCTGTGTCTTCCAGAGAAGAGAGTGAG	0
1747	Mus_musculus	bta-miR-6528	AGAGGGAAGAGGGAAGGAGG	Glipr1l1	GCGGCATGCCATGTACTTGTGCTTGGTTTTATTCTTCAGAGCCTACTTTAACTGTTATTTCTATTCAGAAGAAAAATTTTGAATGCTA	AGAGGGAAGAGGGAAGGAGGGCGGCATGCCATGTACTTGTGCTTGGTTTTATTCTTCAGAGCCTACTTTAACTGTTATTTCTATTCAGAAGAAAAATTTTGAATGCTA	0
1748	Mus_musculus	mmu-miR-3110-3p	GCACUCCAUCGGAGGCAGACAC	Arhgdia	GGGAGCTGTCTCCTGTGCCTCCCCTCCCTATCCCCAGTCCCTGTGTGGTGTCTGCCAGGCCCAGCCTCAACAGGCAGAGGAGCCTGTC	GCACUCCAUCGGAGGCAGACACGGGAGCTGTCTCCTGTGCCTCCCCTCCCTATCCCCAGTCCCTGTGTGGTGTCTGCCAGGCCCAGCCTCAACAGGCAGAGGAGCCTGTC	0
1749	Mus_musculus	mmu-miR-135a-1-3p	UAUAGGGAUUGGAGCCGUGGCG	Arhgdia	GAAGGAAGGTGTGGAGTACCGGATAAAAATCTCTTTCCGGGTAAGGTGGGGGCTTTGAGAGGCCTGGAAACAAGGGGCAGAGGGGCAA	UAUAGGGAUUGGAGCCGUGGCGGAAGGAAGGTGTGGAGTACCGGATAAAAATCTCTTTCCGGGTAAGGTGGGGGCTTTGAGAGGCCTGGAAACAAGGGGCAGAGGGGCAA	0
1750	Mus_musculus	mmu-miR-702-5p	GUGAGUGGGGUGGUUGGCAUG	Fadd	AGAACCCTTCTAACCTCAGAAATCCCTCCCATCAGGCTGACTGAGGTGTGCTTACAGCCCTGGGTGCTAGTTGTGAATGGAGTGATGT	GUGAGUGGGGUGGUUGGCAUGAGAACCCTTCTAACCTCAGAAATCCCTCCCATCAGGCTGACTGAGGTGTGCTTACAGCCCTGGGTGCTAGTTGTGAATGGAGTGATGT	0
1751	Mus_musculus	aca-miR-146b-5p	UGAGAACUGGUUUUCGUGGACU	Ldhal6b	TCTCTTGTTTAGGTCTCCTGTTGTGTAGCATCCAGAGGCTGGGTGACTTTGCTTTTTCACAGTTTCTGGGTGCCGGCATTAAAGGTAT	UGAGAACUGGUUUUCGUGGACUTCTCTTGTTTAGGTCTCCTGTTGTGTAGCATCCAGAGGCTGGGTGACTTTGCTTTTTCACAGTTTCTGGGTGCCGGCATTAAAGGTAT	0
1752	Mus_musculus	mmu-miR-8097	AACAAGGAAAAUGUCCGGGCUG	Tmem242	TTAAAATGGAGACCTCGGGTCCTGGGCCCGGGGAGTCCTCTGAATTAGAAGCTCCAGGGTCTCCGGACGATCGGTTGTTTCTGGTTAA	AACAAGGAAAAUGUCCGGGCUGTTAAAATGGAGACCTCGGGTCCTGGGCCCGGGGAGTCCTCTGAATTAGAAGCTCCAGGGTCTCCGGACGATCGGTTGTTTCTGGTTAA	0
1753	Mus_musculus	mmu-miR-6412	UCGAAACCAUCCUCAGCUACUA	Tmem242	GCCTAATACAGCATACCTTCCTGCCAGCAGACTTGAGCTTGGAACTCAGCTCTGAATGTTTAGGGCCTAGGTTTTCTAACTTTACCTT	UCGAAACCAUCCUCAGCUACUAGCCTAATACAGCATACCTTCCTGCCAGCAGACTTGAGCTTGGAACTCAGCTCTGAATGTTTAGGGCCTAGGTTTTCTAACTTTACCTT	0
1754	Mus_musculus	mmu-miR-99b-5p	CACCCGUAGAACCGACCUUGCG	Tmem242	ATGTGTTAGATACACGTTTCAGAGAAAAGTTCTAAGCACCCATGCATGTGTGTGTGCGTGTGTGTCTGTAAAATGGATACCTTGAACT	CACCCGUAGAACCGACCUUGCGATGTGTTAGATACACGTTTCAGAGAAAAGTTCTAAGCACCCATGCATGTGTGTGTGCGTGTGTGTCTGTAAAATGGATACCTTGAACT	0
1755	Mus_musculus	sma-miR-8403-5p	CGUAAUCAUUAUCAUUCGUU	Glipr1l2	AGAGGGAGAGGGAGAGGGAGAGGAAAAGGAAGAGGAAGAGATGCTGGAAGAAGATGAACAATAGGAAGAAGATAACCCCAGAGGAAGG	CGUAAUCAUUAUCAUUCGUUAGAGGGAGAGGGAGAGGGAGAGGAAAAGGAAGAGGAAGAGATGCTGGAAGAAGATGAACAATAGGAAGAAGATAACCCCAGAGGAAGG	0
1757	Mus_musculus	mdo-miR-12347-5p	AAUACCUGUAGUACUUACCUC	Rmdn3	GACTGGAGACCTGGCAGCTTTTGGGATGACAACGCTGGCAAAGGGTCTATGAATCTATTTTGAAAGTGACTTATCTGGAGAGGTGCCT	AAUACCUGUAGUACUUACCUCGACTGGAGACCTGGCAGCTTTTGGGATGACAACGCTGGCAAAGGGTCTATGAATCTATTTTGAAAGTGACTTATCTGGAGAGGTGCCT	0
1758	Mus_musculus	dya-miR-309	GCACUGGGUAAAGUUUGUCCUA	Rmdn3	TATTTCAGCTTGAATTTATGAACCTCTTTAAAAGTGATTTTTTTCTTCTTCTTCCAGGCTGAGGAACTACAGCCAGGATTTTCAAAAG	GCACUGGGUAAAGUUUGUCCUATATTTCAGCTTGAATTTATGAACCTCTTTAAAAGTGATTTTTTTCTTCTTCTTCCAGGCTGAGGAACTACAGCCAGGATTTTCAAAAG	0
1761	Mus_musculus	ath-miR824-5p	UAGACCAUUUGUGAGAAGGGA	Rmdn3	ATATCTCATGGGTATCTCTGTTCGCCTTGCTTCAGTGACACAGTTTCGGGCTATCCCAGGTGAAGCTGGAGATGCTGCCATACTGCCC	UAGACCAUUUGUGAGAAGGGAATATCTCATGGGTATCTCTGTTCGCCTTGCTTCAGTGACACAGTTTCGGGCTATCCCAGGTGAAGCTGGAGATGCTGCCATACTGCCC	0
1762	Mus_musculus	cme-miR399b	UGCCAAAGGAGAGUUGCCCUA	Rmdn3	CTAGAAGTCTAGATTTGAACGGTTTTGTTTCTTTCCCTCACTATATCTCATGGGTATCTCTGTTCGCCTTGCTTCAGTGACACAGTTT	UGCCAAAGGAGAGUUGCCCUACTAGAAGTCTAGATTTGAACGGTTTTGTTTCTTTCCCTCACTATATCTCATGGGTATCTCTGTTCGCCTTGCTTCAGTGACACAGTTT	0
1763	Mus_musculus	nta-miR1919	GAGCGAGUCAUCUGUGACAGG	Rmdn3	AACAGAAGCAAGTGCTCTAGAAGTCTAGATTTGAACGGTTTTGTTTCTTTCCCTCACTATATCTCATGGGTATCTCTGTTCGCCTTGC	GAGCGAGUCAUCUGUGACAGGAACAGAAGCAAGTGCTCTAGAAGTCTAGATTTGAACGGTTTTGTTTCTTTCCCTCACTATATCTCATGGGTATCTCTGTTCGCCTTGC	0
1765	Mus_musculus	mmu-miR-7658-3p	ACCACCUUCCUCACCCACGCU	Lhfpl2	CAGCGAGGAGGCGGCACAGAGAGCCCGGCTGGGGAAGGCTGCACGCGCCCGGGCCAGAGCGGGGCGTTAGGAGCCGGCTGCCCCGGCC	ACCACCUUCCUCACCCACGCUCAGCGAGGAGGCGGCACAGAGAGCCCGGCTGGGGAAGGCTGCACGCGCCCGGGCCAGAGCGGGGCGTTAGGAGCCGGCTGCCCCGGCC	0
1767	Mus_musculus	mmu-miR-486a-5p	UCCUGUACUGAGCUGCCCCGAG	Lhfpl2	GTTACACAGATGGGCCCTTCGTGGAGTCTGCTGGTAAAGATCGTCACAACAGGTAAGATTGAGGTGCCTGTAGCTTTGGGAGGAAGAA	UCCUGUACUGAGCUGCCCCGAGGTTACACAGATGGGCCCTTCGTGGAGTCTGCTGGTAAAGATCGTCACAACAGGTAAGATTGAGGTGCCTGTAGCTTTGGGAGGAAGAA	0
1768	Mus_musculus	mmu-miR-5104b-5p	UGGGCCAUCUCUUUAGUCCAGA	Lhfpl2	GGATTGACCCAGTGGACTCCAGCCTCGCTTTCCCACCGTGAACATCAATATGTGTCATGTCATTGTCACCTGCCGCTCGATGCTCTGG	UGGGCCAUCUCUUUAGUCCAGAGGATTGACCCAGTGGACTCCAGCCTCGCTTTCCCACCGTGAACATCAATATGTGTCATGTCATTGTCACCTGCCGCTCGATGCTCTGG	0
1769	Mus_musculus	mmu-miR-7094-3p	UACUCUGCUGUUCUCUCCACA	Lhfpl2	TCATTCTCTGCGTAGTGGCCTTGGTGTCCGTCTTCACCATGTGCGTGCAAAGCATCATGAGGAAAAGCATTTTCAACGTCTGCGGGCT	UACUCUGCUGUUCUCUCCACATCATTCTCTGCGTAGTGGCCTTGGTGTCCGTCTTCACCATGTGCGTGCAAAGCATCATGAGGAAAAGCATTTTCAACGTCTGCGGGCT	0
1770	Mus_musculus	mmu-miR-218-1-3p	AAACAUGGUUCCGUCAAGCACC	Lhfpl2	AATGGACATCCGACCCACTGACATCCACCCACTCGCTGTCCAACTGTAGGATGTGAGACTTTCCCATCGAGAGCAGGCTTCATTGTTC	AAACAUGGUUCCGUCAAGCACCAATGGACATCCGACCCACTGACATCCACCCACTCGCTGTCCAACTGTAGGATGTGAGACTTTCCCATCGAGAGCAGGCTTCATTGTTC	0
1771	Mus_musculus	mmu-miR-3105-5p	AGAGCAAGCCCGUAAGCAGCGU	Lhfpl2	ACTTGGGGGTCTGTGGCTTCTTTAAACCTGTGTGCTAATTCAACGTTACATTATAACTGTGGAAGGGTCTTTGAAGTATCTGTGGTGT	AGAGCAAGCCCGUAAGCAGCGUACTTGGGGGTCTGTGGCTTCTTTAAACCTGTGTGCTAATTCAACGTTACATTATAACTGTGGAAGGGTCTTTGAAGTATCTGTGGTGT	0
1772	Mus_musculus	mmu-miR-30a-3p	CUUUCAGUCGGAUGUUUGCAGC	Lhfpl2	CCCAGGTAGCGAGTGGCAGAGGGCTGTCGGGAGCCTGATAAGGTTCCCCACCGCCTGCCACTCAGTGCTGCCTCAAAAAATGAGGAAC	CUUUCAGUCGGAUGUUUGCAGCCCCAGGTAGCGAGTGGCAGAGGGCTGTCGGGAGCCTGATAAGGTTCCCCACCGCCTGCCACTCAGTGCTGCCTCAAAAAATGAGGAAC	0
1773	Mus_musculus	mmu-miR-690	AAAGGCUAGGCUCACAACCAAA	Lhfpl2	CTCTGGACATAGGTGAGGCTGCTGGCCGCTGGGACTCAGCACTCAGTCTGAATGCCGACAGCCCGGGATCCAGACCTCACTGCTTCTG	AAAGGCUAGGCUCACAACCAAACTCTGGACATAGGTGAGGCTGCTGGCCGCTGGGACTCAGCACTCAGTCTGAATGCCGACAGCCCGGGATCCAGACCTCACTGCTTCTG	0
1774	Mus_musculus	mdo-miR-7320-3p	GGGCAGCCCAGCGGGUGAGAA	Slc35f2	CACCAGAGTGCCGCCTTCAGAAAACTTTATGTAAATTGTTTTTGTATAAGAATAATAAAGAAATTTGGGGTAAGTGTTCGTATTATTA	GGGCAGCCCAGCGGGUGAGAACACCAGAGTGCCGCCTTCAGAAAACTTTATGTAAATTGTTTTTGTATAAGAATAATAAAGAAATTTGGGGTAAGTGTTCGTATTATTA	0
1776	Mus_musculus	mmu-miR-12201-3p	UCUGCAGAGGCUUCCUUGGCU	Ccdc144b	AGCTTTTGAGCCTTGTCGTCAAATCCACTGTCTCCTGCGATACATTTTGACAAGGAGCTCCGCCATTAAACTACCTCGTGTGTTTACA	UCUGCAGAGGCUUCCUUGGCUAGCTTTTGAGCCTTGTCGTCAAATCCACTGTCTCCTGCGATACATTTTGACAAGGAGCTCCGCCATTAAACTACCTCGTGTGTTTACA	0
1778	Mus_musculus	mmu-miR-135a-1-3p	UAUAGGGAUUGGAGCCGUGGCG	Ccdc144b	TGAGCCTCCTGAAAAGAGAACATGGCTAAAGACCACTGTGGTCTCTTGTATTTTCGGTGAAGAGGTGAGAAATAAGGGCTGCTATACG	UAUAGGGAUUGGAGCCGUGGCGTGAGCCTCCTGAAAAGAGAACATGGCTAAAGACCACTGTGGTCTCTTGTATTTTCGGTGAAGAGGTGAGAAATAAGGGCTGCTATACG	0
1779	Mus_musculus	mmu-miR-495-3p	AAACAAACAUGGUGCACUUCUU	Gns	CAGGTGGCAAACCCTGCTCTCAGTTGACGACCTTGTGGAGAAACTGGTGAAGAGACTGGACTCGACCGGAGAGCTGGACAACACGTAT	AAACAAACAUGGUGCACUUCUUCAGGTGGCAAACCCTGCTCTCAGTTGACGACCTTGTGGAGAAACTGGTGAAGAGACTGGACTCGACCGGAGAGCTGGACAACACGTAT	0
1780	Mus_musculus	mmu-miR-7051-3p	UGAGCCACUGAUUCCUGUGUGC	Gns	CAGGAGGCAGAGACTGGGAGCTCTCTGTGGGTTCGAGTTCCAATCCAGCCCAGGGTTACATAGTGAGACTTTAAAAAAGAAAGAAAGA	UGAGCCACUGAUUCCUGUGUGCCAGGAGGCAGAGACTGGGAGCTCTCTGTGGGTTCGAGTTCCAATCCAGCCCAGGGTTACATAGTGAGACTTTAAAAAAGAAAGAAAGA	0
1781	Mus_musculus	mmu-miR-331-3p	GCCCCUGGGCCUAUCCUAGAA	Gns	TTCTAAATACTATAACTACACCCTCTCCATCAACGGGAAGGCACGGAAGCACGGCGAGAACTACAGCGTGGACTACCTGACAGATGTT	GCCCCUGGGCCUAUCCUAGAATTCTAAATACTATAACTACACCCTCTCCATCAACGGGAAGGCACGGAAGCACGGCGAGAACTACAGCGTGGACTACCTGACAGATGTT	0
1782	Mus_musculus	mmu-miR-3965	UGCUUAUCAGCCUGAUGUU	Gns	AGGAGGTCACACTTTGGCTTTGAATAGTGACCTCCTCACAACTTTTACTTCCTGTTTCATATAGGAAAAGAATTCTAAATACTATAAC	UGCUUAUCAGCCUGAUGUUAGGAGGTCACACTTTGGCTTTGAATAGTGACCTCCTCACAACTTTTACTTCCTGTTTCATATAGGAAAAGAATTCTAAATACTATAAC	0
1783	Mus_musculus	mmu-miR-199b-3p	ACAGUAGUCUGCACAUUGGUUA	Gns	TGCCCCAGCAGAGCCAGCATCCTGACTGGAAAGTACCCCCACAACCACCACGTCGTTAACAACACTTTGGAAGGGAACTGCAGTAGCA	ACAGUAGUCUGCACAUUGGUUATGCCCCAGCAGAGCCAGCATCCTGACTGGAAAGTACCCCCACAACCACCACGTCGTTAACAACACTTTGGAAGGGAACTGCAGTAGCA	0
1784	Mus_musculus	mmu-miR-7218-5p	UGCAGGGUUUAGUGUAGAGGG	Gns	CCCTAGGAATCTCCTAGTGTGACCATGGTGACTTGCTGTTAACGTTTGTTTCTTCTGAATCTTAGAACAAGCACTGGCTAATCAGGCA	UGCAGGGUUUAGUGUAGAGGGCCCTAGGAATCTCCTAGTGTGACCATGGTGACTTGCTGTTAACGTTTGTTTCTTCTGAATCTTAGAACAAGCACTGGCTAATCAGGCA	0
1786	Mus_musculus	mmu-miR-374b-5p	AUAUAAUACAACCUGCUAAGUG	Gns	GCAGTTCTCTTGACTCTGTGTTTTCTTGCAGGGCAGTTCTCTTTGCCAATAGACAAACGGCAGCTGTATGAGTTTGATATCAAAGTTC	AUAUAAUACAACCUGCUAAGUGGCAGTTCTCTTGACTCTGTGTTTTCTTGCAGGGCAGTTCTCTTTGCCAATAGACAAACGGCAGCTGTATGAGTTTGATATCAAAGTTC	0
1787	Mus_musculus	mmu-miR-6897-3p	CGGUCUGUGUUCUUCCCCCAG	Gns	GTAGGCAGGTACGTGCATGTGTGTATACATGCACCTGTACATGAATACATGTAGGGGCCCAAGGTACGAACTCAAGAACAAAAAGAAA	CGGUCUGUGUUCUUCCCCCAGGTAGGCAGGTACGTGCATGTGTGTATACATGCACCTGTACATGAATACATGTAGGGGCCCAAGGTACGAACTCAAGAACAAAAAGAAA	0
1788	Mus_musculus	mmu-miR-760-3p	CGGCUCUGGGUCUGUGGGGA	Gns	CCTCTGCCTGGAGCTGTCATCTCAGCCGCTCCCTTAGAAAGTGCCCTTCAACGGACCCTGTTCACTGCTGCACTTCTCAATGAATTAA	CGGCUCUGGGUCUGUGGGGACCTCTGCCTGGAGCTGTCATCTCAGCCGCTCCCTTAGAAAGTGCCCTTCAACGGACCCTGTTCACTGCTGCACTTCTCAATGAATTAA	0
1789	Mus_musculus	sly-miR9471b-5p	GAGGUGCUCACUCAGCUAAUA	Alyref	CAGGAGCCTGGTGTGGGAGGATCATTTGAACCCTGTAGTTCAAAACTAGGATGGGCAGTATTACAAGTCCTTCTTTTTTAAAATTTGG	GAGGUGCUCACUCAGCUAAUACAGGAGCCTGGTGTGGGAGGATCATTTGAACCCTGTAGTTCAAAACTAGGATGGGCAGTATTACAAGTCCTTCTTTTTTAAAATTTGG	0
1791	Mus_musculus	aqc-miR477d	CUCUUCUUCAAAGGCUUCUA	Alyref	ACCAACCTCTTGTGAACCCCCATCCAGCAAGCTACATCCCTCCCCTCCTTGAGCTCCTTCCGGAAGATTCACTTCTGTGAAGCCTTCT	CUCUUCUUCAAAGGCUUCUAACCAACCTCTTGTGAACCCCCATCCAGCAAGCTACATCCCTCCCCTCCTTGAGCTCCTTCCGGAAGATTCACTTCTGTGAAGCCTTCT	0
1792	Mus_musculus	mdm-miR171q	GGAUAUUGGUCCGGUUCAAUA	Spop	CTGCGATGGGTGAAGTTCACTTTTCCCAGTTGATTCTAGTCTGTGTGAAATTGACAAAAACCAACCAGCACATACGGTTACATAGTTT	GGAUAUUGGUCCGGUUCAAUACTGCGATGGGTGAAGTTCACTTTTCCCAGTTGATTCTAGTCTGTGTGAAATTGACAAAAACCAACCAGCACATACGGTTACATAGTTT	0
1793	Mus_musculus	ppc-miR-2235b-3p	UCACCGGGAGCAUUGUUUGAUC	Spop	TGCACCCTGTGTGTGTTAATACCCAATCCCAAATCTCCTTTCTCCTAACAAAATCAAAATATATATATATTTAGGGGACATGAATATG	UCACCGGGAGCAUUGUUUGAUCTGCACCCTGTGTGTGTTAATACCCAATCCCAAATCTCCTTTCTCCTAACAAAATCAAAATATATATATATTTAGGGGACATGAATATG	0
1794	Mus_musculus	cin-miR-4046-5p	CAGGGUGUUGCGUGUUACUU	Spop	AGGGTTCTTTTGATGCACATTTCTTTCTATGATGAGCAGGTGTTTGCGAGTAAACCCGAAAGGGCTAGATGAAGAAAGCAAAGATTAC	CAGGGUGUUGCGUGUUACUUAGGGTTCTTTTGATGCACATTTCTTTCTATGATGAGCAGGTGTTTGCGAGTAAACCCGAAAGGGCTAGATGAAGAAAGCAAAGATTAC	0
1796	Mus_musculus	oga-miR-181b	AACAUUCAUUGCUGUCGGUGGG	Spop	AATGCCAAGGGAGAAGAAACCAAAGCTATGGGTAAATGTTCTCTACTTTCACATCAGTCCTGACATACACCGACGCGTTGTAGATTCG	AACAUUCAUUGCUGUCGGUGGGAATGCCAAGGGAGAAGAAACCAAAGCTATGGGTAAATGTTCTCTACTTTCACATCAGTCCTGACATACACCGACGCGTTGTAGATTCG	0
1797	Mus_musculus	mml-miR-875-5p	UAUACCUCAGUUUUAUCAGGUG	Sln	CTTTGTGCCAGTGGAGGCTTGTACGAAGCCATGCAGCTGTTGGAGCTGCTTTATGCTTTCAGCAGGGTTGGATGAAGACCTAAGGCAG	UAUACCUCAGUUUUAUCAGGUGCTTTGTGCCAGTGGAGGCTTGTACGAAGCCATGCAGCTGTTGGAGCTGCTTTATGCTTTCAGCAGGGTTGGATGAAGACCTAAGGCAG	0
1798	Mus_musculus	mmu-miR-7027-3p	UCGGGUUUCUCUCCUCUUCCAG	Frmd6	GTCGGAAGCCTGGCGCTGTCGACTTTGGAGGTACGCGCGGGAGCGGGCGCCGGCCTGCTGGCCCCCTTTCTGGGACGGCGCGCCCTGG	UCGGGUUUCUCUCCUCUUCCAGGTCGGAAGCCTGGCGCTGTCGACTTTGGAGGTACGCGCGGGAGCGGGCGCCGGCCTGCTGGCCCCCTTTCTGGGACGGCGCGCCCTGG	0
1799	Mus_musculus	mmu-miR-328-5p	GGGGGGCAGGAGGGGCUCAGGG	Frmd6	GGCGGGCAGGTCGCCTCTCCGCGAGTTGGAGCTCGCCCACGCCGGGGCGGGAGGCCCGGGGCCCCCGGGCAGCCTCGGCCGCGAGGGA	GGGGGGCAGGAGGGGCUCAGGGGGCGGGCAGGTCGCCTCTCCGCGAGTTGGAGCTCGCCCACGCCGGGGCGGGAGGCCCGGGGCCCCCGGGCAGCCTCGGCCGCGAGGGA	0
1800	Mus_musculus	mmu-miR-12196-3p	UCACAGGUGAGCUAGAAAGUAU	Frmd6	CAGATTGTCTATTGCCCCTTTGGAAGGAAGTGTGCTTTCCAGCTTTACCCAGATTTCAGACTGTCAGACTGCAGTGTGTTTGTTCATC	UCACAGGUGAGCUAGAAAGUAUCAGATTGTCTATTGCCCCTTTGGAAGGAAGTGTGCTTTCCAGCTTTACCCAGATTTCAGACTGTCAGACTGCAGTGTGTTTGTTCATC	0
1801	Mus_musculus	mmu-miR-29a-5p	ACUGAUUUCUUUUGGUGUUCAG	Frmd6	AAAGGTTGCTGTTTGAGTGTGCTCATTGAAGAGCAGTTTCTACCCCACTTTGCCTTTCAGATTGAATTTCCAAAGTGTGCTTTGCTGG	ACUGAUUUCUUUUGGUGUUCAGAAAGGTTGCTGTTTGAGTGTGCTCATTGAAGAGCAGTTTCTACCCCACTTTGCCTTTCAGATTGAATTTCCAAAGTGTGCTTTGCTGG	0
1802	Mus_musculus	chi-miR-105a	UCAAAUGCUCAGACUCCUGUGG	Abcc10	GCCTTTTTACTCAGAATTCGGGGCCGGTTTCCCTTCCACAGAAGCCCACTTGCATTTTCATAATTTTATTTGATAAAATTCCTATCTT	UCAAAUGCUCAGACUCCUGUGGGCCTTTTTACTCAGAATTCGGGGCCGGTTTCCCTTCCACAGAAGCCCACTTGCATTTTCATAATTTTATTTGATAAAATTCCTATCTT	0
1803	Mus_musculus	hsa-miR-4714-3p	CCAACCUAGGUGGUCAGAGUUG	Abcc10	ACCAGAAGCTAGCCTCATGCTTCCTTGACTCTCTGCAGGCTGTGTGGATGGGTGGCAGTGTCAGAACTGTCCAAAGGCTTTGGACTAG	CCAACCUAGGUGGUCAGAGUUGACCAGAAGCTAGCCTCATGCTTCCTTGACTCTCTGCAGGCTGTGTGGATGGGTGGCAGTGTCAGAACTGTCCAAAGGCTTTGGACTAG	0
1804	Mus_musculus	mmu-miR-509-5p	UACUCCAGAAUGUGGCAAUCAU	Abcc10	CCAACCCACATGGGCCTTTTTACTCAGAATTCGGGGCCGGTTTCCCTTCCACAGAAGCCCACTTGCATTTTCATAATTTTATTTGATA	UACUCCAGAAUGUGGCAAUCAUCCAACCCACATGGGCCTTTTTACTCAGAATTCGGGGCCGGTTTCCCTTCCACAGAAGCCCACTTGCATTTTCATAATTTTATTTGATA	0
1805	Mus_musculus	ath-miR399a	UGCCAAAGGAGAUUUGCCCUG	Abcc10	TTCTCCAACAAGGCCACACTTCCTAATCCTTCCTGGACAGTTCTACCAACTAACTAAGGACCACTTATTCAGACTAACGAGACTGTGG	UGCCAAAGGAGAUUUGCCCUGTTCTCCAACAAGGCCACACTTCCTAATCCTTCCTGGACAGTTCTACCAACTAACTAAGGACCACTTATTCAGACTAACGAGACTGTGG	0
1806	Mus_musculus	gra-miR8771a	GGAUUGUCGUUAGGGAGGUAA	Abcc10	CCACCTGTTACACAGGTGCATCCTGGGAGTGCTGAGCCACACCACCCGGCTGCTGTGCACCCACCGCACTGAGTACCTGGAAAGGGCT	GGAUUGUCGUUAGGGAGGUAACCACCTGTTACACAGGTGCATCCTGGGAGTGCTGAGCCACACCACCCGGCTGCTGTGCACCCACCGCACTGAGTACCTGGAAAGGGCT	0
1809	Mus_musculus	mmu-miR-434-3p	UUUGAACCAUCACUCGACUCCU	Serinc1	AAAGTATTTATTGTGCAAATGTACTATAGCAGTTCATCTTCATGTTCCAGCCTTACTCTGTGTTAATACTGCTTCACAATTCTGAATG	UUUGAACCAUCACUCGACUCCUAAAGTATTTATTGTGCAAATGTACTATAGCAGTTCATCTTCATGTTCCAGCCTTACTCTGTGTTAATACTGCTTCACAATTCTGAATG	0
1810	Mus_musculus	mmu-miR-6968-5p	AGGGGGCGAGGGGGCCCUGUGG	Serinc1	TACCAGGAATGGAAGAACAACTGAATAAGGTCAGGCTTTTGTTTTAATGTTGACGAACTAAGATTATAGAATATGCATGAAATGACTT	AGGGGGCGAGGGGGCCCUGUGGTACCAGGAATGGAAGAACAACTGAATAAGGTCAGGCTTTTGTTTTAATGTTGACGAACTAAGATTATAGAATATGCATGAAATGACTT	0
1811	Mus_musculus	mmu-miR-669d-5p	ACUUGUGUGUGCAUGUAUAUGU	Serinc1	GAGCTGGGTAAGGCGACCTGGGGCTCGCGGCCCGTGCGAGCTGGGTTTATCCGCCCTCCTCCGGTCTTTGCGGCTCCGCTTCGGGGCT	ACUUGUGUGUGCAUGUAUAUGUGAGCTGGGTAAGGCGACCTGGGGCTCGCGGCCCGTGCGAGCTGGGTTTATCCGCCCTCCTCCGGTCTTTGCGGCTCCGCTTCGGGGCT	0
1812	Mus_musculus	mmu-miR-343	UCUCCCUUCAUGUGCCCAGA	Serinc1	GTCGGCACGCGCCGAGCTGGTGACGCGGCGGCGATGGGGAGCGTTCTGGGGCTGTGCTCCGTGGCGAGCTGGGTAAGGCGACCTGGGG	UCUCCCUUCAUGUGCCCAGAGTCGGCACGCGCCGAGCTGGTGACGCGGCGGCGATGGGGAGCGTTCTGGGGCTGTGCTCCGTGGCGAGCTGGGTAAGGCGACCTGGGG	0
1814	Mus_musculus	cja-miR-548u	GAGACUGCAGUUACUUUUGC	Adss	TTTTTTTTTTAACTGAAATAGTTTGATTAATACTGGTTCAAGAAAAATTCTAAAACAGGAGCGGTTTCATTGGATTCAATAAATAATT	GAGACUGCAGUUACUUUUGCTTTTTTTTTTAACTGAAATAGTTTGATTAATACTGGTTCAAGAAAAATTCTAAAACAGGAGCGGTTTCATTGGATTCAATAAATAATT	0
1815	Mus_musculus	pmi-miR-100-5p	AACCCGUAGAUCCGAACUUGU	Adss	CTGGTGGCGGCGCAGCAGTTGGGTTCACGTTCCGTTCTCCTGCCCCGTCTCCTTAAGGCTCTTCTGCCCTGCCGGGAGCCATGTCGAT	AACCCGUAGAUCCGAACUUGUCTGGTGGCGGCGCAGCAGTTGGGTTCACGTTCCGTTCTCCTGCCCCGTCTCCTTAAGGCTCTTCTGCCCTGCCGGGAGCCATGTCGAT	0
1818	Mus_musculus	mmu-miR-7213-5p	ACUGGGUCUCUUGAGGUAGC	Anapc11	CACACACCTTTAATCCCAGCACTTGGAAGGCAGAGGCAGGCGGATTTCTGAGTTTGAGGTCAGCCTGGTCTACAGCCAGGGCTATACA	ACUGGGUCUCUUGAGGUAGCCACACACCTTTAATCCCAGCACTTGGAAGGCAGAGGCAGGCGGATTTCTGAGTTTGAGGTCAGCCTGGTCTACAGCCAGGGCTATACA	0
1819	Mus_musculus	mmu-miR-6970-3p	UCACGCCACCCACCCUGUGCU	Anapc11	GGGCGGGGCGCCTCGTGATTAGGCCGCGGAGGTGCGAGGGCGAGCAGGGGGCGGGGCCTGCGGGCGCCTCCCTGGGAGGCCGGAAGAT	UCACGCCACCCACCCUGUGCUGGGCGGGGCGCCTCGTGATTAGGCCGCGGAGGTGCGAGGGCGAGCAGGGGGCGGGGCCTGCGGGCGCCTCCCTGGGAGGCCGGAAGAT	0
1820	Mus_musculus	mmu-miR-7224-3p	UCCACUGAGAGGACCACCCAC	Anapc11	GAATGCGCAGCAGGTGCAGCAGCACTGCCCCATGTGTCGCCAGGAGTGGAAGTTCAAAGAGTGAAGCCCGTGCCGTGCCACTTCCCTC	UCCACUGAGAGGACCACCCACGAATGCGCAGCAGGTGCAGCAGCACTGCCCCATGTGTCGCCAGGAGTGGAAGTTCAAAGAGTGAAGCCCGTGCCGTGCCACTTCCCTC	0
1821	Mus_musculus	mmu-miR-6997-5p	UAACAGGCUGGAGAGGUGCAGA	Rassf3	TTATAATGTTGAGGACTTTAAGTTTTATTTTTATAGGGCAGATTTTTTTTTCTCCCCTGAAATTGTGTCTGGAATGGCAAAATTGTTC	UAACAGGCUGGAGAGGUGCAGATTATAATGTTGAGGACTTTAAGTTTTATTTTTATAGGGCAGATTTTTTTTTCTCCCCTGAAATTGTGTCTGGAATGGCAAAATTGTTC	0
1822	Mus_musculus	mmu-miR-25-3p	CAUUGCACUUGUCUCGGUCUGA	Rassf3	TGTGTTCCTTCCTCAGTGTATGCCTGCAAGCTCTCCGACCGGGAGCACCCGCTGTACCTACGTTTGGTAGCAGGGCCCAGAACCGACA	CAUUGCACUUGUCUCGGUCUGATGTGTTCCTTCCTCAGTGTATGCCTGCAAGCTCTCCGACCGGGAGCACCCGCTGTACCTACGTTTGGTAGCAGGGCCCAGAACCGACA	0
1823	Mus_musculus	mdo-miR-302b	UAAGUGCUUCCAUGUUUUGG	Ano1	AAAAAACAACAAAAAAAACTAAAAAAAAAACAAAAAAACAAAACAAAACTGAATGTATACACACCCACAGGAGACTGTGGCTGAGCGT	UAAGUGCUUCCAUGUUUUGGAAAAAACAACAAAAAAAACTAAAAAAAAAACAAAAAAACAAAACAAAACTGAATGTATACACACCCACAGGAGACTGTGGCTGAGCGT	0
1824	Mus_musculus	hsa-miR-378f	ACUGGACUUGGAGCCAGAAG	Ano1	AAAAAAACAAAAAAACAAAACAAAACTGAATGTATACACACCCACAGGAGACTGTGGCTGAGCGTTCATCCAAATAAATTTGAATACA	ACUGGACUUGGAGCCAGAAGAAAAAAACAAAAAAACAAAACAAAACTGAATGTATACACACCCACAGGAGACTGTGGCTGAGCGTTCATCCAAATAAATTTGAATACA	0
1825	Mus_musculus	pbv-miR-15a-3p	CAAGUCAUUAUUUGCUGCUUUA	Ano1	CGGCTTCGTCAATCACACGCTCTCTTCCTTCAATGTCAGCGACTTCCAGAATGGCACAGCACCCAATGACCCACTGGACCTGGGCTAT	CAAGUCAUUAUUUGCUGCUUUACGGCTTCGTCAATCACACGCTCTCTTCCTTCAATGTCAGCGACTTCCAGAATGGCACAGCACCCAATGACCCACTGGACCTGGGCTAT	0
1826	Mus_musculus	pma-miR-4547-5p	UGUUUUCUGACAAAGGGUUGGC	Ano1	GGCTTGGCCATAAGCACTTTTACCAGCTGAGCCTTCTTGCCAGCCCATGGTTATATAGCCCACACTGGCTTCCAACTAGCTATGTAAC	UGUUUUCUGACAAAGGGUUGGCGGCTTGGCCATAAGCACTTTTACCAGCTGAGCCTTCTTGCCAGCCCATGGTTATATAGCCCACACTGGCTTCCAACTAGCTATGTAAC	0
1827	Mus_musculus	oan-miR-7435-3p	AAUUACACAUGUAAAUCUCAGU	Ano1	ACAGACCACAAAGAGGCTCTCCTATCCCTTCTCCCGGGAGAAGCAACACCTGTGAGTGAGAAGTCCAGGTTGACCCCCACTCCCCACC	AAUUACACAUGUAAAUCUCAGUACAGACCACAAAGAGGCTCTCCTATCCCTTCTCCCGGGAGAAGCAACACCTGTGAGTGAGAAGTCCAGGTTGACCCCCACTCCCCACC	0
1829	Mus_musculus	bna-miR169f	UAGCCAAGGAUGACUUGCCUA	Ano1	AGTAACTGTGGGCCTTTGGCTGGCCGAGCAGCAAAGTAACCGCTCACCCCTTTGTCCCTCCCTCTGCCCTAGGTCTATGAAATCCTGA	UAGCCAAGGAUGACUUGCCUAAGTAACTGTGGGCCTTTGGCTGGCCGAGCAGCAAAGTAACCGCTCACCCCTTTGTCCCTCCCTCTGCCCTAGGTCTATGAAATCCTGA	0
1830	Mus_musculus	pab-miR11503	UCAAAUAGAAAACAAUGGACC	Ano1	GTTCGATGGTATCTGCCCATTCCTGGGGTTTAAATCCTCCTGTACCCTCAAGTTCTCTATTGGCCACCAACCTACTGCCCTGGGGACA	UCAAAUAGAAAACAAUGGACCGTTCGATGGTATCTGCCCATTCCTGGGGTTTAAATCCTCCTGTACCCTCAAGTTCTCTATTGGCCACCAACCTACTGCCCTGGGGACA	0
1831	Mus_musculus	csi-miR390a-3p	CGCUAUCCAUCCUGAGUUUCA	Ano1	AGGCCTCCTGAAAACCATCAACTCGGTTCTGCAGAAGATCACAGACCCCATCCAGCCCAAGGTGGCTGAGCACAGGCCACAGACCACA	CGCUAUCCAUCCUGAGUUUCAAGGCCTCCTGAAAACCATCAACTCGGTTCTGCAGAAGATCACAGACCCCATCCAGCCCAAGGTGGCTGAGCACAGGCCACAGACCACA	0
1832	Mus_musculus	cel-miR-76-3p	UUCGUUGUUGAUGAAGCCUUGA	Ano1	AACTAAAAAAAAAACAAAAAAACAAAACAAAACTGAATGTATACACACCCACAGGAGACTGTGGCTGAGCGTTCATCCAAATAAATTT	UUCGUUGUUGAUGAAGCCUUGAAACTAAAAAAAAAACAAAAAAACAAAACAAAACTGAATGTATACACACCCACAGGAGACTGTGGCTGAGCGTTCATCCAAATAAATTT	0
1833	Mus_musculus	dvi-miR-9541a-5p	UAGCAUAGUAGAUCUCUUAACC	Stox1	CTGAGTTCAATTCCCAGCAACCTGATACCCTCTTCTGGGCAGATAGAACACTCATATACATAAAATAAATAAATCTTAAAACACACAC	UAGCAUAGUAGAUCUCUUAACCCTGAGTTCAATTCCCAGCAACCTGATACCCTCTTCTGGGCAGATAGAACACTCATATACATAAAATAAATAAATCTTAAAACACACAC	0
1834	Mus_musculus	ssa-miR-130d-3p	CAGUGCAAUAUUAAAAGGGCA	Stox1	GCCTGCACTTCCAAAGGTCCTGAGTTCAATTCCCAGCAACCTGATACCCTCTTCTGGGCAGATAGAACACTCATATACATAAAATAAA	CAGUGCAAUAUUAAAAGGGCAGCCTGCACTTCCAAAGGTCCTGAGTTCAATTCCCAGCAACCTGATACCCTCTTCTGGGCAGATAGAACACTCATATACATAAAATAAA	0
1835	Mus_musculus	eca-miR-8912	UUCCAGUCUGGGCUGUCAGUC	Stox1	GCCGCCCCGAGGCTTCCGCATCACCGCGGTGGGTGAGTGTGGGGCGGAGGTCGCCAGCGCCCGGGGTCATAGCAACAGGTCCCGGGAG	UUCCAGUCUGGGCUGUCAGUCGCCGCCCCGAGGCTTCCGCATCACCGCGGTGGGTGAGTGTGGGGCGGAGGTCGCCAGCGCCCGGGGTCATAGCAACAGGTCCCGGGAG	0
1836	Mus_musculus	mmu-miR-1964-3p	CCGACUUCUGGGCUCCGGCUUU	H2afx	GCCTCTGGCTTCTGAACTGGAACTTTTGCAGCTATTACAAGTTTAGAACCTTAAGTGGGGAGATTTAATGGGCTAATTTTATTAAAGG	CCGACUUCUGGGCUCCGGCUUUGCCTCTGGCTTCTGAACTGGAACTTTTGCAGCTATTACAAGTTTAGAACCTTAAGTGGGGAGATTTAATGGGCTAATTTTATTAAAGG	0
1840	Mus_musculus	ppy-miR-539	GGAGAAAUUAUCCUUGGUGUGU	Rpl41	AGCAGTAGGCCTCCCTCTCCGCCCTCTCGGTCTTAGCGCCATCTTCCTTGGTTAGTCGCGGGGTTTTCTGGCGTTCGGGTTTCCAGTG	GGAGAAAUUAUCCUUGGUGUGUAGCAGTAGGCCTCCCTCTCCGCCCTCTCGGTCTTAGCGCCATCTTCCTTGGTTAGTCGCGGGGTTTTCTGGCGTTCGGGTTTCCAGTG	0
1842	Mus_musculus	dme-miR-997-5p	CCCAAACUCGAAGGAGUUUCA	Rpl41	CTGGAGAAATGACCGCCTTTCTTACAACCAAAACAGTCCCTCTGCCCTGGACCCCCGGCACTCTGGACTAGCTCTGTTCTCTTGTGGC	CCCAAACUCGAAGGAGUUUCACTGGAGAAATGACCGCCTTTCTTACAACCAAAACAGTCCCTCTGCCCTGGACCCCCGGCACTCTGGACTAGCTCTGTTCTCTTGTGGC	0
1844	Mus_musculus	spu-miR-2002-5p	AGACCAACAGGUGUUAUUCUCA	Gabrb1	CCAGGGGCATATCCACGACTATCACTAAGTTTTCGTCTAAAGAGAAACATTGGTTACTTCATTTTGCAGACCTACATGCCTTCCACAC	AGACCAACAGGUGUUAUUCUCACCAGGGGCATATCCACGACTATCACTAAGTTTTCGTCTAAAGAGAAACATTGGTTACTTCATTTTGCAGACCTACATGCCTTCCACAC	0
1845	Mus_musculus	oni-miR-10935	ACUCGGCUUCGUCUCCAACGC	Gabrb1	ATCAGCTCTGTTTGGAACTACAAAGCTGCTGAAATGGAATTTACTGCTGTAAATATGTACAATTTATGTCAGCTTATTTCAATAAAAA	ACUCGGCUUCGUCUCCAACGCATCAGCTCTGTTTGGAACTACAAAGCTGCTGAAATGGAATTTACTGCTGTAAATATGTACAATTTATGTCAGCTTATTTCAATAAAAA	0
1846	Mus_musculus	mmu-miR-3058-3p	UUCCUGUCAGCCGUGGGUGCC	Disp3	GGGCTTTGTATGTGTGAAACCCTAGGTTCAATCCCAAGTACCACGAAATAGGAAAGTCAGTCTCCTGGGATCTTGAATGTGATATATA	UUCCUGUCAGCCGUGGGUGCCGGGCTTTGTATGTGTGAAACCCTAGGTTCAATCCCAAGTACCACGAAATAGGAAAGTCAGTCTCCTGGGATCTTGAATGTGATATATA	0
1848	Mus_musculus	mmu-miR-142a-5p	CAUAAAGUAGAAAGCACUACU	Disp3	TGGTCTTTGGCATCCAGTACTTGGGCATCCTCAATGGAGTGGCCGCCTTTGTGATTGTGGGCATTGGTGAGTTGTCCTCCAGCCACGG	CAUAAAGUAGAAAGCACUACUTGGTCTTTGGCATCCAGTACTTGGGCATCCTCAATGGAGTGGCCGCCTTTGTGATTGTGGGCATTGGTGAGTTGTCCTCCAGCCACGG	0
1849	Mus_musculus	mmu-miR-770-5p	AGCACCACGUGUCUGGGCCACG	H3f3b	TCTCTAAAATGGTCTCTTGATGCAAAAAAGTCGTAGACTCTTGCCGACCCAACTTTCTTAAATTCCAGGAGACTAGTGCAATTCATTT	AGCACCACGUGUCUGGGCCACGTCTCTAAAATGGTCTCTTGATGCAAAAAAGTCGTAGACTCTTGCCGACCCAACTTTCTTAAATTCCAGGAGACTAGTGCAATTCATTT	0
1851	Mus_musculus	mmu-miR-712-5p	CUCCUUCACCCGGGCGGUACC	H3f3b	GACAAAAGGCTTGGTGGCACTCGGGGCGGCGGCTTGATTGCTCCAGTAGGAGTGTTAATGCTGTTGCTCTTGTCCTCAACAGGAGGCT	CUCCUUCACCCGGGCGGUACCGACAAAAGGCTTGGTGGCACTCGGGGCGGCGGCTTGATTGCTCCAGTAGGAGTGTTAATGCTGTTGCTCTTGTCCTCAACAGGAGGCT	0
1852	Mus_musculus	mmu-miR-5617-3p	CAGGCGGCCUCAGCUCUCACU	H3f3b	AATATTTGAAATTTTAAGTTTGCTGTTTTGGATCTTTCTAATAGGCCTTACAAATAAACTAGTAAGTTTGGAGTTTTTTTCCTGGGGA	CAGGCGGCCUCAGCUCUCACUAATATTTGAAATTTTAAGTTTGCTGTTTTGGATCTTTCTAATAGGCCTTACAAATAAACTAGTAAGTTTGGAGTTTTTTTCCTGGGGA	0
1853	Mus_musculus	osa-miR5788	UGGAUGUGACAUACUCUAGUA	Sla2	ACTCAAATTAATAAGTCAATGAGTGTTTTCTCTGAGCAACCTGGCATCTCATTAAATAAACAGAAGGTGTTGTAGAACTACCAGCCAC	UGGAUGUGACAUACUCUAGUAACTCAAATTAATAAGTCAATGAGTGTTTTCTCTGAGCAACCTGGCATCTCATTAAATAAACAGAAGGTGTTGTAGAACTACCAGCCAC	0
1854	Mus_musculus	cte-miR-92a	GAUUGCACUAGUCCCGGCCUUC	Sla2	GAGACACAAGCAATATTCATATCGTCACCTGGATCAACACAGGCTCCTCCCCCACATGAAGGCAGCAATGTATAAATCTGAGGTCTTT	GAUUGCACUAGUCCCGGCCUUCGAGACACAAGCAATATTCATATCGTCACCTGGATCAACACAGGCTCCTCCCCCACATGAAGGCAGCAATGTATAAATCTGAGGTCTTT	0
1857	Mus_musculus	mmu-miR-574-3p	CACGCUCAUGCACACACCCACA	Gabra4	GAGAAATCAGAAAGTCTAATGTAATTTTGTTGCTATAGTAATTTCATAACAACGATGGAAATACAGACTGTCTTTTAAAATGTTTTTA	CACGCUCAUGCACACACCCACAGAGAAATCAGAAAGTCTAATGTAATTTTGTTGCTATAGTAATTTCATAACAACGATGGAAATACAGACTGTCTTTTAAAATGTTTTTA	0
1858	Mus_musculus	mmu-miR-7647-5p	AACUACCACCUCCUGGCCUUUU	Gabra4	ATATAGGTATTATAATGTGGATATATATATATATATATATATGTATATATATATAATGCAAGAACATACATGTAAATAAATGTATGTA	AACUACCACCUCCUGGCCUUUUATATAGGTATTATAATGTGGATATATATATATATATATATATGTATATATATATAATGCAAGAACATACATGTAAATAAATGTATGTA	0
1859	Mus_musculus	mmu-miR-8094	AACUGAAGGACAACGAGAAGA	Gabra4	AGTAGGAAAATATAGCTCATATGTACCTTAAATATTCATAAATGAAAGCACATTTTATAGCTGGTTCTATATGACTTTATTAGTAAGT	AACUGAAGGACAACGAGAAGAAGTAGGAAAATATAGCTCATATGTACCTTAAATATTCATAAATGAAAGCACATTTTATAGCTGGTTCTATATGACTTTATTAGTAAGT	0
1860	Mus_musculus	mmu-miR-3092-3p	GAAUGGGGCUGUUUCCCCUCC	Ndufc1	CTAATGTTTTGATTTAATTGGGAATCTTTGTGTCCAAATCCTGAAGGTCCTTGTCCCCAATTGTTTTTTGATTGATCAATAAAGATGC	GAAUGGGGCUGUUUCCCCUCCCTAATGTTTTGATTTAATTGGGAATCTTTGTGTCCAAATCCTGAAGGTCCTTGTCCCCAATTGTTTTTTGATTGATCAATAAAGATGC	0
1862	Mus_musculus	mmu-miR-3473b	GGGCUGGAGAGAUGGCUCAG	Ndufc1	TCAGTGACGGATGTGAGAAAAGAGTTACATGCGAATATGAGTCAGTCAACACGTTTTGCATGGTTAAGTTAAAGAAATAAAAATACTC	GGGCUGGAGAGAUGGCUCAGTCAGTGACGGATGTGAGAAAAGAGTTACATGCGAATATGAGTCAGTCAACACGTTTTGCATGGTTAAGTTAAAGAAATAAAAATACTC	0
1863	Mus_musculus	mmu-miR-3062-5p	GGAGAAUGUAGUGUUACCGUGA	Ndufc1	TTTCTGATGCTTTAAGATGAATTATTCAGAGATGTCAGTTTTAAGATTATCTGATCAGTCCCTTGGTTGGTTGTTGTTTTTCCCTCTT	GGAGAAUGUAGUGUUACCGUGATTTCTGATGCTTTAAGATGAATTATTCAGAGATGTCAGTTTTAAGATTATCTGATCAGTCCCTTGGTTGGTTGTTGTTTTTCCCTCTT	0
1864	Mus_musculus	eca-miR-371-5p	ACUCAAACUGUGGGGGCACU	Gpx8	CAACTTAACTTTCTCTAGGATTAACCTTGTGGGAAAAGCACACACCACATGGGACCCGGAACACTGTGAGGGTGCCATTTTTGGAGTA	ACUCAAACUGUGGGGGCACUCAACTTAACTTTCTCTAGGATTAACCTTGTGGGAAAAGCACACACCACATGGGACCCGGAACACTGTGAGGGTGCCATTTTTGGAGTA	0
1865	Mus_musculus	ame-miR-3739-3p	UUGGGAGGGGGAGAGAGCAGCU	Gpx8	CCGTAGACAGGAGAGTAAGAACCTAGAGGTAAAGTCTAGATTCCGGAAGAAGGTATCAACTCTGCCTCCACCACTGACCAGCTACAAA	UUGGGAGGGGGAGAGAGCAGCUCCGTAGACAGGAGAGTAAGAACCTAGAGGTAAAGTCTAGATTCCGGAAGAAGGTATCAACTCTGCCTCCACCACTGACCAGCTACAAA	0
1866	Mus_musculus	mmu-miR-7000-5p	AGGGGACAGGUAUCUGGACAGA	Pik3r1	TTTTCACTATTTCGACTGTGTCTTATAAACTGAAGGTACGAATCAGTCACTTGAATGTGCTCAGTGCTATTTATAAGAAATAGCATCT	AGGGGACAGGUAUCUGGACAGATTTTCACTATTTCGACTGTGTCTTATAAACTGAAGGTACGAATCAGTCACTTGAATGTGCTCAGTGCTATTTATAAGAAATAGCATCT	0
1867	Mus_musculus	mmu-miR-299b-5p	GGUUUACCGUCCCACAUACAU	Pik3r1	AAAAAGTGAAAGACAGATAATTCTCTGTCAGGAACATCTGTTTCTTGATCATTTGACGAGAGTTGGTGAATTCATGACCAGCCCTGCT	GGUUUACCGUCCCACAUACAUAAAAAGTGAAAGACAGATAATTCTCTGTCAGGAACATCTGTTTCTTGATCATTTGACGAGAGTTGGTGAATTCATGACCAGCCCTGCT	0
1868	Mus_musculus	mmu-miR-15a-3p	CAGGCCAUACUGUGCUGCCUCA	Pik3r1	TCTCTGAAAGCGATGACATTGCCTGATGAAACTTGTGTTGCAGGAAATCCAAATGAAAAGAACGGCTATCGAAGCATTTAATGAAACC	CAGGCCAUACUGUGCUGCCUCATCTCTGAAAGCGATGACATTGCCTGATGAAACTTGTGTTGCAGGAAATCCAAATGAAAAGAACGGCTATCGAAGCATTTAATGAAACC	0
1869	Mus_musculus	mmu-miR-6899-5p	AGCAGAACGCAGCGGGCAUGA	Pik3r1	AATTAATCAAAATCTTTCACCGTGATGGAAAATATGGCTTCTCTGATCCATTAACCTTCAACTCTGTGGTTGAGTTAATAAACCACTA	AGCAGAACGCAGCGGGCAUGAAATTAATCAAAATCTTTCACCGTGATGGAAAATATGGCTTCTCTGATCCATTAACCTTCAACTCTGTGGTTGAGTTAATAAACCACTA	0
1870	Mus_musculus	mmu-miR-3969	CCCUAAAGUAGAAAUCACUA	Pik3r1	AGGTCGGGGTAACAGGGCACTGTCTGCTTTCTCTCTAATGGGCAGGGCTTCGGGAATAAAGGGGTTTGCTCCTTTAGCTCTTAGAGTG	CCCUAAAGUAGAAAUCACUAAGGTCGGGGTAACAGGGCACTGTCTGCTTTCTCTCTAATGGGCAGGGCTTCGGGAATAAAGGGGTTTGCTCCTTTAGCTCTTAGAGTG	0
1871	Mus_musculus	mmu-miR-30c-2-3p	CUGGGAGAAGGCUGUUUACUCU	Pik3r1	GAACTTTACTTTCTCACAATGCATTTCTTACTAAGAAGGACAAATGTCCTAGGTACCTTTCCTGAAGATGTCTGTGTGCACCTCCTCG	CUGGGAGAAGGCUGUUUACUCUGAACTTTACTTTCTCACAATGCATTTCTTACTAAGAAGGACAAATGTCCTAGGTACCTTTCCTGAAGATGTCTGTGTGCACCTCCTCG	0
1872	Mus_musculus	mmu-miR-762	GGGGCUGGGGCCGGGACAGAGC	Pik3r1	CTTCTCCTCCTCCTCCTCCTTCTCCTTCTTTTCTGTTAAACTTAGAAACAGTTAAATAGGTTCATTTAAGAAAAAGAAAAAAAAAATG	GGGGCUGGGGCCGGGACAGAGCCTTCTCCTCCTCCTCCTCCTTCTCCTTCTTTTCTGTTAAACTTAGAAACAGTTAAATAGGTTCATTTAAGAAAAAGAAAAAAAAAATG	0
1873	Mus_musculus	pde-miR396	UCCCACGGCUUUCUUGAACUU	Rab22a	GAGTGTGGCATGCTCTGTCACTAAAAACTTTGTGTAAAGAATGATGTAAATATTTTGTTAATAAAATACTATGTTTACAGAGGCGTGT	UCCCACGGCUUUCUUGAACUUGAGTGTGGCATGCTCTGTCACTAAAAACTTTGTGTAAAGAATGATGTAAATATTTTGTTAATAAAATACTATGTTTACAGAGGCGTGT	0
1874	Mus_musculus	ssc-miR-491	AGUGGGGAACCCUUCCAUGAGG	Rab22a	AGCCTTTCTTCAGCTTGGCTTCAATTGTATGCTTTTATAGAGTGTGGCATGCTCTGTCACTAAAAACTTTGTGTAAAGAATGATGTAA	AGUGGGGAACCCUUCCAUGAGGAGCCTTTCTTCAGCTTGGCTTCAATTGTATGCTTTTATAGAGTGTGGCATGCTCTGTCACTAAAAACTTTGTGTAAAGAATGATGTAA	0
1875	Mus_musculus	gma-miR396a-5p	UUCCACAGCUUUCUUGAACUG	Rab22a	GGCGGCAAGGGCTTCAAACTCCGAAGACAGCCATCGGAGCCAAAGCGAAGCTGCTGCTGACGACCCAGGGCCTGACCTTGAGGAAGAA	UUCCACAGCUUUCUUGAACUGGGCGGCAAGGGCTTCAAACTCCGAAGACAGCCATCGGAGCCAAAGCGAAGCTGCTGCTGACGACCCAGGGCCTGACCTTGAGGAAGAA	0
1876	Mus_musculus	hsa-miR-26b-3p	CCUGUUCUCCAUUACUUGGCU	Cdc20b	CGTTTGATTCACGGAACAGAGTCAGAGGTCATATGGTGACCTCAGGTGGACATCTGCAGGAAATCACCAGAACTCACTGTGGTGTACT	CCUGUUCUCCAUUACUUGGCUCGTTTGATTCACGGAACAGAGTCAGAGGTCATATGGTGACCTCAGGTGGACATCTGCAGGAAATCACCAGAACTCACTGTGGTGTACT	0
1877	Mus_musculus	rno-miR-370-3p	GCCUGCUGGGGUGGAACCUGGU	Cdc20b	CGGCAGATGGGACAGCTTGTGTGTGGAAGTGCTGCTAGTCACCCAACCCAGCCAGTCCTAGGGAGAACAGTATCGCCGGCTGCCGGCT	GCCUGCUGGGGUGGAACCUGGUCGGCAGATGGGACAGCTTGTGTGTGGAAGTGCTGCTAGTCACCCAACCCAGCCAGTCCTAGGGAGAACAGTATCGCCGGCTGCCGGCT	0
1878	Mus_musculus	ppe-miR6279	UAGACAAGAAUUCCAGAGACC	Cdc20b	AGATGGGACAGCTTGTGTGTGGAAGTGCTGCTAGTCACCCAACCCAGCCAGTCCTAGGGAGAACAGTATCGCCGGCTGCCGGCTTTCC	UAGACAAGAAUUCCAGAGACCAGATGGGACAGCTTGTGTGTGGAAGTGCTGCTAGTCACCCAACCCAGCCAGTCCTAGGGAGAACAGTATCGCCGGCTGCCGGCTTTCC	0
1880	Mus_musculus	dre-miR-9-7-3p	UAAAGCUAGAGAACCGAAAGUA	Cdc20b	ATTCACGGAACAGAGTCAGAGGTCATATGGTGACCTCAGGTGGACATCTGCAGGAAATCACCAGAACTCACTGTGGTGTACTGGTGAC	UAAAGCUAGAGAACCGAAAGUAATTCACGGAACAGAGTCAGAGGTCATATGGTGACCTCAGGTGGACATCTGCAGGAAATCACCAGAACTCACTGTGGTGTACTGGTGAC	0
1881	Mus_musculus	mmu-miR-6342	CAGCAGCAAUCUGGUCUUUGAG	Hmbs	CTCAGCAGGTCCTGCAGCCGGAGTGAAGTGCGGGCTCGGGCCCCATGTGCCTTCAGTCCCGGCCGGCCCAGGTCGCCGGCTTCTGCAG	CAGCAGCAAUCUGGUCUUUGAGCTCAGCAGGTCCTGCAGCCGGAGTGAAGTGCGGGCTCGGGCCCCATGTGCCTTCAGTCCCGGCCGGCCCAGGTCGCCGGCTTCTGCAG	0
1882	Mus_musculus	mmu-miR-3970	GAGGUUGUAGUUUGUGCUUU	Hmbs	TCATCTCTTTAGAGAAAGTCCATGCCAATCTTTGAATGTAACCAATACCACTAATAAACCAGTTTAGAATGTGGTTCTTCTGATAGAG	GAGGUUGUAGUUUGUGCUUUTCATCTCTTTAGAGAAAGTCCATGCCAATCTTTGAATGTAACCAATACCACTAATAAACCAGTTTAGAATGTGGTTCTTCTGATAGAG	0
1887	Mus_musculus	mmu-miR-804	UGUGAGUUGUUCCUCACCUGGA	Hmbs	GGCTGGACAGTGGAGAACAGTTGGCAGCCTGGGTTAAGTTTAATTCTAAACTCTCTCTGAGCAGTGCCGTGGGAACCAGCTCTCTGAG	UGUGAGUUGUUCCUCACCUGGAGGCTGGACAGTGGAGAACAGTTGGCAGCCTGGGTTAAGTTTAATTCTAAACTCTCTCTGAGCAGTGCCGTGGGAACCAGCTCTCTGAG	0
1888	Mus_musculus	mmu-miR-7243-3p	UCAGAACAGCUGACAGCAGU	Hmbs	GTCCTGTTGCTGCTGCCACAACAGATCCTATTACAGCTTTTCCTCTGGTCTTGCTTCTCTGGATCCCGTAGGAGGGCAGAAGGTACCA	UCAGAACAGCUGACAGCAGUGTCCTGTTGCTGCTGCCACAACAGATCCTATTACAGCTTTTCCTCTGGTCTTGCTTCTCTGGATCCCGTAGGAGGGCAGAAGGTACCA	0
1891	Mus_musculus	mmu-miR-707	CAGUCAUGCCGCUUGCCUACG	Wdr92	TGAATATAATGAGAGCAAGCATGTGTTTTGCTTATGAATCTGGGGGGAGGGGCAGGCACACATCTCTATGATGAGTACTTGATTTTTT	CAGUCAUGCCGCUUGCCUACGTGAATATAATGAGAGCAAGCATGTGTTTTGCTTATGAATCTGGGGGGAGGGGCAGGCACACATCTCTATGATGAGTACTTGATTTTTT	0
1892	Mus_musculus	dno-miR-92a-3p	UAUUGCACUUGUCCCGGCCUGU	Npb	GTCTTGCTTGAAGTAGCACAGACCCTGTGTGGGTTTGGCCCCTAGCTCCCACCATGCTCCATAGCAAATGGCTAAATTAATAAAGAAG	UAUUGCACUUGUCCCGGCCUGUGTCTTGCTTGAAGTAGCACAGACCCTGTGTGGGTTTGGCCCCTAGCTCCCACCATGCTCCATAGCAAATGGCTAAATTAATAAAGAAG	0
1893	Mus_musculus	chi-miR-217-3p	CAUCAGUUCCUCAUGCAUUGC	Npb	GCCCAGTCTTGCTTGAAGTAGCACAGACCCTGTGTGGGTTTGGCCCCTAGCTCCCACCATGCTCCATAGCAAATGGCTAAATTAATAA	CAUCAGUUCCUCAUGCAUUGCGCCCAGTCTTGCTTGAAGTAGCACAGACCCTGTGTGGGTTTGGCCCCTAGCTCCCACCATGCTCCATAGCAAATGGCTAAATTAATAA	0
1894	Mus_musculus	cin-miR-125-5p	UCCCUGAGACCCUAAAACGUG	Npb	CCTGGCGCTGCTCCTGCCGCCAGCCCTCGCGTGGTACAAGCCCGCGGCGGGACCCCACCACTACTCGGTGGGCCGCGCCTCGGGGCTA	UCCCUGAGACCCUAAAACGUGCCTGGCGCTGCTCCTGCCGCCAGCCCTCGCGTGGTACAAGCCCGCGGCGGGACCCCACCACTACTCGGTGGGCCGCGCCTCGGGGCTA	0
1895	Mus_musculus	cgr-let-7i	CUGCGCAAGCUACUGCCUUGC	Rab5if	TGTGTGTGGTCCATGGTACAATACAAGCAGCCATCTAATAAGTCTCCATTGTAGGATGTTTTCAGAAACTTGAATAAACAAATCTTTA	CUGCGCAAGCUACUGCCUUGCTGTGTGTGGTCCATGGTACAATACAAGCAGCCATCTAATAAGTCTCCATTGTAGGATGTTTTCAGAAACTTGAATAAACAAATCTTTA	0
1897	Mus_musculus	ppy-miR-1263	AUGGUACCCUGGCAUACUGAGU	Rab5if	TTCCAGGCCAGCCTAGTCTACAAAGCAAGATCCAGGACGGCAAGGGCTGTTACACAGAGAAACCTTGTCCCTTGTCTCTAAAAAACCA	AUGGUACCCUGGCAUACUGAGUTTCCAGGCCAGCCTAGTCTACAAAGCAAGATCCAGGACGGCAAGGGCTGTTACACAGAGAAACCTTGTCCCTTGTCTCTAAAAAACCA	0
1898	Mus_musculus	hsa-miR-4670-5p	AAGCGACCAUGAUGUAACUUCA	Rab5if	CATTTCTGAATTTGTCCATTGTCAACTGTTTTTCCTTGGATACCATCATGTAACAGCTGTTTGCCGAGTGGAGCTGCTGTTGAATTTG	AAGCGACCAUGAUGUAACUUCACATTTCTGAATTTGTCCATTGTCAACTGTTTTTCCTTGGATACCATCATGTAACAGCTGTTTGCCGAGTGGAGCTGCTGTTGAATTTG	0
1899	Mus_musculus	bmo-miR-3217	CAGAGUAUAUGUUUUUUGUUA	Eloa	GTAAATACAATTTTCTATGTTACTTTTTTGTGGTAACTACAAGATGAATATTTTAATTAGATAAGTTATACAAAAAGGAAAATCCCAT	CAGAGUAUAUGUUUUUUGUUAGTAAATACAATTTTCTATGTTACTTTTTTGTGGTAACTACAAGATGAATATTTTAATTAGATAAGTTATACAAAAAGGAAAATCCCAT	0
1901	Mus_musculus	mmu-miR-6901-5p	UGCAGGAAUGCAGAGGACCU	Tbk1	AACTATTCATTTTTCCTTTGGTCATGAATGTGTAATTGTCATTCAGATCCTAGTATCATTTCAATTGTCTTAAGATGTATATTTCTGT	UGCAGGAAUGCAGAGGACCUAACTATTCATTTTTCCTTTGGTCATGAATGTGTAATTGTCATTCAGATCCTAGTATCATTTCAATTGTCTTAAGATGTATATTTCTGT	0
1902	Mus_musculus	mmu-miR-143-5p	GGUGCAGUGCUGCAUCUCUGG	Tbk1	TAGTGATGGCAGGGGAAGCCTCAGCCCTGTGCGTGCGTCCCTCTTGGTGCATTGGGGAACCTGTGAGAGCCTGTAGCATTGATTCTAC	GGUGCAGUGCUGCAUCUCUGGTAGTGATGGCAGGGGAAGCCTCAGCCCTGTGCGTGCGTCCCTCTTGGTGCATTGGGGAACCTGTGAGAGCCTGTAGCATTGATTCTAC	0
1903	Mus_musculus	mmu-miR-200a-3p	UAACACUGUCUGGUAACGAUGU	Tbk1	GGGACCCAGCAGAGACCTAGAACAAGCCTCGGAGAACTGTCTCTAGTGAGCATTTGGATCTGATCCGTTGTTCTGACCTAACCTAACC	UAACACUGUCUGGUAACGAUGUGGGACCCAGCAGAGACCTAGAACAAGCCTCGGAGAACTGTCTCTAGTGAGCATTTGGATCTGATCCGTTGTTCTGACCTAACCTAACC	0
1905	Mus_musculus	mmu-miR-471-3p	UGAAAGGUGCCAUACUAUGUAU	Tbk1	ATGAGGGGCTTTTATAGTCTAGACAGACTCAGAGGCATAACGGTTTTTATGTTTGCCCCATTTTTTCTGATGGAAAAATAATTTTGTT	UGAAAGGUGCCAUACUAUGUAUATGAGGGGCTTTTATAGTCTAGACAGACTCAGAGGCATAACGGTTTTTATGTTTGCCCCATTTTTTCTGATGGAAAAATAATTTTGTT	0
1906	Mus_musculus	mmu-miR-691	AUUCCUGAAGAGAGGCAGAAAA	Tbk1	GTGCACCGAGATATCAAGCCAGGCAACATCATGCGCGTCATAGGGGAGGACGGCCAGTCTGTGTACAAACTCACGGATTTCGGCGCCG	AUUCCUGAAGAGAGGCAGAAAAGTGCACCGAGATATCAAGCCAGGCAACATCATGCGCGTCATAGGGGAGGACGGCCAGTCTGTGTACAAACTCACGGATTTCGGCGCCG	0
1907	Mus_musculus	mmu-miR-7042-3p	UGUCCCUUUGUUUUCUCUCAG	Ppp3r1	TTTCAAGGTCTATACAAAATTGTATTGAAATTTTGGTGGGGCTTACCCTGACTCTTTAGGTTGCTTTTGGTAAATAGCCACTTTGACT	UGUCCCUUUGUUUUCUCUCAGTTTCAAGGTCTATACAAAATTGTATTGAAATTTTGGTGGGGCTTACCCTGACTCTTTAGGTTGCTTTTGGTAAATAGCCACTTTGACT	0
1908	Mus_musculus	mmu-miR-7085-5p	CAGUGGGGGCAGGCCAGCAGGA	Ppp3r1	CTCGGGAGGCAGAGGCAGGTGAATTTCTGTGTTCGAGGACAGCTATACAGAGAAACCCTGTCTCAAAAAACCAAAAAAAAAAAAAAAA	CAGUGGGGGCAGGCCAGCAGGACTCGGGAGGCAGAGGCAGGTGAATTTCTGTGTTCGAGGACAGCTATACAGAGAAACCCTGTCTCAAAAAACCAAAAAAAAAAAAAAAA	0
1909	Mus_musculus	mmu-let-7f-5p	UGAGGUAGUAGAUUGUAUAGUU	Agpat3	GCGCGTCGGTCCGCGCGTGTCCCCGCGTCCCCGCGCCTGGCGTCCCGCGCCGGCGGAACTGTGGGATCGCCGCGCACAGGAAGTGGCG	UGAGGUAGUAGAUUGUAUAGUUGCGCGTCGGTCCGCGCGTGTCCCCGCGTCCCCGCGCCTGGCGTCCCGCGCCGGCGGAACTGTGGGATCGCCGCGCACAGGAAGTGGCG	0
1910	Mus_musculus	mmu-miR-7649-5p	UGACAGCAGUGCUGUAGACAUG	Agpat3	ATTTGAGGGTGGGGTGGGGTCAGATTTTGCTTTTCATCTGCTTCAGAAAGAAAAGGGGGAGGAGAGCCCCTTCAATTTTTCTATTAAA	UGACAGCAGUGCUGUAGACAUGATTTGAGGGTGGGGTGGGGTCAGATTTTGCTTTTCATCTGCTTCAGAAAGAAAAGGGGGAGGAGAGCCCCTTCAATTTTTCTATTAAA	0
1911	Mus_musculus	mmu-miR-7659-5p	AGGAGCCGGCUCCAGAUUCCUG	Agpat3	ACTAGTAATGTGGGTGTGGGCTTATTTGAGGGTGGGGTGGGGTCAGATTTTGCTTTTCATCTGCTTCAGAAAGAAAAGGGGGAGGAGA	AGGAGCCGGCUCCAGAUUCCUGACTAGTAATGTGGGTGTGGGCTTATTTGAGGGTGGGGTGGGGTCAGATTTTGCTTTTCATCTGCTTCAGAAAGAAAAGGGGGAGGAGA	0
1913	Mus_musculus	mmu-miR-369-5p	AGAUCGACCGUGUUAUAUUCGC	Agpat3	CAGCTATGGCAACCAAGAGCTTAAGAAAAAGGAATAATTAATGCTGTGATTGAACACCCATAACCTGATGCGGTATCCAATTAACTCA	AGAUCGACCGUGUUAUAUUCGCCAGCTATGGCAACCAAGAGCTTAAGAAAAAGGAATAATTAATGCTGTGATTGAACACCCATAACCTGATGCGGTATCCAATTAACTCA	0
1914	Mus_musculus	mmu-miR-5623-3p	GUUCUGGCUUUCAGCUGUCACC	Agpat3	CCTTATCCAGCATAGCATTAGAAGTCTTAGCAGAGCAATTATGGAGAAGATGAGAATGCCCAGATTGGAAAGGAGGGTAGGTGAACTA	GUUCUGGCUUUCAGCUGUCACCCCTTATCCAGCATAGCATTAGAAGTCTTAGCAGAGCAATTATGGAGAAGATGAGAATGCCCAGATTGGAAAGGAGGGTAGGTGAACTA	0
1915	Mus_musculus	mmu-miR-683	CCUGCUGUAAGCUGUGUCCUC	Agpat3	CAGAGACCAAGCATCGCATCAGCATGGAGGTGGCTGCCTCCAAGGGGCTGCCCCCACTCAAGTACCACCTGCTGCCCCGGACCAAGGG	CCUGCUGUAAGCUGUGUCCUCCAGAGACCAAGCATCGCATCAGCATGGAGGTGGCTGCCTCCAAGGGGCTGCCCCCACTCAAGTACCACCTGCTGCCCCGGACCAAGGG	0
1916	Mus_musculus	mmu-miR-878-5p	UAUCUAGUUGGAUGUCAAGACA	Agpat3	GCCTGCTTGCCTACCTGAAGACCCAGTTCGTGGTGCACCTGCTCATTGGCTTCGTCTTCGTGGTGAGCGGGTTAATTATCAACTTCAC	UAUCUAGUUGGAUGUCAAGACAGCCTGCTTGCCTACCTGAAGACCCAGTTCGTGGTGCACCTGCTCATTGGCTTCGTCTTCGTGGTGAGCGGGTTAATTATCAACTTCAC	0
1917	Mus_musculus	mmu-miR-6896-3p	UUUCUCUCUCUCACCUACAAAC	Agpat3	TCTGACAGATGCCATGGTCTCCCTGCAGAGCTCCAAGGTGCTGGCTAAGAGGGAGCTGCTGTGTGTGCCTCTCATCGGCTGGACGTGG	UUUCUCUCUCUCACCUACAAACTCTGACAGATGCCATGGTCTCCCTGCAGAGCTCCAAGGTGCTGGCTAAGAGGGAGCTGCTGTGTGTGCCTCTCATCGGCTGGACGTGG	0
1918	Mus_musculus	mmu-miR-8101	GGCGAGCGGAGCCGGAGGAGCC	Agpat3	GCATAATTCTCGGGATAGTCTACCTCCCTTTTTCCAGTAGTCTCAGTGCCTGCCTGATGTGGGCAATCAGGCCCAGTCACATCTGCTC	GGCGAGCGGAGCCGGAGGAGCCGCATAATTCTCGGGATAGTCTACCTCCCTTTTTCCAGTAGTCTCAGTGCCTGCCTGATGTGGGCAATCAGGCCCAGTCACATCTGCTC	0
1919	Mus_musculus	mmu-miR-7672-3p	UCGGCUGCCAGGUUCAUGUGG	Agpat3	GGGTTAATTATCAACTTCACCCAGCTGTGCACACTGGCCCTCTGGCCCATCAGCAAGCACCTATACCGCCGTATCAACTGCCGCTTGG	UCGGCUGCCAGGUUCAUGUGGGGGTTAATTATCAACTTCACCCAGCTGTGCACACTGGCCCTCTGGCCCATCAGCAAGCACCTATACCGCCGTATCAACTGCCGCTTGG	0
1920	Mus_musculus	mmu-miR-7223-3p	GUCUCGAACAAGCUAGG	Agpat3	TGAGCCGCGCCGAGCCCGGCCGAGCCGCCGGAGGTCGTCCCCCGCCCGCGGTCGCCGGGCCCCGCCGCAGTGGCCGGCTGCGCTCCGC	GUCUCGAACAAGCUAGGTGAGCCGCGCCGAGCCCGGCCGAGCCGCCGGAGGTCGTCCCCCGCCCGCGGTCGCCGGGCCCCGCCGCAGTGGCCGGCTGCGCTCCGC	0
1922	Mus_musculus	bfl-miR-4891-3p	GCGUAACAGGACGCUCGUCUGC	Pcyt2	GCACCCCATTCCTGACTCCTGGAAGATGCACTTGCCCCGACAGCTGGGCAGCACGGCTGTCCTCTGCAGAGACTGCCTGGTCCTCATT	GCGUAACAGGACGCUCGUCUGCGCACCCCATTCCTGACTCCTGGAAGATGCACTTGCCCCGACAGCTGGGCAGCACGGCTGTCCTCTGCAGAGACTGCCTGGTCCTCATT	0
1923	Mus_musculus	chi-miR-3431-5p	CCUCAGUCAGCCUUGUGGAUGU	Pcyt2	CCGCCAGGATTTGCGGGGGGCCTCCGGTGCCATGATCCGGAACGGGCACGGGGCTGCCAGCGCTGCTGGGCTGAAGGGTCCGGGAGAT	CCUCAGUCAGCCUUGUGGAUGUCCGCCAGGATTTGCGGGGGGCCTCCGGTGCCATGATCCGGAACGGGCACGGGGCTGCCAGCGCTGCTGGGCTGAAGGGTCCGGGAGAT	0
1924	Mus_musculus	pab-miR3701b-3p	UAAACAAUGCCCACCCUUCAUC	Pcyt2	CAACCTACAACCCGTCTGGCCCCAGGCTGGAGTATGAAGCACGGAATCAGAAGAAAGAAGCCAAGGAATTAGCCTTTCTGGAGGCCAC	UAAACAAUGCCCACCCUUCAUCCAACCTACAACCCGTCTGGCCCCAGGCTGGAGTATGAAGCACGGAATCAGAAGAAAGAAGCCAAGGAATTAGCCTTTCTGGAGGCCAC	0
1925	Mus_musculus	bma-miR-9514	UAAAAAGAAGGCAUUGAAUAUC	Pcyt2	AGGAGCCCAAGAGAAGAGGCATCTTCTATCAGATTGACAGTGGCAGTGACCTCACTACAGACCTGATTGTGCAGAGGATCATCAAGAA	UAAAAAGAAGGCAUUGAAUAUCAGGAGCCCAAGAGAAGAGGCATCTTCTATCAGATTGACAGTGGCAGTGACCTCACTACAGACCTGATTGTGCAGAGGATCATCAAGAA	0
1926	Mus_musculus	abu-miR-449b-3p	CAGCUCACACUGCUCUGCUACU	Pcyt2	GGGGACACACTTTCCTCAGAAGTCTCCTCCCAGGTGACCAGATGGTGGCCTCAGGGTGCCGGGTCCCCCAGAGGGCTGTGTCTGCTGG	CAGCUCACACUGCUCUGCUACUGGGGACACACTTTCCTCAGAAGTCTCCTCCCAGGTGACCAGATGGTGGCCTCAGGGTGCCGGGTCCCCCAGAGGGCTGTGTCTGCTGG	0
1927	Mus_musculus	prd-miR-7965-5p	UGCCGUUUUACAAUGCAAAAAA	Pcyt2	TCCATGGGGTTGGGGATGGAGCACAGGGCTCTGCGTATCCGAGGCCAGTGACCTCTTGCTGAACTACAACCCCAAGTCTTGCTCTCTT	UGCCGUUUUACAAUGCAAAAAATCCATGGGGTTGGGGATGGAGCACAGGGCTCTGCGTATCCGAGGCCAGTGACCTCTTGCTGAACTACAACCCCAAGTCTTGCTCTCTT	0
1928	Mus_musculus	hsa-miR-9718	UUGCUGACCUGGGUGGUGGU	Pcyt2	ACACCTACGACAGGGGCACAGGGAGCCCTGGGCCCAGAAGAATGACCAAGGGGAGGGTACTGGGTGAGGGGCACACATAGAGGCCTCT	UUGCUGACCUGGGUGGUGGUACACCTACGACAGGGGCACAGGGAGCCCTGGGCCCAGAAGAATGACCAAGGGGAGGGTACTGGGTGAGGGGCACACATAGAGGCCTCT	0
1929	Mus_musculus	mmu-miR-3112-5p	ACAUAGAAAAGGCAGUCUGCA	Pcyt2	ACCAGATGGTGGCCTCAGGGTGCCGGGTCCCCCAGAGGGCTGTGTCTGCTGGCCACTGGGCTCTGCGCCTGCTCCTGGTGGTGTTGCC	ACAUAGAAAAGGCAGUCUGCAACCAGATGGTGGCCTCAGGGTGCCGGGTCCCCCAGAGGGCTGTGTCTGCTGGCCACTGGGCTCTGCGCCTGCTCCTGGTGGTGTTGCC	0
1930	Mus_musculus	mdo-miR-7296-5p	GAAGUUUUAGGGCUGUCUUAAG	Pcyt2	CGACACCTGCCGGGGACACACTTTCCTCAGAAGTCTCCTCCCAGGTGACCAGATGGTGGCCTCAGGGTGCCGGGTCCCCCAGAGGGCT	GAAGUUUUAGGGCUGUCUUAAGCGACACCTGCCGGGGACACACTTTCCTCAGAAGTCTCCTCCCAGGTGACCAGATGGTGGCCTCAGGGTGCCGGGTCCCCCAGAGGGCT	0
1931	Mus_musculus	dno-miR-7-3p	CAACAAAUCACAGUCUGCCAUA	Pcyt2	GGAGGAGCAAGGACTGCCCACCTTACAGGTGGCATCTAACCAAATGGCCTGGCCCTCTCTCCCTTTGTAGCCCCCTCACCCGACACCT	CAACAAAUCACAGUCUGCCAUAGGAGGAGCAAGGACTGCCCACCTTACAGGTGGCATCTAACCAAATGGCCTGGCCCTCTCTCCCTTTGTAGCCCCCTCACCCGACACCT	0
1932	Mus_musculus	fhe-miR-2162	GUAUUAUGCAACAUUUCACUCU	Pcyt2	AGTGGGCAGGGTCTGAGGTGGGGGCTGGGCAGTCAGCCCTGCTGACCTAGTCACAGAGACAGTGGGCTTTTCATCTTGGCTCATCCTA	GUAUUAUGCAACAUUUCACUCUAGTGGGCAGGGTCTGAGGTGGGGGCTGGGCAGTCAGCCCTGCTGACCTAGTCACAGAGACAGTGGGCTTTTCATCTTGGCTCATCCTA	0
1935	Mus_musculus	mmu-miR-155-3p	CUCCUACCUGUUAGCAUUAAC	Pi16	GTGTGGTCAGGAACACAAGGGACAGGAAGTAAGAGGGGCTAGGAAGGAGTCTTGGCCAGGCTAGTACAGCATGGCTACTTCTCTCAAT	CUCCUACCUGUUAGCAUUAACGTGTGGTCAGGAACACAAGGGACAGGAAGTAAGAGGGGCTAGGAAGGAGTCTTGGCCAGGCTAGTACAGCATGGCTACTTCTCTCAAT	0
1938	Mus_musculus	mmu-miR-3963	UGUAUCCCACUUCUGACAC	Pno1	TTCATTAAACATGTAACTTAGATACTACATTCTCATGTTTCTCAAAAGCCTTAACCAAAATATTGTAATGATTGGAGGTCAGTAAATT	UGUAUCCCACUUCUGACACTTCATTAAACATGTAACTTAGATACTACATTCTCATGTTTCTCAAAAGCCTTAACCAAAATATTGTAATGATTGGAGGTCAGTAAATT	0
1939	Mus_musculus	mmu-miR-574-3p	CACGCUCAUGCACACACCCACA	Pno1	CTCATTTGTTTACACTATATAATACTCAAGTTGTCAGAGTGAAGCTTAGAGCTAGATGTGTACAGCATATTATTATTACGGTGATGGG	CACGCUCAUGCACACACCCACACTCATTTGTTTACACTATATAATACTCAAGTTGTCAGAGTGAAGCTTAGAGCTAGATGTGTACAGCATATTATTATTACGGTGATGGG	0
1940	Mus_musculus	cbr-miR-62	UGAUAUGUAAUCUAGCUUACAG	Plekhf1	AGGAGACACTTACTGGCACCTCAGAATAATGCGCCTCAGCAAGCTTTATCTTGGTATCCATGAGGACTGGGGTACCGGTTCTTGTTTG	UGAUAUGUAAUCUAGCUUACAGAGGAGACACTTACTGGCACCTCAGAATAATGCGCCTCAGCAAGCTTTATCTTGGTATCCATGAGGACTGGGGTACCGGTTCTTGTTTG	0
1941	Mus_musculus	mmu-miR-153-3p	UUGCAUAGUCACAAAAGUGAUC	Tnpo1	TGGCTGAACAGCCAATATGCAAAGATGTACTTGTAAGGCATCTACCAAAGTAAGTGTCCTGCACAGAGTGCTGCTTGCCCTCAGCACA	UUGCAUAGUCACAAAAGUGAUCTGGCTGAACAGCCAATATGCAAAGATGTACTTGTAAGGCATCTACCAAAGTAAGTGTCCTGCACAGAGTGCTGCTTGCCCTCAGCACA	0
1942	Mus_musculus	mmu-miR-6943-3p	CUGCUUCCAUACCCCUACCCAG	Tnpo1	TCATGCAGAGAATATATATTGTACTGTAGTAATTTTGTATTTACATTTGTATGATGTGACATAATAGATGTGAATGTTAATCACTGCT	CUGCUUCCAUACCCCUACCCAGTCATGCAGAGAATATATATTGTACTGTAGTAATTTTGTATTTACATTTGTATGATGTGACATAATAGATGTGAATGTTAATCACTGCT	0
1943	Mus_musculus	mmu-miR-154-3p	AAUCAUACACGGUUGACCUAUU	Tnpo1	TTAGGATATGTAACTAACATTTGACAATATTTTTCCAATTAATATTACTAGTTCATATTGTCTTACTATTGCAATTATGGAAAATAGC	AAUCAUACACGGUUGACCUAUUTTAGGATATGTAACTAACATTTGACAATATTTTTCCAATTAATATTACTAGTTCATATTGTCTTACTATTGCAATTATGGAAAATAGC	0
1944	Mus_musculus	mmu-miR-29a-3p	UAGCACCAUCUGAAAUCGGUUA	Tnpo1	ACCTTTGGAGCGGTCCGGCCGGGTTTCGGGTCCGAGCCTCGGTTGGGGCCGGGGCTGGGGCTGGGCGGCGGGCCGTGGGCAGCGGGAG	UAGCACCAUCUGAAAUCGGUUAACCTTTGGAGCGGTCCGGCCGGGTTTCGGGTCCGAGCCTCGGTTGGGGCCGGGGCTGGGGCTGGGCGGCGGGCCGTGGGCAGCGGGAG	0
1945	Mus_musculus	mmu-miR-488-5p	CCCAGAUAAUAGCACUCUCAA	Tnpo1	TCCGCAGCCATTTCAGGCCCCGGACGGGAGGCAGCGCCGCTTCGGCAGAAAGGCCCGAGCGCCGGAGGCCTCTGGGATGGTGTGGGAC	CCCAGAUAAUAGCACUCUCAATCCGCAGCCATTTCAGGCCCCGGACGGGAGGCAGCGCCGCTTCGGCAGAAAGGCCCGAGCGCCGGAGGCCTCTGGGATGGTGTGGGAC	0
1946	Mus_musculus	mmu-miR-3059-5p	UUUCCUCUCUGCCCCAUAGGGU	Tnpo1	AATGCATTCTAATATTGCAAACGTGTCTTCCAGGGAGCCTTCGGTGCCCTTCAGAAGATATGTGAGGACTCTGCAGAGATTTTAGACA	UUUCCUCUCUGCCCCAUAGGGUAATGCATTCTAATATTGCAAACGTGTCTTCCAGGGAGCCTTCGGTGCCCTTCAGAAGATATGTGAGGACTCTGCAGAGATTTTAGACA	0
1947	Mus_musculus	mmu-miR-8091	AGGAGUGAGUGGUAAGCUGGUG	Elmod1	ACTATCGATTTTAGTATTATTAGATGTTTGTGTAATCACTTGCTTATTTAAATAAATTTTGAGTACTGCCTAACTGTCAGTATATGAA	AGGAGUGAGUGGUAAGCUGGUGACTATCGATTTTAGTATTATTAGATGTTTGTGTAATCACTTGCTTATTTAAATAAATTTTGAGTACTGCCTAACTGTCAGTATATGAA	0
1948	Mus_musculus	mmu-miR-7242-5p	AUUGGGCUUGGGAGGUGCUUGU	Elmod1	CCCCAGCTGCTCTCGGTCGCCTCCTCTCTGCCCGCTGCCCAGGGTGCAACCCGGCTTGCAGGGCTCCACGCGACCCAGATTCCCGCCC	AUUGGGCUUGGGAGGUGCUUGUCCCCAGCTGCTCTCGGTCGCCTCCTCTCTGCCCGCTGCCCAGGGTGCAACCCGGCTTGCAGGGCTCCACGCGACCCAGATTCCCGCCC	0
1949	Mus_musculus	mmu-miR-7228-3p	AGUGUUCGGUCUCCAGU	Elmod1	CACCTTGCCTATAGTACAACAGACTTCATAGAAATGTTTAAAGCAGCTATTAGATACGGGTTTTTTAATTTTTTATTGTAAAACTTTA	AGUGUUCGGUCUCCAGUCACCTTGCCTATAGTACAACAGACTTCATAGAAATGTTTAAAGCAGCTATTAGATACGGGTTTTTTAATTTTTTATTGTAAAACTTTA	0
1950	Mus_musculus	mmu-miR-483-5p	AAGACGGGAGAAGAGAAGGGAG	Elmod1	GCTCCGGTGAGTCGCGACCCTAGAGGAGCCAAGGGTGAATGCCCTTGGAAAAAAGAGAGGTGGCAGCTGACCTGTGTGTGTAGGGTAC	AAGACGGGAGAAGAGAAGGGAGGCTCCGGTGAGTCGCGACCCTAGAGGAGCCAAGGGTGAATGCCCTTGGAAAAAAGAGAGGTGGCAGCTGACCTGTGTGTGTAGGGTAC	0
1951	Mus_musculus	mmu-miR-216b-3p	ACACUUACCUGUAGAGAUUCUU	Elmod1	TAGATGTTTGTGTAATCACTTGCTTATTTAAATAAATTTTGAGTACTGCCTAACTGTCAGTATATGAATAAATTGCATATCATTCTAC	ACACUUACCUGUAGAGAUUCUUTAGATGTTTGTGTAATCACTTGCTTATTTAAATAAATTTTGAGTACTGCCTAACTGTCAGTATATGAATAAATTGCATATCATTCTAC	0
1952	Mus_musculus	hsa-miR-2276-3p	UCUGCAAGUGUCAGAGGCGAGG	Dlk2	CACACACACACGCTCGCGCCCTGATCCTGTGCTTTCTCCACCAGGTGTGACCCAGGCTGGGAGGGGCTGCACTGTGAGCGCTGTGTGA	UCUGCAAGUGUCAGAGGCGAGGCACACACACACGCTCGCGCCCTGATCCTGTGCTTTCTCCACCAGGTGTGACCCAGGCTGGGAGGGGCTGCACTGTGAGCGCTGTGTGA	0
1953	Mus_musculus	pab-miR395e	CAGAAGUGUUUGGGGGGACUC	Dlk2	GAGCCTGGTAAGACCACAGCGCTGTGATGGGAGGAGCCTTTCTAGCTACCTTCCTGCCCTCCTTCACACCTCAGACTGTCACCAGCCC	CAGAAGUGUUUGGGGGGACUCGAGCCTGGTAAGACCACAGCGCTGTGATGGGAGGAGCCTTTCTAGCTACCTTCCTGCCCTCCTTCACACCTCAGACTGTCACCAGCCC	0
1954	Mus_musculus	mle-miR-2f-3p	UAUCACAGACUUUGGAUGGGAC	Dlk2	GCCCTCAGCTCTGGTACACCCATCCAGGGGATTTCTGCCTCACACCAGAAATAGTATTTTTTTAAAACACAGAATGTAAGATAGGAAT	UAUCACAGACUUUGGAUGGGACGCCCTCAGCTCTGGTACACCCATCCAGGGGATTTCTGCCTCACACCAGAAATAGTATTTTTTTAAAACACAGAATGTAAGATAGGAAT	0
1955	Mus_musculus	pal-miR-282-3p	CCGCACCCGCAUCCUCGGG	Dlk2	CAGACTGTCACCAGCCCTCAGCTCTGGTACACCCATCCAGGGGATTTCTGCCTCACACCAGAAATAGTATTTTTTTAAAACACAGAAT	CCGCACCCGCAUCCUCGGGCAGACTGTCACCAGCCCTCAGCTCTGGTACACCCATCCAGGGGATTTCTGCCTCACACCAGAAATAGTATTTTTTTAAAACACAGAAT	0
1956	Mus_musculus	zma-miR169n-5p	UAGCCAAGAAUGGCUUGCCUA	Dlk2	CAGACTGTCACCAGCCCTCAGCTCTGGTACACCCATCCAGGGGATTTCTGCCTCACACCAGAAATAGTATTTTTTTAAAACACAGAAT	UAGCCAAGAAUGGCUUGCCUACAGACTGTCACCAGCCCTCAGCTCTGGTACACCCATCCAGGGGATTTCTGCCTCACACCAGAAATAGTATTTTTTTAAAACACAGAAT	0
1957	Mus_musculus	mmu-miR-297b-3p	UAUACAUACACACAUACCCAUA	Dclre1b	AATACTGTATATGATTTTAGATTCTGCATTTTACTTAATTCCTTAATTGGAACTCAAAATGCCATTATCAAAAAATGCTTACCCAAAA	UAUACAUACACACAUACCCAUAAATACTGTATATGATTTTAGATTCTGCATTTTACTTAATTCCTTAATTGGAACTCAAAATGCCATTATCAAAAAATGCTTACCCAAAA	0
1960	Mus_musculus	mmu-miR-3062-3p	CGGGGACACACUUUCUCCU	Dclre1b	TCCTGCAGTTCTGAGCCCGGTGGATGTTGGCTAGTGACAGGAGGTGGCTTGCTGTCTTCCTTTAAAAGAACCCTGGGGCTCACCCCAG	CGGGGACACACUUUCUCCUTCCTGCAGTTCTGAGCCCGGTGGATGTTGGCTAGTGACAGGAGGTGGCTTGCTGTCTTCCTTTAAAAGAACCCTGGGGCTCACCCCAG	0
1963	Mus_musculus	mmu-miR-127-3p	UCGGAUCCGUCUGAGCUUGGCU	Dclre1b	CATTGGTTGATCAAGAGTCTTAATAGCTTCATTCTCTTCTTTCTCTTATTTCCTCCAACCCCTTGGACATAATTTAGGACTCTATAGT	UCGGAUCCGUCUGAGCUUGGCUCATTGGTTGATCAAGAGTCTTAATAGCTTCATTCTCTTCTTTCTCTTATTTCCTCCAACCCCTTGGACATAATTTAGGACTCTATAGT	0
1964	Mus_musculus	mmu-miR-6967-3p	UCAUCUUUAUCUCUCCCCAG	Dclre1b	TGACAATGTGGGGACTGGGCCCGAGCTCCAGCGCGCGGTTGTGAGTGATGCTCTCCCGACTTCTTCCGCGTTGGGCGCTTTCATCCTG	UCAUCUUUAUCUCUCCCCAGTGACAATGTGGGGACTGGGCCCGAGCTCCAGCGCGCGGTTGTGAGTGATGCTCTCCCGACTTCTTCCGCGTTGGGCGCTTTCATCCTG	0
1965	Mus_musculus	mmu-miR-7646-5p	ACAAGAGAACUGAUCAGUGCUG	Rabl2	AGATGATGTCACGATTGTCTTGAGCATCATTTGCATTATCATTATTTTGTTTATATTGTCTCCTTTTTTTACAATAAAGATAAAGTTT	ACAAGAGAACUGAUCAGUGCUGAGATGATGTCACGATTGTCTTGAGCATCATTTGCATTATCATTATTTTGTTTATATTGTCTCCTTTTTTTACAATAAAGATAAAGTTT	0
1966	Mus_musculus	mmu-miR-5620-3p	ACAGUCAUCCCCCUGCCUCAC	Rabl2	AGCTGCCCTGCTTCTCTGCAGCTTGCTAGATGATGTCACGATTGTCTTGAGCATCATTTGCATTATCATTATTTTGTTTATATTGTCT	ACAGUCAUCCCCCUGCCUCACAGCTGCCCTGCTTCTCTGCAGCTTGCTAGATGATGTCACGATTGTCTTGAGCATCATTTGCATTATCATTATTTTGTTTATATTGTCT	0
1967	Mus_musculus	mmu-miR-367-3p	AAUUGCACUUUAGCAAUGGUGA	Rabl2	ACATAGTGAGTGCCAGGCCAGCCTGGTCTACATAGTGAGACCTGCCTCAAAAATGTAAGGAAAATTAAGTGAGGAAAGGACCCGTTCA	AAUUGCACUUUAGCAAUGGUGAACATAGTGAGTGCCAGGCCAGCCTGGTCTACATAGTGAGACCTGCCTCAAAAATGTAAGGAAAATTAAGTGAGGAAAGGACCCGTTCA	0
1968	Mus_musculus	mmu-miR-702-5p	GUGAGUGGGGUGGUUGGCAUG	Rabl2	ACACCCCGACCCCCACCCCCACCCCAGCAGCCTGATAGTGCAGAAACAGTGAACATGCTCATGTCTTCTTAGTAGACATTTAGGTGTT	GUGAGUGGGGUGGUUGGCAUGACACCCCGACCCCCACCCCCACCCCAGCAGCCTGATAGTGCAGAAACAGTGAACATGCTCATGTCTTCTTAGTAGACATTTAGGTGTT	0
1971	Mus_musculus	mmu-miR-5108	GUAGAGCACUGGAUGGUUU	Rabl2	TTGCAACCCCTCGCTGCCTCAGGACTATAACTGGATAGATGCAGGGTCAGGCTTCACCTATGACCTTGTTCACAGAACTTCAAGTTGG	GUAGAGCACUGGAUGGUUUTTGCAACCCCTCGCTGCCTCAGGACTATAACTGGATAGATGCAGGGTCAGGCTTCACCTATGACCTTGTTCACAGAACTTCAAGTTGG	0
1972	Mus_musculus	mmu-miR-6936-3p	CGGCGCGCGCGGUCGCUCACC	Rabl2	TCGCTGCCTCAGGACTATAACTGGATAGATGCAGGGTCAGGCTTCACCTATGACCTTGTTCACAGAACTTCAAGTTGGAGCAGAAAGA	CGGCGCGCGCGGUCGCUCACCTCGCTGCCTCAGGACTATAACTGGATAGATGCAGGGTCAGGCTTCACCTATGACCTTGTTCACAGAACTTCAAGTTGGAGCAGAAAGA	0
1973	Mus_musculus	mmu-miR-7116-5p	UGAAGACAUCAGGAAAAAAAA	Rabl2	CTGCTGGTTATAAAGCTGGGGTCCAGGGTCCTCCCCACAGCTACACTTCCGCCATTTCCGCCTCGCCCTCAGCTCTTCAATGATGCTA	UGAAGACAUCAGGAAAAAAAACTGCTGGTTATAAAGCTGGGGTCCAGGGTCCTCCCCACAGCTACACTTCCGCCATTTCCGCCTCGCCCTCAGCTCTTCAATGATGCTA	0
1977	Mus_musculus	gmo-miR-203a-3p	GUGAAAUGUUUAGGACCACUUG	Spaca3	GACTTCTAGGACCCTCTCTGGATGGACCAAGCCGCATACAGCTGGCTGGGAAGTGTGGACTTGTTCCTGACCCAGGCTTGGGAAGACA	GUGAAAUGUUUAGGACCACUUGGACTTCTAGGACCCTCTCTGGATGGACCAAGCCGCATACAGCTGGCTGGGAAGTGTGGACTTGTTCCTGACCCAGGCTTGGGAAGACA	0
1978	Mus_musculus	bta-miR-2285df	AAAAACCUGAACAGACUUUUGG	Spaca3	TTTCTCCCGTGTTCTCTCAATGCCTCGTGCTGGGACACTGGCACGATTACAAAGGGTGTCCTGAACCGCATCAGGACTTGGAGCCACA	AAAAACCUGAACAGACUUUUGGTTTCTCCCGTGTTCTCTCAATGCCTCGTGCTGGGACACTGGCACGATTACAAAGGGTGTCCTGAACCGCATCAGGACTTGGAGCCACA	0
1979	Mus_musculus	mmu-miR-544-5p	UCUUGUUAAAAAGCAGAGUCU	Unk	GGCAGGAAGACAGGACCATGTCGAAGGGCCCCGGGCCCGGCGGCTCGGCAGCTTCCTCGGCGCCCCCGGCCGCTACCGCTCAGGTGCT	UCUUGUUAAAAAGCAGAGUCUGGCAGGAAGACAGGACCATGTCGAAGGGCCCCGGGCCCGGCGGCTCGGCAGCTTCCTCGGCGCCCCCGGCCGCTACCGCTCAGGTGCT	0
1981	Mus_musculus	mmu-miR-378a-5p	CUCCUGACUCCAGGUCCUGUGU	Unk	TAAAATCCCTCAATTTTCACTCCTGTTTTTCTTTGCCAGTGTGTAGAATTTGACAGCACTCTCAAGAGCTGAGGAGAAAGCGAAGATG	CUCCUGACUCCAGGUCCUGUGUTAAAATCCCTCAATTTTCACTCCTGTTTTTCTTTGCCAGTGTGTAGAATTTGACAGCACTCTCAAGAGCTGAGGAGAAAGCGAAGATG	0
1982	Mus_musculus	mmu-let-7f-2-3p	CUAUACAGUCUACUGUCUUUC	Unk	CTCCATCTTGGGCACTCTGTAAGGAGCTTCTCTGGAGATAGCACCCCATGTAAGTGCAGAGAACAAGACACCCACGTGGACCTACTAC	CUAUACAGUCUACUGUCUUUCCTCCATCTTGGGCACTCTGTAAGGAGCTTCTCTGGAGATAGCACCCCATGTAAGTGCAGAGAACAAGACACCCACGTGGACCTACTAC	0
1984	Mus_musculus	mmu-miR-27b-3p	UUCACAGUGGCUAAGUUCUGC	Unk	AGCCAAGGGGATGGTCCTTGGGAGCCCACACTTGAGTCTCTGTCCCTAGAGTCTGCCTTGGATGACCTGGACCTGAATGAGTTTGGAG	UUCACAGUGGCUAAGUUCUGCAGCCAAGGGGATGGTCCTTGGGAGCCCACACTTGAGTCTCTGTCCCTAGAGTCTGCCTTGGATGACCTGGACCTGAATGAGTTTGGAG	0
1986	Mus_musculus	csi-miR167a-5p	UGAAGCUGCCAGCAUGAUCUG	Pa2g4	TCTGAAGCTGTGGACTTGGATGCTTGCTGGGGGGTTGTAGAGAAGTTACAATTTGTACCTCTGGCATGCTGTCCCAGGGAACTAAGGC	UGAAGCUGCCAGCAUGAUCUGTCTGAAGCTGTGGACTTGGATGCTTGCTGGGGGGTTGTAGAGAAGTTACAATTTGTACCTCTGGCATGCTGTCCCAGGGAACTAAGGC	0
1987	Mus_musculus	hsa-miR-1199-3p	UGCGGCCGGUGCUCAACCUGC	Pa2g4	TGCTTGCTGGGGGGTTGTAGAGAAGTTACAATTTGTACCTCTGGCATGCTGTCCCAGGGAACTAAGGCTGAGGTTTTTGAAATGACAT	UGCGGCCGGUGCUCAACCUGCTGCTTGCTGGGGGGTTGTAGAGAAGTTACAATTTGTACCTCTGGCATGCTGTCCCAGGGAACTAAGGCTGAGGTTTTTGAAATGACAT	0
1988	Mus_musculus	stu-miR166a-3p	UCGGACCAGGCUUCAUUCCCC	Pa2g4	AAGAGTGACCAGGACTATATACTCAAGGAAGGTGACTTGGTAAAAATGTAAGGCTGAGCTGTTCTGGAGTATCTGTCATTTTCCTGTG	UCGGACCAGGCUUCAUUCCCCAAGAGTGACCAGGACTATATACTCAAGGAAGGTGACTTGGTAAAAATGTAAGGCTGAGCTGTTCTGGAGTATCTGTCATTTTCCTGTG	0
1990	Mus_musculus	cli-miR-460a-3p	CACAGCGCAUACAAUGUGGAUU	Adamtsl5	GACCATCACAAGTTCAGGGAAATTTAAGGCTGCCCGTTTCAAAATAAAAGGAAGGCCTGAGGCTCTGGCTGCACTGCAGAGTGTTATG	CACAGCGCAUACAAUGUGGAUUGACCATCACAAGTTCAGGGAAATTTAAGGCTGCCCGTTTCAAAATAAAAGGAAGGCCTGAGGCTCTGGCTGCACTGCAGAGTGTTATG	0
[truncated: 21,026 more rows]
