# Supplementary material for: Prediction of miRNA targets by learning from interaction sequences
Source: PLoS One. 2020 May 5;15(5):e0232578. doi: 10.1371/journal.pone.0232578 (PMC7199961; doi:10.1371/journal.pone.0232578)
Supplement: S4 Table — (XLSX) [file pone.0232578.s004.xlsx]

## Sheet: true_positive_miR_transcript_se
miRNA_name	miRNA_seq	longest_transcript_info
hsa-miR-20a-5p	UAAAGUGCUUAUAGUGCAGGUAG	>ENST00000337138.8 cdna chromosome:GRCh38:14:61695540:61748258:1 gene:ENSG00000100644.16 gene_biotype:protein_coding transcript_biotype:protein_coding gene_symbol:HIF1A description:hypoxia inducible factor 1 subunit alpha [Source:HGNC Symbol;Acc:HGNC:4910]
hsa-miR-146a-5p	UGAGAACUGAAUUCCAUGGGUU	>ENST00000241393.3 cdna chromosome:GRCh38:2:136114351:136118165:-1 gene:ENSG00000121966.6 gene_biotype:protein_coding transcript_biotype:protein_coding gene_symbol:CXCR4 description:C-X-C motif chemokine receptor 4 [Source:HGNC Symbol;Acc:HGNC:2561]
hsa-miR-122-5p	UGGAGUGUGACAAUGGUGUUUG	>ENST00000301645.3 cdna chromosome:GRCh38:8:58490178:58500236:-1 gene:ENSG00000167910.3 gene_biotype:protein_coding transcript_biotype:protein_coding gene_symbol:CYP7A1 description:cytochrome P450 family 7 subfamily A member 1 [Source:HGNC Symbol;Acc:HGNC:2651]
hsa-miR-222-3p	AGCUACAUCUGGCUACUGGGU	>ENST00000345506.8 cdna chromosome:GRCh38:17:42287547:42311943:1 gene:ENSG00000126561.16 gene_biotype:protein_coding transcript_biotype:protein_coding gene_symbol:STAT5A description:signal transducer and activator of transcription 5A [Source:HGNC Symbol;Acc:HGNC:11366]
hsa-miR-21-5p	UAGCUUAUCAGACUGAUGUUGA	>ENST00000310803.9 cdna chromosome:GRCh38:15:38488103:38564806:-1 gene:ENSG00000172575.11 gene_biotype:protein_coding transcript_biotype:protein_coding gene_symbol:RASGRP1 description:RAS guanyl releasing protein 1 [Source:HGNC Symbol;Acc:HGNC:9878]
hsa-miR-148a-3p	UCAGUGCACUACAGAACUUUGU	>ENST00000340748.8 cdna chromosome:GRCh38:19:10133346:10195135:-1 gene:ENSG00000130816.15 gene_biotype:protein_coding transcript_biotype:protein_coding gene_symbol:DNMT1 description:DNA methyltransferase 1 [Source:HGNC Symbol;Acc:HGNC:2976]
hsa-miR-93-5p	CAAAGUGCUGUUCGUGCAGGUAG	>ENST00000342697.4 cdna chromosome:GRCh38:8:94925972:94949411:-1 gene:ENSG00000164938.13 gene_biotype:protein_coding transcript_biotype:protein_coding gene_symbol:TP53INP1 description:tumor protein p53 inducible nuclear protein 1 [Source:HGNC Symbol;Acc:HGNC:18022]
hsa-miR-9-5p	UCUUUGGUUAUCUAGCUGUAUGA	>ENST00000260302.7 cdna chromosome:GRCh38:11:102942995:102955734:-1 gene:ENSG00000137745.11 gene_biotype:protein_coding transcript_biotype:protein_coding gene_symbol:MMP13 description:matrix metallopeptidase 13 [Source:HGNC Symbol;Acc:HGNC:7159]
hsa-miR-9-5p	UCUUUGGUUAUCUAGCUGUAUGA	>ENST00000640168.1 cdna chromosome:GRCh38:4:56907876:56966678:1 gene:ENSG00000084093.16 gene_biotype:protein_coding transcript_biotype:protein_coding gene_symbol:REST description:RE1 silencing transcription factor [Source:HGNC Symbol;Acc:HGNC:9966]
hsa-miR-9-5p	UCUUUGGUUAUCUAGCUGUAUGA	>ENST00000567109.5 cdna chromosome:GRCh38:16:82626803:83800640:1 gene:ENSG00000140945.16 gene_biotype:protein_coding transcript_biotype:protein_coding gene_symbol:CDH13 description:cadherin 13 [Source:HGNC Symbol;Acc:HGNC:1753]
hsa-miR-765	UGGAGGAGAAGGAAGGUGAUG	>ENST00000394480.6 cdna chromosome:GRCh38:15:87859751:88256747:-1 gene:ENSG00000140538.16 gene_biotype:protein_coding transcript_biotype:protein_coding gene_symbol:NTRK3 description:neurotrophic receptor tyrosine kinase 3 [Source:HGNC Symbol;Acc:HGNC:8033]
hsa-miR-7-5p	UGGAAGACUAGUGAUUUUGUUGUU	>ENST00000510658.5 cdna chromosome:GRCh38:5:122311691:122463954:1 gene:ENSG00000064692.18 gene_biotype:protein_coding transcript_biotype:nonsense_mediated_decay gene_symbol:SNCAIP description:synuclein alpha interacting protein [Source:HGNC Symbol;Acc:HGNC:11139]
hsa-miR-661	UGCCUGGGUCUCUGGCCUGCGCGU	>ENST00000331320.11 cdna chromosome:GRCh38:14:105419822:105470729:1 gene:ENSG00000182979.17 gene_biotype:protein_coding transcript_biotype:protein_coding gene_symbol:MTA1 description:metastasis associated 1 [Source:HGNC Symbol;Acc:HGNC:7410]
hsa-miR-659-3p	CUUGGUUCAGGGAGGGUCCCCA	>ENST00000053867.7 cdna chromosome:GRCh38:17:44345086:44353102:1 gene:ENSG00000030582.17 gene_biotype:protein_coding transcript_biotype:protein_coding gene_symbol:GRN description:granulin precursor [Source:HGNC Symbol;Acc:HGNC:4601]
hsa-miR-562	AAAGUAGCUGUACCAUUUGC	>ENST00000645793.1 cdna chromosome:GRCh38:8:71197511:71548061:-1 gene:ENSG00000104313.18 gene_biotype:protein_coding transcript_biotype:protein_coding gene_symbol:EYA1 description:EYA transcriptional coactivator and phosphatase 1 [Source:HGNC Symbol;Acc:HGNC:3519]
hsa-miR-559	UAAAGUAAAUAUGCACCAAAA	>ENST00000584601.5 cdna chromosome:GRCh38:17:39687914:39728361:1 gene:ENSG00000141736.13 gene_biotype:protein_coding transcript_biotype:protein_coding gene_symbol:ERBB2 description:erb-b2 receptor tyrosine kinase 2 [Source:HGNC Symbol;Acc:HGNC:3430]
hsa-miR-548d-3p	CAAAAACCACAGUUUCUUUUGC	>ENST00000584601.5 cdna chromosome:GRCh38:17:39687914:39728361:1 gene:ENSG00000141736.13 gene_biotype:protein_coding transcript_biotype:protein_coding gene_symbol:ERBB2 description:erb-b2 receptor tyrosine kinase 2 [Source:HGNC Symbol;Acc:HGNC:3430]
hsa-miR-532-5p	CAUGCCUUGAGUGUAGGACCGU	>ENST00000399916.5 cdna chromosome:GRCh38:1:24899511:24965010:-1 gene:ENSG00000020633.18 gene_biotype:protein_coding transcript_biotype:protein_coding gene_symbol:RUNX3 description:runt related transcription factor 3 [Source:HGNC Symbol;Acc:HGNC:10473]
hsa-miR-504-5p	AGACCCUGGUCUGCACUCUAUC	>ENST00000393752.2 cdna chromosome:GRCh38:5:175440039:175444208:-1 gene:ENSG00000184845.3 gene_biotype:protein_coding transcript_biotype:protein_coding gene_symbol:DRD1 description:dopamine receptor D1 [Source:HGNC Symbol;Acc:HGNC:3020]
hsa-miR-485-3p	GUCAUACACGGCUCUCCUCUCU	>ENST00000394480.6 cdna chromosome:GRCh38:15:87859751:88256747:-1 gene:ENSG00000140538.16 gene_biotype:protein_coding transcript_biotype:protein_coding gene_symbol:NTRK3 description:neurotrophic receptor tyrosine kinase 3 [Source:HGNC Symbol;Acc:HGNC:8033]
hsa-miR-451a	AAACCGUUACCAUUACUGAGUU	>ENST00000325102.12 cdna chromosome:GRCh38:17:75266228:75271218:-1 gene:ENSG00000125457.14 gene_biotype:protein_coding transcript_biotype:protein_coding gene_symbol:MIF4GD description:MIF4G domain containing [Source:HGNC Symbol;Acc:HGNC:24030]
hsa-miR-429	UAAUACUGUCUGGUAAAACCGU	>ENST00000627532.2 cdna chromosome:GRCh38:2:144384081:144520395:-1 gene:ENSG00000169554.19 gene_biotype:protein_coding transcript_biotype:protein_coding gene_symbol:ZEB2 description:zinc finger E-box binding homeobox 2 [Source:HGNC Symbol;Acc:HGNC:14881]
hsa-miR-373-3p	GAAGUGCUUCGAUUUUGGGGUGU	>ENST00000358015.7 cdna chromosome:GRCh38:9:107283279:107332194:1 gene:ENSG00000119318.12 gene_biotype:protein_coding transcript_biotype:protein_coding gene_symbol:RAD23B description:RAD23 homolog B, nucleotide excision repair protein [Source:HGNC Symbol;Acc:HGNC:9813]
hsa-miR-372-3p	AAAGUGCUGCGACAUUUGAGCGU	>ENST00000450114.6 cdna chromosome:GRCh38:11:9573681:9589207:1 gene:ENSG00000166483.10 gene_biotype:protein_coding transcript_biotype:protein_coding gene_symbol:WEE1 description:WEE1 G2 checkpoint kinase [Source:HGNC Symbol;Acc:HGNC:12761]
hsa-miR-372-3p	AAAGUGCUGCGACAUUUGAGCGU	>ENST00000395715.7 cdna chromosome:GRCh38:8:115408496:115669001:-1 gene:ENSG00000104447.12 gene_biotype:protein_coding transcript_biotype:protein_coding gene_symbol:TRPS1 description:transcriptional repressor GATA binding 1 [Source:HGNC Symbol;Acc:HGNC:12340]
hsa-miR-372-3p	AAAGUGCUGCGACAUUUGAGCGU	>ENST00000397601.5 cdna chromosome:GRCh38:13:97221434:97394120:1 gene:ENSG00000139793.18 gene_biotype:protein_coding transcript_biotype:protein_coding gene_symbol:MBNL2 description:muscleblind like splicing regulator 2 [Source:HGNC Symbol;Acc:HGNC:16746]
hsa-miR-372-3p	AAAGUGCUGCGACAUUUGAGCGU	>ENST00000558921.1 cdna chromosome:GRCh38:15:31327567:31435586:1 gene:ENSG00000169926.10 gene_biotype:protein_coding transcript_biotype:processed_transcript gene_symbol:KLF13 description:Kruppel like factor 13 [Source:HGNC Symbol;Acc:HGNC:13672]
hsa-miR-34b-5p	UAGGCAGUGUCAUUAGCUGAUUG	>ENST00000398117.1 cdna chromosome:GRCh38:18:63123346:63320128:-1 gene:ENSG00000171791.12 gene_biotype:protein_coding transcript_biotype:protein_coding gene_symbol:BCL2 description:BCL2, apoptosis regulator [Source:HGNC Symbol;Acc:HGNC:990]
hsa-miR-34b-5p	UAGGCAGUGUCAUUAGCUGAUUG	>ENST00000432329.6 cdna chromosome:GRCh38:2:207529892:207603431:1 gene:ENSG00000118260.14 gene_biotype:protein_coding transcript_biotype:protein_coding gene_symbol:CREB1 description:cAMP responsive element binding protein 1 [Source:HGNC Symbol;Acc:HGNC:2345]
hsa-miR-34a-5p	UGGCAGUGUCUUAGCUGGUUGU	>ENST00000486284.5 cdna chromosome:GRCh38:3:6861115:7741533:1 gene:ENSG00000196277.15 gene_biotype:protein_coding transcript_biotype:protein_coding gene_symbol:GRM7 description:glutamate metabotropic receptor 7 [Source:HGNC Symbol;Acc:HGNC:4599]
hsa-miR-34a-5p	UGGCAGUGUCUUAGCUGGUUGU	>ENST00000254958.10 cdna chromosome:GRCh38:20:10637684:10673999:-1 gene:ENSG00000101384.12 gene_biotype:protein_coding transcript_biotype:protein_coding gene_symbol:JAG1 description:jagged 1 [Source:HGNC Symbol;Acc:HGNC:6188]
hsa-miR-346	UGUCUGCCCGCAUGCCUGCCUCU	>ENST00000307998.10 cdna chromosome:GRCh38:11:65866447:65872906:-1 gene:ENSG00000172638.12 gene_biotype:protein_coding transcript_biotype:protein_coding gene_symbol:EFEMP2 description:EGF containing fibulin extracellular matrix protein 2 [Source:HGNC Symbol;Acc:HGNC:3219]
hsa-miR-328-3p	CUGGCCCUCUCUGCCCUUCCGU	>ENST00000313005.10 cdna chromosome:GRCh38:11:117285207:117316256:-1 gene:ENSG00000186318.16 gene_biotype:protein_coding transcript_biotype:protein_coding gene_symbol:BACE1 description:beta-secretase 1 [Source:HGNC Symbol;Acc:HGNC:933]
hsa-miR-328-3p	CUGGCCCUCUCUGCCCUUCCGU	>ENST00000515655.5 cdna chromosome:GRCh38:4:88090264:88231322:-1 gene:ENSG00000118777.11 gene_biotype:protein_coding transcript_biotype:protein_coding gene_symbol:ABCG2 description:ATP binding cassette subfamily G member 2 (Junior blood group) [Source:HGNC Symbol;Acc:HGNC:74]
hsa-miR-326	CCUCUGGGCCCUUCCUCCAG	>ENST00000543426.5 cdna chromosome:GRCh38:12:57460135:57472260:1 gene:ENSG00000111087.9 gene_biotype:protein_coding transcript_biotype:protein_coding gene_symbol:GLI1 description:GLI family zinc finger 1 [Source:HGNC Symbol;Acc:HGNC:4317]
hsa-miR-31-5p	AGGCAAGAUGCUGGCAUAGCU	>ENST00000418115.5 cdna chromosome:GRCh38:3:49359145:49412202:-1 gene:ENSG00000067560.10 gene_biotype:protein_coding transcript_biotype:protein_coding gene_symbol:RHOA description:ras homolog family member A [Source:HGNC Symbol;Acc:HGNC:667]
hsa-miR-302d-3p	UAAGUGCUUCCAUGUUUGAGUGU	>ENST00000395715.7 cdna chromosome:GRCh38:8:115408496:115669001:-1 gene:ENSG00000104447.12 gene_biotype:protein_coding transcript_biotype:protein_coding gene_symbol:TRPS1 description:transcriptional repressor GATA binding 1 [Source:HGNC Symbol;Acc:HGNC:12340]
hsa-miR-302d-3p	UAAGUGCUUCCAUGUUUGAGUGU	>ENST00000397601.5 cdna chromosome:GRCh38:13:97221434:97394120:1 gene:ENSG00000139793.18 gene_biotype:protein_coding transcript_biotype:protein_coding gene_symbol:MBNL2 description:muscleblind like splicing regulator 2 [Source:HGNC Symbol;Acc:HGNC:16746]
hsa-miR-302d-3p	UAAGUGCUUCCAUGUUUGAGUGU	>ENST00000558921.1 cdna chromosome:GRCh38:15:31327567:31435586:1 gene:ENSG00000169926.10 gene_biotype:protein_coding transcript_biotype:processed_transcript gene_symbol:KLF13 description:Kruppel like factor 13 [Source:HGNC Symbol;Acc:HGNC:13672]
hsa-miR-29b-3p	UAGCACCAUUUGAAAUCAGUGUU	>ENST00000238682.7 cdna chromosome:GRCh38:14:75958202:75981191:-1 gene:ENSG00000119699.7 gene_biotype:protein_coding transcript_biotype:protein_coding gene_symbol:TGFB3 description:transforming growth factor beta 3 [Source:HGNC Symbol;Acc:HGNC:11769]
hsa-miR-29b-3p	UAGCACCAUUUGAAAUCAGUGUU	>ENST00000345617.7 cdna chromosome:GRCh38:2:239048168:239400949:-1 gene:ENSG00000068024.16 gene_biotype:protein_coding transcript_biotype:protein_coding gene_symbol:HDAC4 description:histone deacetylase 4 [Source:HGNC Symbol;Acc:HGNC:14063]
hsa-miR-29b-3p	UAGCACCAUUUGAAAUCAGUGUU	>ENST00000377263.5 cdna chromosome:GRCh38:1:9848276:9910263:-1 gene:ENSG00000178585.14 gene_biotype:protein_coding transcript_biotype:protein_coding gene_symbol:CTNNBIP1 description:catenin beta interacting protein 1 [Source:HGNC Symbol;Acc:HGNC:16913]
hsa-miR-29b-3p	UAGCACCAUUUGAAAUCAGUGUU	>ENST00000264828.3 cdna chromosome:GRCh38:19:9959561:10010471:-1 gene:ENSG00000080573.6 gene_biotype:protein_coding transcript_biotype:protein_coding gene_symbol:COL5A3 description:collagen type V alpha 3 chain [Source:HGNC Symbol;Acc:HGNC:14864]
hsa-miR-29b-3p	UAGCACCAUUUGAAAUCAGUGUU	>ENST00000360467.6 cdna chromosome:GRCh38:13:110307236:110513209:1 gene:ENSG00000134871.18 gene_biotype:protein_coding transcript_biotype:protein_coding gene_symbol:COL4A2 description:collagen type IV alpha 2 chain [Source:HGNC Symbol;Acc:HGNC:2203]
hsa-miR-29b-3p	UAGCACCAUUUGAAAUCAGUGUU	>ENST00000225964.9 cdna chromosome:GRCh38:17:50183289:50201632:-1 gene:ENSG00000108821.13 gene_biotype:protein_coding transcript_biotype:protein_coding gene_symbol:COL1A1 description:collagen type I alpha 1 chain [Source:HGNC Symbol;Acc:HGNC:2197]
hsa-miR-298	AGCAGAAGCAGGGAGGUUCUCCCA	>ENST00000313005.10 cdna chromosome:GRCh38:11:117285207:117316256:-1 gene:ENSG00000186318.16 gene_biotype:protein_coding transcript_biotype:protein_coding gene_symbol:BACE1 description:beta-secretase 1 [Source:HGNC Symbol;Acc:HGNC:933]
hsa-miR-26a-5p	UUCAAGUAAUCCAGGAUAGGCU	>ENST00000403681.6 cdna chromosome:GRCh38:12:65824131:65966295:1 gene:ENSG00000149948.13 gene_biotype:protein_coding transcript_biotype:protein_coding gene_symbol:HMGA2 description:high mobility group AT-hook 2 [Source:HGNC Symbol;Acc:HGNC:5009]
hsa-miR-26a-5p	UUCAAGUAAUCCAGGAUAGGCU	>ENST00000347617.10 cdna chromosome:GRCh38:6:34236873:34246231:1 gene:ENSG00000137309.19 gene_biotype:protein_coding transcript_biotype:protein_coding gene_symbol:HMGA1 description:high mobility group AT-hook 1 [Source:HGNC Symbol;Acc:HGNC:5010]
hsa-miR-26a-5p	UUCAAGUAAUCCAGGAUAGGCU	>ENST00000520509.5 cdna chromosome:GRCh38:8:94879770:94896678:-1 gene:ENSG00000175305.17 gene_biotype:protein_coding transcript_biotype:protein_coding gene_symbol:CCNE2 description:cyclin E2 [Source:HGNC Symbol;Acc:HGNC:1590]
hsa-miR-26a-5p	UUCAAGUAAUCCAGGAUAGGCU	>ENST00000261254.7 cdna chromosome:GRCh38:12:4273772:4305350:1 gene:ENSG00000118971.7 gene_biotype:protein_coding transcript_biotype:protein_coding gene_symbol:CCND2 description:cyclin D2 [Source:HGNC Symbol;Acc:HGNC:1583]
hsa-miR-24-3p	UGGCUCAGUUCAGCAGGAACAG	>ENST00000305885.2 cdna chromosome:GRCh38:11:61792637:61797244:1 gene:ENSG00000168496.3 gene_biotype:protein_coding transcript_biotype:protein_coding gene_symbol:FEN1 description:flap structure-specific endonuclease 1 [Source:HGNC Symbol;Acc:HGNC:3650]
hsa-miR-24-3p	UGGCUCAGUUCAGCAGGAACAG	>ENST00000552862.1 cdna chromosome:GRCh38:12:57751215:57756013:-1 gene:ENSG00000135446.16 gene_biotype:protein_coding transcript_biotype:protein_coding gene_symbol:CDK4 description:cyclin dependent kinase 4 [Source:HGNC Symbol;Acc:HGNC:1773]
hsa-miR-24-3p	UGGCUCAGUUCAGCAGGAACAG	>ENST00000274026.9 cdna chromosome:GRCh38:4:121816444:121823932:-1 gene:ENSG00000145386.9 gene_biotype:protein_coding transcript_biotype:protein_coding gene_symbol:CCNA2 description:cyclin A2 [Source:HGNC Symbol;Acc:HGNC:1578]
hsa-miR-24-3p	UGGCUCAGUUCAGCAGGAACAG	>ENST00000316199.10 cdna chromosome:GRCh38:17:8204733:8210582:-1 gene:ENSG00000178999.12 gene_biotype:protein_coding transcript_biotype:protein_coding gene_symbol:AURKB description:aurora kinase B [Source:HGNC Symbol;Acc:HGNC:11390]
hsa-miR-24-3p	UGGCUCAGUUCAGCAGGAACAG	>ENST00000357337.10 cdna chromosome:GRCh38:13:77044658:77327044:-1 gene:ENSG00000005810.17 gene_biotype:protein_coding transcript_biotype:protein_coding gene_symbol:MYCBP2 description:MYC binding protein 2, E3 ubiquitin protein ligase [Source:HGNC Symbol;Acc:HGNC:23386]
hsa-miR-24-3p	UGGCUCAGUUCAGCAGGAACAG	>ENST00000361729.2 cdna chromosome:GRCh38:1:23506430:23531220:-1 gene:ENSG00000007968.6 gene_biotype:protein_coding transcript_biotype:protein_coding gene_symbol:E2F2 description:E2F transcription factor 2 [Source:HGNC Symbol;Acc:HGNC:3114]
hsa-miR-223-3p	UGUCAGUUUGUCAAAUACCCCA	>ENST00000424173.6 cdna chromosome:GRCh38:5:88718241:88904257:-1 gene:ENSG00000081189.15 gene_biotype:protein_coding transcript_biotype:protein_coding gene_symbol:MEF2C description:myocyte enhancer factor 2C [Source:HGNC Symbol;Acc:HGNC:6996]
hsa-miR-223-3p	UGUCAGUUUGUCAAAUACCCCA	>ENST00000426559.6 cdna chromosome:GRCh38:1:25885440:25906466:-1 gene:ENSG00000117632.22 gene_biotype:protein_coding transcript_biotype:protein_coding gene_symbol:STMN1 description:stathmin 1 [Source:HGNC Symbol;Acc:HGNC:6510]
hsa-miR-223-3p	UGUCAGUUUGUCAAAUACCCCA	>ENST00000257818.2 cdna chromosome:GRCh38:11:33858576:33892289:-1 gene:ENSG00000135363.11 gene_biotype:protein_coding transcript_biotype:protein_coding gene_symbol:LMO2 description:LIM domain only 2 [Source:HGNC Symbol;Acc:HGNC:6642]
hsa-miR-222-3p	AGCUACAUCUGGCUACUGGGU	>ENST00000477087.1 cdna chromosome:GRCh38:12:12715058:12721204:1 gene:ENSG00000111276.10 gene_biotype:protein_coding transcript_biotype:processed_transcript gene_symbol:CDKN1B description:cyclin dependent kinase inhibitor 1B [Source:HGNC Symbol;Acc:HGNC:1785]
hsa-miR-222-3p	AGCUACAUCUGGCUACUGGGU	>ENST00000546087.5 cdna chromosome:GRCh38:6:159679119:159762529:-1 gene:ENSG00000285441.1 gene_biotype:protein_coding transcript_biotype:protein_coding gene_symbol:SOD2 description:superoxide dismutase 2 [Source:NCBI gene;Acc:6648]
hsa-miR-222-3p	AGCUACAUCUGGCUACUGGGU	>ENST00000286614.10 cdna chromosome:GRCh38:8:88032009:88327488:-1 gene:ENSG00000156103.15 gene_biotype:protein_coding transcript_biotype:protein_coding gene_symbol:MMP16 description:matrix metallopeptidase 16 [Source:HGNC Symbol;Acc:HGNC:7162]
hsa-miR-221-3p	AGCUACAUUGUCUGCUGGGUUUC	>ENST00000477087.1 cdna chromosome:GRCh38:12:12715058:12721204:1 gene:ENSG00000111276.10 gene_biotype:protein_coding transcript_biotype:processed_transcript gene_symbol:CDKN1B description:cyclin dependent kinase inhibitor 1B [Source:HGNC Symbol;Acc:HGNC:1785]
hsa-miR-221-3p	AGCUACAUUGUCUGCUGGGUUUC	>ENST00000622509.4 cdna chromosome:GRCh38:2:111120914:111168445:1 gene:ENSG00000153094.22 gene_biotype:protein_coding transcript_biotype:protein_coding gene_symbol:BCL2L11 description:BCL2 like 11 [Source:HGNC Symbol;Acc:HGNC:994]
hsa-miR-221-3p	AGCUACAUUGUCUGCUGGGUUUC	>ENST00000354670.8 cdna chromosome:GRCh38:15:40087890:40108874:-1 gene:ENSG00000104081.13 gene_biotype:protein_coding transcript_biotype:protein_coding gene_symbol:BMF description:Bcl2 modifying factor [Source:HGNC Symbol;Acc:HGNC:24132]
hsa-miR-214-3p	ACAGCAGGCACAGACAGGCAGU	>ENST00000492143.5 cdna chromosome:GRCh38:7:148807383:148884283:-1 gene:ENSG00000106462.10 gene_biotype:protein_coding transcript_biotype:nonsense_mediated_decay gene_symbol:EZH2 description:enhancer of zeste 2 polycomb repressive complex 2 subunit [Source:HGNC Symbol;Acc:HGNC:3527]
hsa-miR-210-3p	CUGUGCGUGUGACAGCGGCUGA	>ENST00000465941.1 cdna chromosome:GRCh38:7:27163664:27175180:-1 gene:ENSG00000078399.17 gene_biotype:protein_coding transcript_biotype:processed_transcript gene_symbol:HOXA9 description:homeobox A9 [Source:HGNC Symbol;Acc:HGNC:5109]
hsa-miR-210-3p	CUGUGCGUGUGACAGCGGCUGA	>ENST00000354556.8 cdna chromosome:GRCh38:11:44885903:44951289:-1 gene:ENSG00000175274.18 gene_biotype:protein_coding transcript_biotype:nonsense_mediated_decay gene_symbol:TP53I11 description:tumor protein p53 inducible protein 11 [Source:HGNC Symbol;Acc:HGNC:16842]
hsa-miR-210-3p	CUGUGCGUGUGACAGCGGCUGA	>ENST00000373509.5 cdna chromosome:GRCh38:6:37170203:37175426:1 gene:ENSG00000137193.13 gene_biotype:protein_coding transcript_biotype:protein_coding gene_symbol:PIM1 description:Pim-1 proto-oncogene, serine/threonine kinase [Source:HGNC Symbol;Acc:HGNC:8986]
hsa-miR-210-3p	CUGUGCGUGUGACAGCGGCUGA	>ENST00000396344.4 cdna chromosome:GRCh38:7:27171220:27180261:-1 gene:ENSG00000253293.4 gene_biotype:protein_coding transcript_biotype:protein_coding gene_symbol:HOXA10 description:homeobox A10 [Source:HGNC Symbol;Acc:HGNC:5100]
hsa-miR-210-3p	CUGUGCGUGUGACAGCGGCUGA	>ENST00000398484.6 cdna chromosome:GRCh38:4:1009979:1026891:1 gene:ENSG00000127418.14 gene_biotype:protein_coding transcript_biotype:protein_coding gene_symbol:FGFRL1 description:fibroblast growth factor receptor like 1 [Source:HGNC Symbol;Acc:HGNC:3693]
hsa-miR-210-3p	CUGUGCGUGUGACAGCGGCUGA	>ENST00000430095.6 cdna chromosome:GRCh38:12:912545:990053:-1 gene:ENSG00000002016.17 gene_biotype:protein_coding transcript_biotype:protein_coding gene_symbol:RAD52 description:RAD52 homolog, DNA repair protein [Source:HGNC Symbol;Acc:HGNC:9824]
hsa-miR-21-5p	UAGCUUAUCAGACUGAUGUUGA	>ENST00000302506.7 cdna chromosome:GRCh38:3:48157146:48188356:-1 gene:ENSG00000164045.11 gene_biotype:protein_coding transcript_biotype:protein_coding gene_symbol:CDC25A description:cell division cycle 25A [Source:HGNC Symbol;Acc:HGNC:1725]
hsa-miR-21-5p	UAGCUUAUCAGACUGAUGUUGA	>ENST00000398117.1 cdna chromosome:GRCh38:18:63123346:63320128:-1 gene:ENSG00000171791.12 gene_biotype:protein_coding transcript_biotype:protein_coding gene_symbol:BCL2 description:BCL2, apoptosis regulator [Source:HGNC Symbol;Acc:HGNC:990]
hsa-miR-21-5p	UAGCUUAUCAGACUGAUGUUGA	>ENST00000371142.8 cdna chromosome:GRCh38:10:96518109:96587052:-1 gene:ENSG00000077147.15 gene_biotype:protein_coding transcript_biotype:protein_coding gene_symbol:TM9SF3 description:transmembrane 9 superfamily member 3 [Source:HGNC Symbol;Acc:HGNC:21529]
hsa-miR-21-5p	UAGCUUAUCAGACUGAUGUUGA	>ENST00000331238.6 cdna chromosome:GRCh38:17:1934677:2025345:-1 gene:ENSG00000185924.6 gene_biotype:protein_coding transcript_biotype:protein_coding gene_symbol:RTN4RL1 description:reticulon 4 receptor like 1 [Source:HGNC Symbol;Acc:HGNC:21329]
hsa-miR-21-5p	UAGCUUAUCAGACUGAUGUUGA	>ENST00000304921.10 cdna chromosome:GRCh38:2:3575205:3580920:1 gene:ENSG00000171863.14 gene_biotype:protein_coding transcript_biotype:protein_coding gene_symbol:RPS7 description:ribosomal protein S7 [Source:HGNC Symbol;Acc:HGNC:10440]
hsa-miR-21-5p	UAGCUUAUCAGACUGAUGUUGA	>ENST00000223127.7 cdna chromosome:GRCh38:7:101205977:101217673:-1 gene:ENSG00000106397.11 gene_biotype:protein_coding transcript_biotype:protein_coding gene_symbol:PLOD3 description:procollagen-lysine,2-oxoglutarate 5-dioxygenase 3 [Source:HGNC Symbol;Acc:HGNC:9083]
hsa-miR-21-5p	UAGCUUAUCAGACUGAUGUUGA	>ENST00000356309.7 cdna chromosome:GRCh38:7:158631313:158704829:-1 gene:ENSG00000146918.19 gene_biotype:protein_coding transcript_biotype:protein_coding gene_symbol:NCAPG2 description:non-SMC condensin II complex subunit G2 [Source:HGNC Symbol;Acc:HGNC:21904]
hsa-miR-21-5p	UAGCUUAUCAGACUGAUGUUGA	>ENST00000259512.8 cdna chromosome:GRCh38:8:123013164:123042423:-1 gene:ENSG00000136986.9 gene_biotype:protein_coding transcript_biotype:protein_coding gene_symbol:DERL1 description:derlin 1 [Source:HGNC Symbol;Acc:HGNC:28454]
hsa-miR-21-5p	UAGCUUAUCAGACUGAUGUUGA	>ENST00000606445.1 cdna chromosome:GRCh38:5:17065598:17275353:1 gene:ENSG00000176788.8 gene_biotype:protein_coding transcript_biotype:protein_coding gene_symbol:BASP1 description:brain abundant membrane attached signal protein 1 [Source:HGNC Symbol;Acc:HGNC:957]
hsa-miR-21-5p	UAGCUUAUCAGACUGAUGUUGA	>ENST00000254958.10 cdna chromosome:GRCh38:20:10637684:10673999:-1 gene:ENSG00000101384.12 gene_biotype:protein_coding transcript_biotype:protein_coding gene_symbol:JAG1 description:jagged 1 [Source:HGNC Symbol;Acc:HGNC:6188]
hsa-miR-21-5p	UAGCUUAUCAGACUGAUGUUGA	>ENST00000640168.1 cdna chromosome:GRCh38:4:56907876:56966678:1 gene:ENSG00000084093.16 gene_biotype:protein_coding transcript_biotype:protein_coding gene_symbol:REST description:RE1 silencing transcription factor [Source:HGNC Symbol;Acc:HGNC:9966]
hsa-miR-20a-5p	UAAAGUGCUUAUAGUGCAGGUAG	>ENST00000372625.7 cdna chromosome:GRCh38:X:103628974:103630953:1 gene:ENSG00000172465.13 gene_biotype:protein_coding transcript_biotype:protein_coding gene_symbol:TCEAL1 description:transcription elongation factor A like 1 [Source:HGNC Symbol;Acc:HGNC:11616]
hsa-miR-20a-5p	UAAAGUGCUUAUAGUGCAGGUAG	>ENST00000227507.2 cdna chromosome:GRCh38:11:69641087:69654474:1 gene:ENSG00000110092.3 gene_biotype:protein_coding transcript_biotype:protein_coding gene_symbol:CCND1 description:cyclin D1 [Source:HGNC Symbol;Acc:HGNC:1582]
hsa-miR-20a-5p	UAAAGUGCUUAUAGUGCAGGUAG	>ENST00000343380.5 cdna chromosome:GRCh38:20:33675683:33686404:-1 gene:ENSG00000101412.12 gene_biotype:protein_coding transcript_biotype:protein_coding gene_symbol:E2F1 description:E2F transcription factor 1 [Source:HGNC Symbol;Acc:HGNC:3113]
hsa-miR-20a-5p	UAAAGUGCUUAUAGUGCAGGUAG	>ENST00000374580.8 cdna chromosome:GRCh38:2:202376936:202567751:1 gene:ENSG00000204217.13 gene_biotype:protein_coding transcript_biotype:protein_coding gene_symbol:BMPR2 description:bone morphogenetic protein receptor type 2 [Source:HGNC Symbol;Acc:HGNC:1078]
hsa-miR-206	UGGAAUGUAAGGAAGUGUGUGG	>ENST00000532947.2 cdna chromosome:GRCh38:11:28110166:28527041:1 gene:ENSG00000169519.20 gene_biotype:protein_coding transcript_biotype:nonsense_mediated_decay gene_symbol:METTL15 description:methyltransferase like 15 [Source:HGNC Symbol;Acc:HGNC:26606]
hsa-miR-204-5p	UUCCCUUUGUCAUCCUAUGCCU	>ENST00000272369.13 cdna chromosome:GRCh38:2:66435400:66573869:1 gene:ENSG00000143995.19 gene_biotype:protein_coding transcript_biotype:protein_coding gene_symbol:MEIS1 description:Meis homeobox 1 [Source:HGNC Symbol;Acc:HGNC:7000]
hsa-miR-204-5p	UUCCCUUUGUCAUCCUAUGCCU	>ENST00000396344.4 cdna chromosome:GRCh38:7:27171220:27180261:-1 gene:ENSG00000253293.4 gene_biotype:protein_coding transcript_biotype:protein_coding gene_symbol:HOXA10 description:homeobox A10 [Source:HGNC Symbol;Acc:HGNC:5100]
hsa-miR-204-5p	UUCCCUUUGUCAUCCUAUGCCU	>ENST00000398117.1 cdna chromosome:GRCh38:18:63123346:63320128:-1 gene:ENSG00000171791.12 gene_biotype:protein_coding transcript_biotype:protein_coding gene_symbol:BCL2 description:BCL2, apoptosis regulator [Source:HGNC Symbol;Acc:HGNC:990]
hsa-miR-200c-3p	UAAUACUGCCGGGUAAUGAUGGA	>ENST00000555576.5 cdna chromosome:GRCh38:16:89923345:89938761:1 gene:ENSG00000258947.6 gene_biotype:protein_coding transcript_biotype:protein_coding gene_symbol:TUBB3 description:tubulin beta 3 class III [Source:HGNC Symbol;Acc:HGNC:20772]
hsa-miR-200c-3p	UAAUACUGCCGGGUAAUGAUGGA	>ENST00000376663.7 cdna chromosome:GRCh38:10:22321211:22331484:1 gene:ENSG00000168283.13 gene_biotype:protein_coding transcript_biotype:protein_coding gene_symbol:BMI1 description:BMI1 proto-oncogene, polycomb ring finger [Source:HGNC Symbol;Acc:HGNC:1066]
hsa-miR-200b-3p	UAAUACUGCCUGGUAAUGAUGA	>ENST00000248594.10 cdna chromosome:GRCh38:7:77537275:77640071:1 gene:ENSG00000127947.15 gene_biotype:protein_coding transcript_biotype:protein_coding gene_symbol:PTPN12 description:protein tyrosine phosphatase, non-receptor type 12 [Source:HGNC Symbol;Acc:HGNC:9645]
hsa-miR-200a-3p	UAACACUGUCUGGUAACGAUGU	>ENST00000222598.5 cdna chromosome:GRCh38:7:97020392:97024831:-1 gene:ENSG00000105880.6 gene_biotype:protein_coding transcript_biotype:protein_coding gene_symbol:DLX5 description:distal-less homeobox 5 [Source:HGNC Symbol;Acc:HGNC:2918]
hsa-miR-199b-5p	CCCAGUGUUUAGACUAUCUGUUC	>ENST00000232424.3 cdna chromosome:GRCh38:3:194136145:194138732:1 gene:ENSG00000114315.3 gene_biotype:protein_coding transcript_biotype:protein_coding gene_symbol:HES1 description:hes family bHLH transcription factor 1 [Source:HGNC Symbol;Acc:HGNC:5192]
hsa-miR-196a-5p	UAGGUAGUUUCAUGUUGUUGGG	>ENST00000290702.4 cdna chromosome:GRCh38:1:153140491:153140709:-1 gene:ENSG00000229035.2 gene_biotype:unprocessed_pseudogene transcript_biotype:unprocessed_pseudogene gene_symbol:SPRR2C description:small proline rich protein 2C (pseudogene) [Source:HGNC Symbol;Acc:HGNC:11263]
hsa-miR-196a-5p	UAGGUAGUUUCAUGUUGUUGGG	>ENST00000368738.3 cdna chromosome:GRCh38:1:153357854:153361027:1 gene:ENSG00000163220.10 gene_biotype:protein_coding transcript_biotype:protein_coding gene_symbol:S100A9 description:S100 calcium binding protein A9 [Source:HGNC Symbol;Acc:HGNC:10499]
hsa-miR-196a-5p	UAGGUAGUUUCAUGUUGUUGGG	>ENST00000252242.8 cdna chromosome:GRCh38:12:52514575:52520687:-1 gene:ENSG00000186081.11 gene_biotype:protein_coding transcript_biotype:protein_coding gene_symbol:KRT5 description:keratin 5 [Source:HGNC Symbol;Acc:HGNC:6442]
hsa-miR-195-5p	UAGCAGCACAGAAAUAUUGGC	>ENST00000450114.6 cdna chromosome:GRCh38:11:9573681:9589207:1 gene:ENSG00000166483.10 gene_biotype:protein_coding transcript_biotype:protein_coding gene_symbol:WEE1 description:WEE1 G2 checkpoint kinase [Source:HGNC Symbol;Acc:HGNC:12761]
hsa-miR-195-5p	UAGCAGCACAGAAAUAUUGGC	>ENST00000613242.4 cdna chromosome:GRCh38:6:20401906:20493714:1 gene:ENSG00000112242.14 gene_biotype:protein_coding transcript_biotype:protein_coding gene_symbol:E2F3 description:E2F transcription factor 3 [Source:HGNC Symbol;Acc:HGNC:3115]
hsa-miR-195-5p	UAGCAGCACAGAAAUAUUGGC	>ENST00000265734.8 cdna chromosome:GRCh38:7:92604921:92833917:-1 gene:ENSG00000105810.9 gene_biotype:protein_coding transcript_biotype:protein_coding gene_symbol:CDK6 description:cyclin dependent kinase 6 [Source:HGNC Symbol;Acc:HGNC:1777]
hsa-miR-195-5p	UAGCAGCACAGAAAUAUUGGC	>ENST00000227507.2 cdna chromosome:GRCh38:11:69641087:69654474:1 gene:ENSG00000110092.3 gene_biotype:protein_coding transcript_biotype:protein_coding gene_symbol:CCND1 description:cyclin D1 [Source:HGNC Symbol;Acc:HGNC:1582]
hsa-miR-18a-3p	ACUGCCCUAAGUGCUCCUUCUGG	>ENST00000311936.7 cdna chromosome:GRCh38:12:25204789:25250931:-1 gene:ENSG00000133703.11 gene_biotype:protein_coding transcript_biotype:protein_coding gene_symbol:KRAS description:KRAS proto-oncogene, GTPase [Source:HGNC Symbol;Acc:HGNC:6407]
hsa-miR-181c-5p	AACAUUCAACCUGUCGGUGAGU	>ENST00000407008.7 cdna chromosome:GRCh38:17:28042156:28196381:1 gene:ENSG00000087095.12 gene_biotype:protein_coding transcript_biotype:protein_coding gene_symbol:NLK description:nemo like kinase [Source:HGNC Symbol;Acc:HGNC:29858]
hsa-miR-181c-5p	AACAUUCAACCUGUCGGUGAGU	>ENST00000269216.7 cdna chromosome:GRCh38:18:22169443:22202528:1 gene:ENSG00000141448.8 gene_biotype:protein_coding transcript_biotype:protein_coding gene_symbol:GATA6 description:GATA binding protein 6 [Source:HGNC Symbol;Acc:HGNC:4174]
hsa-miR-181c-5p	AACAUUCAACCUGUCGGUGAGU	>ENST00000381020.7 cdna chromosome:GRCh38:13:27962137:27971139:-1 gene:ENSG00000165556.9 gene_biotype:protein_coding transcript_biotype:protein_coding gene_symbol:CDX2 description:caudal type homeobox 2 [Source:HGNC Symbol;Acc:HGNC:1806]
hsa-miR-181b-5p	AACAUUCAUUGCUGUCGGUGGGU	>ENST00000407008.7 cdna chromosome:GRCh38:17:28042156:28196381:1 gene:ENSG00000087095.12 gene_biotype:protein_coding transcript_biotype:protein_coding gene_symbol:NLK description:nemo like kinase [Source:HGNC Symbol;Acc:HGNC:29858]
hsa-miR-181b-5p	AACAUUCAUUGCUGUCGGUGGGU	>ENST00000269216.7 cdna chromosome:GRCh38:18:22169443:22202528:1 gene:ENSG00000141448.8 gene_biotype:protein_coding transcript_biotype:protein_coding gene_symbol:GATA6 description:GATA binding protein 6 [Source:HGNC Symbol;Acc:HGNC:4174]
hsa-miR-181b-5p	AACAUUCAUUGCUGUCGGUGGGU	>ENST00000381020.7 cdna chromosome:GRCh38:13:27962137:27971139:-1 gene:ENSG00000165556.9 gene_biotype:protein_coding transcript_biotype:protein_coding gene_symbol:CDX2 description:caudal type homeobox 2 [Source:HGNC Symbol;Acc:HGNC:1806]
hsa-miR-181a-5p	AACAUUCAACGCUGUCGGUGAGU	>ENST00000407008.7 cdna chromosome:GRCh38:17:28042156:28196381:1 gene:ENSG00000087095.12 gene_biotype:protein_coding transcript_biotype:protein_coding gene_symbol:NLK description:nemo like kinase [Source:HGNC Symbol;Acc:HGNC:29858]
hsa-miR-181a-5p	AACAUUCAACGCUGUCGGUGAGU	>ENST00000269216.7 cdna chromosome:GRCh38:18:22169443:22202528:1 gene:ENSG00000141448.8 gene_biotype:protein_coding transcript_biotype:protein_coding gene_symbol:GATA6 description:GATA binding protein 6 [Source:HGNC Symbol;Acc:HGNC:4174]
hsa-miR-181a-5p	AACAUUCAACGCUGUCGGUGAGU	>ENST00000381020.7 cdna chromosome:GRCh38:13:27962137:27971139:-1 gene:ENSG00000165556.9 gene_biotype:protein_coding transcript_biotype:protein_coding gene_symbol:CDX2 description:caudal type homeobox 2 [Source:HGNC Symbol;Acc:HGNC:1806]
hsa-miR-17-5p	CAAAGUGCUUACAGUGCAGGUAG	>ENST00000371754.8 cdna chromosome:GRCh38:20:49237946:49278426:-1 gene:ENSG00000124201.14 gene_biotype:protein_coding transcript_biotype:protein_coding gene_symbol:ZNFX1 description:zinc finger NFX1-type containing 1 [Source:HGNC Symbol;Acc:HGNC:29271]
hsa-miR-17-5p	CAAAGUGCUUACAGUGCAGGUAG	>ENST00000632206.1 cdna chromosome:GRCh38:CHR_HSCHR17_7_CTG4:35983688:36001656:-1 gene:ENSG00000282521.1 gene_biotype:protein_coding transcript_biotype:nonsense_mediated_decay gene_symbol:CCL15-CCL14 description:CCL15-CCL14 readthrough (NMD candidate) [Source:HGNC Symbol;Acc:HGNC:44436]
hsa-miR-17-5p	CAAAGUGCUUACAGUGCAGGUAG	>ENST00000366592.7 cdna chromosome:GRCh38:1:236142532:236208909:1 gene:ENSG00000077585.13 gene_biotype:protein_coding transcript_biotype:protein_coding gene_symbol:GPR137B description:G protein-coupled receptor 137B [Source:HGNC Symbol;Acc:HGNC:11862]
hsa-miR-17-5p	CAAAGUGCUUACAGUGCAGGUAG	>ENST00000410026.6 cdna chromosome:GRCh38:2:191678136:191696659:1 gene:ENSG00000173559.12 gene_biotype:protein_coding transcript_biotype:protein_coding gene_symbol:NABP1 description:nucleic acid binding protein 1 [Source:HGNC Symbol;Acc:HGNC:26232]
hsa-miR-17-5p	CAAAGUGCUUACAGUGCAGGUAG	>ENST00000278612.8 cdna chromosome:GRCh38:11:108157215:108222642:-1 gene:ENSG00000149308.16 gene_biotype:protein_coding transcript_biotype:protein_coding gene_symbol:NPAT description:nuclear protein, coactivator of histone transcription [Source:HGNC Symbol;Acc:HGNC:7896]
hsa-miR-17-5p	CAAAGUGCUUACAGUGCAGGUAG	>ENST00000584307.5 cdna chromosome:GRCh38:18:721588:812546:-1 gene:ENSG00000176105.13 gene_biotype:protein_coding transcript_biotype:protein_coding gene_symbol:YES1 description:YES proto-oncogene 1, Src family tyrosine kinase [Source:HGNC Symbol;Acc:HGNC:12841]
hsa-miR-16-5p	UAGCAGCACGUAAAUAUUGGCG	>ENST00000376663.7 cdna chromosome:GRCh38:10:22321211:22331484:1 gene:ENSG00000168283.13 gene_biotype:protein_coding transcript_biotype:protein_coding gene_symbol:BMI1 description:BMI1 proto-oncogene, polycomb ring finger [Source:HGNC Symbol;Acc:HGNC:1066]
hsa-miR-16-5p	UAGCAGCACGUAAAUAUUGGCG	>ENST00000347617.10 cdna chromosome:GRCh38:6:34236873:34246231:1 gene:ENSG00000137309.19 gene_biotype:protein_coding transcript_biotype:protein_coding gene_symbol:HMGA1 description:high mobility group AT-hook 1 [Source:HGNC Symbol;Acc:HGNC:5010]
hsa-miR-15b-5p	UAGCAGCACAUCAUGGUUUACA	>ENST00000262643.7 cdna chromosome:GRCh38:19:29811898:29824308:1 gene:ENSG00000105173.13 gene_biotype:protein_coding transcript_biotype:protein_coding gene_symbol:CCNE1 description:cyclin E1 [Source:HGNC Symbol;Acc:HGNC:1589]
hsa-miR-15a-5p	UAGCAGCACAUAAUGGUUUGUG	>ENST00000376663.7 cdna chromosome:GRCh38:10:22321211:22331484:1 gene:ENSG00000168283.13 gene_biotype:protein_coding transcript_biotype:protein_coding gene_symbol:BMI1 description:BMI1 proto-oncogene, polycomb ring finger [Source:HGNC Symbol;Acc:HGNC:1066]
hsa-miR-15a-5p	UAGCAGCACAUAAUGGUUUGUG	>ENST00000284523.1 cdna chromosome:GRCh38:1:228007051:228061260:1 gene:ENSG00000154342.5 gene_biotype:protein_coding transcript_biotype:protein_coding gene_symbol:WNT3A description:Wnt family member 3A [Source:HGNC Symbol;Acc:HGNC:15983]
hsa-miR-15a-5p	UAGCAGCACAUAAUGGUUUGUG	>ENST00000549145.5 cdna chromosome:GRCh38:12:101594971:101686018:1 gene:ENSG00000196091.13 gene_biotype:protein_coding transcript_biotype:protein_coding gene_symbol:MYBPC1 description:myosin binding protein C, slow type [Source:HGNC Symbol;Acc:HGNC:7549]
hsa-miR-15a-5p	UAGCAGCACAUAAUGGUUUGUG	>ENST00000302506.7 cdna chromosome:GRCh38:3:48157146:48188356:-1 gene:ENSG00000164045.11 gene_biotype:protein_coding transcript_biotype:protein_coding gene_symbol:CDC25A description:cell division cycle 25A [Source:HGNC Symbol;Acc:HGNC:1725]
hsa-miR-15a-5p	UAGCAGCACAUAAUGGUUUGUG	>ENST00000261254.7 cdna chromosome:GRCh38:12:4273772:4305350:1 gene:ENSG00000118971.7 gene_biotype:protein_coding transcript_biotype:protein_coding gene_symbol:CCND2 description:cyclin D2 [Source:HGNC Symbol;Acc:HGNC:1583]
hsa-miR-155-5p	UUAAUGCUAAUCGUGAUAGGGGUU	>ENST00000272369.13 cdna chromosome:GRCh38:2:66435400:66573869:1 gene:ENSG00000143995.19 gene_biotype:protein_coding transcript_biotype:protein_coding gene_symbol:MEIS1 description:Meis homeobox 1 [Source:HGNC Symbol;Acc:HGNC:7000]
hsa-miR-153-3p	UUGCAUAGUCACAAAAGUGAUC	>ENST00000398117.1 cdna chromosome:GRCh38:18:63123346:63320128:-1 gene:ENSG00000171791.12 gene_biotype:protein_coding transcript_biotype:protein_coding gene_symbol:BCL2 description:BCL2, apoptosis regulator [Source:HGNC Symbol;Acc:HGNC:990]
hsa-miR-152-3p	UCAGUGCAUGACAGAACUUGG	>ENST00000400682.5 cdna chromosome:GRCh38:CHR_HSCHR6_MHC_QBL_CTG1:29824140:29828314:1 gene:ENSG00000206506.10 gene_biotype:protein_coding transcript_biotype:protein_coding gene_symbol:HLA-G description:major histocompatibility complex, class I, G [Source:HGNC Symbol;Acc:HGNC:4964]
hsa-miR-148b-3p	UCAGUGCAUCACAGAACUUUGU	>ENST00000400682.5 cdna chromosome:GRCh38:CHR_HSCHR6_MHC_QBL_CTG1:29824140:29828314:1 gene:ENSG00000206506.10 gene_biotype:protein_coding transcript_biotype:protein_coding gene_symbol:HLA-G description:major histocompatibility complex, class I, G [Source:HGNC Symbol;Acc:HGNC:4964]
hsa-miR-148a-3p	UCAGUGCACUACAGAACUUUGU	>ENST00000400682.5 cdna chromosome:GRCh38:CHR_HSCHR6_MHC_QBL_CTG1:29824140:29828314:1 gene:ENSG00000206506.10 gene_biotype:protein_coding transcript_biotype:protein_coding gene_symbol:HLA-G description:major histocompatibility complex, class I, G [Source:HGNC Symbol;Acc:HGNC:4964]
hsa-miR-148a-3p	UCAGUGCACUACAGAACUUUGU	>ENST00000558530.1 cdna chromosome:GRCh38:20:36574553:36612384:1 gene:ENSG00000259399.1 gene_biotype:protein_coding transcript_biotype:protein_coding gene_symbol:TGIF2-RAB5IF description:TGIF2-RAB5IF readthrough [Source:HGNC Symbol;Acc:HGNC:44664]
hsa-miR-146a-5p	UGAGAACUGAAUUCCAUGGGUU	>ENST00000367429.8 cdna chromosome:GRCh38:1:196651878:196747504:1 gene:ENSG00000000971.15 gene_biotype:protein_coding transcript_biotype:protein_coding gene_symbol:CFH description:complement factor H [Source:HGNC Symbol;Acc:HGNC:4883]
hsa-miR-146a-5p	UGAGAACUGAAUUCCAUGGGUU	>ENST00000256458.4 cdna chromosome:GRCh38:3:10164865:10243743:1 gene:ENSG00000134070.4 gene_biotype:protein_coding transcript_biotype:protein_coding gene_symbol:IRAK2 description:interleukin 1 receptor associated kinase 2 [Source:HGNC Symbol;Acc:HGNC:6113]
hsa-miR-145-5p	GUCCAGUUUUCCCAGGAAUCCCU	>ENST00000523949.5 cdna chromosome:GRCh38:8:26383197:26505636:1 gene:ENSG00000104765.15 gene_biotype:protein_coding transcript_biotype:protein_coding gene_symbol:BNIP3L description:BCL2 interacting protein 3 like [Source:HGNC Symbol;Acc:HGNC:1085]
hsa-miR-145-5p	GUCCAGUUUUCCCAGGAAUCCCU	>ENST00000539231.5 cdna chromosome:GRCh38:13:73054976:73077541:1 gene:ENSG00000102554.13 gene_biotype:protein_coding transcript_biotype:protein_coding gene_symbol:KLF5 description:Kruppel like factor 5 [Source:HGNC Symbol;Acc:HGNC:6349]
hsa-miR-145-5p	GUCCAGUUUUCCCAGGAAUCCCU	>ENST00000376945.3 cdna chromosome:GRCh38:13:94709622:94712399:-1 gene:ENSG00000125285.5 gene_biotype:protein_coding transcript_biotype:protein_coding gene_symbol:SOX21 description:SRY-box 21 [Source:HGNC Symbol;Acc:HGNC:11197]
hsa-miR-145-5p	GUCCAGUUUUCCCAGGAAUCCCU	>ENST00000610832.1 cdna chromosome:GRCh38:9:107484854:107489766:-1 gene:ENSG00000136826.14 gene_biotype:protein_coding transcript_biotype:protein_coding gene_symbol:KLF4 description:Kruppel like factor 4 [Source:HGNC Symbol;Acc:HGNC:6348]
hsa-miR-143-3p	UGAGAUGAAGCACUGUAGCUC	>ENST00000311936.7 cdna chromosome:GRCh38:12:25204789:25250931:-1 gene:ENSG00000133703.11 gene_biotype:protein_coding transcript_biotype:protein_coding gene_symbol:KRAS description:KRAS proto-oncogene, GTPase [Source:HGNC Symbol;Acc:HGNC:6407]
hsa-miR-141-3p	UAACACUGUCUGGUAAAGAUGG	>ENST00000627532.2 cdna chromosome:GRCh38:2:144384081:144520395:-1 gene:ENSG00000169554.19 gene_biotype:protein_coding transcript_biotype:protein_coding gene_symbol:ZEB2 description:zinc finger E-box binding homeobox 2 [Source:HGNC Symbol;Acc:HGNC:14881]
hsa-miR-141-3p	UAACACUGUCUGGUAAAGAUGG	>ENST00000488625.6 cdna chromosome:GRCh38:10:31318495:31529202:1 gene:ENSG00000148516.21 gene_biotype:protein_coding transcript_biotype:retained_intron gene_symbol:ZEB1 description:zinc finger E-box binding homeobox 1 [Source:HGNC Symbol;Acc:HGNC:11642]
hsa-miR-141-3p	UAACACUGUCUGGUAAAGAUGG	>ENST00000222598.5 cdna chromosome:GRCh38:7:97020392:97024831:-1 gene:ENSG00000105880.6 gene_biotype:protein_coding transcript_biotype:protein_coding gene_symbol:DLX5 description:distal-less homeobox 5 [Source:HGNC Symbol;Acc:HGNC:2918]
hsa-miR-133a-3p	UUUGGUCCCCUUCAACCAGCUG	>ENST00000366769.7 cdna chromosome:GRCh38:1:226989865:227318474:-1 gene:ENSG00000143776.18 gene_biotype:protein_coding transcript_biotype:protein_coding gene_symbol:CDC42BPA description:CDC42 binding protein kinase alpha [Source:HGNC Symbol;Acc:HGNC:1737]
hsa-miR-133a-3p	UUUGGUCCCCUUCAACCAGCUG	>ENST00000261917.3 cdna chromosome:GRCh38:15:73319859:73369264:-1 gene:ENSG00000138622.3 gene_biotype:protein_coding transcript_biotype:protein_coding gene_symbol:HCN4 description:hyperpolarization activated cyclic nucleotide gated potassium channel 4 [Source:HGNC Symbol;Acc:HGNC:16882]
hsa-miR-133a-3p	UUUGGUCCCCUUCAACCAGCUG	>ENST00000310473.7 cdna chromosome:GRCh38:11:73974667:73983307:-1 gene:ENSG00000175567.8 gene_biotype:protein_coding transcript_biotype:protein_coding gene_symbol:UCP2 description:uncoupling protein 2 [Source:HGNC Symbol;Acc:HGNC:12518]
hsa-miR-132-3p	UAACAGUCUACAGCCAUGGUCG	>ENST00000212015.10 cdna chromosome:GRCh38:10:67884669:67918390:1 gene:ENSG00000096717.11 gene_biotype:protein_coding transcript_biotype:protein_coding gene_symbol:SIRT1 description:sirtuin 1 [Source:HGNC Symbol;Acc:HGNC:14929]
hsa-miR-130b-3p	CAGUGCAAUGAUGAAAGGGCAU	>ENST00000342697.4 cdna chromosome:GRCh38:8:94925972:94949411:-1 gene:ENSG00000164938.13 gene_biotype:protein_coding transcript_biotype:protein_coding gene_symbol:TP53INP1 description:tumor protein p53 inducible nuclear protein 1 [Source:HGNC Symbol;Acc:HGNC:18022]
hsa-miR-128-3p	UCACAGUGAACCGGUCUCUUU	>ENST00000394480.6 cdna chromosome:GRCh38:15:87859751:88256747:-1 gene:ENSG00000140538.16 gene_biotype:protein_coding transcript_biotype:protein_coding gene_symbol:NTRK3 description:neurotrophic receptor tyrosine kinase 3 [Source:HGNC Symbol;Acc:HGNC:8033]
hsa-miR-126-3p	UCGUACCGUGAGUAAUAAUGCG	>ENST00000299084.8 cdna chromosome:GRCh38:15:38252326:38357249:1 gene:ENSG00000166068.12 gene_biotype:protein_coding transcript_biotype:protein_coding gene_symbol:SPRED1 description:sprouty related EVH1 domain containing 1 [Source:HGNC Symbol;Acc:HGNC:20249]
hsa-miR-126-3p	UCGUACCGUGAGUAAUAAUGCG	>ENST00000274289.7 cdna chromosome:GRCh38:5:58453982:58460260:-1 gene:ENSG00000145632.14 gene_biotype:protein_coding transcript_biotype:protein_coding gene_symbol:PLK2 description:polo like kinase 2 [Source:HGNC Symbol;Acc:HGNC:19699]
hsa-miR-125b-5p	UCCCUGAGACCCUAACUUGUGA	>ENST00000515059.5 cdna chromosome:GRCh38:4:94757968:95158448:1 gene:ENSG00000138696.10 gene_biotype:protein_coding transcript_biotype:protein_coding gene_symbol:BMPR1B description:bone morphogenetic protein receptor type 1B [Source:HGNC Symbol;Acc:HGNC:1077]
hsa-miR-125b-5p	UCCCUGAGACCCUAACUUGUGA	>ENST00000338825.4 cdna chromosome:GRCh38:8:38030341:38060365:1 gene:ENSG00000187840.4 gene_biotype:protein_coding transcript_biotype:protein_coding gene_symbol:EIF4EBP1 description:eukaryotic translation initiation factor 4E binding protein 1 [Source:HGNC Symbol;Acc:HGNC:3288]
hsa-miR-125b-5p	UCCCUGAGACCCUAACUUGUGA	>ENST00000403681.6 cdna chromosome:GRCh38:12:65824131:65966295:1 gene:ENSG00000149948.13 gene_biotype:protein_coding transcript_biotype:protein_coding gene_symbol:HMGA2 description:high mobility group AT-hook 2 [Source:HGNC Symbol;Acc:HGNC:5009]
hsa-miR-125b-5p	UCCCUGAGACCCUAACUUGUGA	>ENST00000347617.10 cdna chromosome:GRCh38:6:34236873:34246231:1 gene:ENSG00000137309.19 gene_biotype:protein_coding transcript_biotype:protein_coding gene_symbol:HMGA1 description:high mobility group AT-hook 1 [Source:HGNC Symbol;Acc:HGNC:5010]
hsa-miR-125b-5p	UCCCUGAGACCCUAACUUGUGA	>ENST00000543426.5 cdna chromosome:GRCh38:12:57460135:57472260:1 gene:ENSG00000111087.9 gene_biotype:protein_coding transcript_biotype:protein_coding gene_symbol:GLI1 description:GLI family zinc finger 1 [Source:HGNC Symbol;Acc:HGNC:4317]
hsa-miR-124-3p	UAAGGCACGCGGUGAAUGCCAA	>ENST00000314915.6 cdna chromosome:GRCh38:11:27654893:27722058:-1 gene:ENSG00000176697.18 gene_biotype:protein_coding transcript_biotype:protein_coding gene_symbol:BDNF description:brain derived neurotrophic factor [Source:HGNC Symbol;Acc:HGNC:1033]
hsa-miR-122-5p	UGGAGUGUGACAAUGGUGUUUG	>ENST00000650285.1 cdna chromosome:GRCh38:15:98648539:98964530:1 gene:ENSG00000140443.14 gene_biotype:protein_coding transcript_biotype:protein_coding gene_symbol:IGF1R description:insulin like growth factor 1 receptor [Source:HGNC Symbol;Acc:HGNC:5465]
hsa-miR-122-5p	UGGAGUGUGACAAUGGUGUUUG	>ENST00000339397.4 cdna chromosome:GRCh38:5:121961961:122028619:1 gene:ENSG00000151304.5 gene_biotype:protein_coding transcript_biotype:protein_coding gene_symbol:SRFBP1 description:serum response factor binding protein 1 [Source:HGNC Symbol;Acc:HGNC:26333]
hsa-miR-107	AGCAGCAUUGUACAGGGCUAUCA	>ENST00000316981.7 cdna chromosome:GRCh38:8:56160904:56211279:-1 gene:ENSG00000181690.7 gene_biotype:protein_coding transcript_biotype:protein_coding gene_symbol:PLAG1 description:PLAG1 zinc finger [Source:HGNC Symbol;Acc:HGNC:9045]
hsa-miR-106b-5p	UAAAGUGCUGACAGUGCAGAU	>ENST00000374864.8 cdna chromosome:GRCh38:20:34363235:34511393:1 gene:ENSG00000078747.14 gene_biotype:protein_coding transcript_biotype:protein_coding gene_symbol:ITCH description:itchy E3 ubiquitin protein ligase [Source:HGNC Symbol;Acc:HGNC:13890]
hsa-miR-106b-5p	UAAAGUGCUGACAGUGCAGAU	>ENST00000359726.7 cdna chromosome:GRCh38:21:25880551:26171128:-1 gene:ENSG00000142192.20 gene_biotype:protein_coding transcript_biotype:protein_coding gene_symbol:APP description:amyloid beta precursor protein [Source:HGNC Symbol;Acc:HGNC:620]
hsa-miR-106a-5p	AAAAGUGCUUACAGUGCAGGUAG	>ENST00000343380.5 cdna chromosome:GRCh38:20:33675683:33686404:-1 gene:ENSG00000101412.12 gene_biotype:protein_coding transcript_biotype:protein_coding gene_symbol:E2F1 description:E2F transcription factor 1 [Source:HGNC Symbol;Acc:HGNC:3113]
hsa-miR-101-3p	UACAGUACUGUGAUAACUGAA	>ENST00000281043.3 cdna chromosome:GRCh38:2:15940564:15947007:1 gene:ENSG00000134323.11 gene_biotype:protein_coding transcript_biotype:protein_coding gene_symbol:MYCN description:MYCN proto-oncogene, bHLH transcription factor [Source:HGNC Symbol;Acc:HGNC:7559]
hsa-miR-101-3p	UACAGUACUGUGAUAACUGAA	>ENST00000436367.5 cdna chromosome:GRCh38:6:16299112:16761490:-1 gene:ENSG00000124788.18 gene_biotype:protein_coding transcript_biotype:protein_coding gene_symbol:ATXN1 description:ataxin 1 [Source:HGNC Symbol;Acc:HGNC:10548]
hsa-miR-101-3p	UACAGUACUGUGAUAACUGAA	>ENST00000492143.5 cdna chromosome:GRCh38:7:148807383:148884283:-1 gene:ENSG00000106462.10 gene_biotype:protein_coding transcript_biotype:nonsense_mediated_decay gene_symbol:EZH2 description:enhancer of zeste 2 polycomb repressive complex 2 subunit [Source:HGNC Symbol;Acc:HGNC:3527]
hsa-miR-100-5p	AACCCGUAGAUCCGAACUUGUG	>ENST00000562272.5 cdna chromosome:GRCh38:16:23677656:23690366:1 gene:ENSG00000166851.14 gene_biotype:protein_coding transcript_biotype:retained_intron gene_symbol:PLK1 description:polo like kinase 1 [Source:HGNC Symbol;Acc:HGNC:9077]
hsa-miR-1-3p	UGGAAUGUAAAGAAGUAUGUAU	>ENST00000498907.2 cdna chromosome:GRCh38:19:33299934:33302564:-1 gene:ENSG00000245848.2 gene_biotype:protein_coding transcript_biotype:protein_coding gene_symbol:CEBPA description:CCAAT enhancer binding protein alpha [Source:HGNC Symbol;Acc:HGNC:1833]
hsa-miR-1-3p	UGGAAUGUAAAGAAGUAUGUAU	>ENST00000354410.9 cdna chromosome:GRCh38:15:99565700:99716466:1 gene:ENSG00000068305.17 gene_biotype:protein_coding transcript_biotype:protein_coding gene_symbol:MEF2A description:myocyte enhancer factor 2A [Source:HGNC Symbol;Acc:HGNC:6993]
hsa-miR-1-3p	UGGAAUGUAAAGAAGUAUGUAU	>ENST00000528712.5 cdna chromosome:GRCh38:8:11676959:11760000:1 gene:ENSG00000136574.17 gene_biotype:protein_coding transcript_biotype:protein_coding gene_symbol:GATA4 description:GATA binding protein 4 [Source:HGNC Symbol;Acc:HGNC:4173]
hsa-miR-184	UGGACGGAGAACUGAUAAGGGU	>ENST00000392038.6 cdna chromosome:GRCh38:19:40230317:40285395:-1 gene:ENSG00000105221.16 gene_biotype:protein_coding transcript_biotype:protein_coding gene_symbol:AKT2 description:AKT serine/threonine kinase 2 [Source:HGNC Symbol;Acc:HGNC:392]
hsa-miR-145-5p	GUCCAGUUUUCCCAGGAAUCCCU	>ENST00000454784.9 cdna chromosome:GRCh38:12:40393395:40570760:1 gene:ENSG00000205592.14 gene_biotype:protein_coding transcript_biotype:processed_transcript gene_symbol:MUC19 description:mucin 19, oligomeric [Source:HGNC Symbol;Acc:HGNC:14362]
hsa-miR-101-3p	UACAGUACUGUGAUAACUGAA	>ENST00000359726.7 cdna chromosome:GRCh38:21:25880551:26171128:-1 gene:ENSG00000142192.20 gene_biotype:protein_coding transcript_biotype:protein_coding gene_symbol:APP description:amyloid beta precursor protein [Source:HGNC Symbol;Acc:HGNC:620]
hsa-miR-222-3p	AGCUACAUCUGGCUACUGGGU	>ENST00000343882.10 cdna chromosome:GRCh38:6:108559835:108684774:1 gene:ENSG00000118689.14 gene_biotype:protein_coding transcript_biotype:protein_coding gene_symbol:FOXO3 description:forkhead box O3 [Source:HGNC Symbol;Acc:HGNC:3821]
hsa-miR-221-3p	AGCUACAUUGUCUGCUGGGUUUC	>ENST00000343882.10 cdna chromosome:GRCh38:6:108559835:108684774:1 gene:ENSG00000118689.14 gene_biotype:protein_coding transcript_biotype:protein_coding gene_symbol:FOXO3 description:forkhead box O3 [Source:HGNC Symbol;Acc:HGNC:3821]
hsa-miR-802	CAGUAACAAAGAUUCAUCCUUGU	>ENST00000631210.1 cdna chromosome:GRCh38:X:154032373:154137103:-1 gene:ENSG00000169057.21 gene_biotype:protein_coding transcript_biotype:processed_transcript gene_symbol:MECP2 description:methyl-CpG binding protein 2 [Source:HGNC Symbol;Acc:HGNC:6990]
hsa-miR-155-5p	UUAAUGCUAAUCGUGAUAGGGGUU	>ENST00000631210.1 cdna chromosome:GRCh38:X:154032373:154137103:-1 gene:ENSG00000169057.21 gene_biotype:protein_coding transcript_biotype:processed_transcript gene_symbol:MECP2 description:methyl-CpG binding protein 2 [Source:HGNC Symbol;Acc:HGNC:6990]
hsa-miR-29b-3p	UAGCACCAUUUGAAAUCAGUGUU	>ENST00000340126.8 cdna chromosome:GRCh38:2:230416266:230543183:1 gene:ENSG00000067066.16 gene_biotype:protein_coding transcript_biotype:protein_coding gene_symbol:SP100 description:SP100 nuclear antigen [Source:HGNC Symbol;Acc:HGNC:11206]
hsa-miR-650	AGGAGGCAGCGCUCUCAGGAC	>ENST00000341550.8 cdna chromosome:GRCh38:12:6650280:6663148:-1 gene:ENSG00000111653.19 gene_biotype:protein_coding transcript_biotype:protein_coding gene_symbol:ING4 description:inhibitor of growth family member 4 [Source:HGNC Symbol;Acc:HGNC:19423]
hsa-miR-146a-5p	UGAGAACUGAAUUCCAUGGGUU	>ENST00000642580.1 cdna chromosome:GRCh38:4:153684265:153705702:1 gene:ENSG00000137462.7 gene_biotype:protein_coding transcript_biotype:protein_coding gene_symbol:TLR2 description:toll like receptor 2 [Source:HGNC Symbol;Acc:HGNC:11848]
hsa-miR-224-5p	UCAAGUCACUAGUGGUUCCGUUUAG	>ENST00000391805.5 cdna chromosome:GRCh38:19:51012745:51020175:-1 gene:ENSG00000129451.11 gene_biotype:protein_coding transcript_biotype:protein_coding gene_symbol:KLK10 description:kallikrein related peptidase 10 [Source:HGNC Symbol;Acc:HGNC:6358]
hsa-miR-155-5p	UUAAUGCUAAUCGUGAUAGGGGUU	>ENST00000644787.1 cdna chromosome:GRCh38:16:11254417:11256200:-1 gene:ENSG00000185338.5 gene_biotype:protein_coding transcript_biotype:protein_coding gene_symbol:SOCS1 description:suppressor of cytokine signaling 1 [Source:HGNC Symbol;Acc:HGNC:19383]
hsa-miR-145-5p	GUCCAGUUUUCCCAGGAAUCCCU	>ENST00000369981.7 cdna chromosome:GRCh38:6:75749192:75919537:1 gene:ENSG00000196586.13 gene_biotype:protein_coding transcript_biotype:protein_coding gene_symbol:MYO6 description:myosin VI [Source:HGNC Symbol;Acc:HGNC:7605]
hsa-miR-143-3p	UGAGAUGAAGCACUGUAGCUC	>ENST00000369981.7 cdna chromosome:GRCh38:6:75749192:75919537:1 gene:ENSG00000196586.13 gene_biotype:protein_coding transcript_biotype:protein_coding gene_symbol:MYO6 description:myosin VI [Source:HGNC Symbol;Acc:HGNC:7605]
hsa-miR-155-5p	UUAAUGCUAAUCGUGAUAGGGGUU	>ENST00000606499.1 cdna chromosome:GRCh38:2:47695819:47791116:1 gene:ENSG00000116062.14 gene_biotype:protein_coding transcript_biotype:protein_coding gene_symbol:MSH6 description:mutS homolog 6 [Source:HGNC Symbol;Acc:HGNC:7329]
hsa-miR-155-5p	UUAAUGCUAAUCGUGAUAGGGGUU	>ENST00000644092.1 cdna chromosome:GRCh38:2:47403119:47663146:1 gene:ENSG00000095002.14 gene_biotype:protein_coding transcript_biotype:nonsense_mediated_decay gene_symbol:MSH2 description:mutS homolog 2 [Source:HGNC Symbol;Acc:HGNC:7325]
hsa-miR-155-5p	UUAAUGCUAAUCGUGAUAGGGGUU	>ENST00000231790.6 cdna chromosome:GRCh38:3:36993332:37050918:1 gene:ENSG00000076242.14 gene_biotype:protein_coding transcript_biotype:protein_coding gene_symbol:MLH1 description:mutL homolog 1 [Source:HGNC Symbol;Acc:HGNC:7127]
hsa-miR-125b-5p	UCCCUGAGACCCUAACUUGUGA	>ENST00000585955.5 cdna chromosome:GRCh38:17:42011382:42022444:1 gene:ENSG00000168256.17 gene_biotype:protein_coding transcript_biotype:protein_coding gene_symbol:NKIRAS2 description:NFKB inhibitor interacting Ras like 2 [Source:HGNC Symbol;Acc:HGNC:17898]
hsa-miR-422a	ACUGGACUUAGGGUCAGAAGGC	>ENST00000437102.1 cdna chromosome:GRCh38:3:42856005:42875898:-1 gene:ENSG00000180432.5 gene_biotype:protein_coding transcript_biotype:protein_coding gene_symbol:CYP8B1 description:cytochrome P450 family 8 subfamily B member 1 [Source:HGNC Symbol;Acc:HGNC:2653]
hsa-miR-422a	ACUGGACUUAGGGUCAGAAGGC	>ENST00000301645.3 cdna chromosome:GRCh38:8:58490178:58500236:-1 gene:ENSG00000167910.3 gene_biotype:protein_coding transcript_biotype:protein_coding gene_symbol:CYP7A1 description:cytochrome P450 family 7 subfamily A member 1 [Source:HGNC Symbol;Acc:HGNC:2651]
hsa-miR-1296-5p	UUAGGGCCCUGGCUCCAUCUCC	>ENST00000265056.11 cdna chromosome:GRCh38:3:127598223:127622436:1 gene:ENSG00000073111.13 gene_biotype:protein_coding transcript_biotype:protein_coding gene_symbol:MCM2 description:minichromosome maintenance complex component 2 [Source:HGNC Symbol;Acc:HGNC:6944]
hsa-miR-124-3p	UAAGGCACGCGGUGAAUGCCAA	>ENST00000204961.4 cdna chromosome:GRCh38:X:68828997:68842147:1 gene:ENSG00000090776.5 gene_biotype:protein_coding transcript_biotype:protein_coding gene_symbol:EFNB1 description:ephrin B1 [Source:HGNC Symbol;Acc:HGNC:3226]
hsa-miR-193b-3p	AACUGGCCCUCAAAGUCCCGCU	>ENST00000227507.2 cdna chromosome:GRCh38:11:69641087:69654474:1 gene:ENSG00000110092.3 gene_biotype:protein_coding transcript_biotype:protein_coding gene_symbol:CCND1 description:cyclin D1 [Source:HGNC Symbol;Acc:HGNC:1582]
hsa-miR-17-5p	CAAAGUGCUUACAGUGCAGGUAG	>ENST00000342505.4 cdna chromosome:GRCh38:1:64833229:64966504:-1 gene:ENSG00000162434.11 gene_biotype:protein_coding transcript_biotype:protein_coding gene_symbol:JAK1 description:Janus kinase 1 [Source:HGNC Symbol;Acc:HGNC:6190]
hsa-miR-31-5p	AGGCAAGAUGCUGGCAUAGCU	>ENST00000380737.7 cdna chromosome:GRCh38:8:26291491:26372680:1 gene:ENSG00000221914.9 gene_biotype:protein_coding transcript_biotype:protein_coding gene_symbol:PPP2R2A description:protein phosphatase 2 regulatory subunit Balpha [Source:HGNC Symbol;Acc:HGNC:9304]
hsa-miR-31-5p	AGGCAAGAUGCUGGCAUAGCU	>ENST00000382592.4 cdna chromosome:GRCh38:13:20973032:21061547:-1 gene:ENSG00000150457.8 gene_biotype:protein_coding transcript_biotype:protein_coding gene_symbol:LATS2 description:large tumor suppressor kinase 2 [Source:HGNC Symbol;Acc:HGNC:6515]
hsa-miR-138-5p	AGCUGGUGUUGUGAAUCAGGCCG	>ENST00000338458.8 cdna chromosome:GRCh38:3:56727418:57079308:-1 gene:ENSG00000163947.11 gene_biotype:protein_coding transcript_biotype:protein_coding gene_symbol:ARHGEF3 description:Rho guanine nucleotide exchange factor 3 [Source:HGNC Symbol;Acc:HGNC:683]
hsa-miR-138-5p	AGCUGGUGUUGUGAAUCAGGCCG	>ENST00000315872.10 cdna chromosome:GRCh38:2:11179761:11344585:-1 gene:ENSG00000134318.13 gene_biotype:protein_coding transcript_biotype:protein_coding gene_symbol:ROCK2 description:Rho associated coiled-coil containing protein kinase 2 [Source:HGNC Symbol;Acc:HGNC:10252]
hsa-miR-138-5p	AGCUGGUGUUGUGAAUCAGGCCG	>ENST00000369642.7 cdna chromosome:GRCh38:1:112701131:112707434:-1 gene:ENSG00000155366.16 gene_biotype:protein_coding transcript_biotype:protein_coding gene_symbol:RHOC description:ras homolog family member C [Source:HGNC Symbol;Acc:HGNC:669]
hsa-miR-519c-3p	AAAGUGCAUCUUUUUAGAGGAU	>ENST00000337138.8 cdna chromosome:GRCh38:14:61695540:61748258:1 gene:ENSG00000100644.16 gene_biotype:protein_coding transcript_biotype:protein_coding gene_symbol:HIF1A description:hypoxia inducible factor 1 subunit alpha [Source:HGNC Symbol;Acc:HGNC:4910]
hsa-miR-20b-5p	CAAAGUGCUCAUAGUGCAGGUAG	>ENST00000264657.9 cdna chromosome:GRCh38:17:42313324:42388568:-1 gene:ENSG00000168610.14 gene_biotype:protein_coding transcript_biotype:protein_coding gene_symbol:STAT3 description:signal transducer and activator of transcription 3 [Source:HGNC Symbol;Acc:HGNC:11364]
hsa-miR-20b-5p	CAAAGUGCUCAUAGUGCAGGUAG	>ENST00000337138.8 cdna chromosome:GRCh38:14:61695540:61748258:1 gene:ENSG00000100644.16 gene_biotype:protein_coding transcript_biotype:protein_coding gene_symbol:HIF1A description:hypoxia inducible factor 1 subunit alpha [Source:HGNC Symbol;Acc:HGNC:4910]
hsa-miR-17-5p	CAAAGUGCUUACAGUGCAGGUAG	>ENST00000371953.7 cdna chromosome:GRCh38:10:87863113:87971930:1 gene:ENSG00000171862.10 gene_biotype:protein_coding transcript_biotype:protein_coding gene_symbol:PTEN description:phosphatase and tensin homolog [Source:HGNC Symbol;Acc:HGNC:9588]
hsa-miR-451a	AAACCGUUACCAUUACUGAGUU	>ENST00000409308.5 cdna chromosome:GRCh38:13:49309798:49444126:-1 gene:ENSG00000102547.18 gene_biotype:protein_coding transcript_biotype:protein_coding gene_symbol:CAB39L description:calcium binding protein 39 like [Source:HGNC Symbol;Acc:HGNC:20290]
hsa-miR-125b-5p	UCCCUGAGACCCUAACUUGUGA	>ENST00000356284.6 cdna chromosome:GRCh38:6:168441151:168667994:1 gene:ENSG00000112562.18 gene_biotype:protein_coding transcript_biotype:protein_coding gene_symbol:SMOC2 description:SPARC related modular calcium binding 2 [Source:HGNC Symbol;Acc:HGNC:20323]
hsa-miR-326	CCUCUGGGCCCUUCCUCCAG	>ENST00000356284.6 cdna chromosome:GRCh38:6:168441151:168667994:1 gene:ENSG00000112562.18 gene_biotype:protein_coding transcript_biotype:protein_coding gene_symbol:SMOC2 description:SPARC related modular calcium binding 2 [Source:HGNC Symbol;Acc:HGNC:20323]
hsa-miR-324-5p	CGCAUCCCCUAGGGCAUUGGUG	>ENST00000356284.6 cdna chromosome:GRCh38:6:168441151:168667994:1 gene:ENSG00000112562.18 gene_biotype:protein_coding transcript_biotype:protein_coding gene_symbol:SMOC2 description:SPARC related modular calcium binding 2 [Source:HGNC Symbol;Acc:HGNC:20323]
hsa-miR-324-5p	CGCAUCCCCUAGGGCAUUGGUG	>ENST00000543426.5 cdna chromosome:GRCh38:12:57460135:57472260:1 gene:ENSG00000111087.9 gene_biotype:protein_coding transcript_biotype:protein_coding gene_symbol:GLI1 description:GLI family zinc finger 1 [Source:HGNC Symbol;Acc:HGNC:4317]
hsa-miR-216a-5p	UAAUCUCAGCUGGCAACUGUGA	>ENST00000371953.7 cdna chromosome:GRCh38:10:87863113:87971930:1 gene:ENSG00000171862.10 gene_biotype:protein_coding transcript_biotype:protein_coding gene_symbol:PTEN description:phosphatase and tensin homolog [Source:HGNC Symbol;Acc:HGNC:9588]
hsa-miR-125b-5p	UCCCUGAGACCCUAACUUGUGA	>ENST00000263801.7 cdna chromosome:GRCh38:15:43407209:43510614:-1 gene:ENSG00000067369.13 gene_biotype:protein_coding transcript_biotype:protein_coding gene_symbol:TP53BP1 description:tumor protein p53 binding protein 1 [Source:HGNC Symbol;Acc:HGNC:11999]
hsa-miR-16-5p	UAGCAGCACGUAAAUAUUGGCG	>ENST00000535787.5 cdna chromosome:GRCh38:2:147844517:147930826:1 gene:ENSG00000121989.14 gene_biotype:protein_coding transcript_biotype:protein_coding gene_symbol:ACVR2A description:activin A receptor type 2A [Source:HGNC Symbol;Acc:HGNC:173]
hsa-miR-942-5p	UCUUCUCUGUUUUGGCCAUGUG	>ENST00000615513.4 cdna chromosome:GRCh38:6:36676460:36687337:1 gene:ENSG00000124762.13 gene_biotype:protein_coding transcript_biotype:protein_coding gene_symbol:CDKN1A description:cyclin dependent kinase inhibitor 1A [Source:HGNC Symbol;Acc:HGNC:1784]
hsa-miR-145-5p	GUCCAGUUUUCCCAGGAAUCCCU	>ENST00000615513.4 cdna chromosome:GRCh38:6:36676460:36687337:1 gene:ENSG00000124762.13 gene_biotype:protein_coding transcript_biotype:protein_coding gene_symbol:CDKN1A description:cyclin dependent kinase inhibitor 1A [Source:HGNC Symbol;Acc:HGNC:1784]
hsa-miR-182-5p	UUUGGCAAUGGUAGAACUCACACU	>ENST00000615513.4 cdna chromosome:GRCh38:6:36676460:36687337:1 gene:ENSG00000124762.13 gene_biotype:protein_coding transcript_biotype:protein_coding gene_symbol:CDKN1A description:cyclin dependent kinase inhibitor 1A [Source:HGNC Symbol;Acc:HGNC:1784]
hsa-miR-93-5p	CAAAGUGCUGUUCGUGCAGGUAG	>ENST00000615513.4 cdna chromosome:GRCh38:6:36676460:36687337:1 gene:ENSG00000124762.13 gene_biotype:protein_coding transcript_biotype:protein_coding gene_symbol:CDKN1A description:cyclin dependent kinase inhibitor 1A [Source:HGNC Symbol;Acc:HGNC:1784]
hsa-miR-657	GGCAGGUUCUCACCCUCUCUAGG	>ENST00000615513.4 cdna chromosome:GRCh38:6:36676460:36687337:1 gene:ENSG00000124762.13 gene_biotype:protein_coding transcript_biotype:protein_coding gene_symbol:CDKN1A description:cyclin dependent kinase inhibitor 1A [Source:HGNC Symbol;Acc:HGNC:1784]
hsa-miR-654-3p	UAUGUCUGCUGACCAUCACCUU	>ENST00000615513.4 cdna chromosome:GRCh38:6:36676460:36687337:1 gene:ENSG00000124762.13 gene_biotype:protein_coding transcript_biotype:protein_coding gene_symbol:CDKN1A description:cyclin dependent kinase inhibitor 1A [Source:HGNC Symbol;Acc:HGNC:1784]
hsa-miR-639	AUCGCUGCGGUUGCGAGCGCUGU	>ENST00000615513.4 cdna chromosome:GRCh38:6:36676460:36687337:1 gene:ENSG00000124762.13 gene_biotype:protein_coding transcript_biotype:protein_coding gene_symbol:CDKN1A description:cyclin dependent kinase inhibitor 1A [Source:HGNC Symbol;Acc:HGNC:1784]
hsa-miR-572	GUCCGCUCGGCGGUGGCCCA	>ENST00000615513.4 cdna chromosome:GRCh38:6:36676460:36687337:1 gene:ENSG00000124762.13 gene_biotype:protein_coding transcript_biotype:protein_coding gene_symbol:CDKN1A description:cyclin dependent kinase inhibitor 1A [Source:HGNC Symbol;Acc:HGNC:1784]
hsa-miR-520h	ACAAAGUGCUUCCCUUUAGAGU	>ENST00000615513.4 cdna chromosome:GRCh38:6:36676460:36687337:1 gene:ENSG00000124762.13 gene_biotype:protein_coding transcript_biotype:protein_coding gene_symbol:CDKN1A description:cyclin dependent kinase inhibitor 1A [Source:HGNC Symbol;Acc:HGNC:1784]
hsa-miR-520a-3p	AAAGUGCUUCCCUUUGGACUGU	>ENST00000615513.4 cdna chromosome:GRCh38:6:36676460:36687337:1 gene:ENSG00000124762.13 gene_biotype:protein_coding transcript_biotype:protein_coding gene_symbol:CDKN1A description:cyclin dependent kinase inhibitor 1A [Source:HGNC Symbol;Acc:HGNC:1784]
hsa-miR-519e-3p	AAGUGCCUCCUUUUAGAGUGUU	>ENST00000615513.4 cdna chromosome:GRCh38:6:36676460:36687337:1 gene:ENSG00000124762.13 gene_biotype:protein_coding transcript_biotype:protein_coding gene_symbol:CDKN1A description:cyclin dependent kinase inhibitor 1A [Source:HGNC Symbol;Acc:HGNC:1784]
hsa-miR-519d-3p	CAAAGUGCCUCCCUUUAGAGUG	>ENST00000615513.4 cdna chromosome:GRCh38:6:36676460:36687337:1 gene:ENSG00000124762.13 gene_biotype:protein_coding transcript_biotype:protein_coding gene_symbol:CDKN1A description:cyclin dependent kinase inhibitor 1A [Source:HGNC Symbol;Acc:HGNC:1784]
hsa-miR-519b-3p	AAAGUGCAUCCUUUUAGAGGUU	>ENST00000615513.4 cdna chromosome:GRCh38:6:36676460:36687337:1 gene:ENSG00000124762.13 gene_biotype:protein_coding transcript_biotype:protein_coding gene_symbol:CDKN1A description:cyclin dependent kinase inhibitor 1A [Source:HGNC Symbol;Acc:HGNC:1784]
hsa-miR-515-3p	GAGUGCCUUCUUUUGGAGCGUU	>ENST00000615513.4 cdna chromosome:GRCh38:6:36676460:36687337:1 gene:ENSG00000124762.13 gene_biotype:protein_coding transcript_biotype:protein_coding gene_symbol:CDKN1A description:cyclin dependent kinase inhibitor 1A [Source:HGNC Symbol;Acc:HGNC:1784]
hsa-miR-423-3p	AGCUCGGUCUGAGGCCCCUCAGU	>ENST00000615513.4 cdna chromosome:GRCh38:6:36676460:36687337:1 gene:ENSG00000124762.13 gene_biotype:protein_coding transcript_biotype:protein_coding gene_symbol:CDKN1A description:cyclin dependent kinase inhibitor 1A [Source:HGNC Symbol;Acc:HGNC:1784]
hsa-miR-372-3p	AAAGUGCUGCGACAUUUGAGCGU	>ENST00000615513.4 cdna chromosome:GRCh38:6:36676460:36687337:1 gene:ENSG00000124762.13 gene_biotype:protein_coding transcript_biotype:protein_coding gene_symbol:CDKN1A description:cyclin dependent kinase inhibitor 1A [Source:HGNC Symbol;Acc:HGNC:1784]
hsa-miR-363-3p	AAUUGCACGGUAUCCAUCUGUA	>ENST00000615513.4 cdna chromosome:GRCh38:6:36676460:36687337:1 gene:ENSG00000124762.13 gene_biotype:protein_coding transcript_biotype:protein_coding gene_symbol:CDKN1A description:cyclin dependent kinase inhibitor 1A [Source:HGNC Symbol;Acc:HGNC:1784]
hsa-miR-345-5p	GCUGACUCCUAGUCCAGGGCUC	>ENST00000615513.4 cdna chromosome:GRCh38:6:36676460:36687337:1 gene:ENSG00000124762.13 gene_biotype:protein_coding transcript_biotype:protein_coding gene_symbol:CDKN1A description:cyclin dependent kinase inhibitor 1A [Source:HGNC Symbol;Acc:HGNC:1784]
hsa-miR-299-5p	UGGUUUACCGUCCCACAUACAU	>ENST00000615513.4 cdna chromosome:GRCh38:6:36676460:36687337:1 gene:ENSG00000124762.13 gene_biotype:protein_coding transcript_biotype:protein_coding gene_symbol:CDKN1A description:cyclin dependent kinase inhibitor 1A [Source:HGNC Symbol;Acc:HGNC:1784]
hsa-miR-298	AGCAGAAGCAGGGAGGUUCUCCCA	>ENST00000615513.4 cdna chromosome:GRCh38:6:36676460:36687337:1 gene:ENSG00000124762.13 gene_biotype:protein_coding transcript_biotype:protein_coding gene_symbol:CDKN1A description:cyclin dependent kinase inhibitor 1A [Source:HGNC Symbol;Acc:HGNC:1784]
hsa-miR-28-5p	AAGGAGCUCACAGUCUAUUGAG	>ENST00000615513.4 cdna chromosome:GRCh38:6:36676460:36687337:1 gene:ENSG00000124762.13 gene_biotype:protein_coding transcript_biotype:protein_coding gene_symbol:CDKN1A description:cyclin dependent kinase inhibitor 1A [Source:HGNC Symbol;Acc:HGNC:1784]
hsa-miR-20b-5p	CAAAGUGCUCAUAGUGCAGGUAG	>ENST00000615513.4 cdna chromosome:GRCh38:6:36676460:36687337:1 gene:ENSG00000124762.13 gene_biotype:protein_coding transcript_biotype:protein_coding gene_symbol:CDKN1A description:cyclin dependent kinase inhibitor 1A [Source:HGNC Symbol;Acc:HGNC:1784]
hsa-miR-20a-5p	UAAAGUGCUUAUAGUGCAGGUAG	>ENST00000615513.4 cdna chromosome:GRCh38:6:36676460:36687337:1 gene:ENSG00000124762.13 gene_biotype:protein_coding transcript_biotype:protein_coding gene_symbol:CDKN1A description:cyclin dependent kinase inhibitor 1A [Source:HGNC Symbol;Acc:HGNC:1784]
hsa-miR-208b-3p	AUAAGACGAACAAAAGGUUUGU	>ENST00000615513.4 cdna chromosome:GRCh38:6:36676460:36687337:1 gene:ENSG00000124762.13 gene_biotype:protein_coding transcript_biotype:protein_coding gene_symbol:CDKN1A description:cyclin dependent kinase inhibitor 1A [Source:HGNC Symbol;Acc:HGNC:1784]
hsa-miR-208a-3p	AUAAGACGAGCAAAAAGCUUGU	>ENST00000615513.4 cdna chromosome:GRCh38:6:36676460:36687337:1 gene:ENSG00000124762.13 gene_biotype:protein_coding transcript_biotype:protein_coding gene_symbol:CDKN1A description:cyclin dependent kinase inhibitor 1A [Source:HGNC Symbol;Acc:HGNC:1784]
hsa-miR-17-5p	CAAAGUGCUUACAGUGCAGGUAG	>ENST00000615513.4 cdna chromosome:GRCh38:6:36676460:36687337:1 gene:ENSG00000124762.13 gene_biotype:protein_coding transcript_biotype:protein_coding gene_symbol:CDKN1A description:cyclin dependent kinase inhibitor 1A [Source:HGNC Symbol;Acc:HGNC:1784]
hsa-miR-132-3p	UAACAGUCUACAGCCAUGGUCG	>ENST00000615513.4 cdna chromosome:GRCh38:6:36676460:36687337:1 gene:ENSG00000124762.13 gene_biotype:protein_coding transcript_biotype:protein_coding gene_symbol:CDKN1A description:cyclin dependent kinase inhibitor 1A [Source:HGNC Symbol;Acc:HGNC:1784]
hsa-miR-125a-5p	UCCCUGAGACCCUUUAACCUGUGA	>ENST00000615513.4 cdna chromosome:GRCh38:6:36676460:36687337:1 gene:ENSG00000124762.13 gene_biotype:protein_coding transcript_biotype:protein_coding gene_symbol:CDKN1A description:cyclin dependent kinase inhibitor 1A [Source:HGNC Symbol;Acc:HGNC:1784]
hsa-miR-106b-5p	UAAAGUGCUGACAGUGCAGAU	>ENST00000615513.4 cdna chromosome:GRCh38:6:36676460:36687337:1 gene:ENSG00000124762.13 gene_biotype:protein_coding transcript_biotype:protein_coding gene_symbol:CDKN1A description:cyclin dependent kinase inhibitor 1A [Source:HGNC Symbol;Acc:HGNC:1784]
hsa-miR-373-3p	GAAGUGCUUCGAUUUUGGGGUGU	>ENST00000377966.3 cdna chromosome:GRCh38:9:36036433:36124451:1 gene:ENSG00000122707.11 gene_biotype:protein_coding transcript_biotype:protein_coding gene_symbol:RECK description:reversion inducing cysteine rich protein with kazal motifs [Source:HGNC Symbol;Acc:HGNC:11345]
hsa-miR-15b-5p	UAGCAGCACAUCAUGGUUUACA	>ENST00000377966.3 cdna chromosome:GRCh38:9:36036433:36124451:1 gene:ENSG00000122707.11 gene_biotype:protein_coding transcript_biotype:protein_coding gene_symbol:RECK description:reversion inducing cysteine rich protein with kazal motifs [Source:HGNC Symbol;Acc:HGNC:11345]
hsa-miR-145-5p	GUCCAGUUUUCCCAGGAAUCCCU	>ENST00000361099.7 cdna chromosome:GRCh38:2:190969034:191014250:-1 gene:ENSG00000115415.18 gene_biotype:protein_coding transcript_biotype:protein_coding gene_symbol:STAT1 description:signal transducer and activator of transcription 1 [Source:HGNC Symbol;Acc:HGNC:11362]
hsa-miR-145-5p	GUCCAGUUUUCCCAGGAAUCCCU	>ENST00000584307.5 cdna chromosome:GRCh38:18:721588:812546:-1 gene:ENSG00000176105.13 gene_biotype:protein_coding transcript_biotype:protein_coding gene_symbol:YES1 description:YES proto-oncogene 1, Src family tyrosine kinase [Source:HGNC Symbol;Acc:HGNC:12841]
hsa-miR-519d-3p	CAAAGUGCCUCCCUUUAGAGUG	>ENST00000262735.9 cdna chromosome:GRCh38:22:46150596:46243756:1 gene:ENSG00000186951.16 gene_biotype:protein_coding transcript_biotype:protein_coding gene_symbol:PPARA description:peroxisome proliferator activated receptor alpha [Source:HGNC Symbol;Acc:HGNC:9232]
hsa-miR-155-5p	UUAAUGCUAAUCGUGAUAGGGGUU	>ENST00000359570.9 cdna chromosome:GRCh38:2:233059967:233207903:1 gene:ENSG00000168918.13 gene_biotype:protein_coding transcript_biotype:protein_coding gene_symbol:INPP5D description:inositol polyphosphate-5-phosphatase D [Source:HGNC Symbol;Acc:HGNC:6079]
hsa-miR-223-3p	UGUCAGUUUGUCAAAUACCCCA	>ENST00000343380.5 cdna chromosome:GRCh38:20:33675683:33686404:-1 gene:ENSG00000101412.12 gene_biotype:protein_coding transcript_biotype:protein_coding gene_symbol:E2F1 description:E2F transcription factor 1 [Source:HGNC Symbol;Acc:HGNC:3113]
hsa-miR-224-5p	UCAAGUCACUAGUGGUUCCGUUUAG	>ENST00000241393.3 cdna chromosome:GRCh38:2:136114351:136118165:-1 gene:ENSG00000121966.6 gene_biotype:protein_coding transcript_biotype:protein_coding gene_symbol:CXCR4 description:C-X-C motif chemokine receptor 4 [Source:HGNC Symbol;Acc:HGNC:2561]
hsa-miR-224-5p	UCAAGUCACUAGUGGUUCCGUUUAG	>ENST00000366769.7 cdna chromosome:GRCh38:1:226989865:227318474:-1 gene:ENSG00000143776.18 gene_biotype:protein_coding transcript_biotype:protein_coding gene_symbol:CDC42BPA description:CDC42 binding protein kinase alpha [Source:HGNC Symbol;Acc:HGNC:1737]
hsa-miR-181b-5p	AACAUUCAUUGCUGUCGGUGGGU	>ENST00000266085.6 cdna chromosome:GRCh38:22:32801701:32863043:1 gene:ENSG00000100234.11 gene_biotype:protein_coding transcript_biotype:protein_coding gene_symbol:TIMP3 description:TIMP metallopeptidase inhibitor 3 [Source:HGNC Symbol;Acc:HGNC:11822]
hsa-miR-146a-5p	UGAGAACUGAAUUCCAUGGGUU	>ENST00000301838.4 cdna chromosome:GRCh38:11:70203163:70207390:1 gene:ENSG00000168040.4 gene_biotype:protein_coding transcript_biotype:protein_coding gene_symbol:FADD description:Fas associated via death domain [Source:HGNC Symbol;Acc:HGNC:3573]
hsa-miR-9-5p	UCUUUGGUUAUCUAGCUGUAUGA	>ENST00000532176.2 cdna chromosome:GRCh38:19:42117266:42196585:-1 gene:ENSG00000028277.21 gene_biotype:protein_coding transcript_biotype:protein_coding gene_symbol:POU2F2 description:POU class 2 homeobox 2 [Source:HGNC Symbol;Acc:HGNC:9213]
hsa-miR-9-5p	UCUUUGGUUAUCUAGCUGUAUGA	>ENST00000406870.6 cdna chromosome:GRCh38:3:187721377:187745727:-1 gene:ENSG00000113916.17 gene_biotype:protein_coding transcript_biotype:protein_coding gene_symbol:BCL6 description:B cell CLL/lymphoma 6 [Source:HGNC Symbol;Acc:HGNC:1001]
hsa-miR-9-5p	UCUUUGGUUAUCUAGCUGUAUGA	>ENST00000392668.8 cdna chromosome:GRCh38:11:128458765:128587558:-1 gene:ENSG00000134954.14 gene_biotype:protein_coding transcript_biotype:protein_coding gene_symbol:ETS1 description:ETS proto-oncogene 1, transcription factor [Source:HGNC Symbol;Acc:HGNC:3488]
hsa-miR-503-5p	UAGCAGCGGGAACAGUUCUGCAG	>ENST00000615513.4 cdna chromosome:GRCh38:6:36676460:36687337:1 gene:ENSG00000124762.13 gene_biotype:protein_coding transcript_biotype:protein_coding gene_symbol:CDKN1A description:cyclin dependent kinase inhibitor 1A [Source:HGNC Symbol;Acc:HGNC:1784]
hsa-miR-503-5p	UAGCAGCGGGAACAGUUCUGCAG	>ENST00000397066.8 cdna chromosome:GRCh38:16:2429394:2458854:1 gene:ENSG00000162063.12 gene_biotype:protein_coding transcript_biotype:protein_coding gene_symbol:CCNF description:cyclin F [Source:HGNC Symbol;Acc:HGNC:1591]
hsa-miR-503-5p	UAGCAGCGGGAACAGUUCUGCAG	>ENST00000450114.6 cdna chromosome:GRCh38:11:9573681:9589207:1 gene:ENSG00000166483.10 gene_biotype:protein_coding transcript_biotype:protein_coding gene_symbol:WEE1 description:WEE1 G2 checkpoint kinase [Source:HGNC Symbol;Acc:HGNC:12761]
hsa-miR-503-5p	UAGCAGCGGGAACAGUUCUGCAG	>ENST00000520509.5 cdna chromosome:GRCh38:8:94879770:94896678:-1 gene:ENSG00000175305.17 gene_biotype:protein_coding transcript_biotype:protein_coding gene_symbol:CCNE2 description:cyclin E2 [Source:HGNC Symbol;Acc:HGNC:1590]
hsa-miR-503-5p	UAGCAGCGGGAACAGUUCUGCAG	>ENST00000262643.7 cdna chromosome:GRCh38:19:29811898:29824308:1 gene:ENSG00000105173.13 gene_biotype:protein_coding transcript_biotype:protein_coding gene_symbol:CCNE1 description:cyclin E1 [Source:HGNC Symbol;Acc:HGNC:1589]
hsa-miR-503-5p	UAGCAGCGGGAACAGUUCUGCAG	>ENST00000428830.6 cdna chromosome:GRCh38:11:125625974:125676255:1 gene:ENSG00000149554.12 gene_biotype:protein_coding transcript_biotype:protein_coding gene_symbol:CHEK1 description:checkpoint kinase 1 [Source:HGNC Symbol;Acc:HGNC:1925]
hsa-miR-503-5p	UAGCAGCGGGAACAGUUCUGCAG	>ENST00000302506.7 cdna chromosome:GRCh38:3:48157146:48188356:-1 gene:ENSG00000164045.11 gene_biotype:protein_coding transcript_biotype:protein_coding gene_symbol:CDC25A description:cell division cycle 25A [Source:HGNC Symbol;Acc:HGNC:1725]
hsa-miR-503-5p	UAGCAGCGGGAACAGUUCUGCAG	>ENST00000373206.5 cdna chromosome:GRCh38:1:35869808:35920958:1 gene:ENSG00000092847.11 gene_biotype:protein_coding transcript_biotype:protein_coding gene_symbol:AGO1 description:argonaute 1, RISC catalytic component [Source:HGNC Symbol;Acc:HGNC:3262]
hsa-miR-503-5p	UAGCAGCGGGAACAGUUCUGCAG	>ENST00000367942.3 cdna chromosome:GRCh38:1:161766294:161964070:1 gene:ENSG00000118217.5 gene_biotype:protein_coding transcript_biotype:protein_coding gene_symbol:ATF6 description:activating transcription factor 6 [Source:HGNC Symbol;Acc:HGNC:791]
hsa-miR-503-5p	UAGCAGCGGGAACAGUUCUGCAG	>ENST00000265748.6 cdna chromosome:GRCh38:7:36389806:36453791:1 gene:ENSG00000011426.10 gene_biotype:protein_coding transcript_biotype:protein_coding gene_symbol:ANLN description:anillin actin binding protein [Source:HGNC Symbol;Acc:HGNC:14082]
hsa-miR-503-5p	UAGCAGCGGGAACAGUUCUGCAG	>ENST00000647005.1 cdna chromosome:GRCh38:1:100345038:100518253:1 gene:ENSG00000079335.19 gene_biotype:protein_coding transcript_biotype:protein_coding gene_symbol:CDC14A description:cell division cycle 14A [Source:HGNC Symbol;Acc:HGNC:1718]
hsa-miR-424-5p	CAGCAGCAAUUCAUGUUUUGAA	>ENST00000397066.8 cdna chromosome:GRCh38:16:2429394:2458854:1 gene:ENSG00000162063.12 gene_biotype:protein_coding transcript_biotype:protein_coding gene_symbol:CCNF description:cyclin F [Source:HGNC Symbol;Acc:HGNC:1591]
hsa-miR-424-5p	CAGCAGCAAUUCAUGUUUUGAA	>ENST00000647005.1 cdna chromosome:GRCh38:1:100345038:100518253:1 gene:ENSG00000079335.19 gene_biotype:protein_coding transcript_biotype:protein_coding gene_symbol:CDC14A description:cell division cycle 14A [Source:HGNC Symbol;Acc:HGNC:1718]
hsa-miR-424-5p	CAGCAGCAAUUCAUGUUUUGAA	>ENST00000302506.7 cdna chromosome:GRCh38:3:48157146:48188356:-1 gene:ENSG00000164045.11 gene_biotype:protein_coding transcript_biotype:protein_coding gene_symbol:CDC25A description:cell division cycle 25A [Source:HGNC Symbol;Acc:HGNC:1725]
hsa-miR-424-5p	CAGCAGCAAUUCAUGUUUUGAA	>ENST00000428830.6 cdna chromosome:GRCh38:11:125625974:125676255:1 gene:ENSG00000149554.12 gene_biotype:protein_coding transcript_biotype:protein_coding gene_symbol:CHEK1 description:checkpoint kinase 1 [Source:HGNC Symbol;Acc:HGNC:1925]
hsa-miR-424-5p	CAGCAGCAAUUCAUGUUUUGAA	>ENST00000260363.9 cdna chromosome:GRCh38:15:69414246:69448427:1 gene:ENSG00000137807.15 gene_biotype:protein_coding transcript_biotype:protein_coding gene_symbol:KIF23 description:kinesin family member 23 [Source:HGNC Symbol;Acc:HGNC:6392]
hsa-miR-424-5p	CAGCAGCAAUUCAUGUUUUGAA	>ENST00000367942.3 cdna chromosome:GRCh38:1:161766294:161964070:1 gene:ENSG00000118217.5 gene_biotype:protein_coding transcript_biotype:protein_coding gene_symbol:ATF6 description:activating transcription factor 6 [Source:HGNC Symbol;Acc:HGNC:791]
hsa-miR-424-5p	CAGCAGCAAUUCAUGUUUUGAA	>ENST00000450114.6 cdna chromosome:GRCh38:11:9573681:9589207:1 gene:ENSG00000166483.10 gene_biotype:protein_coding transcript_biotype:protein_coding gene_symbol:WEE1 description:WEE1 G2 checkpoint kinase [Source:HGNC Symbol;Acc:HGNC:12761]
hsa-miR-424-5p	CAGCAGCAAUUCAUGUUUUGAA	>ENST00000265748.6 cdna chromosome:GRCh38:7:36389806:36453791:1 gene:ENSG00000011426.10 gene_biotype:protein_coding transcript_biotype:protein_coding gene_symbol:ANLN description:anillin actin binding protein [Source:HGNC Symbol;Acc:HGNC:14082]
hsa-miR-122-5p	UGGAGUGUGACAAUGGUGUUUG	>ENST00000348035.8 cdna chromosome:GRCh38:7:6374523:6403977:1 gene:ENSG00000136238.17 gene_biotype:protein_coding transcript_biotype:protein_coding gene_symbol:RAC1 description:Rac family small GTPase 1 [Source:HGNC Symbol;Acc:HGNC:9801]
hsa-miR-206	UGGAAUGUAAGGAAGUGUGUGG	>ENST00000263388.6 cdna chromosome:GRCh38:19:15159038:15200981:-1 gene:ENSG00000074181.8 gene_biotype:protein_coding transcript_biotype:protein_coding gene_symbol:NOTCH3 description:notch 3 [Source:HGNC Symbol;Acc:HGNC:7883]
hsa-miR-335-5p	UCAAGAGCAAUAACGAAAAAUGU	>ENST00000535648.5 cdna chromosome:GRCh38:9:115019578:115118257:-1 gene:ENSG00000041982.15 gene_biotype:protein_coding transcript_biotype:protein_coding gene_symbol:TNC description:tenascin C [Source:HGNC Symbol;Acc:HGNC:5318]
hsa-miR-7-5p	UGGAAGACUAGUGAUUUUGUUGUU	>ENST00000356341.7 cdna chromosome:GRCh38:11:77321707:77474062:-1 gene:ENSG00000149269.9 gene_biotype:protein_coding transcript_biotype:protein_coding gene_symbol:PAK1 description:p21 (RAC1) activated kinase 1 [Source:HGNC Symbol;Acc:HGNC:8590]
hsa-miR-378a-3p	ACUGGACUUGGAGUCAGAAGGC	>ENST00000369902.7 cdna chromosome:GRCh38:10:102503987:102633535:1 gene:ENSG00000107882.11 gene_biotype:protein_coding transcript_biotype:protein_coding gene_symbol:SUFU description:SUFU negative regulator of hedgehog signaling [Source:HGNC Symbol;Acc:HGNC:16466]
hsa-miR-182-5p	UUUGGCAAUGGUAGAACUCACACU	>ENST00000343882.10 cdna chromosome:GRCh38:6:108559835:108684774:1 gene:ENSG00000118689.14 gene_biotype:protein_coding transcript_biotype:protein_coding gene_symbol:FOXO3 description:forkhead box O3 [Source:HGNC Symbol;Acc:HGNC:3821]
hsa-miR-21-5p	UAGCUUAUCAGACUGAUGUUGA	>ENST00000377104.3 cdna chromosome:GRCh38:13:80335976:80340951:-1 gene:ENSG00000136158.11 gene_biotype:protein_coding transcript_biotype:protein_coding gene_symbol:SPRY2 description:sprouty RTK signaling antagonist 2 [Source:HGNC Symbol;Acc:HGNC:11270]
hsa-miR-145-5p	GUCCAGUUUUCCCAGGAAUCCCU	>ENST00000512215.5 cdna chromosome:GRCh38:4:101023409:101347477:-1 gene:ENSG00000138814.16 gene_biotype:protein_coding transcript_biotype:protein_coding gene_symbol:PPP3CA description:protein phosphatase 3 catalytic subunit alpha [Source:HGNC Symbol;Acc:HGNC:9314]
hsa-miR-145-5p	GUCCAGUUUUCCCAGGAAUCCCU	>ENST00000523094.5 cdna chromosome:GRCh38:5:157785743:157859145:-1 gene:ENSG00000113282.13 gene_biotype:protein_coding transcript_biotype:protein_coding gene_symbol:CLINT1 description:clathrin interactor 1 [Source:HGNC Symbol;Acc:HGNC:23186]
hsa-miR-29a-3p	UAGCACCAUCUGAAAUCGGUUA	>ENST00000265734.8 cdna chromosome:GRCh38:7:92604921:92833917:-1 gene:ENSG00000105810.9 gene_biotype:protein_coding transcript_biotype:protein_coding gene_symbol:CDK6 description:cyclin dependent kinase 6 [Source:HGNC Symbol;Acc:HGNC:1777]
hsa-miR-29b-3p	UAGCACCAUUUGAAAUCAGUGUU	>ENST00000265734.8 cdna chromosome:GRCh38:7:92604921:92833917:-1 gene:ENSG00000105810.9 gene_biotype:protein_coding transcript_biotype:protein_coding gene_symbol:CDK6 description:cyclin dependent kinase 6 [Source:HGNC Symbol;Acc:HGNC:1777]
hsa-miR-140-5p	CAGUGGUUUUACCCUAUGGUAG	>ENST00000345617.7 cdna chromosome:GRCh38:2:239048168:239400949:-1 gene:ENSG00000068024.16 gene_biotype:protein_coding transcript_biotype:protein_coding gene_symbol:HDAC4 description:histone deacetylase 4 [Source:HGNC Symbol;Acc:HGNC:14063]
hsa-miR-34a-5p	UGGCAGUGUCUUAGCUGGUUGU	>ENST00000357337.10 cdna chromosome:GRCh38:13:77044658:77327044:-1 gene:ENSG00000005810.17 gene_biotype:protein_coding transcript_biotype:protein_coding gene_symbol:MYCBP2 description:MYC binding protein 2, E3 ubiquitin protein ligase [Source:HGNC Symbol;Acc:HGNC:23386]
hsa-miR-424-5p	CAGCAGCAAUUCAUGUUUUGAA	>ENST00000316981.7 cdna chromosome:GRCh38:8:56160904:56211279:-1 gene:ENSG00000181690.7 gene_biotype:protein_coding transcript_biotype:protein_coding gene_symbol:PLAG1 description:PLAG1 zinc finger [Source:HGNC Symbol;Acc:HGNC:9045]
hsa-miR-181b-5p	AACAUUCAUUGCUGUCGGUGGGU	>ENST00000316981.7 cdna chromosome:GRCh38:8:56160904:56211279:-1 gene:ENSG00000181690.7 gene_biotype:protein_coding transcript_biotype:protein_coding gene_symbol:PLAG1 description:PLAG1 zinc finger [Source:HGNC Symbol;Acc:HGNC:9045]
hsa-miR-181a-5p	AACAUUCAACGCUGUCGGUGAGU	>ENST00000316981.7 cdna chromosome:GRCh38:8:56160904:56211279:-1 gene:ENSG00000181690.7 gene_biotype:protein_coding transcript_biotype:protein_coding gene_symbol:PLAG1 description:PLAG1 zinc finger [Source:HGNC Symbol;Acc:HGNC:9045]
hsa-miR-302c-3p	UAAGUGCUUCCAUGUUUCAGUGG	>ENST00000440973.5 cdna chromosome:GRCh38:6:151690496:152103274:1 gene:ENSG00000091831.23 gene_biotype:protein_coding transcript_biotype:protein_coding gene_symbol:ESR1 description:estrogen receptor 1 [Source:HGNC Symbol;Acc:HGNC:3467]
hsa-miR-206	UGGAAUGUAAGGAAGUGUGUGG	>ENST00000440973.5 cdna chromosome:GRCh38:6:151690496:152103274:1 gene:ENSG00000091831.23 gene_biotype:protein_coding transcript_biotype:protein_coding gene_symbol:ESR1 description:estrogen receptor 1 [Source:HGNC Symbol;Acc:HGNC:3467]
hsa-miR-193b-3p	AACUGGCCCUCAAAGUCCCGCU	>ENST00000440973.5 cdna chromosome:GRCh38:6:151690496:152103274:1 gene:ENSG00000091831.23 gene_biotype:protein_coding transcript_biotype:protein_coding gene_symbol:ESR1 description:estrogen receptor 1 [Source:HGNC Symbol;Acc:HGNC:3467]
hsa-miR-18b-5p	UAAGGUGCAUCUAGUGCAGUUAG	>ENST00000440973.5 cdna chromosome:GRCh38:6:151690496:152103274:1 gene:ENSG00000091831.23 gene_biotype:protein_coding transcript_biotype:protein_coding gene_symbol:ESR1 description:estrogen receptor 1 [Source:HGNC Symbol;Acc:HGNC:3467]
hsa-miR-18a-5p	UAAGGUGCAUCUAGUGCAGAUAG	>ENST00000440973.5 cdna chromosome:GRCh38:6:151690496:152103274:1 gene:ENSG00000091831.23 gene_biotype:protein_coding transcript_biotype:protein_coding gene_symbol:ESR1 description:estrogen receptor 1 [Source:HGNC Symbol;Acc:HGNC:3467]
hsa-miR-135a-5p	UAUGGCUUUUUAUUCCUAUGUGA	>ENST00000381652.3 cdna chromosome:GRCh38:9:4985245:5128183:1 gene:ENSG00000096968.13 gene_biotype:protein_coding transcript_biotype:protein_coding gene_symbol:JAK2 description:Janus kinase 2 [Source:HGNC Symbol;Acc:HGNC:6192]
hsa-miR-196a-5p	UAGGUAGUUUCAUGUUGUUGGG	>ENST00000359299.7 cdna chromosome:GRCh38:4:168092515:168187690:1 gene:ENSG00000109511.11 gene_biotype:protein_coding transcript_biotype:protein_coding gene_symbol:ANXA10 description:annexin A10 [Source:HGNC Symbol;Acc:HGNC:534]
hsa-miR-146a-5p	UGAGAACUGAAUUCCAUGGGUU	>ENST00000526995.5 cdna chromosome:GRCh38:11:36487027:36510272:-1 gene:ENSG00000175104.14 gene_biotype:protein_coding transcript_biotype:protein_coding gene_symbol:TRAF6 description:TNF receptor associated factor 6 [Source:HGNC Symbol;Acc:HGNC:12036]
hsa-miR-146a-5p	UGAGAACUGAAUUCCAUGGGUU	>ENST00000606868.5 cdna chromosome:GRCh38:6:78867607:78946440:1 gene:ENSG00000146243.13 gene_biotype:protein_coding transcript_biotype:nonsense_mediated_decay gene_symbol:IRAK1BP1 description:interleukin 1 receptor associated kinase 1 binding protein 1 [Source:HGNC Symbol;Acc:HGNC:17368]
hsa-miR-143-3p	UGAGAUGAAGCACUGUAGCUC	>ENST00000264709.7 cdna chromosome:GRCh38:2:25227855:25342590:-1 gene:ENSG00000119772.16 gene_biotype:protein_coding transcript_biotype:protein_coding gene_symbol:DNMT3A description:DNA methyltransferase 3 alpha [Source:HGNC Symbol;Acc:HGNC:2978]
hsa-miR-122-5p	UGGAGUGUGACAAUGGUGUUUG	>ENST00000418115.5 cdna chromosome:GRCh38:3:49359145:49412202:-1 gene:ENSG00000067560.10 gene_biotype:protein_coding transcript_biotype:protein_coding gene_symbol:RHOA description:ras homolog family member A [Source:HGNC Symbol;Acc:HGNC:667]
hsa-miR-330-3p	GCAAAGCACACGGCCUGCAGAGA	>ENST00000343380.5 cdna chromosome:GRCh38:20:33675683:33686404:-1 gene:ENSG00000101412.12 gene_biotype:protein_coding transcript_biotype:protein_coding gene_symbol:E2F1 description:E2F transcription factor 1 [Source:HGNC Symbol;Acc:HGNC:3113]
hsa-miR-222-3p	AGCUACAUCUGGCUACUGGGU	>ENST00000616138.2 cdna chromosome:GRCh38:CHR_HSCHR11_1_CTG7:2883205:2885904:-1 gene:ENSG00000273707.4 gene_biotype:protein_coding transcript_biotype:protein_coding gene_symbol:CDKN1C description:cyclin dependent kinase inhibitor 1C [Source:HGNC Symbol;Acc:HGNC:1786]
hsa-miR-34a-5p	UGGCAGUGUCUUAGCUGGUUGU	>ENST00000549145.5 cdna chromosome:GRCh38:12:101594971:101686018:1 gene:ENSG00000196091.13 gene_biotype:protein_coding transcript_biotype:protein_coding gene_symbol:MYBPC1 description:myosin binding protein C, slow type [Source:HGNC Symbol;Acc:HGNC:7549]
hsa-miR-373-3p	GAAGUGCUUCGAUUUUGGGGUGU	>ENST00000372067.7 cdna chromosome:GRCh38:6:43770213:43786487:1 gene:ENSG00000112715.21 gene_biotype:protein_coding transcript_biotype:protein_coding gene_symbol:VEGFA description:vascular endothelial growth factor A [Source:HGNC Symbol;Acc:HGNC:12680]
hsa-miR-302d-3p	UAAGUGCUUCCAUGUUUGAGUGU	>ENST00000372067.7 cdna chromosome:GRCh38:6:43770213:43786487:1 gene:ENSG00000112715.21 gene_biotype:protein_coding transcript_biotype:protein_coding gene_symbol:VEGFA description:vascular endothelial growth factor A [Source:HGNC Symbol;Acc:HGNC:12680]
hsa-miR-200b-3p	UAAUACUGCCUGGUAAUGAUGA	>ENST00000627532.2 cdna chromosome:GRCh38:2:144384081:144520395:-1 gene:ENSG00000169554.19 gene_biotype:protein_coding transcript_biotype:protein_coding gene_symbol:ZEB2 description:zinc finger E-box binding homeobox 2 [Source:HGNC Symbol;Acc:HGNC:14881]
hsa-miR-200b-3p	UAAUACUGCCUGGUAAUGAUGA	>ENST00000460680.5 cdna chromosome:GRCh38:3:52401013:52410350:-1 gene:ENSG00000163930.9 gene_biotype:protein_coding transcript_biotype:protein_coding gene_symbol:BAP1 description:BRCA1 associated protein 1 [Source:HGNC Symbol;Acc:HGNC:950]
hsa-miR-200c-3p	UAAUACUGCCGGGUAAUGAUGGA	>ENST00000308317.10 cdna chromosome:GRCh38:14:39114223:39136973:1 gene:ENSG00000092208.17 gene_biotype:protein_coding transcript_biotype:protein_coding gene_symbol:GEMIN2 description:gem nuclear organelle associated protein 2 [Source:HGNC Symbol;Acc:HGNC:10884]
hsa-miR-200c-3p	UAAUACUGCCGGGUAAUGAUGGA	>ENST00000460680.5 cdna chromosome:GRCh38:3:52401013:52410350:-1 gene:ENSG00000163930.9 gene_biotype:protein_coding transcript_biotype:protein_coding gene_symbol:BAP1 description:BRCA1 associated protein 1 [Source:HGNC Symbol;Acc:HGNC:950]
hsa-miR-145-5p	GUCCAGUUUUCCCAGGAAUCCCU	>ENST00000305123.5 cdna chromosome:GRCh38:2:226731317:226799759:-1 gene:ENSG00000169047.5 gene_biotype:protein_coding transcript_biotype:protein_coding gene_symbol:IRS1 description:insulin receptor substrate 1 [Source:HGNC Symbol;Acc:HGNC:6125]
hsa-miR-145-5p	GUCCAGUUUUCCCAGGAAUCCCU	>ENST00000281631.9 cdna chromosome:GRCh38:5:50666938:50846522:1 gene:ENSG00000151883.17 gene_biotype:protein_coding transcript_biotype:protein_coding gene_symbol:PARP8 description:poly(ADP-ribose) polymerase family member 8 [Source:HGNC Symbol;Acc:HGNC:26124]
hsa-miR-34c-5p	AGGCAGUGUAGUUAGCUGAUUGC	>ENST00000532947.2 cdna chromosome:GRCh38:11:28110166:28527041:1 gene:ENSG00000169519.20 gene_biotype:protein_coding transcript_biotype:nonsense_mediated_decay gene_symbol:METTL15 description:methyltransferase like 15 [Source:HGNC Symbol;Acc:HGNC:26606]
hsa-miR-34b-5p	UAGGCAGUGUCAUUAGCUGAUUG	>ENST00000532947.2 cdna chromosome:GRCh38:11:28110166:28527041:1 gene:ENSG00000169519.20 gene_biotype:protein_coding transcript_biotype:nonsense_mediated_decay gene_symbol:METTL15 description:methyltransferase like 15 [Source:HGNC Symbol;Acc:HGNC:26606]
hsa-miR-34c-5p	AGGCAGUGUAGUUAGCUGAUUGC	>ENST00000613242.4 cdna chromosome:GRCh38:6:20401906:20493714:1 gene:ENSG00000112242.14 gene_biotype:protein_coding transcript_biotype:protein_coding gene_symbol:E2F3 description:E2F transcription factor 3 [Source:HGNC Symbol;Acc:HGNC:3115]
hsa-miR-34b-5p	UAGGCAGUGUCAUUAGCUGAUUG	>ENST00000265734.8 cdna chromosome:GRCh38:7:92604921:92833917:-1 gene:ENSG00000105810.9 gene_biotype:protein_coding transcript_biotype:protein_coding gene_symbol:CDK6 description:cyclin dependent kinase 6 [Source:HGNC Symbol;Acc:HGNC:1777]
hsa-miR-34a-5p	UGGCAGUGUCUUAGCUGGUUGU	>ENST00000552862.1 cdna chromosome:GRCh38:12:57751215:57756013:-1 gene:ENSG00000135446.16 gene_biotype:protein_coding transcript_biotype:protein_coding gene_symbol:CDK4 description:cyclin dependent kinase 4 [Source:HGNC Symbol;Acc:HGNC:1773]
hsa-miR-34b-5p	UAGGCAGUGUCAUUAGCUGAUUG	>ENST00000552862.1 cdna chromosome:GRCh38:12:57751215:57756013:-1 gene:ENSG00000135446.16 gene_biotype:protein_coding transcript_biotype:protein_coding gene_symbol:CDK4 description:cyclin dependent kinase 4 [Source:HGNC Symbol;Acc:HGNC:1773]
hsa-miR-34c-5p	AGGCAGUGUAGUUAGCUGAUUGC	>ENST00000552862.1 cdna chromosome:GRCh38:12:57751215:57756013:-1 gene:ENSG00000135446.16 gene_biotype:protein_coding transcript_biotype:protein_coding gene_symbol:CDK4 description:cyclin dependent kinase 4 [Source:HGNC Symbol;Acc:HGNC:1773]
hsa-miR-34c-5p	AGGCAGUGUAGUUAGCUGAUUGC	>ENST00000520509.5 cdna chromosome:GRCh38:8:94879770:94896678:-1 gene:ENSG00000175305.17 gene_biotype:protein_coding transcript_biotype:protein_coding gene_symbol:CCNE2 description:cyclin E2 [Source:HGNC Symbol;Acc:HGNC:1590]
hsa-miR-34b-5p	UAGGCAGUGUCAUUAGCUGAUUG	>ENST00000520509.5 cdna chromosome:GRCh38:8:94879770:94896678:-1 gene:ENSG00000175305.17 gene_biotype:protein_coding transcript_biotype:protein_coding gene_symbol:CCNE2 description:cyclin E2 [Source:HGNC Symbol;Acc:HGNC:1590]
hsa-miR-34a-5p	UGGCAGUGUCUUAGCUGGUUGU	>ENST00000520509.5 cdna chromosome:GRCh38:8:94879770:94896678:-1 gene:ENSG00000175305.17 gene_biotype:protein_coding transcript_biotype:protein_coding gene_symbol:CCNE2 description:cyclin E2 [Source:HGNC Symbol;Acc:HGNC:1590]
hsa-miR-214-3p	ACAGCAGGCACAGACAGGCAGU	>ENST00000371953.7 cdna chromosome:GRCh38:10:87863113:87971930:1 gene:ENSG00000171862.10 gene_biotype:protein_coding transcript_biotype:protein_coding gene_symbol:PTEN description:phosphatase and tensin homolog [Source:HGNC Symbol;Acc:HGNC:9588]
hsa-miR-107	AGCAGCAUUGUACAGGGCUAUCA	>ENST00000313005.10 cdna chromosome:GRCh38:11:117285207:117316256:-1 gene:ENSG00000186318.16 gene_biotype:protein_coding transcript_biotype:protein_coding gene_symbol:BACE1 description:beta-secretase 1 [Source:HGNC Symbol;Acc:HGNC:933]
hsa-miR-15a-5p	UAGCAGCACAUAAUGGUUUGUG	>ENST00000398117.1 cdna chromosome:GRCh38:18:63123346:63320128:-1 gene:ENSG00000171791.12 gene_biotype:protein_coding transcript_biotype:protein_coding gene_symbol:BCL2 description:BCL2, apoptosis regulator [Source:HGNC Symbol;Acc:HGNC:990]
hsa-miR-29c-3p	UAGCACCAUUUGAAAUCGGUUA	>ENST00000304636.7 cdna chromosome:GRCh38:2:188974320:189012746:1 gene:ENSG00000168542.14 gene_biotype:protein_coding transcript_biotype:protein_coding gene_symbol:COL3A1 description:collagen type III alpha 1 chain [Source:HGNC Symbol;Acc:HGNC:2201]
hsa-miR-29c-3p	UAGCACCAUUUGAAAUCGGUUA	>ENST00000225964.9 cdna chromosome:GRCh38:17:50183289:50201632:-1 gene:ENSG00000108821.13 gene_biotype:protein_coding transcript_biotype:protein_coding gene_symbol:COL1A1 description:collagen type I alpha 1 chain [Source:HGNC Symbol;Acc:HGNC:2197]
hsa-miR-29b-3p	UAGCACCAUUUGAAAUCAGUGUU	>ENST00000313005.10 cdna chromosome:GRCh38:11:117285207:117316256:-1 gene:ENSG00000186318.16 gene_biotype:protein_coding transcript_biotype:protein_coding gene_symbol:BACE1 description:beta-secretase 1 [Source:HGNC Symbol;Acc:HGNC:933]
hsa-miR-1-3p	UGGAAUGUAAAGAAGUAUGUAU	>ENST00000261917.3 cdna chromosome:GRCh38:15:73319859:73369264:-1 gene:ENSG00000138622.3 gene_biotype:protein_coding transcript_biotype:protein_coding gene_symbol:HCN4 description:hyperpolarization activated cyclic nucleotide gated potassium channel 4 [Source:HGNC Symbol;Acc:HGNC:16882]
hsa-miR-150-5p	UCUCCCAACCCUUGUACCAGUG	>ENST00000549145.5 cdna chromosome:GRCh38:12:101594971:101686018:1 gene:ENSG00000196091.13 gene_biotype:protein_coding transcript_biotype:protein_coding gene_symbol:MYBPC1 description:myosin binding protein C, slow type [Source:HGNC Symbol;Acc:HGNC:7549]
hsa-miR-424-5p	CAGCAGCAAUUCAUGUUUUGAA	>ENST00000262643.7 cdna chromosome:GRCh38:19:29811898:29824308:1 gene:ENSG00000105173.13 gene_biotype:protein_coding transcript_biotype:protein_coding gene_symbol:CCNE1 description:cyclin E1 [Source:HGNC Symbol;Acc:HGNC:1589]
hsa-miR-424-5p	CAGCAGCAAUUCAUGUUUUGAA	>ENST00000511642.5 cdna chromosome:GRCh38:6:41934934:42050357:-1 gene:ENSG00000112576.12 gene_biotype:protein_coding transcript_biotype:protein_coding gene_symbol:CCND3 description:cyclin D3 [Source:HGNC Symbol;Acc:HGNC:1585]
hsa-miR-424-5p	CAGCAGCAAUUCAUGUUUUGAA	>ENST00000265734.8 cdna chromosome:GRCh38:7:92604921:92833917:-1 gene:ENSG00000105810.9 gene_biotype:protein_coding transcript_biotype:protein_coding gene_symbol:CDK6 description:cyclin dependent kinase 6 [Source:HGNC Symbol;Acc:HGNC:1777]
hsa-miR-16-5p	UAGCAGCACGUAAAUAUUGGCG	>ENST00000265734.8 cdna chromosome:GRCh38:7:92604921:92833917:-1 gene:ENSG00000105810.9 gene_biotype:protein_coding transcript_biotype:protein_coding gene_symbol:CDK6 description:cyclin dependent kinase 6 [Source:HGNC Symbol;Acc:HGNC:1777]
hsa-miR-16-5p	UAGCAGCACGUAAAUAUUGGCG	>ENST00000511642.5 cdna chromosome:GRCh38:6:41934934:42050357:-1 gene:ENSG00000112576.12 gene_biotype:protein_coding transcript_biotype:protein_coding gene_symbol:CCND3 description:cyclin D3 [Source:HGNC Symbol;Acc:HGNC:1585]
hsa-miR-424-5p	CAGCAGCAAUUCAUGUUUUGAA	>ENST00000227507.2 cdna chromosome:GRCh38:11:69641087:69654474:1 gene:ENSG00000110092.3 gene_biotype:protein_coding transcript_biotype:protein_coding gene_symbol:CCND1 description:cyclin D1 [Source:HGNC Symbol;Acc:HGNC:1582]
hsa-miR-146a-5p	UGAGAACUGAAUUCCAUGGGUU	>ENST00000399799.2 cdna chromosome:GRCh38:18:20946906:21111851:-1 gene:ENSG00000067900.7 gene_biotype:protein_coding transcript_biotype:protein_coding gene_symbol:ROCK1 description:Rho associated coiled-coil containing protein kinase 1 [Source:HGNC Symbol;Acc:HGNC:10251]
hsa-miR-203a-3p	GUGAAAUGUUUAGGACCACUAG	>ENST00000356136.7 cdna chromosome:GRCh38:11:75815167:76143195:1 gene:ENSG00000198382.8 gene_biotype:protein_coding transcript_biotype:protein_coding gene_symbol:UVRAG description:UV radiation resistance associated [Source:HGNC Symbol;Acc:HGNC:12640]
hsa-miR-21-5p	UAGCUUAUCAGACUGAUGUUGA	>ENST00000266085.6 cdna chromosome:GRCh38:22:32801701:32863043:1 gene:ENSG00000100234.11 gene_biotype:protein_coding transcript_biotype:protein_coding gene_symbol:TIMP3 description:TIMP metallopeptidase inhibitor 3 [Source:HGNC Symbol;Acc:HGNC:11822]
hsa-miR-148a-3p	UCAGUGCACUACAGAACUUUGU	>ENST00000328111.6 cdna chromosome:GRCh38:20:32762385:32809356:1 gene:ENSG00000088305.18 gene_biotype:protein_coding transcript_biotype:protein_coding gene_symbol:DNMT3B description:DNA methyltransferase 3 beta [Source:HGNC Symbol;Acc:HGNC:2979]
hsa-miR-16-1-3p	CCAGUAUUAACUGUGCUGCUGA	>ENST00000227507.2 cdna chromosome:GRCh38:11:69641087:69654474:1 gene:ENSG00000110092.3 gene_biotype:protein_coding transcript_biotype:protein_coding gene_symbol:CCND1 description:cyclin D1 [Source:HGNC Symbol;Acc:HGNC:1582]
hsa-miR-130a-3p	CAGUGCAAUGUUAAAAGGGCAU	>ENST00000222726.3 cdna chromosome:GRCh38:7:27141052:27143668:-1 gene:ENSG00000106004.4 gene_biotype:protein_coding transcript_biotype:protein_coding gene_symbol:HOXA5 description:homeobox A5 [Source:HGNC Symbol;Acc:HGNC:5106]
hsa-miR-21-5p	UAGCUUAUCAGACUGAUGUUGA	>ENST00000646273.1 cdna chromosome:GRCh38:12:23533787:24562449:-1 gene:ENSG00000134532.16 gene_biotype:protein_coding transcript_biotype:protein_coding gene_symbol:SOX5 description:SRY-box 5 [Source:HGNC Symbol;Acc:HGNC:11201]
hsa-miR-21-5p	UAGCUUAUCAGACUGAUGUUGA	>ENST00000580900.5 cdna chromosome:GRCh38:9:21802649:21937651:1 gene:ENSG00000099810.19 gene_biotype:protein_coding transcript_biotype:protein_coding gene_symbol:MTAP description:methylthioadenosine phosphorylase [Source:HGNC Symbol;Acc:HGNC:7413]
hsa-miR-126-3p	UCGUACCGUGAGUAAUAAUGCG	>ENST00000520509.5 cdna chromosome:GRCh38:8:94879770:94896678:-1 gene:ENSG00000175305.17 gene_biotype:protein_coding transcript_biotype:protein_coding gene_symbol:CCNE2 description:cyclin E2 [Source:HGNC Symbol;Acc:HGNC:1590]
hsa-miR-126-3p	UCGUACCGUGAGUAAUAAUGCG	>ENST00000581396.5 cdna chromosome:GRCh38:17:17843511:17972410:-1 gene:ENSG00000175662.17 gene_biotype:protein_coding transcript_biotype:protein_coding gene_symbol:TOM1L2 description:target of myb1 like 2 membrane trafficking protein [Source:HGNC Symbol;Acc:HGNC:11984]
hsa-miR-21-5p	UAGCUUAUCAGACUGAUGUUGA	>ENST00000377966.3 cdna chromosome:GRCh38:9:36036433:36124451:1 gene:ENSG00000122707.11 gene_biotype:protein_coding transcript_biotype:protein_coding gene_symbol:RECK description:reversion inducing cysteine rich protein with kazal motifs [Source:HGNC Symbol;Acc:HGNC:11345]
hsa-miR-155-5p	UUAAUGCUAAUCGUGAUAGGGGUU	>ENST00000557842.6 cdna chromosome:GRCh38:15:88494440:88546645:-1 gene:ENSG00000140543.14 gene_biotype:protein_coding transcript_biotype:nonsense_mediated_decay gene_symbol:DET1 description:DET1, COP1 ubiquitin ligase partner [Source:HGNC Symbol;Acc:HGNC:25477]
hsa-miR-155-5p	UUAAUGCUAAUCGUGAUAGGGGUU	>ENST00000545279.5 cdna chromosome:GRCh38:5:136132845:136182732:1 gene:ENSG00000113658.17 gene_biotype:protein_coding transcript_biotype:protein_coding gene_symbol:SMAD5 description:SMAD family member 5 [Source:HGNC Symbol;Acc:HGNC:6771]
hsa-miR-155-5p	UUAAUGCUAAUCGUGAUAGGGGUU	>ENST00000367604.6 cdna chromosome:GRCh38:6:142751478:142946365:-1 gene:ENSG00000010818.9 gene_biotype:protein_coding transcript_biotype:protein_coding gene_symbol:HIVEP2 description:human immunodeficiency virus type I enhancer binding protein 2 [Source:HGNC Symbol;Acc:HGNC:4921]
hsa-miR-155-5p	UUAAUGCUAAUCGUGAUAGGGGUU	>ENST00000508237.5 cdna chromosome:GRCh38:17:49289208:49361993:-1 gene:ENSG00000198740.8 gene_biotype:protein_coding transcript_biotype:nonsense_mediated_decay gene_symbol:ZNF652 description:zinc finger protein 652 [Source:HGNC Symbol;Acc:HGNC:29147]
hsa-miR-155-5p	UUAAUGCUAAUCGUGAUAGGGGUU	>ENST00000370606.3 cdna chromosome:GRCh38:X:137566518:137577691:1 gene:ENSG00000156925.11 gene_biotype:protein_coding transcript_biotype:protein_coding gene_symbol:ZIC3 description:Zic family member 3 [Source:HGNC Symbol;Acc:HGNC:12874]
hsa-miR-17-5p	CAAAGUGCUUACAGUGCAGGUAG	>ENST00000281171.8 cdna chromosome:GRCh38:12:15322397:15597393:1 gene:ENSG00000151490.13 gene_biotype:protein_coding transcript_biotype:protein_coding gene_symbol:PTPRO description:protein tyrosine phosphatase, receptor type O [Source:HGNC Symbol;Acc:HGNC:9678]
hsa-miR-15b-5p	UAGCAGCACAUCAUGGUUUACA	>ENST00000398117.1 cdna chromosome:GRCh38:18:63123346:63320128:-1 gene:ENSG00000171791.12 gene_biotype:protein_coding transcript_biotype:protein_coding gene_symbol:BCL2 description:BCL2, apoptosis regulator [Source:HGNC Symbol;Acc:HGNC:990]
hsa-miR-34a-5p	UGGCAGUGUCUUAGCUGGUUGU	>ENST00000281043.3 cdna chromosome:GRCh38:2:15940564:15947007:1 gene:ENSG00000134323.11 gene_biotype:protein_coding transcript_biotype:protein_coding gene_symbol:MYCN description:MYCN proto-oncogene, bHLH transcription factor [Source:HGNC Symbol;Acc:HGNC:7559]
hsa-miR-32-5p	UAUUGCACAUUACUAAGUUGCA	>ENST00000324366.12 cdna chromosome:GRCh38:14:22920511:22929585:-1 gene:ENSG00000100462.15 gene_biotype:protein_coding transcript_biotype:protein_coding gene_symbol:PRMT5 description:protein arginine methyltransferase 5 [Source:HGNC Symbol;Acc:HGNC:10894]
hsa-miR-25-3p	CAUUGCACUUGUCUCGGUCUGA	>ENST00000324366.12 cdna chromosome:GRCh38:14:22920511:22929585:-1 gene:ENSG00000100462.15 gene_biotype:protein_coding transcript_biotype:protein_coding gene_symbol:PRMT5 description:protein arginine methyltransferase 5 [Source:HGNC Symbol;Acc:HGNC:10894]
hsa-miR-328-3p	CUGGCCCUCUCUGCCCUUCCGU	>ENST00000263398.10 cdna chromosome:GRCh38:11:35138870:35232402:1 gene:ENSG00000026508.18 gene_biotype:protein_coding transcript_biotype:protein_coding gene_symbol:CD44 description:CD44 molecule (Indian blood group) [Source:HGNC Symbol;Acc:HGNC:1681]
hsa-miR-377-3p	AUCACACAAAGGCAACUUUUGU	>ENST00000395076.8 cdna chromosome:GRCh38:14:60249268:60299087:1 gene:ENSG00000100614.17 gene_biotype:protein_coding transcript_biotype:protein_coding gene_symbol:PPM1A description:protein phosphatase, Mg2+/Mn2+ dependent 1A [Source:HGNC Symbol;Acc:HGNC:9275]
hsa-miR-377-3p	AUCACACAAAGGCAACUUUUGU	>ENST00000356341.7 cdna chromosome:GRCh38:11:77321707:77474062:-1 gene:ENSG00000149269.9 gene_biotype:protein_coding transcript_biotype:protein_coding gene_symbol:PAK1 description:p21 (RAC1) activated kinase 1 [Source:HGNC Symbol;Acc:HGNC:8590]
hsa-miR-377-3p	AUCACACAAAGGCAACUUUUGU	>ENST00000270142.10 cdna chromosome:GRCh38:21:31659622:31668931:1 gene:ENSG00000142168.14 gene_biotype:protein_coding transcript_biotype:protein_coding gene_symbol:SOD1 description:superoxide dismutase 1 [Source:HGNC Symbol;Acc:HGNC:11179]
hsa-miR-377-3p	AUCACACAAAGGCAACUUUUGU	>ENST00000546087.5 cdna chromosome:GRCh38:6:159679119:159762529:-1 gene:ENSG00000285441.1 gene_biotype:protein_coding transcript_biotype:protein_coding gene_symbol:SOD2 description:superoxide dismutase 2 [Source:NCBI gene;Acc:6648]
hsa-miR-519c-3p	AAAGUGCAUCUUUUUAGAGGAU	>ENST00000515655.5 cdna chromosome:GRCh38:4:88090264:88231322:-1 gene:ENSG00000118777.11 gene_biotype:protein_coding transcript_biotype:protein_coding gene_symbol:ABCG2 description:ATP binding cassette subfamily G member 2 (Junior blood group) [Source:HGNC Symbol;Acc:HGNC:74]
hsa-miR-34a-5p	UGGCAGUGUCUUAGCUGGUUGU	>ENST00000302506.7 cdna chromosome:GRCh38:3:48157146:48188356:-1 gene:ENSG00000164045.11 gene_biotype:protein_coding transcript_biotype:protein_coding gene_symbol:CDC25A description:cell division cycle 25A [Source:HGNC Symbol;Acc:HGNC:1725]
hsa-miR-34a-5p	UGGCAGUGUCUUAGCUGGUUGU	>ENST00000265734.8 cdna chromosome:GRCh38:7:92604921:92833917:-1 gene:ENSG00000105810.9 gene_biotype:protein_coding transcript_biotype:protein_coding gene_symbol:CDK6 description:cyclin dependent kinase 6 [Source:HGNC Symbol;Acc:HGNC:1777]
hsa-miR-34a-5p	UGGCAGUGUCUUAGCUGGUUGU	>ENST00000227507.2 cdna chromosome:GRCh38:11:69641087:69654474:1 gene:ENSG00000110092.3 gene_biotype:protein_coding transcript_biotype:protein_coding gene_symbol:CCND1 description:cyclin D1 [Source:HGNC Symbol;Acc:HGNC:1582]
hsa-miR-26a-5p	UUCAAGUAAUCCAGGAUAGGCU	>ENST00000536792.5 cdna chromosome:GRCh38:13:26254104:26405238:1 gene:ENSG00000132964.11 gene_biotype:protein_coding transcript_biotype:nonsense_mediated_decay gene_symbol:CDK8 description:cyclin dependent kinase 8 [Source:HGNC Symbol;Acc:HGNC:1779]
hsa-miR-26a-5p	UUCAAGUAAUCCAGGAUAGGCU	>ENST00000209728.8 cdna chromosome:GRCh38:17:40287633:40304657:1 gene:ENSG00000094804.10 gene_biotype:protein_coding transcript_biotype:protein_coding gene_symbol:CDC6 description:cell division cycle 6 [Source:HGNC Symbol;Acc:HGNC:1744]
hsa-miR-200a-3p	UAACACUGUCUGGUAACGAUGU	>ENST00000627532.2 cdna chromosome:GRCh38:2:144384081:144520395:-1 gene:ENSG00000169554.19 gene_biotype:protein_coding transcript_biotype:protein_coding gene_symbol:ZEB2 description:zinc finger E-box binding homeobox 2 [Source:HGNC Symbol;Acc:HGNC:14881]
hsa-miR-200c-3p	UAAUACUGCCGGGUAAUGAUGGA	>ENST00000627532.2 cdna chromosome:GRCh38:2:144384081:144520395:-1 gene:ENSG00000169554.19 gene_biotype:protein_coding transcript_biotype:protein_coding gene_symbol:ZEB2 description:zinc finger E-box binding homeobox 2 [Source:HGNC Symbol;Acc:HGNC:14881]
hsa-miR-346	UGUCUGCCCGCAUGCCUGCCUCU	>ENST00000263409.8 cdna chromosome:GRCh38:5:38474963:38595404:-1 gene:ENSG00000113594.9 gene_biotype:protein_coding transcript_biotype:protein_coding gene_symbol:LIFR description:LIF receptor alpha [Source:HGNC Symbol;Acc:HGNC:6597]
hsa-miR-196b-5p	UAGGUAGUUUCCUGUUGUUGGG	>ENST00000239144.4 cdna chromosome:GRCh38:17:48612346:48614939:-1 gene:ENSG00000120068.6 gene_biotype:protein_coding transcript_biotype:protein_coding gene_symbol:HOXB8 description:homeobox B8 [Source:HGNC Symbol;Acc:HGNC:5119]
hsa-miR-155-5p	UUAAUGCUAAUCGUGAUAGGGGUU	>ENST00000422809.5 cdna chromosome:GRCh38:21:29327129:29630751:1 gene:ENSG00000156273.15 gene_biotype:protein_coding transcript_biotype:protein_coding gene_symbol:BACH1 description:BTB domain and CNC homolog 1 [Source:HGNC Symbol;Acc:HGNC:935]
hsa-miR-1-3p	UGGAAUGUAAAGAAGUAUGUAU	>ENST00000345617.7 cdna chromosome:GRCh38:2:239048168:239400949:-1 gene:ENSG00000068024.16 gene_biotype:protein_coding transcript_biotype:protein_coding gene_symbol:HDAC4 description:histone deacetylase 4 [Source:HGNC Symbol;Acc:HGNC:14063]
hsa-miR-1-3p	UGGAAUGUAAAGAAGUAUGUAU	>ENST00000318789.9 cdna chromosome:GRCh38:3:70952817:71583993:-1 gene:ENSG00000114861.20 gene_biotype:protein_coding transcript_biotype:protein_coding gene_symbol:FOXP1 description:forkhead box P1 [Source:HGNC Symbol;Acc:HGNC:3823]
hsa-miR-218-5p	UUGUGCUUGAUCUAACCAUGU	>ENST00000397601.5 cdna chromosome:GRCh38:13:97221434:97394120:1 gene:ENSG00000139793.18 gene_biotype:protein_coding transcript_biotype:protein_coding gene_symbol:MBNL2 description:muscleblind like splicing regulator 2 [Source:HGNC Symbol;Acc:HGNC:16746]
hsa-miR-218-5p	UUGUGCUUGAUCUAACCAUGU	>ENST00000368407.7 cdna chromosome:GRCh38:1:155127460:155134857:1 gene:ENSG00000169242.11 gene_biotype:protein_coding transcript_biotype:protein_coding gene_symbol:EFNA1 description:ephrin A1 [Source:HGNC Symbol;Acc:HGNC:3221]
hsa-miR-218-5p	UUGUGCUUGAUCUAACCAUGU	>ENST00000308159.9 cdna chromosome:GRCh38:16:56730105:56844769:1 gene:ENSG00000102900.12 gene_biotype:protein_coding transcript_biotype:protein_coding gene_symbol:NUP93 description:nucleoporin 93 [Source:HGNC Symbol;Acc:HGNC:28958]
hsa-miR-218-5p	UUGUGCUUGAUCUAACCAUGU	>ENST00000261413.9 cdna chromosome:GRCh38:5:72219409:72320261:-1 gene:ENSG00000113048.16 gene_biotype:protein_coding transcript_biotype:protein_coding gene_symbol:MRPS27 description:mitochondrial ribosomal protein S27 [Source:HGNC Symbol;Acc:HGNC:14512]
hsa-miR-218-5p	UUGUGCUUGAUCUAACCAUGU	>ENST00000242827.10 cdna chromosome:GRCh38:13:49660726:49691475:-1 gene:ENSG00000123179.13 gene_biotype:protein_coding transcript_biotype:protein_coding gene_symbol:EBPL description:EBP like [Source:HGNC Symbol;Acc:HGNC:18061]
hsa-miR-218-5p	UUGUGCUUGAUCUAACCAUGU	>ENST00000356082.8 cdna chromosome:GRCh38:1:209614870:209652466:-1 gene:ENSG00000196878.14 gene_biotype:protein_coding transcript_biotype:protein_coding gene_symbol:LAMB3 description:laminin subunit beta 3 [Source:HGNC Symbol;Acc:HGNC:6490]
hsa-miR-128-3p	UCACAGUGAACCGGUCUCUUU	>ENST00000636035.1 cdna chromosome:GRCh38:X:111293779:111412375:-1 gene:ENSG00000077279.18 gene_biotype:protein_coding transcript_biotype:protein_coding gene_symbol:DCX description:doublecortin [Source:HGNC Symbol;Acc:HGNC:2714]
hsa-miR-128-3p	UCACAGUGAACCGGUCUCUUU	>ENST00000428762.5 cdna chromosome:GRCh38:7:103471784:103989516:-1 gene:ENSG00000189056.13 gene_biotype:protein_coding transcript_biotype:protein_coding gene_symbol:RELN description:reelin [Source:HGNC Symbol;Acc:HGNC:9957]
hsa-miR-370-3p	GCCUGCUGGGGUGGAACCUGGU	>ENST00000263056.5 cdna chromosome:GRCh38:10:30433937:30461832:1 gene:ENSG00000107968.9 gene_biotype:protein_coding transcript_biotype:protein_coding gene_symbol:MAP3K8 description:mitogen-activated protein kinase kinase kinase 8 [Source:HGNC Symbol;Acc:HGNC:6860]
hsa-miR-155-5p	UUAAUGCUAAUCGUGAUAGGGGUU	>ENST00000341776.6 cdna chromosome:GRCh38:6:15246296:15522021:1 gene:ENSG00000008083.13 gene_biotype:protein_coding transcript_biotype:protein_coding gene_symbol:JARID2 description:jumonji and AT-rich interaction domain containing 2 [Source:HGNC Symbol;Acc:HGNC:6196]
hsa-miR-133b	UUUGGUCCCCUUCAACCAGCUA	>ENST00000553781.5 cdna chromosome:GRCh38:14:23306835:23325369:1 gene:ENSG00000258643.5 gene_biotype:protein_coding transcript_biotype:protein_coding gene_symbol:BCL2L2-PABPN1 description:BCL2L2-PABPN1 readthrough [Source:HGNC Symbol;Acc:HGNC:42959]
hsa-miR-182-5p	UUUGGCAAUGGUAGAACUCACACU	>ENST00000636651.1 cdna chromosome:GRCh38:13:40469953:40611129:-1 gene:ENSG00000150907.7 gene_biotype:protein_coding transcript_biotype:processed_transcript gene_symbol:FOXO1 description:forkhead box O1 [Source:HGNC Symbol;Acc:HGNC:3819]
hsa-miR-96-5p	UUUGGCACUAGCACAUUUUUGCU	>ENST00000636651.1 cdna chromosome:GRCh38:13:40469953:40611129:-1 gene:ENSG00000150907.7 gene_biotype:protein_coding transcript_biotype:processed_transcript gene_symbol:FOXO1 description:forkhead box O1 [Source:HGNC Symbol;Acc:HGNC:3819]
hsa-miR-27a-3p	UUCACAGUGGCUAAGUUCCGC	>ENST00000636651.1 cdna chromosome:GRCh38:13:40469953:40611129:-1 gene:ENSG00000150907.7 gene_biotype:protein_coding transcript_biotype:processed_transcript gene_symbol:FOXO1 description:forkhead box O1 [Source:HGNC Symbol;Acc:HGNC:3819]
hsa-miR-26a-5p	UUCAAGUAAUCCAGGAUAGGCU	>ENST00000371953.7 cdna chromosome:GRCh38:10:87863113:87971930:1 gene:ENSG00000171862.10 gene_biotype:protein_coding transcript_biotype:protein_coding gene_symbol:PTEN description:phosphatase and tensin homolog [Source:HGNC Symbol;Acc:HGNC:9588]
hsa-miR-421	AUCAACAGACAUUAAUUGGGCGC	>ENST00000399794.6 cdna chromosome:GRCh38:1:88979459:88992960:-1 gene:ENSG00000213516.9 gene_biotype:protein_coding transcript_biotype:protein_coding gene_symbol:RBMXL1 description:RBMX like 1 [Source:HGNC Symbol;Acc:HGNC:25073]
hsa-miR-421	AUCAACAGACAUUAAUUGGGCGC	>ENST00000475962.5 cdna chromosome:GRCh38:22:39120167:39149832:-1 gene:ENSG00000100307.12 gene_biotype:protein_coding transcript_biotype:processed_transcript gene_symbol:CBX7 description:chromobox 7 [Source:HGNC Symbol;Acc:HGNC:1557]
hsa-miR-503-5p	UAGCAGCGGGAACAGUUCUGCAG	>ENST00000227507.2 cdna chromosome:GRCh38:11:69641087:69654474:1 gene:ENSG00000110092.3 gene_biotype:protein_coding transcript_biotype:protein_coding gene_symbol:CCND1 description:cyclin D1 [Source:HGNC Symbol;Acc:HGNC:1582]
hsa-miR-223-3p	UGUCAGUUUGUCAAAUACCCCA	>ENST00000357917.4 cdna chromosome:GRCh38:10:60869438:61001440:-1 gene:ENSG00000072422.16 gene_biotype:protein_coding transcript_biotype:protein_coding gene_symbol:RHOBTB1 description:Rho related BTB domain containing 1 [Source:HGNC Symbol;Acc:HGNC:18738]
hsa-miR-199b-5p	CCCAGUGUUUAGACUAUCUGUUC	>ENST00000649279.1 cdna chromosome:GRCh38:18:44680887:45068510:1 gene:ENSG00000152217.18 gene_biotype:protein_coding transcript_biotype:protein_coding gene_symbol:SETBP1 description:SET binding protein 1 [Source:HGNC Symbol;Acc:HGNC:15573]
hsa-miR-98-5p	UGAGGUAGUAAGUUGUAUUGUU	>ENST00000343380.5 cdna chromosome:GRCh38:20:33675683:33686404:-1 gene:ENSG00000101412.12 gene_biotype:protein_coding transcript_biotype:protein_coding gene_symbol:E2F1 description:E2F transcription factor 1 [Source:HGNC Symbol;Acc:HGNC:3113]
hsa-miR-98-5p	UGAGGUAGUAAGUUGUAUUGUU	>ENST00000361729.2 cdna chromosome:GRCh38:1:23506430:23531220:-1 gene:ENSG00000007968.6 gene_biotype:protein_coding transcript_biotype:protein_coding gene_symbol:E2F2 description:E2F transcription factor 2 [Source:HGNC Symbol;Acc:HGNC:3114]
hsa-miR-105-5p	UCAAAUGCUCAGACUCCUGUGGU	>ENST00000642580.1 cdna chromosome:GRCh38:4:153684265:153705702:1 gene:ENSG00000137462.7 gene_biotype:protein_coding transcript_biotype:protein_coding gene_symbol:TLR2 description:toll like receptor 2 [Source:HGNC Symbol;Acc:HGNC:11848]
hsa-miR-346	UGUCUGCCCGCAUGCCUGCCUCU	>ENST00000621635.4 cdna chromosome:GRCh38:X:101349447:101390796:-1 gene:ENSG00000010671.15 gene_biotype:protein_coding transcript_biotype:protein_coding gene_symbol:BTK description:Bruton tyrosine kinase [Source:HGNC Symbol;Acc:HGNC:1133]
hsa-miR-10a-5p	UACCCUGUAGAUCCGAAUUUGUG	>ENST00000396344.4 cdna chromosome:GRCh38:7:27171220:27180261:-1 gene:ENSG00000253293.4 gene_biotype:protein_coding transcript_biotype:protein_coding gene_symbol:HOXA10 description:homeobox A10 [Source:HGNC Symbol;Acc:HGNC:5100]
hsa-miR-130a-3p	CAGUGCAAUGUUAAAAGGGCAU	>ENST00000373313.2 cdna chromosome:GRCh38:20:40685848:40689240:-1 gene:ENSG00000204103.3 gene_biotype:protein_coding transcript_biotype:protein_coding gene_symbol:MAFB description:MAF bZIP transcription factor B [Source:HGNC Symbol;Acc:HGNC:6408]
hsa-miR-17-5p	CAAAGUGCUUACAGUGCAGGUAG	>ENST00000237596.6 cdna chromosome:GRCh38:4:88007668:88077777:1 gene:ENSG00000118762.7 gene_biotype:protein_coding transcript_biotype:protein_coding gene_symbol:PKD2 description:polycystin 2, transient receptor potential cation channel [Source:HGNC Symbol;Acc:HGNC:9009]
hsa-miR-338-5p	AACAAUAUCCUGGUGCUGAGUG	>ENST00000389484.7 cdna chromosome:GRCh38:2:140231423:142131701:-1 gene:ENSG00000168702.17 gene_biotype:protein_coding transcript_biotype:protein_coding gene_symbol:LRP1B description:LDL receptor related protein 1B [Source:HGNC Symbol;Acc:HGNC:6693]
hsa-miR-545-3p	UCAGCAAACAUUUAUUGUGUGC	>ENST00000389484.7 cdna chromosome:GRCh38:2:140231423:142131701:-1 gene:ENSG00000168702.17 gene_biotype:protein_coding transcript_biotype:protein_coding gene_symbol:LRP1B description:LDL receptor related protein 1B [Source:HGNC Symbol;Acc:HGNC:6693]
hsa-miR-205-5p	UCCUUCAUUCCACCGGAGUCUG	>ENST00000389484.7 cdna chromosome:GRCh38:2:140231423:142131701:-1 gene:ENSG00000168702.17 gene_biotype:protein_coding transcript_biotype:protein_coding gene_symbol:LRP1B description:LDL receptor related protein 1B [Source:HGNC Symbol;Acc:HGNC:6693]
hsa-miR-135a-5p	UAUGGCUUUUUAUUCCUAUGUGA	>ENST00000344721.8 cdna chromosome:GRCh38:4:148078762:148444698:-1 gene:ENSG00000151623.14 gene_biotype:protein_coding transcript_biotype:protein_coding gene_symbol:NR3C2 description:nuclear receptor subfamily 3 group C member 2 [Source:HGNC Symbol;Acc:HGNC:7979]
hsa-miR-124-3p	UAAGGCACGCGGUGAAUGCCAA	>ENST00000344721.8 cdna chromosome:GRCh38:4:148078762:148444698:-1 gene:ENSG00000151623.14 gene_biotype:protein_coding transcript_biotype:protein_coding gene_symbol:NR3C2 description:nuclear receptor subfamily 3 group C member 2 [Source:HGNC Symbol;Acc:HGNC:7979]
hsa-miR-200a-3p	UAACACUGUCUGGUAACGAUGU	>ENST00000643541.1 cdna chromosome:GRCh38:3:41194741:41239949:1 gene:ENSG00000168036.17 gene_biotype:protein_coding transcript_biotype:protein_coding gene_symbol:CTNNB1 description:catenin beta 1 [Source:HGNC Symbol;Acc:HGNC:2514]
hsa-miR-23b-3p	AUCACAUUGCCAGGGAUUACCAC	>ENST00000433452.5 cdna chromosome:GRCh38:10:133347146:133352683:1 gene:ENSG00000165828.14 gene_biotype:protein_coding transcript_biotype:protein_coding gene_symbol:PRAP1 description:proline rich acidic protein 1 [Source:HGNC Symbol;Acc:HGNC:23304]
hsa-miR-31-5p	AGGCAAGAUGCUGGCAUAGCU	>ENST00000376207.8 cdna chromosome:GRCh38:X:49250436:49264826:-1 gene:ENSG00000049768.14 gene_biotype:protein_coding transcript_biotype:protein_coding gene_symbol:FOXP3 description:forkhead box P3 [Source:HGNC Symbol;Acc:HGNC:6106]
hsa-miR-21-5p	UAGCUUAUCAGACUGAUGUUGA	>ENST00000647586.1 cdna chromosome:GRCh38:1:203340661:203351758:-1 gene:ENSG00000122176.11 gene_biotype:protein_coding transcript_biotype:protein_coding gene_symbol:FMOD description:fibromodulin [Source:HGNC Symbol;Acc:HGNC:3774]
hsa-miR-21-5p	UAGCUUAUCAGACUGAUGUUGA	>ENST00000295754.9 cdna chromosome:GRCh38:3:30606502:30694134:1 gene:ENSG00000163513.17 gene_biotype:protein_coding transcript_biotype:protein_coding gene_symbol:TGFBR2 description:transforming growth factor beta receptor 2 [Source:HGNC Symbol;Acc:HGNC:11773]
hsa-miR-21-5p	UAGCUUAUCAGACUGAUGUUGA	>ENST00000371953.7 cdna chromosome:GRCh38:10:87863113:87971930:1 gene:ENSG00000171862.10 gene_biotype:protein_coding transcript_biotype:protein_coding gene_symbol:PTEN description:phosphatase and tensin homolog [Source:HGNC Symbol;Acc:HGNC:9588]
hsa-miR-21-5p	UAGCUUAUCAGACUGAUGUUGA	>ENST00000343380.5 cdna chromosome:GRCh38:20:33675683:33686404:-1 gene:ENSG00000101412.12 gene_biotype:protein_coding transcript_biotype:protein_coding gene_symbol:E2F1 description:E2F transcription factor 1 [Source:HGNC Symbol;Acc:HGNC:3113]
hsa-miR-29a-3p	UAGCACCAUCUGAAAUCGGUUA	>ENST00000523189.5 cdna chromosome:GRCh38:5:170861870:171300015:1 gene:ENSG00000204764.13 gene_biotype:protein_coding transcript_biotype:protein_coding gene_symbol:RANBP17 description:RAN binding protein 17 [Source:HGNC Symbol;Acc:HGNC:14428]
hsa-miR-125b-5p	UCCCUGAGACCCUAACUUGUGA	>ENST00000395324.6 cdna chromosome:GRCh38:12:47841537:47943048:-1 gene:ENSG00000111424.10 gene_biotype:protein_coding transcript_biotype:protein_coding gene_symbol:VDR description:vitamin D receptor [Source:HGNC Symbol;Acc:HGNC:12679]
hsa-miR-433-3p	AUCAUGAUGGGCUCCUCGGUGU	>ENST00000316615.9 cdna chromosome:GRCh38:17:75318076:75405709:-1 gene:ENSG00000177885.14 gene_biotype:protein_coding transcript_biotype:protein_coding gene_symbol:GRB2 description:growth factor receptor bound protein 2 [Source:HGNC Symbol;Acc:HGNC:4566]
hsa-miR-9-5p	UCUUUGGUUAUCUAGCUGUAUGA	>ENST00000301043.10 cdna chromosome:GRCh38:17:28714284:28718415:-1 gene:ENSG00000109113.19 gene_biotype:protein_coding transcript_biotype:protein_coding gene_symbol:RAB34 description:RAB34, member RAS oncogene family [Source:HGNC Symbol;Acc:HGNC:16519]
hsa-miR-133a-3p	UUUGGUCCCCUUCAACCAGCUG	>ENST00000644235.1 cdna chromosome:GRCh38:CHR_HG1815_PATCH:2053298:2703922:1 gene:ENSG00000285479.1 gene_biotype:protein_coding transcript_biotype:protein_coding gene_symbol:CACNA1C description:calcium voltage-gated channel subunit alpha1 C [Source:HGNC Symbol;Acc:HGNC:1390]
hsa-miR-133a-3p	UUUGGUCCCCUUCAACCAGCUG	>ENST00000251287.2 cdna chromosome:GRCh38:19:589893:617159:1 gene:ENSG00000099822.2 gene_biotype:protein_coding transcript_biotype:protein_coding gene_symbol:HCN2 description:hyperpolarization activated cyclic nucleotide gated potassium and sodium channel 2 [Source:HGNC Symbol;Acc:HGNC:4846]
hsa-miR-1-3p	UGGAAUGUAAAGAAGUAUGUAU	>ENST00000251287.2 cdna chromosome:GRCh38:19:589893:617159:1 gene:ENSG00000099822.2 gene_biotype:protein_coding transcript_biotype:protein_coding gene_symbol:HCN2 description:hyperpolarization activated cyclic nucleotide gated potassium and sodium channel 2 [Source:HGNC Symbol;Acc:HGNC:4846]
hsa-miR-17-5p	CAAAGUGCUUACAGUGCAGGUAG	>ENST00000622509.4 cdna chromosome:GRCh38:2:111120914:111168445:1 gene:ENSG00000153094.22 gene_biotype:protein_coding transcript_biotype:protein_coding gene_symbol:BCL2L11 description:BCL2 like 11 [Source:HGNC Symbol;Acc:HGNC:994]
hsa-miR-155-5p	UUAAUGCUAAUCGUGAUAGGGGUU	>ENST00000507379.5 cdna chromosome:GRCh38:5:112707522:112839054:1 gene:ENSG00000134982.16 gene_biotype:protein_coding transcript_biotype:protein_coding gene_symbol:APC description:APC, WNT signaling pathway regulator [Source:HGNC Symbol;Acc:HGNC:583]
hsa-miR-21-5p	UAGCUUAUCAGACUGAUGUUGA	>ENST00000442011.6 cdna chromosome:GRCh38:5:136028895:136063817:1 gene:ENSG00000120708.16 gene_biotype:protein_coding transcript_biotype:protein_coding gene_symbol:TGFBI description:transforming growth factor beta induced [Source:HGNC Symbol;Acc:HGNC:11771]
hsa-miR-494-3p	UGAAACAUACACGGGAAACCUC	>ENST00000371953.7 cdna chromosome:GRCh38:10:87863113:87971930:1 gene:ENSG00000171862.10 gene_biotype:protein_coding transcript_biotype:protein_coding gene_symbol:PTEN description:phosphatase and tensin homolog [Source:HGNC Symbol;Acc:HGNC:9588]
hsa-miR-27a-3p	UUCACAGUGGCUAAGUUCCGC	>ENST00000614445.4 cdna chromosome:GRCh38:17:49404049:49414905:-1 gene:ENSG00000167085.11 gene_biotype:protein_coding transcript_biotype:protein_coding gene_symbol:PHB description:prohibitin [Source:HGNC Symbol;Acc:HGNC:8912]
hsa-miR-101-3p	UACAGUACUGUGAUAACUGAA	>ENST00000379619.5 cdna chromosome:GRCh38:2:28392802:28417312:1 gene:ENSG00000075426.11 gene_biotype:protein_coding transcript_biotype:protein_coding gene_symbol:FOSL2 description:FOS like 2, AP-1 transcription factor subunit [Source:HGNC Symbol;Acc:HGNC:3798]
hsa-miR-21-5p	UAGCUUAUCAGACUGAUGUUGA	>ENST00000308482.13 cdna chromosome:GRCh38:2:237627576:237780315:1 gene:ENSG00000124831.18 gene_biotype:protein_coding transcript_biotype:protein_coding gene_symbol:LRRFIP1 description:LRR binding FLII interacting protein 1 [Source:HGNC Symbol;Acc:HGNC:6702]
hsa-miR-21-5p	UAGCUUAUCAGACUGAUGUUGA	>ENST00000612661.1 cdna chromosome:GRCh38:6:113857362:113863471:1 gene:ENSG00000277443.2 gene_biotype:protein_coding transcript_biotype:protein_coding gene_symbol:MARCKS description:myristoylated alanine rich protein kinase C substrate [Source:HGNC Symbol;Acc:HGNC:6759]
hsa-miR-182-5p	UUUGGCAAUGGUAGAACUCACACU	>ENST00000394426.5 cdna chromosome:GRCh38:12:53210567:53232256:-1 gene:ENSG00000172819.16 gene_biotype:protein_coding transcript_biotype:protein_coding gene_symbol:RARG description:retinoic acid receptor gamma [Source:HGNC Symbol;Acc:HGNC:9866]
hsa-miR-106a-5p	AAAAGUGCUUACAGUGCAGGUAG	>ENST00000615513.4 cdna chromosome:GRCh38:6:36676460:36687337:1 gene:ENSG00000124762.13 gene_biotype:protein_coding transcript_biotype:protein_coding gene_symbol:CDKN1A description:cyclin dependent kinase inhibitor 1A [Source:HGNC Symbol;Acc:HGNC:1784]
hsa-miR-16-5p	UAGCAGCACGUAAAUAUUGGCG	>ENST00000227507.2 cdna chromosome:GRCh38:11:69641087:69654474:1 gene:ENSG00000110092.3 gene_biotype:protein_coding transcript_biotype:protein_coding gene_symbol:CCND1 description:cyclin D1 [Source:HGNC Symbol;Acc:HGNC:1582]
hsa-miR-16-5p	UAGCAGCACGUAAAUAUUGGCG	>ENST00000262643.7 cdna chromosome:GRCh38:19:29811898:29824308:1 gene:ENSG00000105173.13 gene_biotype:protein_coding transcript_biotype:protein_coding gene_symbol:CCNE1 description:cyclin E1 [Source:HGNC Symbol;Acc:HGNC:1589]
hsa-miR-15a-5p	UAGCAGCACAUAAUGGUUUGUG	>ENST00000227507.2 cdna chromosome:GRCh38:11:69641087:69654474:1 gene:ENSG00000110092.3 gene_biotype:protein_coding transcript_biotype:protein_coding gene_symbol:CCND1 description:cyclin D1 [Source:HGNC Symbol;Acc:HGNC:1582]
hsa-miR-15a-5p	UAGCAGCACAUAAUGGUUUGUG	>ENST00000262643.7 cdna chromosome:GRCh38:19:29811898:29824308:1 gene:ENSG00000105173.13 gene_biotype:protein_coding transcript_biotype:protein_coding gene_symbol:CCNE1 description:cyclin E1 [Source:HGNC Symbol;Acc:HGNC:1589]
hsa-miR-605-5p	UAAAUCCCAUGGUGCCUUCUCCU	>ENST00000280551.10 cdna chromosome:GRCh38:4:118722823:118836138:-1 gene:ENSG00000150961.14 gene_biotype:protein_coding transcript_biotype:protein_coding gene_symbol:SEC24D description:SEC24 homolog D, COPII coat complex component [Source:HGNC Symbol;Acc:HGNC:10706]
hsa-miR-34a-5p	UGGCAGUGUCUUAGCUGGUUGU	>ENST00000322563.7 cdna chromosome:GRCh38:11:76186325:76206532:-1 gene:ENSG00000085741.12 gene_biotype:protein_coding transcript_biotype:protein_coding gene_symbol:WNT11 description:Wnt family member 11 [Source:HGNC Symbol;Acc:HGNC:12776]
hsa-miR-34a-5p	UGGCAGUGUCUUAGCUGGUUGU	>ENST00000307078.9 cdna chromosome:GRCh38:17:65528563:65561647:-1 gene:ENSG00000168646.12 gene_biotype:protein_coding transcript_biotype:protein_coding gene_symbol:AXIN2 description:axin 2 [Source:HGNC Symbol;Acc:HGNC:904]
hsa-miR-107	AGCAGCAUUGUACAGGGCUAUCA	>ENST00000265734.8 cdna chromosome:GRCh38:7:92604921:92833917:-1 gene:ENSG00000105810.9 gene_biotype:protein_coding transcript_biotype:protein_coding gene_symbol:CDK6 description:cyclin dependent kinase 6 [Source:HGNC Symbol;Acc:HGNC:1777]
hsa-miR-1-3p	UGGAAUGUAAAGAAGUAUGUAU	>ENST00000466801.5 cdna chromosome:GRCh38:2:231706895:231713013:1 gene:ENSG00000187514.16 gene_biotype:protein_coding transcript_biotype:processed_transcript gene_symbol:PTMA description:prothymosin alpha [Source:HGNC Symbol;Acc:HGNC:9623]
hsa-miR-1-3p	UGGAAUGUAAAGAAGUAUGUAU	>ENST00000356948.10 cdna chromosome:GRCh38:19:797075:812327:1 gene:ENSG00000011304.19 gene_biotype:protein_coding transcript_biotype:protein_coding gene_symbol:PTBP1 description:polypyrimidine tract binding protein 1 [Source:HGNC Symbol;Acc:HGNC:9583]
hsa-miR-1-3p	UGGAAUGUAAAGAAGUAUGUAU	>ENST00000532947.2 cdna chromosome:GRCh38:11:28110166:28527041:1 gene:ENSG00000169519.20 gene_biotype:protein_coding transcript_biotype:nonsense_mediated_decay gene_symbol:METTL15 description:methyltransferase like 15 [Source:HGNC Symbol;Acc:HGNC:26606]
hsa-miR-1-3p	UGGAAUGUAAAGAAGUAUGUAU	>ENST00000545606.5 cdna chromosome:GRCh38:12:67269281:67319951:1 gene:ENSG00000111530.12 gene_biotype:protein_coding transcript_biotype:protein_coding gene_symbol:CAND1 description:cullin associated and neddylation dissociated 1 [Source:HGNC Symbol;Acc:HGNC:30688]
hsa-miR-1-3p	UGGAAUGUAAAGAAGUAUGUAU	>ENST00000396024.7 cdna chromosome:GRCh38:15:60347134:60397986:-1 gene:ENSG00000182718.16 gene_biotype:protein_coding transcript_biotype:protein_coding gene_symbol:ANXA2 description:annexin A2 [Source:HGNC Symbol;Acc:HGNC:537]
hsa-miR-16-5p	UAGCAGCACGUAAAUAUUGGCG	>ENST00000331327.4 cdna chromosome:GRCh38:5:140114123:140125619:1 gene:ENSG00000185129.5 gene_biotype:protein_coding transcript_biotype:protein_coding gene_symbol:PURA description:purine rich element binding protein A [Source:HGNC Symbol;Acc:HGNC:9701]
hsa-miR-16-5p	UAGCAGCACGUAAAUAUUGGCG	>ENST00000367468.9 cdna chromosome:GRCh38:1:186671791:186680427:-1 gene:ENSG00000073756.11 gene_biotype:protein_coding transcript_biotype:protein_coding gene_symbol:PTGS2 description:prostaglandin-endoperoxide synthase 2 [Source:HGNC Symbol;Acc:HGNC:9605]
hsa-miR-16-5p	UAGCAGCACGUAAAUAUUGGCG	>ENST00000264498.7 cdna chromosome:GRCh38:4:122826708:122898236:1 gene:ENSG00000138685.15 gene_biotype:protein_coding transcript_biotype:protein_coding gene_symbol:FGF2 description:fibroblast growth factor 2 [Source:HGNC Symbol;Acc:HGNC:3676]
hsa-miR-16-5p	UAGCAGCACGUAAAUAUUGGCG	>ENST00000301886.3 cdna chromosome:GRCh38:11:65014182:65040570:1 gene:ENSG00000273003.1 gene_biotype:protein_coding transcript_biotype:nonsense_mediated_decay gene_symbol:ARL2-SNX15 description:ARL2-SNX15 readthrough (NMD candidate) [Source:HGNC Symbol;Acc:HGNC:49197]
hsa-miR-16-5p	UAGCAGCACGUAAAUAUUGGCG	>ENST00000269321.11 cdna chromosome:GRCh38:17:81867721:81871406:-1 gene:ENSG00000141522.11 gene_biotype:protein_coding transcript_biotype:protein_coding gene_symbol:ARHGDIA description:Rho GDP dissociation inhibitor alpha [Source:HGNC Symbol;Acc:HGNC:678]
hsa-miR-155-5p	UUAAUGCUAAUCGUGAUAGGGGUU	>ENST00000166345.7 cdna chromosome:GRCh38:5:892643:918120:1 gene:ENSG00000071539.13 gene_biotype:protein_coding transcript_biotype:protein_coding gene_symbol:TRIP13 description:thyroid hormone receptor interactor 13 [Source:HGNC Symbol;Acc:HGNC:12307]
hsa-miR-155-5p	UUAAUGCUAAUCGUGAUAGGGGUU	>ENST00000450136.1 cdna chromosome:GRCh38:9:116687302:116701298:1 gene:ENSG00000119401.10 gene_biotype:protein_coding transcript_biotype:protein_coding gene_symbol:TRIM32 description:tripartite motif containing 32 [Source:HGNC Symbol;Acc:HGNC:16380]
hsa-miR-155-5p	UUAAUGCUAAUCGUGAUAGGGGUU	>ENST00000302085.8 cdna chromosome:GRCh38:4:145481792:145558079:1 gene:ENSG00000170365.9 gene_biotype:protein_coding transcript_biotype:protein_coding gene_symbol:SMAD1 description:SMAD family member 1 [Source:HGNC Symbol;Acc:HGNC:6767]
hsa-miR-155-5p	UUAAUGCUAAUCGUGAUAGGGGUU	>ENST00000370521.7 cdna chromosome:GRCh38:1:88684222:88836255:1 gene:ENSG00000065243.19 gene_biotype:protein_coding transcript_biotype:protein_coding gene_symbol:PKN2 description:protein kinase N2 [Source:HGNC Symbol;Acc:HGNC:9406]
hsa-miR-155-5p	UUAAUGCUAAUCGUGAUAGGGGUU	>ENST00000526033.5 cdna chromosome:GRCh38:11:85957688:86069097:-1 gene:ENSG00000073921.17 gene_biotype:protein_coding transcript_biotype:protein_coding gene_symbol:PICALM description:phosphatidylinositol binding clathrin assembly protein [Source:HGNC Symbol;Acc:HGNC:15514]
hsa-miR-155-5p	UUAAUGCUAAUCGUGAUAGGGGUU	>ENST00000484692.1 cdna chromosome:GRCh38:1:33372326:33431052:-1 gene:ENSG00000134686.18 gene_biotype:protein_coding transcript_biotype:processed_transcript gene_symbol:PHC2 description:polyhomeotic homolog 2 [Source:HGNC Symbol;Acc:HGNC:3183]
hsa-miR-155-5p	UUAAUGCUAAUCGUGAUAGGGGUU	>ENST00000437932.5 cdna chromosome:GRCh38:4:94451857:94668227:1 gene:ENSG00000163110.14 gene_biotype:protein_coding transcript_biotype:protein_coding gene_symbol:PDLIM5 description:PDZ and LIM domain 5 [Source:HGNC Symbol;Acc:HGNC:17468]
hsa-miR-155-5p	UUAAUGCUAAUCGUGAUAGGGGUU	>ENST00000281038.9 cdna chromosome:GRCh38:11:78435961:78574864:-1 gene:ENSG00000137513.9 gene_biotype:protein_coding transcript_biotype:protein_coding gene_symbol:NARS2 description:asparaginyl-tRNA synthetase 2, mitochondrial [Source:HGNC Symbol;Acc:HGNC:26274]
hsa-miR-155-5p	UUAAUGCUAAUCGUGAUAGGGGUU	>ENST00000274203.13 cdna chromosome:GRCh38:5:16661914:16936276:-1 gene:ENSG00000145555.14 gene_biotype:protein_coding transcript_biotype:protein_coding gene_symbol:MYO10 description:myosin X [Source:HGNC Symbol;Acc:HGNC:7593]
hsa-miR-155-5p	UUAAUGCUAAUCGUGAUAGGGGUU	>ENST00000284073.6 cdna chromosome:GRCh38:17:57256534:57684685:1 gene:ENSG00000153944.10 gene_biotype:protein_coding transcript_biotype:protein_coding gene_symbol:MSI2 description:musashi RNA binding protein 2 [Source:HGNC Symbol;Acc:HGNC:18585]
hsa-miR-155-5p	UUAAUGCUAAUCGUGAUAGGGGUU	>ENST00000251241.8 cdna chromosome:GRCh38:17:59565525:59608345:1 gene:ENSG00000108406.9 gene_biotype:protein_coding transcript_biotype:protein_coding gene_symbol:DHX40 description:DEAH-box helicase 40 [Source:HGNC Symbol;Acc:HGNC:18018]
hsa-miR-155-5p	UUAAUGCUAAUCGUGAUAGGGGUU	>ENST00000376873.7 cdna chromosome:GRCh38:13:95433604:95579759:1 gene:ENSG00000134873.9 gene_biotype:protein_coding transcript_biotype:protein_coding gene_symbol:CLDN10 description:claudin 10 [Source:HGNC Symbol;Acc:HGNC:2033]
hsa-miR-155-5p	UUAAUGCUAAUCGUGAUAGGGGUU	>ENST00000303004.4 cdna chromosome:GRCh38:20:50190734:50192689:1 gene:ENSG00000172216.5 gene_biotype:protein_coding transcript_biotype:protein_coding gene_symbol:CEBPB description:CCAAT enhancer binding protein beta [Source:HGNC Symbol;Acc:HGNC:1834]
hsa-miR-155-5p	UUAAUGCUAAUCGUGAUAGGGGUU	>ENST00000357641.10 cdna chromosome:GRCh38:6:36196744:36232790:1 gene:ENSG00000096070.19 gene_biotype:protein_coding transcript_biotype:protein_coding gene_symbol:BRPF3 description:bromodomain and PHD finger containing 3 [Source:HGNC Symbol;Acc:HGNC:14256]
hsa-miR-155-5p	UUAAUGCUAAUCGUGAUAGGGGUU	>ENST00000334344.10 cdna chromosome:GRCh38:12:45729665:45908040:1 gene:ENSG00000189079.15 gene_biotype:protein_coding transcript_biotype:protein_coding gene_symbol:ARID2 description:AT-rich interaction domain 2 [Source:HGNC Symbol;Acc:HGNC:18037]
hsa-miR-9-5p	UCUUUGGUUAUCUAGCUGUAUGA	>ENST00000313005.10 cdna chromosome:GRCh38:11:117285207:117316256:-1 gene:ENSG00000186318.16 gene_biotype:protein_coding transcript_biotype:protein_coding gene_symbol:BACE1 description:beta-secretase 1 [Source:HGNC Symbol;Acc:HGNC:933]
hsa-miR-433-3p	AUCAUGAUGGGCUCCUCGGUGU	>ENST00000180166.5 cdna chromosome:GRCh38:8:16992169:17002181:-1 gene:ENSG00000078579.8 gene_biotype:protein_coding transcript_biotype:protein_coding gene_symbol:FGF20 description:fibroblast growth factor 20 [Source:HGNC Symbol;Acc:HGNC:3677]
hsa-miR-376a-5p	GUAGAUUCUCCUUCUAUGAGUA	>ENST00000368851.9 cdna chromosome:GRCh38:6:111087578:111223020:1 gene:ENSG00000112394.16 gene_biotype:protein_coding transcript_biotype:protein_coding gene_symbol:SLC16A10 description:solute carrier family 16 member 10 [Source:HGNC Symbol;Acc:HGNC:17027]
hsa-miR-376a-5p	GUAGAUUCUCCUUCUAUGAGUA	>ENST00000509894.5 cdna chromosome:GRCh38:6:80003887:80042527:1 gene:ENSG00000112742.9 gene_biotype:protein_coding transcript_biotype:protein_coding gene_symbol:TTK description:TTK protein kinase [Source:HGNC Symbol;Acc:HGNC:12401]
hsa-miR-373-3p	GAAGUGCUUCGAUUUUGGGGUGU	>ENST00000382592.4 cdna chromosome:GRCh38:13:20973032:21061547:-1 gene:ENSG00000150457.8 gene_biotype:protein_coding transcript_biotype:protein_coding gene_symbol:LATS2 description:large tumor suppressor kinase 2 [Source:HGNC Symbol;Acc:HGNC:6515]
hsa-miR-34a-5p	UGGCAGUGUCUUAGCUGGUUGU	>ENST00000613242.4 cdna chromosome:GRCh38:6:20401906:20493714:1 gene:ENSG00000112242.14 gene_biotype:protein_coding transcript_biotype:protein_coding gene_symbol:E2F3 description:E2F transcription factor 3 [Source:HGNC Symbol;Acc:HGNC:3115]
hsa-miR-34a-5p	UGGCAGUGUCUUAGCUGGUUGU	>ENST00000630500.1 cdna chromosome:GRCh38:6:170289701:170306565:-1 gene:ENSG00000198719.8 gene_biotype:protein_coding transcript_biotype:protein_coding gene_symbol:DLL1 description:delta like canonical Notch ligand 1 [Source:HGNC Symbol;Acc:HGNC:2908]
hsa-miR-34a-5p	UGGCAGUGUCUUAGCUGGUUGU	>ENST00000316509.10 cdna chromosome:GRCh38:17:8159149:8162975:-1 gene:ENSG00000220205.8 gene_biotype:protein_coding transcript_biotype:protein_coding gene_symbol:VAMP2 description:vesicle associated membrane protein 2 [Source:HGNC Symbol;Acc:HGNC:12643]
hsa-miR-30a-3p	CUUUCAGUCGGAUGUUUGCAGC	>ENST00000265734.8 cdna chromosome:GRCh38:7:92604921:92833917:-1 gene:ENSG00000105810.9 gene_biotype:protein_coding transcript_biotype:protein_coding gene_symbol:CDK6 description:cyclin dependent kinase 6 [Source:HGNC Symbol;Acc:HGNC:1777]
hsa-miR-30a-3p	CUUUCAGUCGGAUGUUUGCAGC	>ENST00000618043.4 cdna chromosome:GRCh38:16:68264516:68301823:1 gene:ENSG00000103064.14 gene_biotype:protein_coding transcript_biotype:protein_coding gene_symbol:SLC7A6 description:solute carrier family 7 member 6 [Source:HGNC Symbol;Acc:HGNC:11064]
hsa-miR-30a-3p	CUUUCAGUCGGAUGUUUGCAGC	>ENST00000515518.6 cdna chromosome:GRCh38:5:110417678:110726671:-1 gene:ENSG00000186952.14 gene_biotype:protein_coding transcript_biotype:processed_transcript gene_symbol:TMEM232 description:transmembrane protein 232 [Source:HGNC Symbol;Acc:HGNC:37270]
hsa-miR-30a-3p	CUUUCAGUCGGAUGUUUGCAGC	>ENST00000260356.5 cdna chromosome:GRCh38:15:39581093:39599466:1 gene:ENSG00000137801.10 gene_biotype:protein_coding transcript_biotype:protein_coding gene_symbol:THBS1 description:thrombospondin 1 [Source:HGNC Symbol;Acc:HGNC:11785]
hsa-miR-30a-3p	CUUUCAGUCGGAUGUUUGCAGC	>ENST00000451137.6 cdna chromosome:GRCh38:1:85580761:85583962:1 gene:ENSG00000142871.16 gene_biotype:protein_coding transcript_biotype:protein_coding gene_symbol:CYR61 description:cysteine rich angiogenic inducer 61 [Source:HGNC Symbol;Acc:HGNC:2654]
hsa-miR-29a-3p	UAGCACCAUCUGAAAUCGGUUA	>ENST00000313005.10 cdna chromosome:GRCh38:11:117285207:117316256:-1 gene:ENSG00000186318.16 gene_biotype:protein_coding transcript_biotype:protein_coding gene_symbol:BACE1 description:beta-secretase 1 [Source:HGNC Symbol;Acc:HGNC:933]
hsa-miR-27b-3p	UUCACAGUGGCUAAGUUCUGC	>ENST00000277541.7 cdna chromosome:GRCh38:9:136494433:136545786:-1 gene:ENSG00000148400.10 gene_biotype:protein_coding transcript_biotype:protein_coding gene_symbol:NOTCH1 description:notch 1 [Source:HGNC Symbol;Acc:HGNC:7881]
hsa-miR-27a-3p	UUCACAGUGGCUAAGUUCCGC	>ENST00000430430.5 cdna chromosome:GRCh38:8:80485667:80526265:1 gene:ENSG00000205189.11 gene_biotype:protein_coding transcript_biotype:protein_coding gene_symbol:ZBTB10 description:zinc finger and BTB domain containing 10 [Source:HGNC Symbol;Acc:HGNC:30953]
hsa-miR-27a-3p	UUCACAGUGGCUAAGUUCCGC	>ENST00000647738.1 cdna chromosome:GRCh38:2:1789113:2331378:-1 gene:ENSG00000186487.19 gene_biotype:protein_coding transcript_biotype:protein_coding gene_symbol:MYT1L description:myelin transcription factor 1 like [Source:HGNC Symbol;Acc:HGNC:7623]
hsa-miR-26a-5p	UUCAAGUAAUCCAGGAUAGGCU	>ENST00000492143.5 cdna chromosome:GRCh38:7:148807383:148884283:-1 gene:ENSG00000106462.10 gene_biotype:protein_coding transcript_biotype:nonsense_mediated_decay gene_symbol:EZH2 description:enhancer of zeste 2 polycomb repressive complex 2 subunit [Source:HGNC Symbol;Acc:HGNC:3527]
hsa-miR-26a-5p	UUCAAGUAAUCCAGGAUAGGCU	>ENST00000316981.7 cdna chromosome:GRCh38:8:56160904:56211279:-1 gene:ENSG00000181690.7 gene_biotype:protein_coding transcript_biotype:protein_coding gene_symbol:PLAG1 description:PLAG1 zinc finger [Source:HGNC Symbol;Acc:HGNC:9045]
hsa-miR-24-3p	UGGCUCAGUUCAGCAGGAACAG	>ENST00000277541.7 cdna chromosome:GRCh38:9:136494433:136545786:-1 gene:ENSG00000148400.10 gene_biotype:protein_coding transcript_biotype:protein_coding gene_symbol:NOTCH1 description:notch 1 [Source:HGNC Symbol;Acc:HGNC:7881]
hsa-miR-23b-3p	AUCACAUUGCCAGGGAUUACCAC	>ENST00000277541.7 cdna chromosome:GRCh38:9:136494433:136545786:-1 gene:ENSG00000148400.10 gene_biotype:protein_coding transcript_biotype:protein_coding gene_symbol:NOTCH1 description:notch 1 [Source:HGNC Symbol;Acc:HGNC:7881]
hsa-miR-23a-3p	AUCACAUUGCCAGGGAUUUCC	>ENST00000374429.6 cdna chromosome:GRCh38:10:44370165:44385092:-1 gene:ENSG00000107562.16 gene_biotype:protein_coding transcript_biotype:protein_coding gene_symbol:CXCL12 description:C-X-C motif chemokine ligand 12 [Source:HGNC Symbol;Acc:HGNC:10672]
hsa-miR-222-3p	AGCUACAUCUGGCUACUGGGU	>ENST00000347404.10 cdna chromosome:GRCh38:12:88492793:88580851:-1 gene:ENSG00000049130.15 gene_biotype:protein_coding transcript_biotype:protein_coding gene_symbol:KITLG description:KIT ligand [Source:HGNC Symbol;Acc:HGNC:6343]
hsa-miR-221-3p	AGCUACAUUGUCUGCUGGGUUUC	>ENST00000347404.10 cdna chromosome:GRCh38:12:88492793:88580851:-1 gene:ENSG00000049130.15 gene_biotype:protein_coding transcript_biotype:protein_coding gene_symbol:KITLG description:KIT ligand [Source:HGNC Symbol;Acc:HGNC:6343]
hsa-miR-20b-5p	CAAAGUGCUCAUAGUGCAGGUAG	>ENST00000303296.8 cdna chromosome:GRCh38:11:33257587:33357023:1 gene:ENSG00000110422.11 gene_biotype:protein_coding transcript_biotype:protein_coding gene_symbol:HIPK3 description:homeodomain interacting protein kinase 3 [Source:HGNC Symbol;Acc:HGNC:4915]
hsa-miR-20b-5p	CAAAGUGCUCAUAGUGCAGGUAG	>ENST00000349606.4 cdna chromosome:GRCh38:6:16129171:16148248:1 gene:ENSG00000007944.14 gene_biotype:protein_coding transcript_biotype:protein_coding gene_symbol:MYLIP description:myosin regulatory light chain interacting protein [Source:HGNC Symbol;Acc:HGNC:21155]
hsa-miR-20a-5p	UAAAGUGCUUAUAGUGCAGGUAG	>ENST00000295754.9 cdna chromosome:GRCh38:3:30606502:30694134:1 gene:ENSG00000163513.17 gene_biotype:protein_coding transcript_biotype:protein_coding gene_symbol:TGFBR2 description:transforming growth factor beta receptor 2 [Source:HGNC Symbol;Acc:HGNC:11773]
hsa-miR-206	UGGAAUGUAAGGAAGUGUGUGG	>ENST00000367545.7 cdna chromosome:GRCh38:6:144291829:144853034:1 gene:ENSG00000152818.18 gene_biotype:protein_coding transcript_biotype:protein_coding gene_symbol:UTRN description:utrophin [Source:HGNC Symbol;Acc:HGNC:12635]
hsa-miR-206	UGGAAUGUAAGGAAGUGUGUGG	>ENST00000295633.7 cdna chromosome:GRCh38:3:120392293:120451253:-1 gene:ENSG00000163430.11 gene_biotype:protein_coding transcript_biotype:protein_coding gene_symbol:FSTL1 description:follistatin like 1 [Source:HGNC Symbol;Acc:HGNC:3972]
hsa-miR-16-5p	UAGCAGCACGUAAAUAUUGGCG	>ENST00000398117.1 cdna chromosome:GRCh38:18:63123346:63320128:-1 gene:ENSG00000171791.12 gene_biotype:protein_coding transcript_biotype:protein_coding gene_symbol:BCL2 description:BCL2, apoptosis regulator [Source:HGNC Symbol;Acc:HGNC:990]
hsa-miR-155-5p	UUAAUGCUAAUCGUGAUAGGGGUU	>ENST00000322019.13 cdna chromosome:GRCh38:15:83107407:83137359:1 gene:ENSG00000136404.15 gene_biotype:protein_coding transcript_biotype:protein_coding gene_symbol:TM6SF1 description:transmembrane 6 superfamily member 1 [Source:HGNC Symbol;Acc:HGNC:11860]
hsa-miR-155-5p	UUAAUGCUAAUCGUGAUAGGGGUU	>ENST00000394800.6 cdna chromosome:GRCh38:5:139274104:139331671:1 gene:ENSG00000280987.4 gene_biotype:protein_coding transcript_biotype:protein_coding gene_symbol:MATR3 description:matrin 3 [Source:NCBI gene;Acc:9782]
hsa-miR-155-5p	UUAAUGCUAAUCGUGAUAGGGGUU	>ENST00000370526.3 cdna chromosome:GRCh38:X:141175745:141177125:-1 gene:ENSG00000182195.7 gene_biotype:protein_coding transcript_biotype:protein_coding gene_symbol:LDOC1 description:LDOC1, regulator of NFKB signaling [Source:HGNC Symbol;Acc:HGNC:6548]
hsa-miR-133b	UUUGGUCCCCUUCAACCAGCUA	>ENST00000568883.5 cdna chromosome:GRCh38:15:72199032:72231822:-1 gene:ENSG00000067225.17 gene_biotype:protein_coding transcript_biotype:protein_coding gene_symbol:PKM description:pyruvate kinase M1/2 [Source:HGNC Symbol;Acc:HGNC:9021]
hsa-miR-126-5p	CAUUAUUACUUUUGGUACGCG	>ENST00000367145.3 cdna chromosome:GRCh38:1:205657851:205680459:-1 gene:ENSG00000158715.5 gene_biotype:protein_coding transcript_biotype:protein_coding gene_symbol:SLC45A3 description:solute carrier family 45 member 3 [Source:HGNC Symbol;Acc:HGNC:8642]
hsa-miR-124-3p	UAAGGCACGCGGUGAAUGCCAA	>ENST00000313005.10 cdna chromosome:GRCh38:11:117285207:117316256:-1 gene:ENSG00000186318.16 gene_biotype:protein_coding transcript_biotype:protein_coding gene_symbol:BACE1 description:beta-secretase 1 [Source:HGNC Symbol;Acc:HGNC:933]
hsa-miR-124-3p	UAAGGCACGCGGUGAAUGCCAA	>ENST00000357103.4 cdna chromosome:GRCh38:12:1691027:1788678:1 gene:ENSG00000006831.9 gene_biotype:protein_coding transcript_biotype:protein_coding gene_symbol:ADIPOR2 description:adiponectin receptor 2 [Source:HGNC Symbol;Acc:HGNC:24041]
hsa-miR-124-3p	UAAGGCACGCGGUGAAUGCCAA	>ENST00000393085.3 cdna chromosome:GRCh38:7:135926761:135977316:-1 gene:ENSG00000105887.10 gene_biotype:protein_coding transcript_biotype:protein_coding gene_symbol:MTPN description:myotrophin [Source:HGNC Symbol;Acc:HGNC:15667]
hsa-miR-106a-5p	AAAAGUGCUUACAGUGCAGGUAG	>ENST00000303296.8 cdna chromosome:GRCh38:11:33257587:33357023:1 gene:ENSG00000110422.11 gene_biotype:protein_coding transcript_biotype:protein_coding gene_symbol:HIPK3 description:homeodomain interacting protein kinase 3 [Source:HGNC Symbol;Acc:HGNC:4915]
hsa-miR-106a-5p	AAAAGUGCUUACAGUGCAGGUAG	>ENST00000349606.4 cdna chromosome:GRCh38:6:16129171:16148248:1 gene:ENSG00000007944.14 gene_biotype:protein_coding transcript_biotype:protein_coding gene_symbol:MYLIP description:myosin regulatory light chain interacting protein [Source:HGNC Symbol;Acc:HGNC:21155]
hsa-miR-106a-5p	AAAAGUGCUUACAGUGCAGGUAG	>ENST00000643064.1 cdna chromosome:GRCh38:13:48381250:48599436:1 gene:ENSG00000139687.15 gene_biotype:protein_coding transcript_biotype:protein_coding gene_symbol:RB1 description:RB transcriptional corepressor 1 [Source:HGNC Symbol;Acc:HGNC:9884]
hsa-miR-103a-3p	AGCAGCAUUGUACAGGGCUAUGA	>ENST00000282541.9 cdna chromosome:GRCh38:3:32106511:32168713:1 gene:ENSG00000152642.10 gene_biotype:protein_coding transcript_biotype:protein_coding gene_symbol:GPD1L description:glycerol-3-phosphate dehydrogenase 1 like [Source:HGNC Symbol;Acc:HGNC:28956]
hsa-miR-1-3p	UGGAAUGUAAAGAAGUAUGUAU	>ENST00000359562.4 cdna chromosome:GRCh38:4:173526091:173530229:-1 gene:ENSG00000164107.8 gene_biotype:protein_coding transcript_biotype:protein_coding gene_symbol:HAND2 description:heart and neural crest derivatives expressed 2 [Source:HGNC Symbol;Acc:HGNC:4808]
hsa-miR-1-3p	UGGAAUGUAAAGAAGUAUGUAU	>ENST00000650285.1 cdna chromosome:GRCh38:15:98648539:98964530:1 gene:ENSG00000140443.14 gene_biotype:protein_coding transcript_biotype:protein_coding gene_symbol:IGF1R description:insulin like growth factor 1 receptor [Source:HGNC Symbol;Acc:HGNC:5465]
hsa-miR-1-3p	UGGAAUGUAAAGAAGUAUGUAU	>ENST00000451311.6 cdna chromosome:GRCh38:X:12975108:12977227:1 gene:ENSG00000205542.10 gene_biotype:protein_coding transcript_biotype:protein_coding gene_symbol:TMSB4X description:thymosin beta 4 X-linked [Source:HGNC Symbol;Acc:HGNC:11881]
hsa-miR-376a-5p	GUAGAUUCUCCUUCUAUGAGUA	>ENST00000372428.8 cdna chromosome:GRCh38:X:107628424:107651026:1 gene:ENSG00000147224.11 gene_biotype:protein_coding transcript_biotype:protein_coding gene_symbol:PRPS1 description:phosphoribosyl pyrophosphate synthetase 1 [Source:HGNC Symbol;Acc:HGNC:9462]
hsa-miR-376a-5p	GUAGAUUCUCCUUCUAUGAGUA	>ENST00000323703.10 cdna chromosome:GRCh38:2:27377231:27380725:-1 gene:ENSG00000163795.13 gene_biotype:protein_coding transcript_biotype:protein_coding gene_symbol:ZNF513 description:zinc finger protein 513 [Source:HGNC Symbol;Acc:HGNC:26498]
hsa-miR-376a-5p	GUAGAUUCUCCUUCUAUGAGUA	>ENST00000265909.8 cdna chromosome:GRCh38:11:130875436:130916509:-1 gene:ENSG00000120451.10 gene_biotype:protein_coding transcript_biotype:protein_coding gene_symbol:SNX19 description:sorting nexin 19 [Source:HGNC Symbol;Acc:HGNC:21532]
hsa-miR-145-5p	GUCCAGUUUUCCCAGGAAUCCCU	>ENST00000465941.1 cdna chromosome:GRCh38:7:27163664:27175180:-1 gene:ENSG00000078399.17 gene_biotype:protein_coding transcript_biotype:processed_transcript gene_symbol:HOXA9 description:homeobox A9 [Source:HGNC Symbol;Acc:HGNC:5109]
hsa-miR-126-3p	UCGUACCGUGAGUAAUAAUGCG	>ENST00000465941.1 cdna chromosome:GRCh38:7:27163664:27175180:-1 gene:ENSG00000078399.17 gene_biotype:protein_coding transcript_biotype:processed_transcript gene_symbol:HOXA9 description:homeobox A9 [Source:HGNC Symbol;Acc:HGNC:5109]
hsa-miR-146a-5p	UGAGAACUGAAUUCCAUGGGUU	>ENST00000380152.7 cdna chromosome:GRCh38:13:32315474:32400266:1 gene:ENSG00000139618.14 gene_biotype:protein_coding transcript_biotype:protein_coding gene_symbol:BRCA2 description:BRCA2, DNA repair associated [Source:HGNC Symbol;Acc:HGNC:1101]
hsa-miR-146a-5p	UGAGAACUGAAUUCCAUGGGUU	>ENST00000357654.8 cdna chromosome:GRCh38:17:43044295:43125483:-1 gene:ENSG00000012048.21 gene_biotype:protein_coding transcript_biotype:protein_coding gene_symbol:BRCA1 description:BRCA1, DNA repair associated [Source:HGNC Symbol;Acc:HGNC:1100]
hsa-miR-29c-3p	UAGCACCAUUUGAAAUCGGUUA	>ENST00000392872.7 cdna chromosome:GRCh38:12:103965804:103988874:1 gene:ENSG00000139372.14 gene_biotype:protein_coding transcript_biotype:protein_coding gene_symbol:TDG description:thymine DNA glycosylase [Source:HGNC Symbol;Acc:HGNC:11700]
hsa-miR-29c-3p	UAGCACCAUUUGAAAUCGGUUA	>ENST00000282470.10 cdna chromosome:GRCh38:4:87473335:87529504:-1 gene:ENSG00000152583.12 gene_biotype:protein_coding transcript_biotype:protein_coding gene_symbol:SPARCL1 description:SPARC like 1 [Source:HGNC Symbol;Acc:HGNC:11220]
hsa-miR-29c-3p	UAGCACCAUUUGAAAUCGGUUA	>ENST00000258341.4 cdna chromosome:GRCh38:1:183023460:183145592:1 gene:ENSG00000135862.5 gene_biotype:protein_coding transcript_biotype:protein_coding gene_symbol:LAMC1 description:laminin subunit gamma 1 [Source:HGNC Symbol;Acc:HGNC:6492]
hsa-miR-29c-3p	UAGCACCAUUUGAAAUCGGUUA	>ENST00000375001.7 cdna chromosome:GRCh38:9:98943639:99070792:1 gene:ENSG00000204291.10 gene_biotype:protein_coding transcript_biotype:protein_coding gene_symbol:COL15A1 description:collagen type XV alpha 1 chain [Source:HGNC Symbol;Acc:HGNC:2192]
hsa-miR-29c-3p	UAGCACCAUUUGAAAUCGGUUA	>ENST00000360467.6 cdna chromosome:GRCh38:13:110307236:110513209:1 gene:ENSG00000134871.18 gene_biotype:protein_coding transcript_biotype:protein_coding gene_symbol:COL4A2 description:collagen type IV alpha 2 chain [Source:HGNC Symbol;Acc:HGNC:2203]
hsa-miR-29c-3p	UAGCACCAUUUGAAAUCGGUUA	>ENST00000375820.9 cdna chromosome:GRCh38:13:110148963:110307233:-1 gene:ENSG00000187498.15 gene_biotype:protein_coding transcript_biotype:protein_coding gene_symbol:COL4A1 description:collagen type IV alpha 1 chain [Source:HGNC Symbol;Acc:HGNC:2202]
hsa-miR-29c-3p	UAGCACCAUUUGAAAUCGGUUA	>ENST00000297268.10 cdna chromosome:GRCh38:7:94394561:94431232:1 gene:ENSG00000164692.17 gene_biotype:protein_coding transcript_biotype:protein_coding gene_symbol:COL1A2 description:collagen type I alpha 2 chain [Source:HGNC Symbol;Acc:HGNC:2198]
hsa-miR-29c-3p	UAGCACCAUUUGAAAUCGGUUA	>ENST00000222286.8 cdna chromosome:GRCh38:19:35533412:35545316:1 gene:ENSG00000105679.8 gene_biotype:protein_coding transcript_biotype:protein_coding gene_symbol:GAPDHS description:glyceraldehyde-3-phosphate dehydrogenase, spermatogenic [Source:HGNC Symbol;Acc:HGNC:24864]
hsa-miR-210-3p	CUGUGCGUGUGACAGCGGCUGA	>ENST00000306773.4 cdna chromosome:GRCh38:17:80467148:80476604:-1 gene:ENSG00000171246.5 gene_biotype:protein_coding transcript_biotype:protein_coding gene_symbol:NPTX1 description:neuronal pentraxin 1 [Source:HGNC Symbol;Acc:HGNC:7952]
hsa-miR-520c-3p	AAAGUGCUUCCUUUUAGAGGGU	>ENST00000359726.7 cdna chromosome:GRCh38:21:25880551:26171128:-1 gene:ENSG00000142192.20 gene_biotype:protein_coding transcript_biotype:protein_coding gene_symbol:APP description:amyloid beta precursor protein [Source:HGNC Symbol;Acc:HGNC:620]
hsa-miR-106a-5p	AAAAGUGCUUACAGUGCAGGUAG	>ENST00000359726.7 cdna chromosome:GRCh38:21:25880551:26171128:-1 gene:ENSG00000142192.20 gene_biotype:protein_coding transcript_biotype:protein_coding gene_symbol:APP description:amyloid beta precursor protein [Source:HGNC Symbol;Acc:HGNC:620]
hsa-miR-9-5p	UCUUUGGUUAUCUAGCUGUAUGA	>ENST00000270722.9 cdna chromosome:GRCh38:1:3069211:3438621:1 gene:ENSG00000142611.16 gene_biotype:protein_coding transcript_biotype:protein_coding gene_symbol:PRDM16 description:PR/SET domain 16 [Source:HGNC Symbol;Acc:HGNC:14000]
hsa-miR-135b-5p	UAUGGCUUUUCAUUCCUAUGUGA	>ENST00000507379.5 cdna chromosome:GRCh38:5:112707522:112839054:1 gene:ENSG00000134982.16 gene_biotype:protein_coding transcript_biotype:protein_coding gene_symbol:APC description:APC, WNT signaling pathway regulator [Source:HGNC Symbol;Acc:HGNC:583]
hsa-miR-135a-5p	UAUGGCUUUUUAUUCCUAUGUGA	>ENST00000507379.5 cdna chromosome:GRCh38:5:112707522:112839054:1 gene:ENSG00000134982.16 gene_biotype:protein_coding transcript_biotype:protein_coding gene_symbol:APC description:APC, WNT signaling pathway regulator [Source:HGNC Symbol;Acc:HGNC:583]
hsa-miR-30a-5p	UGUAAACAUCCUCGACUGGAAG	>ENST00000314915.6 cdna chromosome:GRCh38:11:27654893:27722058:-1 gene:ENSG00000176697.18 gene_biotype:protein_coding transcript_biotype:protein_coding gene_symbol:BDNF description:brain derived neurotrophic factor [Source:HGNC Symbol;Acc:HGNC:1033]
hsa-miR-520h	ACAAAGUGCUUCCCUUUAGAGU	>ENST00000515655.5 cdna chromosome:GRCh38:4:88090264:88231322:-1 gene:ENSG00000118777.11 gene_biotype:protein_coding transcript_biotype:protein_coding gene_symbol:ABCG2 description:ATP binding cassette subfamily G member 2 (Junior blood group) [Source:HGNC Symbol;Acc:HGNC:74]
hsa-miR-129-5p	CUUUUUGCGGUCUGGGCUUGC	>ENST00000303635.11 cdna chromosome:GRCh38:1:6785324:7769706:1 gene:ENSG00000171735.18 gene_biotype:protein_coding transcript_biotype:protein_coding gene_symbol:CAMTA1 description:calmodulin binding transcription activator 1 [Source:HGNC Symbol;Acc:HGNC:18806]
hsa-miR-129-5p	CUUUUUGCGGUCUGGGCUUGC	>ENST00000373191.8 cdna chromosome:GRCh38:1:35931078:36072500:1 gene:ENSG00000126070.19 gene_biotype:protein_coding transcript_biotype:protein_coding gene_symbol:AGO3 description:argonaute 3, RISC catalytic component [Source:HGNC Symbol;Acc:HGNC:18421]
hsa-miR-155-5p	UUAAUGCUAAUCGUGAUAGGGGUU	>ENST00000418115.5 cdna chromosome:GRCh38:3:49359145:49412202:-1 gene:ENSG00000067560.10 gene_biotype:protein_coding transcript_biotype:protein_coding gene_symbol:RHOA description:ras homolog family member A [Source:HGNC Symbol;Acc:HGNC:667]
hsa-miR-199a-3p	ACAGUAGUCUGCACAUUGGUUA	>ENST00000532947.2 cdna chromosome:GRCh38:11:28110166:28527041:1 gene:ENSG00000169519.20 gene_biotype:protein_coding transcript_biotype:nonsense_mediated_decay gene_symbol:METTL15 description:methyltransferase like 15 [Source:HGNC Symbol;Acc:HGNC:26606]
hsa-miR-221-3p	AGCUACAUUGUCUGCUGGGUUUC	>ENST00000239151.5 cdna chromosome:GRCh38:17:48591257:48593961:-1 gene:ENSG00000120075.5 gene_biotype:protein_coding transcript_biotype:protein_coding gene_symbol:HOXB5 description:homeobox B5 [Source:HGNC Symbol;Acc:HGNC:5116]
hsa-miR-510-5p	UACUCAGGAGAGUGGCAAUCAC	>ENST00000415389.6 cdna chromosome:GRCh38:3:184097064:184106995:1 gene:ENSG00000186038.9 gene_biotype:protein_coding transcript_biotype:protein_coding gene_symbol:HTR3E description:5-hydroxytryptamine receptor 3E [Source:HGNC Symbol;Acc:HGNC:24005]
hsa-miR-21-5p	UAGCUUAUCAGACUGAUGUUGA	>ENST00000358278.7 cdna chromosome:GRCh38:15:63042685:63071889:1 gene:ENSG00000140416.20 gene_biotype:protein_coding transcript_biotype:protein_coding gene_symbol:TPM1 description:tropomyosin 1 [Source:HGNC Symbol;Acc:HGNC:12010]
hsa-miR-1-3p	UGGAAUGUAAAGAAGUAUGUAU	>ENST00000243457.3 cdna chromosome:GRCh38:17:70169535:70180048:1 gene:ENSG00000123700.4 gene_biotype:protein_coding transcript_biotype:protein_coding gene_symbol:KCNJ2 description:potassium voltage-gated channel subfamily J member 2 [Source:HGNC Symbol;Acc:HGNC:6263]
hsa-miR-1-3p	UGGAAUGUAAAGAAGUAUGUAU	>ENST00000638915.1 cdna chromosome:GRCh38:6:89894469:89921163:1 gene:ENSG00000135355.4 gene_biotype:protein_coding transcript_biotype:protein_coding gene_symbol:GJA10 description:gap junction protein alpha 10 [Source:HGNC Symbol;Acc:HGNC:16995]
hsa-miR-133a-3p	UUUGGUCCCCUUCAACCAGCUG	>ENST00000546424.5 cdna chromosome:GRCh38:1:15490832:15524445:-1 gene:ENSG00000132906.17 gene_biotype:protein_coding transcript_biotype:protein_coding gene_symbol:CASP9 description:caspase 9 [Source:HGNC Symbol;Acc:HGNC:1511]
hsa-miR-96-5p	UUUGGCACUAGCACAUUUUUGCU	>ENST00000352241.8 cdna chromosome:GRCh38:3:69739435:69968336:1 gene:ENSG00000187098.15 gene_biotype:protein_coding transcript_biotype:protein_coding gene_symbol:MITF description:melanogenesis associated transcription factor [Source:HGNC Symbol;Acc:HGNC:7105]
hsa-miR-182-5p	UUUGGCAAUGGUAGAACUCACACU	>ENST00000352241.8 cdna chromosome:GRCh38:3:69739435:69968336:1 gene:ENSG00000187098.15 gene_biotype:protein_coding transcript_biotype:protein_coding gene_symbol:MITF description:melanogenesis associated transcription factor [Source:HGNC Symbol;Acc:HGNC:7105]
hsa-miR-96-5p	UUUGGCACUAGCACAUUUUUGCU	>ENST00000550422.5 cdna chromosome:GRCh38:12:48766198:48789037:-1 gene:ENSG00000174233.11 gene_biotype:protein_coding transcript_biotype:protein_coding gene_symbol:ADCY6 description:adenylate cyclase 6 [Source:HGNC Symbol;Acc:HGNC:237]
hsa-miR-182-5p	UUUGGCAAUGGUAGAACUCACACU	>ENST00000550422.5 cdna chromosome:GRCh38:12:48766198:48789037:-1 gene:ENSG00000174233.11 gene_biotype:protein_coding transcript_biotype:protein_coding gene_symbol:ADCY6 description:adenylate cyclase 6 [Source:HGNC Symbol;Acc:HGNC:237]
hsa-miR-22-3p	AAGCUGCCAGUUGAAGAACUGU	>ENST00000395863.7 cdna chromosome:GRCh38:20:57168748:57266628:-1 gene:ENSG00000101144.12 gene_biotype:protein_coding transcript_biotype:protein_coding gene_symbol:BMP7 description:bone morphogenetic protein 7 [Source:HGNC Symbol;Acc:HGNC:1074]
hsa-miR-155-5p	UUAAUGCUAAUCGUGAUAGGGGUU	>ENST00000497524.5 cdna chromosome:GRCh38:3:148697784:148743003:1 gene:ENSG00000144891.17 gene_biotype:protein_coding transcript_biotype:protein_coding gene_symbol:AGTR1 description:angiotensin II receptor type 1 [Source:HGNC Symbol;Acc:HGNC:336]
hsa-miR-24-3p	UGGCUCAGUUCAGCAGGAACAG	>ENST00000439211.6 cdna chromosome:GRCh38:5:80626228:80654983:-1 gene:ENSG00000228716.6 gene_biotype:protein_coding transcript_biotype:protein_coding gene_symbol:DHFR description:dihydrofolate reductase [Source:HGNC Symbol;Acc:HGNC:2861]
hsa-miR-10b-5p	UACCCUGUAGAACCGAAUUUGUG	>ENST00000490088.2 cdna chromosome:GRCh38:2:176108790:176119394:1 gene:ENSG00000128710.5 gene_biotype:protein_coding transcript_biotype:processed_transcript gene_symbol:HOXD10 description:homeobox D10 [Source:HGNC Symbol;Acc:HGNC:5133]
hsa-miR-210-3p	CUGUGCGUGUGACAGCGGCUGA	>ENST00000368408.3 cdna chromosome:GRCh38:1:155078872:155087538:1 gene:ENSG00000143590.13 gene_biotype:protein_coding transcript_biotype:protein_coding gene_symbol:EFNA3 description:ephrin A3 [Source:HGNC Symbol;Acc:HGNC:3223]
hsa-miR-124-3p	UAAGGCACGCGGUGAAUGCCAA	>ENST00000498907.2 cdna chromosome:GRCh38:19:33299934:33302564:-1 gene:ENSG00000245848.2 gene_biotype:protein_coding transcript_biotype:protein_coding gene_symbol:CEBPA description:CCAAT enhancer binding protein alpha [Source:HGNC Symbol;Acc:HGNC:1833]
hsa-miR-378a-5p	CUCCUGACUCCAGGUCCUGUGU	>ENST00000369902.7 cdna chromosome:GRCh38:10:102503987:102633535:1 gene:ENSG00000107882.11 gene_biotype:protein_coding transcript_biotype:protein_coding gene_symbol:SUFU description:SUFU negative regulator of hedgehog signaling [Source:HGNC Symbol;Acc:HGNC:16466]
hsa-miR-21-5p	UAGCUUAUCAGACUGAUGUUGA	>ENST00000380934.8 cdna chromosome:GRCh38:9:14087860:14398983:-1 gene:ENSG00000147862.16 gene_biotype:protein_coding transcript_biotype:protein_coding gene_symbol:NFIB description:nuclear factor I B [Source:HGNC Symbol;Acc:HGNC:7785]
hsa-miR-34a-5p	UGGCAGUGUCUUAGCUGGUUGU	>ENST00000212015.10 cdna chromosome:GRCh38:10:67884669:67918390:1 gene:ENSG00000096717.11 gene_biotype:protein_coding transcript_biotype:protein_coding gene_symbol:SIRT1 description:sirtuin 1 [Source:HGNC Symbol;Acc:HGNC:14929]
hsa-miR-196a-5p	UAGGUAGUUUCAUGUUGUUGGG	>ENST00000239144.4 cdna chromosome:GRCh38:17:48612346:48614939:-1 gene:ENSG00000120068.6 gene_biotype:protein_coding transcript_biotype:protein_coding gene_symbol:HOXB8 description:homeobox B8 [Source:HGNC Symbol;Acc:HGNC:5119]
hsa-miR-221-3p	AGCUACAUUGUCUGCUGGGUUUC	>ENST00000616138.2 cdna chromosome:GRCh38:CHR_HSCHR11_1_CTG7:2883205:2885904:-1 gene:ENSG00000273707.4 gene_biotype:protein_coding transcript_biotype:protein_coding gene_symbol:CDKN1C description:cyclin dependent kinase inhibitor 1C [Source:HGNC Symbol;Acc:HGNC:1786]
hsa-miR-141-3p	UAACACUGUCUGGUAAAGAUGG	>ENST00000366930.8 cdna chromosome:GRCh38:1:218346235:218444619:1 gene:ENSG00000092969.11 gene_biotype:protein_coding transcript_biotype:protein_coding gene_symbol:TGFB2 description:transforming growth factor beta 2 [Source:HGNC Symbol;Acc:HGNC:11768]
hsa-miR-200c-3p	UAAUACUGCCGGGUAAUGAUGGA	>ENST00000488625.6 cdna chromosome:GRCh38:10:31318495:31529202:1 gene:ENSG00000148516.21 gene_biotype:protein_coding transcript_biotype:retained_intron gene_symbol:ZEB1 description:zinc finger E-box binding homeobox 1 [Source:HGNC Symbol;Acc:HGNC:11642]
hsa-miR-7-5p	UGGAAGACUAGUGAUUUUGUUGUU	>ENST00000275493.6 cdna chromosome:GRCh38:7:55019101:55211628:1 gene:ENSG00000146648.17 gene_biotype:protein_coding transcript_biotype:protein_coding gene_symbol:EGFR description:epidermal growth factor receptor [Source:HGNC Symbol;Acc:HGNC:3236]
hsa-miR-34a-5p	UGGCAGUGUCUUAGCUGGUUGU	>ENST00000398117.1 cdna chromosome:GRCh38:18:63123346:63320128:-1 gene:ENSG00000171791.12 gene_biotype:protein_coding transcript_biotype:protein_coding gene_symbol:BCL2 description:BCL2, apoptosis regulator [Source:HGNC Symbol;Acc:HGNC:990]
hsa-miR-99a-5p	AACCCGUAGAUCCGAUCUUGUG	>ENST00000371072.8 cdna chromosome:GRCh38:1:64745095:64833232:1 gene:ENSG00000162437.14 gene_biotype:protein_coding transcript_biotype:protein_coding gene_symbol:RAVER2 description:ribonucleoprotein, PTB binding 2 [Source:HGNC Symbol;Acc:HGNC:25577]
hsa-miR-99b-5p	CACCCGUAGAACCGACCUUGCG	>ENST00000371072.8 cdna chromosome:GRCh38:1:64745095:64833232:1 gene:ENSG00000162437.14 gene_biotype:protein_coding transcript_biotype:protein_coding gene_symbol:RAVER2 description:ribonucleoprotein, PTB binding 2 [Source:HGNC Symbol;Acc:HGNC:25577]
hsa-miR-141-3p	UAACACUGUCUGGUAAAGAUGG	>ENST00000470472.5 cdna chromosome:GRCh38:1:35176378:35190574:-1 gene:ENSG00000116560.10 gene_biotype:protein_coding transcript_biotype:nonsense_mediated_decay gene_symbol:SFPQ description:splicing factor proline and glutamine rich [Source:HGNC Symbol;Acc:HGNC:10774]
hsa-miR-29b-3p	UAGCACCAUUUGAAAUCAGUGUU	>ENST00000470472.5 cdna chromosome:GRCh38:1:35176378:35190574:-1 gene:ENSG00000116560.10 gene_biotype:protein_coding transcript_biotype:nonsense_mediated_decay gene_symbol:SFPQ description:splicing factor proline and glutamine rich [Source:HGNC Symbol;Acc:HGNC:10774]
hsa-miR-26a-5p	UUCAAGUAAUCCAGGAUAGGCU	>ENST00000370994.8 cdna chromosome:GRCh38:1:67407810:67430415:-1 gene:ENSG00000142864.14 gene_biotype:protein_coding transcript_biotype:protein_coding gene_symbol:SERBP1 description:SERPINE1 mRNA binding protein 1 [Source:HGNC Symbol;Acc:HGNC:17860]
hsa-miR-29b-3p	UAGCACCAUUUGAAAUCAGUGUU	>ENST00000439351.5 cdna chromosome:GRCh38:3:186567403:186585800:1 gene:ENSG00000090520.11 gene_biotype:protein_coding transcript_biotype:protein_coding gene_symbol:DNAJB11 description:DnaJ heat shock protein family (Hsp40) member B11 [Source:HGNC Symbol;Acc:HGNC:14889]
hsa-miR-222-3p	AGCUACAUCUGGCUACUGGGU	>ENST00000282382.8 cdna chromosome:GRCh38:5:115578642:115626161:-1 gene:ENSG00000251201.8 gene_biotype:protein_coding transcript_biotype:protein_coding gene_symbol:TMED7-TICAM2 description:TMED7-TICAM2 readthrough [Source:HGNC Symbol;Acc:HGNC:33945]
hsa-miR-221-3p	AGCUACAUUGUCUGCUGGGUUUC	>ENST00000282382.8 cdna chromosome:GRCh38:5:115578642:115626161:-1 gene:ENSG00000251201.8 gene_biotype:protein_coding transcript_biotype:protein_coding gene_symbol:TMED7-TICAM2 description:TMED7-TICAM2 readthrough [Source:HGNC Symbol;Acc:HGNC:33945]
hsa-miR-26a-5p	UUCAAGUAAUCCAGGAUAGGCU	>ENST00000302085.8 cdna chromosome:GRCh38:4:145481792:145558079:1 gene:ENSG00000170365.9 gene_biotype:protein_coding transcript_biotype:protein_coding gene_symbol:SMAD1 description:SMAD family member 1 [Source:HGNC Symbol;Acc:HGNC:6767]
hsa-miR-133b	UUUGGUCCCCUUCAACCAGCUA	>ENST00000370002.7 cdna chromosome:GRCh38:10:102230186:102241474:-1 gene:ENSG00000107859.9 gene_biotype:protein_coding transcript_biotype:protein_coding gene_symbol:PITX3 description:paired like homeodomain 3 [Source:HGNC Symbol;Acc:HGNC:9006]
hsa-miR-125b-5p	UCCCUGAGACCCUAACUUGUGA	>ENST00000373202.7 cdna chromosome:GRCh38:10:70815970:70881173:1 gene:ENSG00000166224.16 gene_biotype:protein_coding transcript_biotype:protein_coding gene_symbol:SGPL1 description:sphingosine-1-phosphate lyase 1 [Source:HGNC Symbol;Acc:HGNC:10817]
hsa-miR-125b-5p	UCCCUGAGACCCUAACUUGUGA	>ENST00000442998.6 cdna chromosome:GRCh38:6:33572547:33580293:-1 gene:ENSG00000030110.12 gene_biotype:protein_coding transcript_biotype:protein_coding gene_symbol:BAK1 description:BCL2 antagonist/killer 1 [Source:HGNC Symbol;Acc:HGNC:949]
hsa-miR-27a-3p	UUCACAGUGGCUAAGUUCCGC	>ENST00000222584.7 cdna chromosome:GRCh38:7:21428034:21514822:1 gene:ENSG00000105866.14 gene_biotype:protein_coding transcript_biotype:protein_coding gene_symbol:SP4 description:Sp4 transcription factor [Source:HGNC Symbol;Acc:HGNC:11209]
hsa-miR-27a-3p	UUCACAGUGGCUAAGUUCCGC	>ENST00000310015.10 cdna chromosome:GRCh38:2:173906459:173965702:-1 gene:ENSG00000172845.14 gene_biotype:protein_coding transcript_biotype:protein_coding gene_symbol:SP3 description:Sp3 transcription factor [Source:HGNC Symbol;Acc:HGNC:11208]
hsa-miR-27a-3p	UUCACAGUGGCUAAGUUCCGC	>ENST00000340126.8 cdna chromosome:GRCh38:2:230416266:230543183:1 gene:ENSG00000067066.16 gene_biotype:protein_coding transcript_biotype:protein_coding gene_symbol:SP100 description:SP100 nuclear antigen [Source:HGNC Symbol;Acc:HGNC:11206]
hsa-miR-21-5p	UAGCUUAUCAGACUGAUGUUGA	>ENST00000359972.6 cdna chromosome:GRCh38:12:98645300:98735433:1 gene:ENSG00000120868.13 gene_biotype:protein_coding transcript_biotype:protein_coding gene_symbol:APAF1 description:apoptotic peptidase activating factor 1 [Source:HGNC Symbol;Acc:HGNC:576]
hsa-miR-21-5p	UAGCUUAUCAGACUGAUGUUGA	>ENST00000475157.1 cdna chromosome:GRCh38:1:203305491:203309569:1 gene:ENSG00000159388.5 gene_biotype:protein_coding transcript_biotype:nonsense_mediated_decay gene_symbol:BTG2 description:BTG anti-proliferation factor 2 [Source:HGNC Symbol;Acc:HGNC:1131]
hsa-miR-373-3p	GAAGUGCUUCGAUUUUGGGGUGU	>ENST00000263398.10 cdna chromosome:GRCh38:11:35138870:35232402:1 gene:ENSG00000026508.18 gene_biotype:protein_coding transcript_biotype:protein_coding gene_symbol:CD44 description:CD44 molecule (Indian blood group) [Source:HGNC Symbol;Acc:HGNC:1681]
hsa-miR-335-5p	UCAAGAGCAAUAACGAAAAAUGU	>ENST00000295408.8 cdna chromosome:GRCh38:2:111898479:112029561:1 gene:ENSG00000153208.16 gene_biotype:protein_coding transcript_biotype:protein_coding gene_symbol:MERTK description:MER proto-oncogene, tyrosine kinase [Source:HGNC Symbol;Acc:HGNC:7027]
hsa-miR-335-5p	UCAAGAGCAAUAACGAAAAAUGU	>ENST00000409483.5 cdna chromosome:GRCh38:7:157539056:158587788:-1 gene:ENSG00000155093.18 gene_biotype:protein_coding transcript_biotype:protein_coding gene_symbol:PTPRN2 description:protein tyrosine phosphatase, receptor type N2 [Source:HGNC Symbol;Acc:HGNC:9677]
hsa-miR-335-5p	UCAAGAGCAAUAACGAAAAAUGU	>ENST00000244745.3 cdna chromosome:GRCh38:6:21592768:21598619:1 gene:ENSG00000124766.6 gene_biotype:protein_coding transcript_biotype:protein_coding gene_symbol:SOX4 description:SRY-box 4 [Source:HGNC Symbol;Acc:HGNC:11200]
hsa-miR-372-3p	AAAGUGCUGCGACAUUUGAGCGU	>ENST00000382592.4 cdna chromosome:GRCh38:13:20973032:21061547:-1 gene:ENSG00000150457.8 gene_biotype:protein_coding transcript_biotype:protein_coding gene_symbol:LATS2 description:large tumor suppressor kinase 2 [Source:HGNC Symbol;Acc:HGNC:6515]
hsa-miR-96-5p	UUUGGCACUAGCACAUUUUUGCU	>ENST00000369947.4 cdna chromosome:GRCh38:6:77461753:77463773:-1 gene:ENSG00000135312.6 gene_biotype:protein_coding transcript_biotype:protein_coding gene_symbol:HTR1B description:5-hydroxytryptamine receptor 1B [Source:HGNC Symbol;Acc:HGNC:5287]
hsa-miR-93-5p	CAAAGUGCUGUUCGUGCAGGUAG	>ENST00000343380.5 cdna chromosome:GRCh38:20:33675683:33686404:-1 gene:ENSG00000101412.12 gene_biotype:protein_coding transcript_biotype:protein_coding gene_symbol:E2F1 description:E2F transcription factor 1 [Source:HGNC Symbol;Acc:HGNC:3113]
hsa-miR-22-3p	AAGCUGCCAGUUGAAGAACUGU	>ENST00000262735.9 cdna chromosome:GRCh38:22:46150596:46243756:1 gene:ENSG00000186951.16 gene_biotype:protein_coding transcript_biotype:protein_coding gene_symbol:PPARA description:peroxisome proliferator activated receptor alpha [Source:HGNC Symbol;Acc:HGNC:9232]
hsa-miR-205-5p	UCCUUCAUUCCACCGGAGUCUG	>ENST00000488625.6 cdna chromosome:GRCh38:10:31318495:31529202:1 gene:ENSG00000148516.21 gene_biotype:protein_coding transcript_biotype:retained_intron gene_symbol:ZEB1 description:zinc finger E-box binding homeobox 1 [Source:HGNC Symbol;Acc:HGNC:11642]
hsa-miR-200a-3p	UAACACUGUCUGGUAACGAUGU	>ENST00000488625.6 cdna chromosome:GRCh38:10:31318495:31529202:1 gene:ENSG00000148516.21 gene_biotype:protein_coding transcript_biotype:retained_intron gene_symbol:ZEB1 description:zinc finger E-box binding homeobox 1 [Source:HGNC Symbol;Acc:HGNC:11642]
hsa-miR-200a-3p	UAACACUGUCUGGUAACGAUGU	>ENST00000308317.10 cdna chromosome:GRCh38:14:39114223:39136973:1 gene:ENSG00000092208.17 gene_biotype:protein_coding transcript_biotype:protein_coding gene_symbol:GEMIN2 description:gem nuclear organelle associated protein 2 [Source:HGNC Symbol;Acc:HGNC:10884]
hsa-miR-200b-3p	UAAUACUGCCUGGUAAUGAUGA	>ENST00000488625.6 cdna chromosome:GRCh38:10:31318495:31529202:1 gene:ENSG00000148516.21 gene_biotype:protein_coding transcript_biotype:retained_intron gene_symbol:ZEB1 description:zinc finger E-box binding homeobox 1 [Source:HGNC Symbol;Acc:HGNC:11642]
hsa-miR-193a-3p	AACUGGCCUACAAAGUCCCAGU	>ENST00000620947.4 cdna chromosome:GRCh38:1:150574551:150579738:-1 gene:ENSG00000143384.12 gene_biotype:protein_coding transcript_biotype:protein_coding gene_symbol:MCL1 description:MCL1, BCL2 family apoptosis regulator [Source:HGNC Symbol;Acc:HGNC:6943]
hsa-miR-193a-3p	AACUGGCCUACAAAGUCCCAGU	>ENST00000307236.8 cdna chromosome:GRCh38:2:11444375:11466177:-1 gene:ENSG00000169016.16 gene_biotype:protein_coding transcript_biotype:protein_coding gene_symbol:E2F6 description:E2F transcription factor 6 [Source:HGNC Symbol;Acc:HGNC:3120]
hsa-miR-373-3p	GAAGUGCUUCGAUUUUGGGGUGU	>ENST00000226225.6 cdna chromosome:GRCh38:17:28335704:28347009:1 gene:ENSG00000109079.9 gene_biotype:protein_coding transcript_biotype:protein_coding gene_symbol:TNFAIP1 description:TNF alpha induced protein 1 [Source:HGNC Symbol;Acc:HGNC:11894]
hsa-miR-124-3p	UAAGGCACGCGGUGAAUGCCAA	>ENST00000279907.11 cdna chromosome:GRCh38:12:100037076:100142848:-1 gene:ENSG00000111647.12 gene_biotype:protein_coding transcript_biotype:protein_coding gene_symbol:UHRF1BP1L description:UHRF1 binding protein 1 like [Source:HGNC Symbol;Acc:HGNC:29102]
hsa-miR-124-3p	UAAGGCACGCGGUGAAUGCCAA	>ENST00000367976.3 cdna chromosome:GRCh38:6:131948176:131951373:-1 gene:ENSG00000118523.5 gene_biotype:protein_coding transcript_biotype:protein_coding gene_symbol:CTGF description:connective tissue growth factor [Source:HGNC Symbol;Acc:HGNC:2500]
hsa-miR-124-3p	UAAGGCACGCGGUGAAUGCCAA	>ENST00000229795.7 cdna chromosome:GRCh38:6:36027711:36111236:1 gene:ENSG00000112062.10 gene_biotype:protein_coding transcript_biotype:protein_coding gene_symbol:MAPK14 description:mitogen-activated protein kinase 14 [Source:HGNC Symbol;Acc:HGNC:6876]
hsa-miR-124-3p	UAAGGCACGCGGUGAAUGCCAA	>ENST00000406246.7 cdna chromosome:GRCh38:11:65653596:65663094:-1 gene:ENSG00000173039.18 gene_biotype:protein_coding transcript_biotype:protein_coding gene_symbol:RELA description:RELA proto-oncogene, NF-kB subunit [Source:HGNC Symbol;Acc:HGNC:9955]
hsa-miR-124-3p	UAAGGCACGCGGUGAAUGCCAA	>ENST00000552862.1 cdna chromosome:GRCh38:12:57751215:57756013:-1 gene:ENSG00000135446.16 gene_biotype:protein_coding transcript_biotype:protein_coding gene_symbol:CDK4 description:cyclin dependent kinase 4 [Source:HGNC Symbol;Acc:HGNC:1773]
hsa-miR-124-3p	UAAGGCACGCGGUGAAUGCCAA	>ENST00000265734.8 cdna chromosome:GRCh38:7:92604921:92833917:-1 gene:ENSG00000105810.9 gene_biotype:protein_coding transcript_biotype:protein_coding gene_symbol:CDK6 description:cyclin dependent kinase 6 [Source:HGNC Symbol;Acc:HGNC:1777]
hsa-miR-124-3p	UAAGGCACGCGGUGAAUGCCAA	>ENST00000356948.10 cdna chromosome:GRCh38:19:797075:812327:1 gene:ENSG00000011304.19 gene_biotype:protein_coding transcript_biotype:protein_coding gene_symbol:PTBP1 description:polypyrimidine tract binding protein 1 [Source:HGNC Symbol;Acc:HGNC:9583]
hsa-miR-124-3p	UAAGGCACGCGGUGAAUGCCAA	>ENST00000645559.1 cdna chromosome:GRCh38:7:16916359:17204765:1 gene:ENSG00000106546.13 gene_biotype:protein_coding transcript_biotype:processed_transcript gene_symbol:AHR description:aryl hydrocarbon receptor [Source:HGNC Symbol;Acc:HGNC:348]
hsa-miR-124-3p	UAAGGCACGCGGUGAAUGCCAA	>ENST00000368851.9 cdna chromosome:GRCh38:6:111087578:111223020:1 gene:ENSG00000112394.16 gene_biotype:protein_coding transcript_biotype:protein_coding gene_symbol:SLC16A10 description:solute carrier family 16 member 10 [Source:HGNC Symbol;Acc:HGNC:17027]
hsa-miR-124-3p	UAAGGCACGCGGUGAAUGCCAA	>ENST00000535206.5 cdna chromosome:GRCh38:9:33104082:33167356:-1 gene:ENSG00000086062.12 gene_biotype:protein_coding transcript_biotype:protein_coding gene_symbol:B4GALT1 description:beta-1,4-galactosyltransferase 1 [Source:HGNC Symbol;Acc:HGNC:924]
hsa-miR-124-3p	UAAGGCACGCGGUGAAUGCCAA	>ENST00000268182.9 cdna chromosome:GRCh38:15:90388218:90502243:1 gene:ENSG00000140575.12 gene_biotype:protein_coding transcript_biotype:protein_coding gene_symbol:IQGAP1 description:IQ motif containing GTPase activating protein 1 [Source:HGNC Symbol;Acc:HGNC:6110]
hsa-miR-124-3p	UAAGGCACGCGGUGAAUGCCAA	>ENST00000642303.1 cdna chromosome:GRCh38:8:48917604:48921683:-1 gene:ENSG00000019549.11 gene_biotype:protein_coding transcript_biotype:protein_coding gene_symbol:SNAI2 description:snail family transcriptional repressor 2 [Source:HGNC Symbol;Acc:HGNC:11094]
hsa-miR-124-3p	UAAGGCACGCGGUGAAUGCCAA	>ENST00000341049.6 cdna chromosome:GRCh38:7:116524785:116561176:1 gene:ENSG00000105974.11 gene_biotype:protein_coding transcript_biotype:protein_coding gene_symbol:CAV1 description:caveolin 1 [Source:HGNC Symbol;Acc:HGNC:1527]
hsa-miR-124-3p	UAAGGCACGCGGUGAAUGCCAA	>ENST00000258341.4 cdna chromosome:GRCh38:1:183023460:183145592:1 gene:ENSG00000135862.5 gene_biotype:protein_coding transcript_biotype:protein_coding gene_symbol:LAMC1 description:laminin subunit gamma 1 [Source:HGNC Symbol;Acc:HGNC:6492]
hsa-miR-124-3p	UAAGGCACGCGGUGAAUGCCAA	>ENST00000443891.5 cdna chromosome:GRCh38:2:218398338:218404676:1 gene:ENSG00000144579.7 gene_biotype:protein_coding transcript_biotype:protein_coding gene_symbol:CTDSP1 description:CTD small phosphatase 1 [Source:HGNC Symbol;Acc:HGNC:21614]
hsa-miR-124-3p	UAAGGCACGCGGUGAAUGCCAA	>ENST00000475184.5 cdna chromosome:GRCh38:10:32929824:33005792:-1 gene:ENSG00000150093.18 gene_biotype:protein_coding transcript_biotype:protein_coding gene_symbol:ITGB1 description:integrin subunit beta 1 [Source:HGNC Symbol;Acc:HGNC:6153]
hsa-miR-1-3p	UGGAAUGUAAAGAAGUAUGUAU	>ENST00000304658.9 cdna chromosome:GRCh38:16:28097995:28211869:-1 gene:ENSG00000169180.11 gene_biotype:protein_coding transcript_biotype:protein_coding gene_symbol:XPO6 description:exportin 6 [Source:HGNC Symbol;Acc:HGNC:19733]
hsa-miR-1-3p	UGGAAUGUAAAGAAGUAUGUAU	>ENST00000367876.8 cdna chromosome:GRCh38:1:166839457:166856344:1 gene:ENSG00000143157.11 gene_biotype:protein_coding transcript_biotype:protein_coding gene_symbol:POGK description:pogo transposable element derived with KRAB domain [Source:HGNC Symbol;Acc:HGNC:18800]
hsa-miR-1-3p	UGGAAUGUAAAGAAGUAUGUAU	>ENST00000368097.8 cdna chromosome:GRCh38:1:159918107:159925732:-1 gene:ENSG00000158710.14 gene_biotype:protein_coding transcript_biotype:protein_coding gene_symbol:TAGLN2 description:transgelin 2 [Source:HGNC Symbol;Acc:HGNC:11554]
hsa-miR-1-3p	UGGAAUGUAAAGAAGUAUGUAU	>ENST00000318008.10 cdna chromosome:GRCh38:17:38869859:38921770:1 gene:ENSG00000002834.17 gene_biotype:protein_coding transcript_biotype:protein_coding gene_symbol:LASP1 description:LIM and SH3 protein 1 [Source:HGNC Symbol;Acc:HGNC:6513]
hsa-miR-1-3p	UGGAAUGUAAAGAAGUAUGUAU	>ENST00000381312.5 cdna chromosome:GRCh38:10:1177318:1737476:-1 gene:ENSG00000185736.15 gene_biotype:protein_coding transcript_biotype:protein_coding gene_symbol:ADARB2 description:adenosine deaminase, RNA specific B2 (inactive) [Source:HGNC Symbol;Acc:HGNC:227]
hsa-miR-34a-5p	UGGCAGUGUCUUAGCUGGUUGU	>ENST00000277541.7 cdna chromosome:GRCh38:9:136494433:136545786:-1 gene:ENSG00000148400.10 gene_biotype:protein_coding transcript_biotype:protein_coding gene_symbol:NOTCH1 description:notch 1 [Source:HGNC Symbol;Acc:HGNC:7881]
hsa-miR-30a-5p	UGUAAACAUCCUCGACUGGAAG	>ENST00000277541.7 cdna chromosome:GRCh38:9:136494433:136545786:-1 gene:ENSG00000148400.10 gene_biotype:protein_coding transcript_biotype:protein_coding gene_symbol:NOTCH1 description:notch 1 [Source:HGNC Symbol;Acc:HGNC:7881]
hsa-miR-124-3p	UAAGGCACGCGGUGAAUGCCAA	>ENST00000274203.13 cdna chromosome:GRCh38:5:16661914:16936276:-1 gene:ENSG00000145555.14 gene_biotype:protein_coding transcript_biotype:protein_coding gene_symbol:MYO10 description:myosin X [Source:HGNC Symbol;Acc:HGNC:7593]
hsa-miR-124-3p	UAAGGCACGCGGUGAAUGCCAA	>ENST00000253506.9 cdna chromosome:GRCh38:18:79395856:79529325:1 gene:ENSG00000131196.17 gene_biotype:protein_coding transcript_biotype:protein_coding gene_symbol:NFATC1 description:nuclear factor of activated T cells 1 [Source:HGNC Symbol;Acc:HGNC:7775]
hsa-miR-124-3p	UAAGGCACGCGGUGAAUGCCAA	>ENST00000351018.4 cdna chromosome:GRCh38:11:3826978:3840983:-1 gene:ENSG00000177105.9 gene_biotype:protein_coding transcript_biotype:protein_coding gene_symbol:RHOG description:ras homolog family member G [Source:HGNC Symbol;Acc:HGNC:672]
hsa-miR-1-3p	UGGAAUGUAAAGAAGUAUGUAU	>ENST00000337385.7 cdna chromosome:GRCh38:21:34446688:34511339:-1 gene:ENSG00000180509.11 gene_biotype:protein_coding transcript_biotype:protein_coding gene_symbol:KCNE1 description:potassium voltage-gated channel subfamily E regulatory subunit 1 [Source:HGNC Symbol;Acc:HGNC:6240]
hsa-miR-133a-3p	UUUGGUCCCCUUCAACCAGCUG	>ENST00000155840.10 cdna chromosome:GRCh38:11:2444991:2849110:1 gene:ENSG00000053918.16 gene_biotype:protein_coding transcript_biotype:protein_coding gene_symbol:KCNQ1 description:potassium voltage-gated channel subfamily Q member 1 [Source:HGNC Symbol;Acc:HGNC:6294]
hsa-miR-17-5p	CAAAGUGCUUACAGUGCAGGUAG	>ENST00000343380.5 cdna chromosome:GRCh38:20:33675683:33686404:-1 gene:ENSG00000101412.12 gene_biotype:protein_coding transcript_biotype:protein_coding gene_symbol:E2F1 description:E2F transcription factor 1 [Source:HGNC Symbol;Acc:HGNC:3113]
hsa-miR-125b-5p	UCCCUGAGACCCUAACUUGUGA	>ENST00000267101.7 cdna chromosome:GRCh38:12:56079861:56103505:1 gene:ENSG00000065361.15 gene_biotype:protein_coding transcript_biotype:protein_coding gene_symbol:ERBB3 description:erb-b2 receptor tyrosine kinase 3 [Source:HGNC Symbol;Acc:HGNC:3431]
hsa-miR-125b-5p	UCCCUGAGACCCUAACUUGUGA	>ENST00000584601.5 cdna chromosome:GRCh38:17:39687914:39728361:1 gene:ENSG00000141736.13 gene_biotype:protein_coding transcript_biotype:protein_coding gene_symbol:ERBB2 description:erb-b2 receptor tyrosine kinase 2 [Source:HGNC Symbol;Acc:HGNC:3430]
hsa-miR-196a-5p	UAGGUAGUUUCAUGUUGUUGGG	>ENST00000242159.4 cdna chromosome:GRCh38:7:27153716:27156677:-1 gene:ENSG00000122592.7 gene_biotype:protein_coding transcript_biotype:protein_coding gene_symbol:HOXA7 description:homeobox A7 [Source:HGNC Symbol;Acc:HGNC:5108]
hsa-miR-196a-5p	UAGGUAGUUUCAUGUUGUUGGG	>ENST00000429017.2 cdna chromosome:GRCh38:2:176129694:176132695:1 gene:ENSG00000175879.8 gene_biotype:protein_coding transcript_biotype:protein_coding gene_symbol:HOXD8 description:homeobox D8 [Source:HGNC Symbol;Acc:HGNC:5139]
hsa-miR-196a-5p	UAGGUAGUUUCAUGUUGUUGGG	>ENST00000040584.5 cdna chromosome:GRCh38:12:54009106:54012362:1 gene:ENSG00000037965.5 gene_biotype:protein_coding transcript_biotype:protein_coding gene_symbol:HOXC8 description:homeobox C8 [Source:HGNC Symbol;Acc:HGNC:5129]
hsa-miR-199b-5p	CCCAGUGUUUAGACUAUCUGUUC	>ENST00000264144.4 cdna chromosome:GRCh38:1:183186288:183244900:1 gene:ENSG00000058085.14 gene_biotype:protein_coding transcript_biotype:protein_coding gene_symbol:LAMC2 description:laminin subunit gamma 2 [Source:HGNC Symbol;Acc:HGNC:6493]
hsa-miR-15a-5p	UAGCAGCACAUAAUGGUUUGUG	>ENST00000331242.11 cdna chromosome:GRCh38:7:87152361:87196332:1 gene:ENSG00000135164.18 gene_biotype:protein_coding transcript_biotype:protein_coding gene_symbol:DMTF1 description:cyclin D binding myb like transcription factor 1 [Source:HGNC Symbol;Acc:HGNC:14603]
hsa-miR-24-3p	UGGCUCAGUUCAGCAGGAACAG	>ENST00000229795.7 cdna chromosome:GRCh38:6:36027711:36111236:1 gene:ENSG00000112062.10 gene_biotype:protein_coding transcript_biotype:protein_coding gene_symbol:MAPK14 description:mitogen-activated protein kinase 14 [Source:HGNC Symbol;Acc:HGNC:6876]
hsa-miR-141-3p	UAACACUGUCUGGUAAAGAUGG	>ENST00000513440.5 cdna chromosome:GRCh38:4:55435022:55547138:-1 gene:ENSG00000134852.14 gene_biotype:protein_coding transcript_biotype:protein_coding gene_symbol:CLOCK description:clock circadian regulator [Source:HGNC Symbol;Acc:HGNC:2082]
hsa-miR-23a-3p	AUCACAUUGCCAGGGAUUUCC	>ENST00000232424.3 cdna chromosome:GRCh38:3:194136145:194138732:1 gene:ENSG00000114315.3 gene_biotype:protein_coding transcript_biotype:protein_coding gene_symbol:HES1 description:hes family bHLH transcription factor 1 [Source:HGNC Symbol;Acc:HGNC:5192]
hsa-miR-1-3p	UGGAAUGUAAAGAAGUAUGUAU	>ENST00000314915.6 cdna chromosome:GRCh38:11:27654893:27722058:-1 gene:ENSG00000176697.18 gene_biotype:protein_coding transcript_biotype:protein_coding gene_symbol:BDNF description:brain derived neurotrophic factor [Source:HGNC Symbol;Acc:HGNC:1033]
hsa-miR-1-3p	UGGAAUGUAAAGAAGUAUGUAU	>ENST00000621232.5 cdna chromosome:GRCh38:X:154531390:154547254:-1 gene:ENSG00000160211.17 gene_biotype:protein_coding transcript_biotype:protein_coding gene_symbol:G6PD description:glucose-6-phosphate dehydrogenase [Source:HGNC Symbol;Acc:HGNC:4057]
hsa-miR-19a-3p	UGUGCAAAUCUAUGCAAAACUGA	>ENST00000371953.7 cdna chromosome:GRCh38:10:87863113:87971930:1 gene:ENSG00000171862.10 gene_biotype:protein_coding transcript_biotype:protein_coding gene_symbol:PTEN description:phosphatase and tensin homolog [Source:HGNC Symbol;Acc:HGNC:9588]
hsa-miR-200b-3p	UAAUACUGCCUGGUAAUGAUGA	>ENST00000337907.7 cdna chromosome:GRCh38:1:8352397:8817465:-1 gene:ENSG00000142599.17 gene_biotype:protein_coding transcript_biotype:protein_coding gene_symbol:RERE description:arginine-glutamic acid dipeptide repeats [Source:HGNC Symbol;Acc:HGNC:9965]
hsa-miR-429	UAAUACUGUCUGGUAAAACCGU	>ENST00000337907.7 cdna chromosome:GRCh38:1:8352397:8817465:-1 gene:ENSG00000142599.17 gene_biotype:protein_coding transcript_biotype:protein_coding gene_symbol:RERE description:arginine-glutamic acid dipeptide repeats [Source:HGNC Symbol;Acc:HGNC:9965]
hsa-miR-126-3p	UCGUACCGUGAGUAAUAAUGCG	>ENST00000572145.1 cdna chromosome:GRCh38:17:1423397:1463162:-1 gene:ENSG00000167193.7 gene_biotype:protein_coding transcript_biotype:processed_transcript gene_symbol:CRK description:CRK proto-oncogene, adaptor protein [Source:HGNC Symbol;Acc:HGNC:2362]
hsa-miR-98-5p	UGAGGUAGUAAGUUGUAUUGUU	>ENST00000403681.6 cdna chromosome:GRCh38:12:65824131:65966295:1 gene:ENSG00000149948.13 gene_biotype:protein_coding transcript_biotype:protein_coding gene_symbol:HMGA2 description:high mobility group AT-hook 2 [Source:HGNC Symbol;Acc:HGNC:5009]
hsa-miR-206	UGGAAUGUAAGGAAGUGUGUGG	>ENST00000319273.9 cdna chromosome:GRCh38:7:97731908:97740472:1 gene:ENSG00000006128.11 gene_biotype:protein_coding transcript_biotype:protein_coding gene_symbol:TAC1 description:tachykinin precursor 1 [Source:HGNC Symbol;Acc:HGNC:11517]
hsa-miR-130a-3p	CAGUGCAAUGUUAAAAGGGCAU	>ENST00000319273.9 cdna chromosome:GRCh38:7:97731908:97740472:1 gene:ENSG00000006128.11 gene_biotype:protein_coding transcript_biotype:protein_coding gene_symbol:TAC1 description:tachykinin precursor 1 [Source:HGNC Symbol;Acc:HGNC:11517]
hsa-miR-122-5p	UGGAGUGUGACAAUGGUGUUUG	>ENST00000393929.5 cdna chromosome:GRCh38:5:163437571:163445014:1 gene:ENSG00000113328.18 gene_biotype:protein_coding transcript_biotype:protein_coding gene_symbol:CCNG1 description:cyclin G1 [Source:HGNC Symbol;Acc:HGNC:1592]
hsa-miR-155-5p	UUAAUGCUAAUCGUGAUAGGGGUU	>ENST00000342697.4 cdna chromosome:GRCh38:8:94925972:94949411:-1 gene:ENSG00000164938.13 gene_biotype:protein_coding transcript_biotype:protein_coding gene_symbol:TP53INP1 description:tumor protein p53 inducible nuclear protein 1 [Source:HGNC Symbol;Acc:HGNC:18022]
hsa-miR-20a-5p	UAAAGUGCUUAUAGUGCAGGUAG	>ENST00000267079.6 cdna chromosome:GRCh38:12:53479669:53499615:-1 gene:ENSG00000139625.12 gene_biotype:protein_coding transcript_biotype:protein_coding gene_symbol:MAP3K12 description:mitogen-activated protein kinase kinase kinase 12 [Source:HGNC Symbol;Acc:HGNC:6851]
hsa-miR-20a-5p	UAAAGUGCUUAUAGUGCAGGUAG	>ENST00000398117.1 cdna chromosome:GRCh38:18:63123346:63320128:-1 gene:ENSG00000171791.12 gene_biotype:protein_coding transcript_biotype:protein_coding gene_symbol:BCL2 description:BCL2, apoptosis regulator [Source:HGNC Symbol;Acc:HGNC:990]
hsa-miR-20a-5p	UAAAGUGCUUAUAGUGCAGGUAG	>ENST00000348159.8 cdna chromosome:GRCh38:1:156463727:156500828:-1 gene:ENSG00000116604.17 gene_biotype:protein_coding transcript_biotype:protein_coding gene_symbol:MEF2D description:myocyte enhancer factor 2D [Source:HGNC Symbol;Acc:HGNC:6997]
hsa-miR-17-5p	CAAAGUGCUUACAGUGCAGGUAG	>ENST00000267079.6 cdna chromosome:GRCh38:12:53479669:53499615:-1 gene:ENSG00000139625.12 gene_biotype:protein_coding transcript_biotype:protein_coding gene_symbol:MAP3K12 description:mitogen-activated protein kinase kinase kinase 12 [Source:HGNC Symbol;Acc:HGNC:6851]
hsa-miR-17-5p	CAAAGUGCUUACAGUGCAGGUAG	>ENST00000398117.1 cdna chromosome:GRCh38:18:63123346:63320128:-1 gene:ENSG00000171791.12 gene_biotype:protein_coding transcript_biotype:protein_coding gene_symbol:BCL2 description:BCL2, apoptosis regulator [Source:HGNC Symbol;Acc:HGNC:990]
hsa-miR-17-5p	CAAAGUGCUUACAGUGCAGGUAG	>ENST00000348159.8 cdna chromosome:GRCh38:1:156463727:156500828:-1 gene:ENSG00000116604.17 gene_biotype:protein_coding transcript_biotype:protein_coding gene_symbol:MEF2D description:myocyte enhancer factor 2D [Source:HGNC Symbol;Acc:HGNC:6997]
hsa-miR-29a-3p	UAGCACCAUCUGAAAUCGGUUA	>ENST00000264709.7 cdna chromosome:GRCh38:2:25227855:25342590:-1 gene:ENSG00000119772.16 gene_biotype:protein_coding transcript_biotype:protein_coding gene_symbol:DNMT3A description:DNA methyltransferase 3 alpha [Source:HGNC Symbol;Acc:HGNC:2978]
hsa-miR-29c-3p	UAGCACCAUUUGAAAUCGGUUA	>ENST00000328111.6 cdna chromosome:GRCh38:20:32762385:32809356:1 gene:ENSG00000088305.18 gene_biotype:protein_coding transcript_biotype:protein_coding gene_symbol:DNMT3B description:DNA methyltransferase 3 beta [Source:HGNC Symbol;Acc:HGNC:2979]
hsa-miR-29b-3p	UAGCACCAUUUGAAAUCAGUGUU	>ENST00000328111.6 cdna chromosome:GRCh38:20:32762385:32809356:1 gene:ENSG00000088305.18 gene_biotype:protein_coding transcript_biotype:protein_coding gene_symbol:DNMT3B description:DNA methyltransferase 3 beta [Source:HGNC Symbol;Acc:HGNC:2979]
hsa-miR-29a-3p	UAGCACCAUCUGAAAUCGGUUA	>ENST00000328111.6 cdna chromosome:GRCh38:20:32762385:32809356:1 gene:ENSG00000088305.18 gene_biotype:protein_coding transcript_biotype:protein_coding gene_symbol:DNMT3B description:DNA methyltransferase 3 beta [Source:HGNC Symbol;Acc:HGNC:2979]
hsa-miR-29c-3p	UAGCACCAUUUGAAAUCGGUUA	>ENST00000264709.7 cdna chromosome:GRCh38:2:25227855:25342590:-1 gene:ENSG00000119772.16 gene_biotype:protein_coding transcript_biotype:protein_coding gene_symbol:DNMT3A description:DNA methyltransferase 3 alpha [Source:HGNC Symbol;Acc:HGNC:2978]
hsa-miR-29b-3p	UAGCACCAUUUGAAAUCAGUGUU	>ENST00000264709.7 cdna chromosome:GRCh38:2:25227855:25342590:-1 gene:ENSG00000119772.16 gene_biotype:protein_coding transcript_biotype:protein_coding gene_symbol:DNMT3A description:DNA methyltransferase 3 alpha [Source:HGNC Symbol;Acc:HGNC:2978]
hsa-miR-92a-3p	UAUUGCACUUGUCCCGGCCUGU	>ENST00000293379.8 cdna chromosome:GRCh38:12:54395261:54419460:-1 gene:ENSG00000161638.10 gene_biotype:protein_coding transcript_biotype:protein_coding gene_symbol:ITGA5 description:integrin subunit alpha 5 [Source:HGNC Symbol;Acc:HGNC:6141]
hsa-miR-203a-3p	GUGAAAUGUUUAGGACCACUAG	>ENST00000372348.6 cdna chromosome:GRCh38:9:130713946:130885683:1 gene:ENSG00000097007.17 gene_biotype:protein_coding transcript_biotype:protein_coding gene_symbol:ABL1 description:ABL proto-oncogene 1, non-receptor tyrosine kinase [Source:HGNC Symbol;Acc:HGNC:76]
hsa-miR-181b-5p	AACAUUCAUUGCUGUCGGUGGGU	>ENST00000393815.6 cdna chromosome:GRCh38:4:157220668:157366069:1 gene:ENSG00000120251.19 gene_biotype:protein_coding transcript_biotype:protein_coding gene_symbol:GRIA2 description:glutamate ionotropic receptor AMPA type subunit 2 [Source:HGNC Symbol;Acc:HGNC:4572]
hsa-miR-181b-5p	AACAUUCAUUGCUGUCGGUGGGU	>ENST00000404666.6 cdna chromosome:GRCh38:2:17539126:17655528:1 gene:ENSG00000163032.11 gene_biotype:protein_coding transcript_biotype:protein_coding gene_symbol:VSNL1 description:visinin like 1 [Source:HGNC Symbol;Acc:HGNC:12722]
hsa-miR-338-3p	UCCAGCAUCAGUGAUUUUGUUG	>ENST00000292211.4 cdna chromosome:GRCh38:1:154548577:154558633:-1 gene:ENSG00000160714.9 gene_biotype:protein_coding transcript_biotype:protein_coding gene_symbol:UBE2Q1 description:ubiquitin conjugating enzyme E2 Q1 [Source:HGNC Symbol;Acc:HGNC:15698]
hsa-miR-338-3p	UCCAGCAUCAGUGAUUUUGUUG	>ENST00000483536.6 cdna chromosome:GRCh38:14:26443093:26597519:-1 gene:ENSG00000139910.19 gene_biotype:protein_coding transcript_biotype:nonsense_mediated_decay gene_symbol:NOVA1 description:NOVA alternative splicing regulator 1 [Source:HGNC Symbol;Acc:HGNC:7886]
hsa-miR-338-3p	UCCAGCAUCAGUGAUUUUGUUG	>ENST00000382031.5 cdna chromosome:GRCh38:15:43510958:43531620:1 gene:ENSG00000166963.12 gene_biotype:protein_coding transcript_biotype:protein_coding gene_symbol:MAP1A description:microtubule associated protein 1A [Source:HGNC Symbol;Acc:HGNC:6835]
hsa-miR-338-3p	UCCAGCAUCAGUGAUUUUGUUG	>ENST00000259371.6 cdna chromosome:GRCh38:9:121567102:121785528:1 gene:ENSG00000136848.17 gene_biotype:protein_coding transcript_biotype:protein_coding gene_symbol:DAB2IP description:DAB2 interacting protein [Source:HGNC Symbol;Acc:HGNC:17294]
hsa-miR-338-3p	UCCAGCAUCAGUGAUUUUGUUG	>ENST00000622512.1 cdna chromosome:GRCh38:1:244048939:244057472:1 gene:ENSG00000179456.10 gene_biotype:protein_coding transcript_biotype:protein_coding gene_symbol:ZBTB18 description:zinc finger and BTB domain containing 18 [Source:HGNC Symbol;Acc:HGNC:13030]
hsa-miR-106b-5p	UAAAGUGCUGACAGUGCAGAU	>ENST00000343380.5 cdna chromosome:GRCh38:20:33675683:33686404:-1 gene:ENSG00000101412.12 gene_biotype:protein_coding transcript_biotype:protein_coding gene_symbol:E2F1 description:E2F transcription factor 1 [Source:HGNC Symbol;Acc:HGNC:3113]
hsa-miR-124-3p	UAAGGCACGCGGUGAAUGCCAA	>ENST00000240285.9 cdna chromosome:GRCh38:8:73294612:73325281:1 gene:ENSG00000121039.9 gene_biotype:protein_coding transcript_biotype:protein_coding gene_symbol:RDH10 description:retinol dehydrogenase 10 [Source:HGNC Symbol;Acc:HGNC:19975]
hsa-miR-133b	UUUGGUCCCCUUCAACCAGCUA	>ENST00000609116.5 cdna chromosome:GRCh38:1:96721783:96823738:1 gene:ENSG00000117569.18 gene_biotype:protein_coding transcript_biotype:protein_coding gene_symbol:PTBP2 description:polypyrimidine tract binding protein 2 [Source:HGNC Symbol;Acc:HGNC:17662]
hsa-miR-21-5p	UAGCUUAUCAGACUGAUGUUGA	>ENST00000393104.6 cdna chromosome:GRCh38:10:110871795:110900005:1 gene:ENSG00000150593.17 gene_biotype:protein_coding transcript_biotype:protein_coding gene_symbol:PDCD4 description:programmed cell death 4 [Source:HGNC Symbol;Acc:HGNC:8763]
hsa-miR-144-3p	UACAGUAUAGAUGAUGUACU	>ENST00000316981.7 cdna chromosome:GRCh38:8:56160904:56211279:-1 gene:ENSG00000181690.7 gene_biotype:protein_coding transcript_biotype:protein_coding gene_symbol:PLAG1 description:PLAG1 zinc finger [Source:HGNC Symbol;Acc:HGNC:9045]
hsa-miR-143-3p	UGAGAUGAAGCACUGUAGCUC	>ENST00000336824.8 cdna chromosome:GRCh38:3:172040554:172401665:1 gene:ENSG00000075420.12 gene_biotype:protein_coding transcript_biotype:protein_coding gene_symbol:FNDC3B description:fibronectin type III domain containing 3B [Source:HGNC Symbol;Acc:HGNC:24670]
hsa-miR-122-5p	UGGAGUGUGACAAUGGUGUUUG	>ENST00000323798.7 cdna chromosome:GRCh38:19:48968125:48993309:-1 gene:ENSG00000104812.14 gene_biotype:protein_coding transcript_biotype:protein_coding gene_symbol:GYS1 description:glycogen synthase 1 [Source:HGNC Symbol;Acc:HGNC:4706]
hsa-miR-122-5p	UGGAGUGUGACAAUGGUGUUUG	>ENST00000506722.5 cdna chromosome:GRCh38:4:112818109:113383735:1 gene:ENSG00000145362.17 gene_biotype:protein_coding transcript_biotype:protein_coding gene_symbol:ANK2 description:ankyrin 2 [Source:HGNC Symbol;Acc:HGNC:493]
hsa-miR-122-5p	UGGAGUGUGACAAUGGUGUUUG	>ENST00000320805.8 cdna chromosome:GRCh38:16:28950937:28967097:1 gene:ENSG00000176953.12 gene_biotype:protein_coding transcript_biotype:protein_coding gene_symbol:NFATC2IP description:nuclear factor of activated T cells 2 interacting protein [Source:HGNC Symbol;Acc:HGNC:25906]
hsa-miR-122-5p	UGGAGUGUGACAAUGGUGUUUG	>ENST00000356206.10 cdna chromosome:GRCh38:8:23385783:23457695:-1 gene:ENSG00000197217.12 gene_biotype:protein_coding transcript_biotype:protein_coding gene_symbol:ENTPD4 description:ectonucleoside triphosphate diphosphohydrolase 4 [Source:HGNC Symbol;Acc:HGNC:14573]
hsa-miR-122-5p	UGGAGUGUGACAAUGGUGUUUG	>ENST00000372231.7 cdna chromosome:GRCh38:10:80150889:80205572:-1 gene:ENSG00000122359.17 gene_biotype:protein_coding transcript_biotype:protein_coding gene_symbol:ANXA11 description:annexin A11 [Source:HGNC Symbol;Acc:HGNC:535]
hsa-miR-122-5p	UGGAGUGUGACAAUGGUGUUUG	>ENST00000563060.6 cdna chromosome:GRCh38:16:30064274:30070414:1 gene:ENSG00000149925.18 gene_biotype:protein_coding transcript_biotype:protein_coding gene_symbol:ALDOA description:aldolase, fructose-bisphosphate A [Source:HGNC Symbol;Acc:HGNC:414]
hsa-miR-122-5p	UGGAGUGUGACAAUGGUGUUUG	>ENST00000285208.8 cdna chromosome:GRCh38:3:133824239:133895816:-1 gene:ENSG00000154917.10 gene_biotype:protein_coding transcript_biotype:protein_coding gene_symbol:RAB6B description:RAB6B, member RAS oncogene family [Source:HGNC Symbol;Acc:HGNC:14902]
hsa-miR-122-5p	UGGAGUGUGACAAUGGUGUUUG	>ENST00000287263.8 cdna chromosome:GRCh38:8:37858618:37899467:-1 gene:ENSG00000156675.15 gene_biotype:protein_coding transcript_biotype:protein_coding gene_symbol:RAB11FIP1 description:RAB11 family interacting protein 1 [Source:HGNC Symbol;Acc:HGNC:30265]
hsa-miR-122-5p	UGGAGUGUGACAAUGGUGUUUG	>ENST00000318789.9 cdna chromosome:GRCh38:3:70952817:71583993:-1 gene:ENSG00000114861.20 gene_biotype:protein_coding transcript_biotype:protein_coding gene_symbol:FOXP1 description:forkhead box P1 [Source:HGNC Symbol;Acc:HGNC:3823]
hsa-miR-122-5p	UGGAGUGUGACAAUGGUGUUUG	>ENST00000631210.1 cdna chromosome:GRCh38:X:154032373:154137103:-1 gene:ENSG00000169057.21 gene_biotype:protein_coding transcript_biotype:processed_transcript gene_symbol:MECP2 description:methyl-CpG binding protein 2 [Source:HGNC Symbol;Acc:HGNC:6990]
hsa-miR-122-5p	UGGAGUGUGACAAUGGUGUUUG	>ENST00000618266.4 cdna chromosome:GRCh38:11:112961247:113278411:1 gene:ENSG00000149294.16 gene_biotype:protein_coding transcript_biotype:protein_coding gene_symbol:NCAM1 description:neural cell adhesion molecule 1 [Source:HGNC Symbol;Acc:HGNC:7656]
hsa-miR-122-5p	UGGAGUGUGACAAUGGUGUUUG	>ENST00000360802.5 cdna chromosome:GRCh38:9:33921693:34048949:-1 gene:ENSG00000137073.21 gene_biotype:protein_coding transcript_biotype:protein_coding gene_symbol:UBAP2 description:ubiquitin associated protein 2 [Source:HGNC Symbol;Acc:HGNC:14185]
hsa-miR-122-5p	UGGAGUGUGACAAUGGUGUUUG	>ENST00000367821.7 cdna chromosome:GRCh38:1:168281040:168314426:1 gene:ENSG00000143178.12 gene_biotype:protein_coding transcript_biotype:protein_coding gene_symbol:TBX19 description:T-box 19 [Source:HGNC Symbol;Acc:HGNC:11596]
hsa-miR-122-5p	UGGAGUGUGACAAUGGUGUUUG	>ENST00000316519.10 cdna chromosome:GRCh38:12:125065379:125143320:1 gene:ENSG00000081760.16 gene_biotype:protein_coding transcript_biotype:protein_coding gene_symbol:AACS description:acetoacetyl-CoA synthetase [Source:HGNC Symbol;Acc:HGNC:21298]
hsa-miR-122-5p	UGGAGUGUGACAAUGGUGUUUG	>ENST00000344450.9 cdna chromosome:GRCh38:6:292097:351355:1 gene:ENSG00000112679.14 gene_biotype:protein_coding transcript_biotype:protein_coding gene_symbol:DUSP22 description:dual specificity phosphatase 22 [Source:HGNC Symbol;Acc:HGNC:16077]
hsa-miR-122-5p	UGGAGUGUGACAAUGGUGUUUG	>ENST00000361216.7 cdna chromosome:GRCh38:1:160115773:160143591:1 gene:ENSG00000018625.14 gene_biotype:protein_coding transcript_biotype:protein_coding gene_symbol:ATP1A2 description:ATPase Na+/K+ transporting subunit alpha 2 [Source:HGNC Symbol;Acc:HGNC:800]
hsa-miR-122-5p	UGGAGUGUGACAAUGGUGUUUG	>ENST00000330651.10 cdna chromosome:GRCh38:22:50263713:50270393:-1 gene:ENSG00000185386.14 gene_biotype:protein_coding transcript_biotype:protein_coding gene_symbol:MAPK11 description:mitogen-activated protein kinase 11 [Source:HGNC Symbol;Acc:HGNC:6873]
hsa-miR-122-5p	UGGAGUGUGACAAUGGUGUUUG	>ENST00000369498.7 cdna chromosome:GRCh38:X:155026685:155060303:1 gene:ENSG00000165775.17 gene_biotype:protein_coding transcript_biotype:protein_coding gene_symbol:FUNDC2 description:FUN14 domain containing 2 [Source:HGNC Symbol;Acc:HGNC:24925]
hsa-miR-122-5p	UGGAGUGUGACAAUGGUGUUUG	>ENST00000336199.9 cdna chromosome:GRCh38:1:243488233:243843236:-1 gene:ENSG00000117020.16 gene_biotype:protein_coding transcript_biotype:protein_coding gene_symbol:AKT3 description:AKT serine/threonine kinase 3 [Source:HGNC Symbol;Acc:HGNC:393]
hsa-miR-122-5p	UGGAGUGUGACAAUGGUGUUUG	>ENST00000611972.4 cdna chromosome:GRCh38:20:63865228:63891545:1 gene:ENSG00000101150.17 gene_biotype:protein_coding transcript_biotype:protein_coding gene_symbol:TPD52L2 description:tumor protein D52 like 2 [Source:HGNC Symbol;Acc:HGNC:12007]
hsa-miR-122-5p	UGGAGUGUGACAAUGGUGUUUG	>ENST00000297107.10 cdna chromosome:GRCh38:5:154190730:154420984:1 gene:ENSG00000164574.15 gene_biotype:protein_coding transcript_biotype:protein_coding gene_symbol:GALNT10 description:polypeptide N-acetylgalactosaminyltransferase 10 [Source:HGNC Symbol;Acc:HGNC:19873]
hsa-miR-122-5p	UGGAGUGUGACAAUGGUGUUUG	>ENST00000269097.8 cdna chromosome:GRCh38:17:44070735:44076304:1 gene:ENSG00000141349.8 gene_biotype:protein_coding transcript_biotype:protein_coding gene_symbol:G6PC3 description:glucose-6-phosphatase catalytic subunit 3 [Source:HGNC Symbol;Acc:HGNC:24861]
hsa-miR-122-5p	UGGAGUGUGACAAUGGUGUUUG	>ENST00000174653.3 cdna chromosome:GRCh38:8:42152946:42171183:1 gene:ENSG00000070718.11 gene_biotype:protein_coding transcript_biotype:protein_coding gene_symbol:AP3M2 description:adaptor related protein complex 3 subunit mu 2 [Source:HGNC Symbol;Acc:HGNC:570]
hsa-miR-122-5p	UGGAGUGUGACAAUGGUGUUUG	>ENST00000231706.5 cdna chromosome:GRCh38:3:170459584:170586074:-1 gene:ENSG00000013293.5 gene_biotype:protein_coding transcript_biotype:protein_coding gene_symbol:SLC7A14 description:solute carrier family 7 member 14 [Source:HGNC Symbol;Acc:HGNC:29326]
hsa-miR-122-5p	UGGAGUGUGACAAUGGUGUUUG	>ENST00000304658.9 cdna chromosome:GRCh38:16:28097995:28211869:-1 gene:ENSG00000169180.11 gene_biotype:protein_coding transcript_biotype:protein_coding gene_symbol:XPO6 description:exportin 6 [Source:HGNC Symbol;Acc:HGNC:19733]
hsa-miR-122-5p	UGGAGUGUGACAAUGGUGUUUG	>ENST00000372573.5 cdna chromosome:GRCh38:1:42176539:42335877:-1 gene:ENSG00000198815.8 gene_biotype:protein_coding transcript_biotype:protein_coding gene_symbol:FOXJ3 description:forkhead box J3 [Source:HGNC Symbol;Acc:HGNC:29178]
hsa-miR-122-5p	UGGAGUGUGACAAUGGUGUUUG	>ENST00000280612.9 cdna chromosome:GRCh38:4:138164097:138242349:-1 gene:ENSG00000151012.13 gene_biotype:protein_coding transcript_biotype:protein_coding gene_symbol:SLC7A11 description:solute carrier family 7 member 11 [Source:HGNC Symbol;Acc:HGNC:11059]
hsa-miR-122-5p	UGGAGUGUGACAAUGGUGUUUG	>ENST00000311922.3 cdna chromosome:GRCh38:8:125430321:125438405:1 gene:ENSG00000173334.3 gene_biotype:protein_coding transcript_biotype:protein_coding gene_symbol:TRIB1 description:tribbles pseudokinase 1 [Source:HGNC Symbol;Acc:HGNC:16891]
hsa-miR-122-5p	UGGAGUGUGACAAUGGUGUUUG	>ENST00000551935.5 cdna chromosome:GRCh38:14:33985381:34462774:-1 gene:ENSG00000129521.13 gene_biotype:protein_coding transcript_biotype:processed_transcript gene_symbol:EGLN3 description:egl-9 family hypoxia inducible factor 3 [Source:HGNC Symbol;Acc:HGNC:14661]
hsa-miR-122-5p	UGGAGUGUGACAAUGGUGUUUG	>ENST00000252891.8 cdna chromosome:GRCh38:19:40665905:40690651:-1 gene:ENSG00000105245.9 gene_biotype:protein_coding transcript_biotype:protein_coding gene_symbol:NUMBL description:NUMB like, endocytic adaptor protein [Source:HGNC Symbol;Acc:HGNC:8061]
hsa-miR-122-5p	UGGAGUGUGACAAUGGUGUUUG	>ENST00000497134.6 cdna chromosome:GRCh38:2:9488486:9555852:-1 gene:ENSG00000151694.13 gene_biotype:protein_coding transcript_biotype:protein_coding gene_symbol:ADAM17 description:ADAM metallopeptidase domain 17 [Source:HGNC Symbol;Acc:HGNC:195]
hsa-miR-210-3p	CUGUGCGUGUGACAGCGGCUGA	>ENST00000314915.6 cdna chromosome:GRCh38:11:27654893:27722058:-1 gene:ENSG00000176697.18 gene_biotype:protein_coding transcript_biotype:protein_coding gene_symbol:BDNF description:brain derived neurotrophic factor [Source:HGNC Symbol;Acc:HGNC:1033]
hsa-miR-210-3p	CUGUGCGUGUGACAGCGGCUGA	>ENST00000436978.5 cdna chromosome:GRCh38:4:86594315:86815171:1 gene:ENSG00000163629.12 gene_biotype:protein_coding transcript_biotype:protein_coding gene_symbol:PTPN13 description:protein tyrosine phosphatase, non-receptor type 13 [Source:HGNC Symbol;Acc:HGNC:9646]
hsa-miR-210-3p	CUGUGCGUGUGACAGCGGCUGA	>ENST00000331483.8 cdna chromosome:GRCh38:17:81843159:81860694:-1 gene:ENSG00000185624.14 gene_biotype:protein_coding transcript_biotype:protein_coding gene_symbol:P4HB description:prolyl 4-hydroxylase subunit beta [Source:HGNC Symbol;Acc:HGNC:8548]
hsa-miR-210-3p	CUGUGCGUGUGACAGCGGCUGA	>ENST00000618266.4 cdna chromosome:GRCh38:11:112961247:113278411:1 gene:ENSG00000149294.16 gene_biotype:protein_coding transcript_biotype:protein_coding gene_symbol:NCAM1 description:neural cell adhesion molecule 1 [Source:HGNC Symbol;Acc:HGNC:7656]
hsa-miR-210-3p	CUGUGCGUGUGACAGCGGCUGA	>ENST00000311893.13 cdna chromosome:GRCh38:12:108562601:108569384:1 gene:ENSG00000136003.15 gene_biotype:protein_coding transcript_biotype:protein_coding gene_symbol:ISCU description:iron-sulfur cluster assembly enzyme [Source:HGNC Symbol;Acc:HGNC:29882]
hsa-miR-210-3p	CUGUGCGUGUGACAGCGGCUGA	>ENST00000282541.9 cdna chromosome:GRCh38:3:32106511:32168713:1 gene:ENSG00000152642.10 gene_biotype:protein_coding transcript_biotype:protein_coding gene_symbol:GPD1L description:glycerol-3-phosphate dehydrogenase 1 like [Source:HGNC Symbol;Acc:HGNC:28956]
hsa-miR-210-3p	CUGUGCGUGUGACAGCGGCUGA	>ENST00000538197.5 cdna chromosome:GRCh38:4:15002674:15070153:1 gene:ENSG00000137449.15 gene_biotype:protein_coding transcript_biotype:protein_coding gene_symbol:CPEB2 description:cytoplasmic polyadenylation element binding protein 2 [Source:HGNC Symbol;Acc:HGNC:21745]
hsa-miR-210-3p	CUGUGCGUGUGACAGCGGCUGA	>ENST00000426972.7 cdna chromosome:GRCh38:1:85318486:85578363:-1 gene:ENSG00000153904.19 gene_biotype:protein_coding transcript_biotype:protein_coding gene_symbol:DDAH1 description:dimethylarginine dimethylaminohydrolase 1 [Source:HGNC Symbol;Acc:HGNC:2715]
hsa-miR-210-3p	CUGUGCGUGUGACAGCGGCUGA	>ENST00000613242.4 cdna chromosome:GRCh38:6:20401906:20493714:1 gene:ENSG00000112242.14 gene_biotype:protein_coding transcript_biotype:protein_coding gene_symbol:E2F3 description:E2F transcription factor 3 [Source:HGNC Symbol;Acc:HGNC:3115]
hsa-miR-449a	UGGCAGUGUAUUGUUAGCUGGU	>ENST00000302506.7 cdna chromosome:GRCh38:3:48157146:48188356:-1 gene:ENSG00000164045.11 gene_biotype:protein_coding transcript_biotype:protein_coding gene_symbol:CDC25A description:cell division cycle 25A [Source:HGNC Symbol;Acc:HGNC:1725]
hsa-miR-449a	UGGCAGUGUAUUGUUAGCUGGU	>ENST00000265734.8 cdna chromosome:GRCh38:7:92604921:92833917:-1 gene:ENSG00000105810.9 gene_biotype:protein_coding transcript_biotype:protein_coding gene_symbol:CDK6 description:cyclin dependent kinase 6 [Source:HGNC Symbol;Acc:HGNC:1777]
hsa-miR-222-3p	AGCUACAUCUGGCUACUGGGU	>ENST00000380737.7 cdna chromosome:GRCh38:8:26291491:26372680:1 gene:ENSG00000221914.9 gene_biotype:protein_coding transcript_biotype:protein_coding gene_symbol:PPP2R2A description:protein phosphatase 2 regulatory subunit Balpha [Source:HGNC Symbol;Acc:HGNC:9304]
hsa-miR-9-5p	UCUUUGGUUAUCUAGCUGUAUGA	>ENST00000226574.8 cdna chromosome:GRCh38:4:102501329:102617302:1 gene:ENSG00000109320.11 gene_biotype:protein_coding transcript_biotype:protein_coding gene_symbol:NFKB1 description:nuclear factor kappa B subunit 1 [Source:HGNC Symbol;Acc:HGNC:7794]
hsa-miR-345-5p	GCUGACUCCUAGUCCAGGGCUC	>ENST00000399408.6 cdna chromosome:GRCh38:16:15949577:16143074:1 gene:ENSG00000103222.18 gene_biotype:protein_coding transcript_biotype:protein_coding gene_symbol:ABCC1 description:ATP binding cassette subfamily C member 1 [Source:HGNC Symbol;Acc:HGNC:51]
hsa-miR-7-5p	UGGAAGACUAGUGAUUUUGUUGUU	>ENST00000399408.6 cdna chromosome:GRCh38:16:15949577:16143074:1 gene:ENSG00000103222.18 gene_biotype:protein_coding transcript_biotype:protein_coding gene_symbol:ABCC1 description:ATP binding cassette subfamily C member 1 [Source:HGNC Symbol;Acc:HGNC:51]
hsa-miR-29c-3p	UAGCACCAUUUGAAAUCGGUUA	>ENST00000265734.8 cdna chromosome:GRCh38:7:92604921:92833917:-1 gene:ENSG00000105810.9 gene_biotype:protein_coding transcript_biotype:protein_coding gene_symbol:CDK6 description:cyclin dependent kinase 6 [Source:HGNC Symbol;Acc:HGNC:1777]
hsa-miR-1-3p	UGGAAUGUAAAGAAGUAUGUAU	>ENST00000396356.7 cdna chromosome:GRCh38:11:15966449:16476388:-1 gene:ENSG00000110693.17 gene_biotype:protein_coding transcript_biotype:protein_coding gene_symbol:SOX6 description:SRY-box 6 [Source:HGNC Symbol;Acc:HGNC:16421]
hsa-miR-181c-5p	AACAUUCAACCUGUCGGUGAGU	>ENST00000256646.6 cdna chromosome:GRCh38:1:119911553:120069626:-1 gene:ENSG00000134250.19 gene_biotype:protein_coding transcript_biotype:protein_coding gene_symbol:NOTCH2 description:notch 2 [Source:HGNC Symbol;Acc:HGNC:7882]
hsa-miR-181c-5p	AACAUUCAACCUGUCGGUGAGU	>ENST00000311936.7 cdna chromosome:GRCh38:12:25204789:25250931:-1 gene:ENSG00000133703.11 gene_biotype:protein_coding transcript_biotype:protein_coding gene_symbol:KRAS description:KRAS proto-oncogene, GTPase [Source:HGNC Symbol;Acc:HGNC:6407]
hsa-miR-181c-5p	AACAUUCAACCUGUCGGUGAGU	>ENST00000454571.2 cdna chromosome:GRCh38:CHR_HSCHR6_MHC_MANN_CTG1:32234228:32263476:-1 gene:ENSG00000232339.5 gene_biotype:protein_coding transcript_biotype:protein_coding gene_symbol:NOTCH4 description:notch 4 [Source:HGNC Symbol;Acc:HGNC:7884]
hsa-miR-26a-5p	UUCAAGUAAUCCAGGAUAGGCU	>ENST00000375213.7 cdna chromosome:GRCh38:2:173075959:173268010:1 gene:ENSG00000091436.16 gene_biotype:protein_coding transcript_biotype:protein_coding gene_symbol:MAP3K20 description:mitogen-activated protein kinase kinase kinase 20 [Source:HGNC Symbol;Acc:HGNC:17797]
hsa-miR-26a-5p	UUCAAGUAAUCCAGGAUAGGCU	>ENST00000643064.1 cdna chromosome:GRCh38:13:48381250:48599436:1 gene:ENSG00000139687.15 gene_biotype:protein_coding transcript_biotype:protein_coding gene_symbol:RB1 description:RB transcriptional corepressor 1 [Source:HGNC Symbol;Acc:HGNC:9884]
hsa-miR-19a-3p	UGUGCAAAUCUAUGCAAAACUGA	>ENST00000440973.5 cdna chromosome:GRCh38:6:151690496:152103274:1 gene:ENSG00000091831.23 gene_biotype:protein_coding transcript_biotype:protein_coding gene_symbol:ESR1 description:estrogen receptor 1 [Source:HGNC Symbol;Acc:HGNC:3467]
hsa-miR-421	AUCAACAGACAUUAAUUGGGCGC	>ENST00000278616.8 cdna chromosome:GRCh38:11:108222832:108369099:1 gene:ENSG00000149311.18 gene_biotype:protein_coding transcript_biotype:protein_coding gene_symbol:ATM description:ATM serine/threonine kinase [Source:HGNC Symbol;Acc:HGNC:795]
hsa-miR-10b-5p	UACCCUGUAGAACCGAAUUUGUG	>ENST00000610832.1 cdna chromosome:GRCh38:9:107484854:107489766:-1 gene:ENSG00000136826.14 gene_biotype:protein_coding transcript_biotype:protein_coding gene_symbol:KLF4 description:Kruppel like factor 4 [Source:HGNC Symbol;Acc:HGNC:6348]
hsa-miR-29a-3p	UAGCACCAUCUGAAAUCGGUUA	>ENST00000360467.6 cdna chromosome:GRCh38:13:110307236:110513209:1 gene:ENSG00000134871.18 gene_biotype:protein_coding transcript_biotype:protein_coding gene_symbol:COL4A2 description:collagen type IV alpha 2 chain [Source:HGNC Symbol;Acc:HGNC:2203]
hsa-miR-29a-3p	UAGCACCAUCUGAAAUCGGUUA	>ENST00000375820.9 cdna chromosome:GRCh38:13:110148963:110307233:-1 gene:ENSG00000187498.15 gene_biotype:protein_coding transcript_biotype:protein_coding gene_symbol:COL4A1 description:collagen type IV alpha 1 chain [Source:HGNC Symbol;Acc:HGNC:2202]
hsa-miR-150-5p	UCUCCCAACCCUUGUACCAGUG	>ENST00000493899.2 cdna chromosome:GRCh38:10:62814433:62919900:-1 gene:ENSG00000122877.15 gene_biotype:protein_coding transcript_biotype:processed_transcript gene_symbol:EGR2 description:early growth response 2 [Source:HGNC Symbol;Acc:HGNC:3239]
hsa-miR-424-5p	CAGCAGCAAUUCAUGUUUUGAA	>ENST00000302640.12 cdna chromosome:GRCh38:3:4493348:4847840:1 gene:ENSG00000150995.19 gene_biotype:protein_coding transcript_biotype:protein_coding gene_symbol:ITPR1 description:inositol 1,4,5-trisphosphate receptor type 1 [Source:HGNC Symbol;Acc:HGNC:6180]
hsa-miR-424-5p	CAGCAGCAAUUCAUGUUUUGAA	>ENST00000307102.9 cdna chromosome:GRCh38:15:66386817:66492312:1 gene:ENSG00000169032.9 gene_biotype:protein_coding transcript_biotype:protein_coding gene_symbol:MAP2K1 description:mitogen-activated protein kinase kinase 1 [Source:HGNC Symbol;Acc:HGNC:6840]
hsa-miR-424-5p	CAGCAGCAAUUCAUGUUUUGAA	>ENST00000249636.10 cdna chromosome:GRCh38:15:68054179:68193846:1 gene:ENSG00000033800.13 gene_biotype:protein_coding transcript_biotype:protein_coding gene_symbol:PIAS1 description:protein inhibitor of activated STAT 1 [Source:HGNC Symbol;Acc:HGNC:2752]
hsa-miR-424-5p	CAGCAGCAAUUCAUGUUUUGAA	>ENST00000649678.1 cdna chromosome:GRCh38:8:38400215:38467707:-1 gene:ENSG00000077782.20 gene_biotype:protein_coding transcript_biotype:nonsense_mediated_decay gene_symbol:FGFR1 description:fibroblast growth factor receptor 1 [Source:HGNC Symbol;Acc:HGNC:3688]
hsa-miR-335-5p	UCAAGAGCAAUAACGAAAAAUGU	>ENST00000353214.6 cdna chromosome:GRCh38:9:124862130:124877733:1 gene:ENSG00000136950.13 gene_biotype:protein_coding transcript_biotype:protein_coding gene_symbol:ARPC5L description:actin related protein 2/3 complex subunit 5 like [Source:HGNC Symbol;Acc:HGNC:23366]
hsa-miR-335-5p	UCAAGAGCAAUAACGAAAAAUGU	>ENST00000515800.6 cdna chromosome:GRCh38:5:87267888:87391919:1 gene:ENSG00000145715.14 gene_biotype:protein_coding transcript_biotype:nonsense_mediated_decay gene_symbol:RASA1 description:RAS p21 protein activator 1 [Source:HGNC Symbol;Acc:HGNC:9871]
hsa-miR-224-5p	UCAAGUCACUAGUGGUUCCGUUUAG	>ENST00000382456.7 cdna chromosome:GRCh38:3:184174689:184184091:1 gene:ENSG00000161203.13 gene_biotype:protein_coding transcript_biotype:protein_coding gene_symbol:AP2M1 description:adaptor related protein complex 2 subunit mu 1 [Source:HGNC Symbol;Acc:HGNC:564]
hsa-miR-224-5p	UCAAGUCACUAGUGGUUCCGUUUAG	>ENST00000368008.5 cdna chromosome:GRCh38:1:161118118:161125445:1 gene:ENSG00000158793.13 gene_biotype:protein_coding transcript_biotype:protein_coding gene_symbol:NIT1 description:nitrilase 1 [Source:HGNC Symbol;Acc:HGNC:7828]
hsa-miR-224-5p	UCAAGUCACUAGUGGUUCCGUUUAG	>ENST00000585836.5 cdna chromosome:GRCh38:19:45467995:45475178:1 gene:ENSG00000125740.13 gene_biotype:protein_coding transcript_biotype:protein_coding gene_symbol:FOSB description:FosB proto-oncogene, AP-1 transcription factor subunit [Source:HGNC Symbol;Acc:HGNC:3797]
hsa-miR-224-5p	UCAAGUCACUAGUGGUUCCGUUUAG	>ENST00000359003.6 cdna chromosome:GRCh38:20:34714774:34825649:-1 gene:ENSG00000198646.13 gene_biotype:protein_coding transcript_biotype:protein_coding gene_symbol:NCOA6 description:nuclear receptor coactivator 6 [Source:HGNC Symbol;Acc:HGNC:15936]
hsa-miR-205-5p	UCCUUCAUUCCACCGGAGUCUG	>ENST00000379883.2 cdna chromosome:GRCh38:9:32455705:32526324:-1 gene:ENSG00000107201.9 gene_biotype:protein_coding transcript_biotype:protein_coding gene_symbol:DDX58 description:DExD/H-box helicase 58 [Source:HGNC Symbol;Acc:HGNC:19102]
hsa-miR-205-5p	UCCUUCAUUCCACCGGAGUCUG	>ENST00000298229.6 cdna chromosome:GRCh38:11:72224781:72239105:1 gene:ENSG00000165458.13 gene_biotype:protein_coding transcript_biotype:protein_coding gene_symbol:INPPL1 description:inositol polyphosphate phosphatase like 1 [Source:HGNC Symbol;Acc:HGNC:6080]
hsa-miR-205-5p	UCCUUCAUUCCACCGGAGUCUG	>ENST00000474524.5 cdna chromosome:GRCh38:3:151086889:151437072:1 gene:ENSG00000144893.12 gene_biotype:protein_coding transcript_biotype:protein_coding gene_symbol:MED12L description:mediator complex subunit 12 like [Source:HGNC Symbol;Acc:HGNC:16050]
hsa-miR-93-5p	CAAAGUGCUGUUCGUGCAGGUAG	>ENST00000452135.6 cdna chromosome:GRCh38:5:180233143:180292099:-1 gene:ENSG00000050748.17 gene_biotype:protein_coding transcript_biotype:protein_coding gene_symbol:MAPK9 description:mitogen-activated protein kinase 9 [Source:HGNC Symbol;Acc:HGNC:6886]
hsa-miR-133b	UUUGGUCCCCUUCAACCAGCUA	>ENST00000620947.4 cdna chromosome:GRCh38:1:150574551:150579738:-1 gene:ENSG00000143384.12 gene_biotype:protein_coding transcript_biotype:protein_coding gene_symbol:MCL1 description:MCL1, BCL2 family apoptosis regulator [Source:HGNC Symbol;Acc:HGNC:6943]
hsa-miR-204-5p	UUCCCUUUGUCAUCCUAUGCCU	>ENST00000374994.8 cdna chromosome:GRCh38:9:99105089:99154192:1 gene:ENSG00000106799.12 gene_biotype:protein_coding transcript_biotype:protein_coding gene_symbol:TGFBR1 description:transforming growth factor beta receptor 1 [Source:HGNC Symbol;Acc:HGNC:11772]
hsa-miR-204-5p	UUCCCUUUGUCAUCCUAUGCCU	>ENST00000295754.9 cdna chromosome:GRCh38:3:30606502:30694134:1 gene:ENSG00000163513.17 gene_biotype:protein_coding transcript_biotype:protein_coding gene_symbol:TGFBR2 description:transforming growth factor beta receptor 2 [Source:HGNC Symbol;Acc:HGNC:11773]
hsa-miR-204-5p	UUCCCUUUGUCAUCCUAUGCCU	>ENST00000642303.1 cdna chromosome:GRCh38:8:48917604:48921683:-1 gene:ENSG00000019549.11 gene_biotype:protein_coding transcript_biotype:protein_coding gene_symbol:SNAI2 description:snail family transcriptional repressor 2 [Source:HGNC Symbol;Acc:HGNC:11094]
hsa-miR-30d-5p	UGUAAACAUCCCCGACUGGAAG	>ENST00000422163.5 cdna chromosome:GRCh38:3:50226292:50258898:1 gene:ENSG00000114353.16 gene_biotype:protein_coding transcript_biotype:protein_coding gene_symbol:GNAI2 description:G protein subunit alpha i2 [Source:HGNC Symbol;Acc:HGNC:4385]
hsa-miR-141-3p	UAACACUGUCUGGUAAAGAUGG	>ENST00000303407.11 cdna chromosome:GRCh38:9:134030305:134068017:-1 gene:ENSG00000169925.16 gene_biotype:protein_coding transcript_biotype:protein_coding gene_symbol:BRD3 description:bromodomain containing 3 [Source:HGNC Symbol;Acc:HGNC:1104]
hsa-miR-141-3p	UAACACUGUCUGGUAAAGAUGG	>ENST00000297661.8 cdna chromosome:GRCh38:9:34179013:34252523:1 gene:ENSG00000165006.13 gene_biotype:protein_coding transcript_biotype:protein_coding gene_symbol:UBAP1 description:ubiquitin associated protein 1 [Source:HGNC Symbol;Acc:HGNC:12461]
hsa-miR-141-3p	UAACACUGUCUGGUAAAGAUGG	>ENST00000371953.7 cdna chromosome:GRCh38:10:87863113:87971930:1 gene:ENSG00000171862.10 gene_biotype:protein_coding transcript_biotype:protein_coding gene_symbol:PTEN description:phosphatase and tensin homolog [Source:HGNC Symbol;Acc:HGNC:9588]
hsa-miR-29a-3p	UAGCACCAUCUGAAAUCGGUUA	>ENST00000620947.4 cdna chromosome:GRCh38:1:150574551:150579738:-1 gene:ENSG00000143384.12 gene_biotype:protein_coding transcript_biotype:protein_coding gene_symbol:MCL1 description:MCL1, BCL2 family apoptosis regulator [Source:HGNC Symbol;Acc:HGNC:6943]
hsa-miR-29b-3p	UAGCACCAUUUGAAAUCAGUGUU	>ENST00000620947.4 cdna chromosome:GRCh38:1:150574551:150579738:-1 gene:ENSG00000143384.12 gene_biotype:protein_coding transcript_biotype:protein_coding gene_symbol:MCL1 description:MCL1, BCL2 family apoptosis regulator [Source:HGNC Symbol;Acc:HGNC:6943]
hsa-miR-29c-3p	UAGCACCAUUUGAAAUCGGUUA	>ENST00000620947.4 cdna chromosome:GRCh38:1:150574551:150579738:-1 gene:ENSG00000143384.12 gene_biotype:protein_coding transcript_biotype:protein_coding gene_symbol:MCL1 description:MCL1, BCL2 family apoptosis regulator [Source:HGNC Symbol;Acc:HGNC:6943]
hsa-miR-29c-3p	UAGCACCAUUUGAAAUCGGUUA	>ENST00000398117.1 cdna chromosome:GRCh38:18:63123346:63320128:-1 gene:ENSG00000171791.12 gene_biotype:protein_coding transcript_biotype:protein_coding gene_symbol:BCL2 description:BCL2, apoptosis regulator [Source:HGNC Symbol;Acc:HGNC:990]
hsa-miR-29b-3p	UAGCACCAUUUGAAAUCAGUGUU	>ENST00000398117.1 cdna chromosome:GRCh38:18:63123346:63320128:-1 gene:ENSG00000171791.12 gene_biotype:protein_coding transcript_biotype:protein_coding gene_symbol:BCL2 description:BCL2, apoptosis regulator [Source:HGNC Symbol;Acc:HGNC:990]
hsa-miR-29a-3p	UAGCACCAUCUGAAAUCGGUUA	>ENST00000398117.1 cdna chromosome:GRCh38:18:63123346:63320128:-1 gene:ENSG00000171791.12 gene_biotype:protein_coding transcript_biotype:protein_coding gene_symbol:BCL2 description:BCL2, apoptosis regulator [Source:HGNC Symbol;Acc:HGNC:990]
hsa-miR-186-5p	CAAAGAAUUCUCCUUUUGGGCU	>ENST00000636651.1 cdna chromosome:GRCh38:13:40469953:40611129:-1 gene:ENSG00000150907.7 gene_biotype:protein_coding transcript_biotype:processed_transcript gene_symbol:FOXO1 description:forkhead box O1 [Source:HGNC Symbol;Acc:HGNC:3819]
hsa-miR-153-3p	UUGCAUAGUCACAAAAGUGAUC	>ENST00000636651.1 cdna chromosome:GRCh38:13:40469953:40611129:-1 gene:ENSG00000150907.7 gene_biotype:protein_coding transcript_biotype:processed_transcript gene_symbol:FOXO1 description:forkhead box O1 [Source:HGNC Symbol;Acc:HGNC:3819]
hsa-miR-9-5p	UCUUUGGUUAUCUAGCUGUAUGA	>ENST00000636651.1 cdna chromosome:GRCh38:13:40469953:40611129:-1 gene:ENSG00000150907.7 gene_biotype:protein_coding transcript_biotype:processed_transcript gene_symbol:FOXO1 description:forkhead box O1 [Source:HGNC Symbol;Acc:HGNC:3819]
hsa-miR-130b-3p	CAGUGCAAUGAUGAAAGGGCAU	>ENST00000399916.5 cdna chromosome:GRCh38:1:24899511:24965010:-1 gene:ENSG00000020633.18 gene_biotype:protein_coding transcript_biotype:protein_coding gene_symbol:RUNX3 description:runt related transcription factor 3 [Source:HGNC Symbol;Acc:HGNC:10473]
hsa-miR-21-5p	UAGCUUAUCAGACUGAUGUUGA	>ENST00000357917.4 cdna chromosome:GRCh38:10:60869438:61001440:-1 gene:ENSG00000072422.16 gene_biotype:protein_coding transcript_biotype:protein_coding gene_symbol:RHOBTB1 description:Rho related BTB domain containing 1 [Source:HGNC Symbol;Acc:HGNC:18738]
hsa-miR-146a-5p	UGAGAACUGAAUUCCAUGGGUU	>ENST00000396153.6 cdna chromosome:GRCh38:1:50437028:50960263:-1 gene:ENSG00000185104.19 gene_biotype:protein_coding transcript_biotype:protein_coding gene_symbol:FAF1 description:Fas associated factor 1 [Source:HGNC Symbol;Acc:HGNC:3578]
hsa-miR-205-5p	UCCUUCAUUCCACCGGAGUCUG	>ENST00000256117.9 cdna chromosome:GRCh38:8:85177612:85217158:1 gene:ENSG00000133740.10 gene_biotype:protein_coding transcript_biotype:nonsense_mediated_decay gene_symbol:E2F5 description:E2F transcription factor 5 [Source:HGNC Symbol;Acc:HGNC:3119]
hsa-miR-205-5p	UCCUUCAUUCCACCGGAGUCUG	>ENST00000343380.5 cdna chromosome:GRCh38:20:33675683:33686404:-1 gene:ENSG00000101412.12 gene_biotype:protein_coding transcript_biotype:protein_coding gene_symbol:E2F1 description:E2F transcription factor 1 [Source:HGNC Symbol;Acc:HGNC:3113]
hsa-miR-9-5p	UCUUUGGUUAUCUAGCUGUAUGA	>ENST00000394480.6 cdna chromosome:GRCh38:15:87859751:88256747:-1 gene:ENSG00000140538.16 gene_biotype:protein_coding transcript_biotype:protein_coding gene_symbol:NTRK3 description:neurotrophic receptor tyrosine kinase 3 [Source:HGNC Symbol;Acc:HGNC:8033]
hsa-miR-145-5p	GUCCAGUUUUCCCAGGAAUCCCU	>ENST00000275493.6 cdna chromosome:GRCh38:7:55019101:55211628:1 gene:ENSG00000146648.17 gene_biotype:protein_coding transcript_biotype:protein_coding gene_symbol:EGFR description:epidermal growth factor receptor [Source:HGNC Symbol;Acc:HGNC:3236]
hsa-miR-16-5p	UAGCAGCACGUAAAUAUUGGCG	>ENST00000357654.8 cdna chromosome:GRCh38:17:43044295:43125483:-1 gene:ENSG00000012048.21 gene_biotype:protein_coding transcript_biotype:protein_coding gene_symbol:BRCA1 description:BRCA1, DNA repair associated [Source:HGNC Symbol;Acc:HGNC:1100]
hsa-miR-16-5p	UAGCAGCACGUAAAUAUUGGCG	>ENST00000336199.9 cdna chromosome:GRCh38:1:243488233:243843236:-1 gene:ENSG00000117020.16 gene_biotype:protein_coding transcript_biotype:protein_coding gene_symbol:AKT3 description:AKT serine/threonine kinase 3 [Source:HGNC Symbol;Acc:HGNC:393]
hsa-miR-15a-5p	UAGCAGCACAUAAUGGUUUGUG	>ENST00000357654.8 cdna chromosome:GRCh38:17:43044295:43125483:-1 gene:ENSG00000012048.21 gene_biotype:protein_coding transcript_biotype:protein_coding gene_symbol:BRCA1 description:BRCA1, DNA repair associated [Source:HGNC Symbol;Acc:HGNC:1100]
hsa-miR-15a-5p	UAGCAGCACAUAAUGGUUUGUG	>ENST00000336199.9 cdna chromosome:GRCh38:1:243488233:243843236:-1 gene:ENSG00000117020.16 gene_biotype:protein_coding transcript_biotype:protein_coding gene_symbol:AKT3 description:AKT serine/threonine kinase 3 [Source:HGNC Symbol;Acc:HGNC:393]
hsa-miR-30e-5p	UGUAAACAUCCUUGACUGGAAG	>ENST00000355803.8 cdna chromosome:GRCh38:16:1308880:1327018:1 gene:ENSG00000103275.19 gene_biotype:protein_coding transcript_biotype:protein_coding gene_symbol:UBE2I description:ubiquitin conjugating enzyme E2 I [Source:HGNC Symbol;Acc:HGNC:12485]
hsa-miR-29a-3p	UAGCACCAUCUGAAAUCGGUUA	>ENST00000318443.9 cdna chromosome:GRCh38:15:73684213:73714518:1 gene:ENSG00000103855.17 gene_biotype:protein_coding transcript_biotype:protein_coding gene_symbol:CD276 description:CD276 molecule [Source:HGNC Symbol;Acc:HGNC:19137]
hsa-miR-24-3p	UGGCUCAGUUCAGCAGGAACAG	>ENST00000615226.4 cdna chromosome:GRCh38:20:362835:391386:1 gene:ENSG00000101255.10 gene_biotype:protein_coding transcript_biotype:protein_coding gene_symbol:TRIB3 description:tribbles pseudokinase 3 [Source:HGNC Symbol;Acc:HGNC:16228]
hsa-miR-24-3p	UGGCUCAGUUCAGCAGGAACAG	>ENST00000619550.4 cdna chromosome:GRCh38:20:44355801:44432843:1 gene:ENSG00000101076.16 gene_biotype:protein_coding transcript_biotype:protein_coding gene_symbol:HNF4A description:hepatocyte nuclear factor 4 alpha [Source:HGNC Symbol;Acc:HGNC:5024]
hsa-miR-34a-5p	UGGCAGUGUCUUAGCUGGUUGU	>ENST00000619550.4 cdna chromosome:GRCh38:20:44355801:44432843:1 gene:ENSG00000101076.16 gene_biotype:protein_coding transcript_biotype:protein_coding gene_symbol:HNF4A description:hepatocyte nuclear factor 4 alpha [Source:HGNC Symbol;Acc:HGNC:5024]
hsa-miR-221-3p	AGCUACAUUGUCUGCUGGGUUUC	>ENST00000273990.6 cdna chromosome:GRCh38:4:100185870:100190468:-1 gene:ENSG00000145358.6 gene_biotype:protein_coding transcript_biotype:protein_coding gene_symbol:DDIT4L description:DNA damage inducible transcript 4 like [Source:HGNC Symbol;Acc:HGNC:30555]
hsa-miR-221-3p	AGCUACAUUGUCUGCUGGGUUUC	>ENST00000523949.5 cdna chromosome:GRCh38:8:26383197:26505636:1 gene:ENSG00000104765.15 gene_biotype:protein_coding transcript_biotype:protein_coding gene_symbol:BNIP3L description:BCL2 interacting protein 3 like [Source:HGNC Symbol;Acc:HGNC:1085]
hsa-miR-221-3p	AGCUACAUUGUCUGCUGGGUUUC	>ENST00000331710.9 cdna chromosome:GRCh38:12:64451880:64502108:1 gene:ENSG00000183735.9 gene_biotype:protein_coding transcript_biotype:protein_coding gene_symbol:TBK1 description:TANK binding kinase 1 [Source:HGNC Symbol;Acc:HGNC:11584]
hsa-miR-221-3p	AGCUACAUUGUCUGCUGGGUUUC	>ENST00000522677.7 cdna chromosome:GRCh38:8:66562175:66613249:-1 gene:ENSG00000185697.16 gene_biotype:protein_coding transcript_biotype:protein_coding gene_symbol:MYBL1 description:MYB proto-oncogene like 1 [Source:HGNC Symbol;Acc:HGNC:7547]
hsa-miR-221-3p	AGCUACAUUGUCUGCUGGGUUUC	>ENST00000513208.5 cdna chromosome:GRCh38:4:106923743:107283689:-1 gene:ENSG00000155011.8 gene_biotype:protein_coding transcript_biotype:protein_coding gene_symbol:DKK2 description:dickkopf WNT signaling pathway inhibitor 2 [Source:HGNC Symbol;Acc:HGNC:2892]
hsa-miR-221-3p	AGCUACAUUGUCUGCUGGGUUUC	>ENST00000531515.5 cdna chromosome:GRCh38:11:85660168:85682863:-1 gene:ENSG00000137504.13 gene_biotype:protein_coding transcript_biotype:processed_transcript gene_symbol:CREBZF description:CREB/ATF bZIP transcription factor [Source:HGNC Symbol;Acc:HGNC:24905]
hsa-miR-221-3p	AGCUACAUUGUCUGCUGGGUUUC	>ENST00000419234.8 cdna chromosome:GRCh38:12:111642146:111685986:-1 gene:ENSG00000089234.15 gene_biotype:protein_coding transcript_biotype:protein_coding gene_symbol:BRAP description:BRCA1 associated protein [Source:HGNC Symbol;Acc:HGNC:1099]
hsa-miR-221-3p	AGCUACAUUGUCUGCUGGGUUUC	>ENST00000215794.7 cdna chromosome:GRCh38:22:18149899:18177397:1 gene:ENSG00000184979.9 gene_biotype:protein_coding transcript_biotype:protein_coding gene_symbol:USP18 description:ubiquitin specific peptidase 18 [Source:HGNC Symbol;Acc:HGNC:12616]
hsa-miR-221-3p	AGCUACAUUGUCUGCUGGGUUUC	>ENST00000356401.8 cdna chromosome:GRCh38:3:48918821:48986382:1 gene:ENSG00000177479.19 gene_biotype:protein_coding transcript_biotype:protein_coding gene_symbol:ARIH2 description:ariadne RBR E3 ubiquitin protein ligase 2 [Source:HGNC Symbol;Acc:HGNC:690]
hsa-miR-221-3p	AGCUACAUUGUCUGCUGGGUUUC	>ENST00000449228.5 cdna chromosome:GRCh38:19:47220824:47232766:-1 gene:ENSG00000105327.17 gene_biotype:protein_coding transcript_biotype:protein_coding gene_symbol:BBC3 description:BCL2 binding component 3 [Source:HGNC Symbol;Acc:HGNC:17868]
hsa-miR-221-3p	AGCUACAUUGUCUGCUGGGUUUC	>ENST00000418170.5 cdna chromosome:GRCh38:22:35257487:35295807:1 gene:ENSG00000100281.13 gene_biotype:protein_coding transcript_biotype:nonsense_mediated_decay gene_symbol:HMGXB4 description:HMG-box containing 4 [Source:HGNC Symbol;Acc:HGNC:5003]
hsa-miR-20a-5p	UAAAGUGCUUAUAGUGCAGGUAG	>ENST00000371953.7 cdna chromosome:GRCh38:10:87863113:87971930:1 gene:ENSG00000171862.10 gene_biotype:protein_coding transcript_biotype:protein_coding gene_symbol:PTEN description:phosphatase and tensin homolog [Source:HGNC Symbol;Acc:HGNC:9588]
hsa-miR-18a-5p	UAAGGUGCAUCUAGUGCAGAUAG	>ENST00000371953.7 cdna chromosome:GRCh38:10:87863113:87971930:1 gene:ENSG00000171862.10 gene_biotype:protein_coding transcript_biotype:protein_coding gene_symbol:PTEN description:phosphatase and tensin homolog [Source:HGNC Symbol;Acc:HGNC:9588]
hsa-miR-19b-3p	UGUGCAAAUCCAUGCAAAACUGA	>ENST00000371953.7 cdna chromosome:GRCh38:10:87863113:87971930:1 gene:ENSG00000171862.10 gene_biotype:protein_coding transcript_biotype:protein_coding gene_symbol:PTEN description:phosphatase and tensin homolog [Source:HGNC Symbol;Acc:HGNC:9588]
hsa-miR-20a-5p	UAAAGUGCUUAUAGUGCAGGUAG	>ENST00000359726.7 cdna chromosome:GRCh38:21:25880551:26171128:-1 gene:ENSG00000142192.20 gene_biotype:protein_coding transcript_biotype:protein_coding gene_symbol:APP description:amyloid beta precursor protein [Source:HGNC Symbol;Acc:HGNC:620]
hsa-miR-27b-3p	UUCACAGUGGCUAAGUUCUGC	>ENST00000278742.5 cdna chromosome:GRCh38:11:130159562:130210376:1 gene:ENSG00000149418.10 gene_biotype:protein_coding transcript_biotype:protein_coding gene_symbol:ST14 description:suppression of tumorigenicity 14 [Source:HGNC Symbol;Acc:HGNC:11344]
hsa-miR-125b-5p	UCCCUGAGACCCUAACUUGUGA	>ENST00000354670.8 cdna chromosome:GRCh38:15:40087890:40108874:-1 gene:ENSG00000104081.13 gene_biotype:protein_coding transcript_biotype:protein_coding gene_symbol:BMF description:Bcl2 modifying factor [Source:HGNC Symbol;Acc:HGNC:24132]
hsa-miR-25-3p	CAUUGCACUUGUCUCGGUCUGA	>ENST00000622509.4 cdna chromosome:GRCh38:2:111120914:111168445:1 gene:ENSG00000153094.22 gene_biotype:protein_coding transcript_biotype:protein_coding gene_symbol:BCL2L11 description:BCL2 like 11 [Source:HGNC Symbol;Acc:HGNC:994]
hsa-miR-96-5p	UUUGGCACUAGCACAUUUUUGCU	>ENST00000615513.4 cdna chromosome:GRCh38:6:36676460:36687337:1 gene:ENSG00000124762.13 gene_biotype:protein_coding transcript_biotype:protein_coding gene_symbol:CDKN1A description:cyclin dependent kinase inhibitor 1A [Source:HGNC Symbol;Acc:HGNC:1784]
hsa-miR-100-5p	AACCCGUAGAUCCGAACUUGUG	>ENST00000440486.7 cdna chromosome:GRCh38:4:1793293:1808872:1 gene:ENSG00000068078.18 gene_biotype:protein_coding transcript_biotype:protein_coding gene_symbol:FGFR3 description:fibroblast growth factor receptor 3 [Source:HGNC Symbol;Acc:HGNC:3690]
hsa-miR-100-5p	AACCCGUAGAUCCGAACUUGUG	>ENST00000260302.7 cdna chromosome:GRCh38:11:102942995:102955734:-1 gene:ENSG00000137745.11 gene_biotype:protein_coding transcript_biotype:protein_coding gene_symbol:MMP13 description:matrix metallopeptidase 13 [Source:HGNC Symbol;Acc:HGNC:7159]
hsa-miR-125b-5p	UCCCUGAGACCCUAACUUGUGA	>ENST00000558921.1 cdna chromosome:GRCh38:15:31327567:31435586:1 gene:ENSG00000169926.10 gene_biotype:protein_coding transcript_biotype:processed_transcript gene_symbol:KLF13 description:Kruppel like factor 13 [Source:HGNC Symbol;Acc:HGNC:13672]
hsa-miR-19a-3p	UGUGCAAAUCUAUGCAAAACUGA	>ENST00000227507.2 cdna chromosome:GRCh38:11:69641087:69654474:1 gene:ENSG00000110092.3 gene_biotype:protein_coding transcript_biotype:protein_coding gene_symbol:CCND1 description:cyclin D1 [Source:HGNC Symbol;Acc:HGNC:1582]
hsa-miR-27b-3p	UUCACAGUGGCUAAGUUCUGC	>ENST00000260302.7 cdna chromosome:GRCh38:11:102942995:102955734:-1 gene:ENSG00000137745.11 gene_biotype:protein_coding transcript_biotype:protein_coding gene_symbol:MMP13 description:matrix metallopeptidase 13 [Source:HGNC Symbol;Acc:HGNC:7159]
hsa-miR-126-3p	UCGUACCGUGAGUAAUAAUGCG	>ENST00000372067.7 cdna chromosome:GRCh38:6:43770213:43786487:1 gene:ENSG00000112715.21 gene_biotype:protein_coding transcript_biotype:protein_coding gene_symbol:VEGFA description:vascular endothelial growth factor A [Source:HGNC Symbol;Acc:HGNC:12680]
hsa-miR-16-5p	UAGCAGCACGUAAAUAUUGGCG	>ENST00000284523.1 cdna chromosome:GRCh38:1:228007051:228061260:1 gene:ENSG00000154342.5 gene_biotype:protein_coding transcript_biotype:protein_coding gene_symbol:WNT3A description:Wnt family member 3A [Source:HGNC Symbol;Acc:HGNC:15983]
hsa-miR-16-5p	UAGCAGCACGUAAAUAUUGGCG	>ENST00000261254.7 cdna chromosome:GRCh38:12:4273772:4305350:1 gene:ENSG00000118971.7 gene_biotype:protein_coding transcript_biotype:protein_coding gene_symbol:CCND2 description:cyclin D2 [Source:HGNC Symbol;Acc:HGNC:1583]
hsa-miR-98-5p	UGAGGUAGUAAGUUGUAUUGUU	>ENST00000357337.10 cdna chromosome:GRCh38:13:77044658:77327044:-1 gene:ENSG00000005810.17 gene_biotype:protein_coding transcript_biotype:protein_coding gene_symbol:MYCBP2 description:MYC binding protein 2, E3 ubiquitin protein ligase [Source:HGNC Symbol;Acc:HGNC:23386]
hsa-miR-34b-3p	CAAUCACUAACUCCACUGCCAU	>ENST00000398117.1 cdna chromosome:GRCh38:18:63123346:63320128:-1 gene:ENSG00000171791.12 gene_biotype:protein_coding transcript_biotype:protein_coding gene_symbol:BCL2 description:BCL2, apoptosis regulator [Source:HGNC Symbol;Acc:HGNC:990]
hsa-miR-34b-3p	CAAUCACUAACUCCACUGCCAU	>ENST00000552862.1 cdna chromosome:GRCh38:12:57751215:57756013:-1 gene:ENSG00000135446.16 gene_biotype:protein_coding transcript_biotype:protein_coding gene_symbol:CDK4 description:cyclin dependent kinase 4 [Source:HGNC Symbol;Acc:HGNC:1773]
hsa-miR-222-3p	AGCUACAUCUGGCUACUGGGU	>ENST00000266085.6 cdna chromosome:GRCh38:22:32801701:32863043:1 gene:ENSG00000100234.11 gene_biotype:protein_coding transcript_biotype:protein_coding gene_symbol:TIMP3 description:TIMP metallopeptidase inhibitor 3 [Source:HGNC Symbol;Acc:HGNC:11822]
hsa-miR-221-3p	AGCUACAUUGUCUGCUGGGUUUC	>ENST00000266085.6 cdna chromosome:GRCh38:22:32801701:32863043:1 gene:ENSG00000100234.11 gene_biotype:protein_coding transcript_biotype:protein_coding gene_symbol:TIMP3 description:TIMP metallopeptidase inhibitor 3 [Source:HGNC Symbol;Acc:HGNC:11822]
hsa-miR-155-5p	UUAAUGCUAAUCGUGAUAGGGGUU	>ENST00000640245.1 cdna chromosome:GRCh38:9:39816542:40106661:-1 gene:ENSG00000204837.4 gene_biotype:transcribed_unprocessed_pseudogene transcript_biotype:processed_transcript gene_symbol:FGF7P3 description:fibroblast growth factor 7 pseudogene 3 [Source:HGNC Symbol;Acc:HGNC:26671]
hsa-miR-155-5p	UUAAUGCUAAUCGUGAUAGGGGUU	>ENST00000581977.6 cdna chromosome:GRCh38:1:206470495:206496889:1 gene:ENSG00000263528.7 gene_biotype:protein_coding transcript_biotype:protein_coding gene_symbol:IKBKE description:inhibitor of nuclear factor kappa B kinase subunit epsilon [Source:HGNC Symbol;Acc:HGNC:14552]
hsa-miR-181d-5p	AACAUUCAUUGUUGUCGGUGGGU	>ENST00000398117.1 cdna chromosome:GRCh38:18:63123346:63320128:-1 gene:ENSG00000171791.12 gene_biotype:protein_coding transcript_biotype:protein_coding gene_symbol:BCL2 description:BCL2, apoptosis regulator [Source:HGNC Symbol;Acc:HGNC:990]
hsa-miR-181c-5p	AACAUUCAACCUGUCGGUGAGU	>ENST00000398117.1 cdna chromosome:GRCh38:18:63123346:63320128:-1 gene:ENSG00000171791.12 gene_biotype:protein_coding transcript_biotype:protein_coding gene_symbol:BCL2 description:BCL2, apoptosis regulator [Source:HGNC Symbol;Acc:HGNC:990]
hsa-miR-181b-5p	AACAUUCAUUGCUGUCGGUGGGU	>ENST00000398117.1 cdna chromosome:GRCh38:18:63123346:63320128:-1 gene:ENSG00000171791.12 gene_biotype:protein_coding transcript_biotype:protein_coding gene_symbol:BCL2 description:BCL2, apoptosis regulator [Source:HGNC Symbol;Acc:HGNC:990]
hsa-miR-181a-5p	AACAUUCAACGCUGUCGGUGAGU	>ENST00000398117.1 cdna chromosome:GRCh38:18:63123346:63320128:-1 gene:ENSG00000171791.12 gene_biotype:protein_coding transcript_biotype:protein_coding gene_symbol:BCL2 description:BCL2, apoptosis regulator [Source:HGNC Symbol;Acc:HGNC:990]
hsa-miR-124-3p	UAAGGCACGCGGUGAAUGCCAA	>ENST00000228741.7 cdna chromosome:GRCh38:12:96194382:96269835:1 gene:ENSG00000111145.7 gene_biotype:protein_coding transcript_biotype:protein_coding gene_symbol:ELK3 description:ELK3, ETS transcription factor [Source:HGNC Symbol;Acc:HGNC:3325]
hsa-miR-1-3p	UGGAAUGUAAAGAAGUAUGUAU	>ENST00000276390.6 cdna chromosome:GRCh38:8:20197367:20221701:1 gene:ENSG00000147416.10 gene_biotype:protein_coding transcript_biotype:protein_coding gene_symbol:ATP6V1B2 description:ATPase H+ transporting V1 subunit B2 [Source:HGNC Symbol;Acc:HGNC:854]
hsa-miR-1-3p	UGGAAUGUAAAGAAGUAUGUAU	>ENST00000612396.4 cdna chromosome:GRCh38:10:806914:931705:-1 gene:ENSG00000107929.14 gene_biotype:protein_coding transcript_biotype:protein_coding gene_symbol:LARP4B description:La ribonucleoprotein domain family member 4B [Source:HGNC Symbol;Acc:HGNC:28987]
hsa-miR-1-3p	UGGAAUGUAAAGAAGUAUGUAU	>ENST00000370206.8 cdna chromosome:GRCh38:1:94896951:94927278:-1 gene:ENSG00000117519.15 gene_biotype:protein_coding transcript_biotype:protein_coding gene_symbol:CNN3 description:calponin 3 [Source:HGNC Symbol;Acc:HGNC:2157]
hsa-miR-372-3p	AAAGUGCUGCGACAUUUGAGCGU	>ENST00000342788.8 cdna chromosome:GRCh38:2:211375717:212538841:-1 gene:ENSG00000178568.14 gene_biotype:protein_coding transcript_biotype:protein_coding gene_symbol:ERBB4 description:erb-b2 receptor tyrosine kinase 4 [Source:HGNC Symbol;Acc:HGNC:3432]
hsa-miR-19a-3p	UGUGCAAAUCUAUGCAAAACUGA	>ENST00000342788.8 cdna chromosome:GRCh38:2:211375717:212538841:-1 gene:ENSG00000178568.14 gene_biotype:protein_coding transcript_biotype:protein_coding gene_symbol:ERBB4 description:erb-b2 receptor tyrosine kinase 4 [Source:HGNC Symbol;Acc:HGNC:3432]
hsa-miR-302d-3p	UAAGUGCUUCCAUGUUUGAGUGU	>ENST00000342788.8 cdna chromosome:GRCh38:2:211375717:212538841:-1 gene:ENSG00000178568.14 gene_biotype:protein_coding transcript_biotype:protein_coding gene_symbol:ERBB4 description:erb-b2 receptor tyrosine kinase 4 [Source:HGNC Symbol;Acc:HGNC:3432]
hsa-miR-19a-3p	UGUGCAAAUCUAUGCAAAACUGA	>ENST00000409572.5 cdna chromosome:GRCh38:2:156325098:156342348:-1 gene:ENSG00000153234.13 gene_biotype:protein_coding transcript_biotype:protein_coding gene_symbol:NR4A2 description:nuclear receptor subfamily 4 group A member 2 [Source:HGNC Symbol;Acc:HGNC:7981]
hsa-miR-302d-3p	UAAGUGCUUCCAUGUUUGAGUGU	>ENST00000409572.5 cdna chromosome:GRCh38:2:156325098:156342348:-1 gene:ENSG00000153234.13 gene_biotype:protein_coding transcript_biotype:protein_coding gene_symbol:NR4A2 description:nuclear receptor subfamily 4 group A member 2 [Source:HGNC Symbol;Acc:HGNC:7981]
hsa-miR-372-3p	AAAGUGCUGCGACAUUUGAGCGU	>ENST00000409572.5 cdna chromosome:GRCh38:2:156325098:156342348:-1 gene:ENSG00000153234.13 gene_biotype:protein_coding transcript_biotype:protein_coding gene_symbol:NR4A2 description:nuclear receptor subfamily 4 group A member 2 [Source:HGNC Symbol;Acc:HGNC:7981]
hsa-miR-133a-3p	UUUGGUCCCCUUCAACCAGCUG	>ENST00000382361.7 cdna chromosome:GRCh38:7:5592823:5606655:1 gene:ENSG00000075618.17 gene_biotype:protein_coding transcript_biotype:protein_coding gene_symbol:FSCN1 description:fascin actin-bundling protein 1 [Source:HGNC Symbol;Acc:HGNC:11148]
hsa-miR-145-5p	GUCCAGUUUUCCCAGGAAUCCCU	>ENST00000382361.7 cdna chromosome:GRCh38:7:5592823:5606655:1 gene:ENSG00000075618.17 gene_biotype:protein_coding transcript_biotype:protein_coding gene_symbol:FSCN1 description:fascin actin-bundling protein 1 [Source:HGNC Symbol;Acc:HGNC:11148]
hsa-miR-204-5p	UUCCCUUUGUCAUCCUAUGCCU	>ENST00000338564.9 cdna chromosome:GRCh38:15:36889204:37101205:-1 gene:ENSG00000134138.19 gene_biotype:protein_coding transcript_biotype:protein_coding gene_symbol:MEIS2 description:Meis homeobox 2 [Source:HGNC Symbol;Acc:HGNC:7001]
hsa-miR-489-3p	GUGACAUCACAUAUACGGCAGC	>ENST00000351677.6 cdna chromosome:GRCh38:12:112418914:112509913:1 gene:ENSG00000179295.17 gene_biotype:protein_coding transcript_biotype:protein_coding gene_symbol:PTPN11 description:protein tyrosine phosphatase, non-receptor type 11 [Source:HGNC Symbol;Acc:HGNC:9644]
hsa-miR-302b-3p	UAAGUGCUUCCAUGUUUUAGUAG	>ENST00000261254.7 cdna chromosome:GRCh38:12:4273772:4305350:1 gene:ENSG00000118971.7 gene_biotype:protein_coding transcript_biotype:protein_coding gene_symbol:CCND2 description:cyclin D2 [Source:HGNC Symbol;Acc:HGNC:1583]
hsa-miR-21-5p	UAGCUUAUCAGACUGAUGUUGA	>ENST00000382771.8 cdna chromosome:GRCh38:18:63476761:63505085:1 gene:ENSG00000206075.13 gene_biotype:protein_coding transcript_biotype:protein_coding gene_symbol:SERPINB5 description:serpin family B member 5 [Source:HGNC Symbol;Acc:HGNC:8949]
hsa-miR-98-5p	UGAGGUAGUAAGUUGUAUUGUU	>ENST00000523916.5 cdna chromosome:GRCh38:4:184627696:184649509:-1 gene:ENSG00000164305.18 gene_biotype:protein_coding transcript_biotype:protein_coding gene_symbol:CASP3 description:caspase 3 [Source:HGNC Symbol;Acc:HGNC:1504]
hsa-miR-34b-3p	CAAUCACUAACUCCACUGCCAU	>ENST00000265734.8 cdna chromosome:GRCh38:7:92604921:92833917:-1 gene:ENSG00000105810.9 gene_biotype:protein_coding transcript_biotype:protein_coding gene_symbol:CDK6 description:cyclin dependent kinase 6 [Source:HGNC Symbol;Acc:HGNC:1777]
hsa-miR-335-5p	UCAAGAGCAAUAACGAAAAAUGU	>ENST00000643064.1 cdna chromosome:GRCh38:13:48381250:48599436:1 gene:ENSG00000139687.15 gene_biotype:protein_coding transcript_biotype:protein_coding gene_symbol:RB1 description:RB transcriptional corepressor 1 [Source:HGNC Symbol;Acc:HGNC:9884]
hsa-miR-25-3p	CAUUGCACUUGUCUCGGUCUGA	>ENST00000610832.1 cdna chromosome:GRCh38:9:107484854:107489766:-1 gene:ENSG00000136826.14 gene_biotype:protein_coding transcript_biotype:protein_coding gene_symbol:KLF4 description:Kruppel like factor 4 [Source:HGNC Symbol;Acc:HGNC:6348]
hsa-miR-29a-3p	UAGCACCAUCUGAAAUCGGUUA	>ENST00000274063.4 cdna chromosome:GRCh38:4:153780592:153789120:-1 gene:ENSG00000145423.4 gene_biotype:protein_coding transcript_biotype:protein_coding gene_symbol:SFRP2 description:secreted frizzled related protein 2 [Source:HGNC Symbol;Acc:HGNC:10777]
hsa-miR-29a-3p	UAGCACCAUCUGAAAUCGGUUA	>ENST00000373970.3 cdna chromosome:GRCh38:10:52314296:52317657:1 gene:ENSG00000107984.9 gene_biotype:protein_coding transcript_biotype:protein_coding gene_symbol:DKK1 description:dickkopf WNT signaling pathway inhibitor 1 [Source:HGNC Symbol;Acc:HGNC:2891]
hsa-miR-301a-3p	CAGUGCAAUAGUAUUGUCAAAGC	>ENST00000262041.5 cdna chromosome:GRCh38:7:15611212:15686812:-1 gene:ENSG00000106511.5 gene_biotype:protein_coding transcript_biotype:protein_coding gene_symbol:MEOX2 description:mesenchyme homeobox 2 [Source:HGNC Symbol;Acc:HGNC:7014]
hsa-miR-181a-5p	AACAUUCAACGCUGUCGGUGAGU	>ENST00000498508.6 cdna chromosome:GRCh38:1:213987935:214041502:1 gene:ENSG00000117707.15 gene_biotype:protein_coding transcript_biotype:protein_coding gene_symbol:PROX1 description:prospero homeobox 1 [Source:HGNC Symbol;Acc:HGNC:9459]
hsa-miR-302a-3p	UAAGUGCUUCCAUGUUUUGGUGA	>ENST00000552862.1 cdna chromosome:GRCh38:12:57751215:57756013:-1 gene:ENSG00000135446.16 gene_biotype:protein_coding transcript_biotype:protein_coding gene_symbol:CDK4 description:cyclin dependent kinase 4 [Source:HGNC Symbol;Acc:HGNC:1773]
hsa-miR-302a-3p	UAAGUGCUUCCAUGUUUUGGUGA	>ENST00000227507.2 cdna chromosome:GRCh38:11:69641087:69654474:1 gene:ENSG00000110092.3 gene_biotype:protein_coding transcript_biotype:protein_coding gene_symbol:CCND1 description:cyclin D1 [Source:HGNC Symbol;Acc:HGNC:1582]
hsa-miR-205-5p	UCCUUCAUUCCACCGGAGUCUG	>ENST00000267101.7 cdna chromosome:GRCh38:12:56079861:56103505:1 gene:ENSG00000065361.15 gene_biotype:protein_coding transcript_biotype:protein_coding gene_symbol:ERBB3 description:erb-b2 receptor tyrosine kinase 3 [Source:HGNC Symbol;Acc:HGNC:3431]
hsa-miR-29b-3p	UAGCACCAUUUGAAAUCAGUGUU	>ENST00000340748.8 cdna chromosome:GRCh38:19:10133346:10195135:-1 gene:ENSG00000130816.15 gene_biotype:protein_coding transcript_biotype:protein_coding gene_symbol:DNMT1 description:DNA methyltransferase 1 [Source:HGNC Symbol;Acc:HGNC:2976]
hsa-miR-205-5p	UCCUUCAUUCCACCGGAGUCUG	>ENST00000627532.2 cdna chromosome:GRCh38:2:144384081:144520395:-1 gene:ENSG00000169554.19 gene_biotype:protein_coding transcript_biotype:protein_coding gene_symbol:ZEB2 description:zinc finger E-box binding homeobox 2 [Source:HGNC Symbol;Acc:HGNC:14881]
hsa-miR-33b-5p	GUGCAUUGCUGUUGCAUUGC	>ENST00000435803.5 cdna chromosome:GRCh38:7:48171460:48647495:1 gene:ENSG00000179869.14 gene_biotype:protein_coding transcript_biotype:protein_coding gene_symbol:ABCA13 description:ATP binding cassette subfamily A member 13 [Source:HGNC Symbol;Acc:HGNC:14638]
hsa-miR-33a-5p	GUGCAUUGUAGUUGCAUUGCA	>ENST00000435803.5 cdna chromosome:GRCh38:7:48171460:48647495:1 gene:ENSG00000179869.14 gene_biotype:protein_coding transcript_biotype:protein_coding gene_symbol:ABCA13 description:ATP binding cassette subfamily A member 13 [Source:HGNC Symbol;Acc:HGNC:14638]
hsa-miR-370-3p	GCCUGCUGGGGUGGAACCUGGU	>ENST00000403681.6 cdna chromosome:GRCh38:12:65824131:65966295:1 gene:ENSG00000149948.13 gene_biotype:protein_coding transcript_biotype:protein_coding gene_symbol:HMGA2 description:high mobility group AT-hook 2 [Source:HGNC Symbol;Acc:HGNC:5009]
hsa-miR-122-5p	UGGAGUGUGACAAUGGUGUUUG	>ENST00000367161.7 cdna chromosome:GRCh38:1:205142505:205211566:-1 gene:ENSG00000133059.16 gene_biotype:protein_coding transcript_biotype:protein_coding gene_symbol:DSTYK description:dual serine/threonine and tyrosine protein kinase [Source:HGNC Symbol;Acc:HGNC:29043]
hsa-miR-122-5p	UGGAGUGUGACAAUGGUGUUUG	>ENST00000392238.2 cdna chromosome:GRCh38:2:202635188:202769757:1 gene:ENSG00000138439.11 gene_biotype:protein_coding transcript_biotype:protein_coding gene_symbol:FAM117B description:family with sequence similarity 117 member B [Source:HGNC Symbol;Acc:HGNC:14440]
hsa-miR-519b-3p	AAAGUGCAUCCUUUUAGAGGUU	>ENST00000407627.6 cdna chromosome:GRCh38:19:7958579:8005608:-1 gene:ENSG00000066044.14 gene_biotype:protein_coding transcript_biotype:protein_coding gene_symbol:ELAVL1 description:ELAV like RNA binding protein 1 [Source:HGNC Symbol;Acc:HGNC:3312]
hsa-miR-519c-3p	AAAGUGCAUCUUUUUAGAGGAU	>ENST00000407627.6 cdna chromosome:GRCh38:19:7958579:8005608:-1 gene:ENSG00000066044.14 gene_biotype:protein_coding transcript_biotype:protein_coding gene_symbol:ELAVL1 description:ELAV like RNA binding protein 1 [Source:HGNC Symbol;Acc:HGNC:3312]
hsa-miR-519a-3p	AAAGUGCAUCCUUUUAGAGUGU	>ENST00000407627.6 cdna chromosome:GRCh38:19:7958579:8005608:-1 gene:ENSG00000066044.14 gene_biotype:protein_coding transcript_biotype:protein_coding gene_symbol:ELAVL1 description:ELAV like RNA binding protein 1 [Source:HGNC Symbol;Acc:HGNC:3312]
hsa-miR-128-3p	UCACAGUGAACCGGUCUCUUU	>ENST00000613242.4 cdna chromosome:GRCh38:6:20401906:20493714:1 gene:ENSG00000112242.14 gene_biotype:protein_coding transcript_biotype:protein_coding gene_symbol:E2F3 description:E2F transcription factor 3 [Source:HGNC Symbol;Acc:HGNC:3115]
hsa-miR-29a-3p	UAGCACCAUCUGAAAUCGGUUA	>ENST00000291700.8 cdna chromosome:GRCh38:21:46598962:46605208:-1 gene:ENSG00000160307.9 gene_biotype:protein_coding transcript_biotype:protein_coding gene_symbol:S100B description:S100 calcium binding protein B [Source:HGNC Symbol;Acc:HGNC:10500]
hsa-miR-29b-3p	UAGCACCAUUUGAAAUCAGUGUU	>ENST00000291700.8 cdna chromosome:GRCh38:21:46598962:46605208:-1 gene:ENSG00000160307.9 gene_biotype:protein_coding transcript_biotype:protein_coding gene_symbol:S100B description:S100 calcium binding protein B [Source:HGNC Symbol;Acc:HGNC:10500]
hsa-miR-29a-3p	UAGCACCAUCUGAAAUCGGUUA	>ENST00000338791.10 cdna chromosome:GRCh38:7:128392277:128410252:-1 gene:ENSG00000106348.17 gene_biotype:protein_coding transcript_biotype:protein_coding gene_symbol:IMPDH1 description:inosine monophosphate dehydrogenase 1 [Source:HGNC Symbol;Acc:HGNC:6052]
hsa-miR-125a-5p	UCCCUGAGACCCUUUAACCUGUGA	>ENST00000326279.10 cdna chromosome:GRCh38:1:26410778:26429722:1 gene:ENSG00000131914.10 gene_biotype:protein_coding transcript_biotype:protein_coding gene_symbol:LIN28A description:lin-28 homolog A [Source:HGNC Symbol;Acc:HGNC:15986]
hsa-miR-32-5p	UAUUGCACAUUACUAAGUUGCA	>ENST00000622509.4 cdna chromosome:GRCh38:2:111120914:111168445:1 gene:ENSG00000153094.22 gene_biotype:protein_coding transcript_biotype:protein_coding gene_symbol:BCL2L11 description:BCL2 like 11 [Source:HGNC Symbol;Acc:HGNC:994]
hsa-miR-17-5p	CAAAGUGCUUACAGUGCAGGUAG	>ENST00000475045.6 cdna chromosome:GRCh38:21:34887046:36004667:-1 gene:ENSG00000159216.18 gene_biotype:protein_coding transcript_biotype:protein_coding gene_symbol:RUNX1 description:runt related transcription factor 1 [Source:HGNC Symbol;Acc:HGNC:10471]
hsa-miR-20a-5p	UAAAGUGCUUAUAGUGCAGGUAG	>ENST00000475045.6 cdna chromosome:GRCh38:21:34887046:36004667:-1 gene:ENSG00000159216.18 gene_biotype:protein_coding transcript_biotype:protein_coding gene_symbol:RUNX1 description:runt related transcription factor 1 [Source:HGNC Symbol;Acc:HGNC:10471]
hsa-miR-106a-5p	AAAAGUGCUUACAGUGCAGGUAG	>ENST00000475045.6 cdna chromosome:GRCh38:21:34887046:36004667:-1 gene:ENSG00000159216.18 gene_biotype:protein_coding transcript_biotype:protein_coding gene_symbol:RUNX1 description:runt related transcription factor 1 [Source:HGNC Symbol;Acc:HGNC:10471]
hsa-miR-378a-5p	CUCCUGACUCCAGGUCCUGUGU	>ENST00000462137.5 cdna chromosome:GRCh38:3:50320027:50328157:-1 gene:ENSG00000114383.9 gene_biotype:protein_coding transcript_biotype:processed_transcript gene_symbol:TUSC2 description:tumor suppressor 2, mitochondrial calcium regulator [Source:HGNC Symbol;Acc:HGNC:17034]
hsa-miR-125b-5p	UCCCUGAGACCCUAACUUGUGA	>ENST00000394480.6 cdna chromosome:GRCh38:15:87859751:88256747:-1 gene:ENSG00000140538.16 gene_biotype:protein_coding transcript_biotype:protein_coding gene_symbol:NTRK3 description:neurotrophic receptor tyrosine kinase 3 [Source:HGNC Symbol;Acc:HGNC:8033]
hsa-miR-125a-5p	UCCCUGAGACCCUUUAACCUGUGA	>ENST00000394480.6 cdna chromosome:GRCh38:15:87859751:88256747:-1 gene:ENSG00000140538.16 gene_biotype:protein_coding transcript_biotype:protein_coding gene_symbol:NTRK3 description:neurotrophic receptor tyrosine kinase 3 [Source:HGNC Symbol;Acc:HGNC:8033]
hsa-miR-222-3p	AGCUACAUCUGGCUACUGGGU	>ENST00000241261.6 cdna chromosome:GRCh38:3:172505508:172523507:-1 gene:ENSG00000121858.10 gene_biotype:protein_coding transcript_biotype:protein_coding gene_symbol:TNFSF10 description:TNF superfamily member 10 [Source:HGNC Symbol;Acc:HGNC:11925]
hsa-miR-221-3p	AGCUACAUUGUCUGCUGGGUUUC	>ENST00000241261.6 cdna chromosome:GRCh38:3:172505508:172523507:-1 gene:ENSG00000121858.10 gene_biotype:protein_coding transcript_biotype:protein_coding gene_symbol:TNFSF10 description:TNF superfamily member 10 [Source:HGNC Symbol;Acc:HGNC:11925]
hsa-miR-143-3p	UGAGAUGAAGCACUGUAGCUC	>ENST00000308406.9 cdna chromosome:GRCh38:17:19377721:19383543:1 gene:ENSG00000166484.19 gene_biotype:protein_coding transcript_biotype:protein_coding gene_symbol:MAPK7 description:mitogen-activated protein kinase 7 [Source:HGNC Symbol;Acc:HGNC:6880]
hsa-miR-449a	UGGCAGUGUAUUGUUAGCUGGU	>ENST00000373548.7 cdna chromosome:GRCh38:1:32292086:32333635:1 gene:ENSG00000116478.11 gene_biotype:protein_coding transcript_biotype:protein_coding gene_symbol:HDAC1 description:histone deacetylase 1 [Source:HGNC Symbol;Acc:HGNC:4852]
hsa-miR-449a	UGGCAGUGUAUUGUUAGCUGGU	>ENST00000373573.8 cdna chromosome:GRCh38:X:72329516:72573199:-1 gene:ENSG00000147099.20 gene_biotype:protein_coding transcript_biotype:protein_coding gene_symbol:HDAC8 description:histone deacetylase 8 [Source:HGNC Symbol;Acc:HGNC:13315]
hsa-miR-1-3p	UGGAAUGUAAAGAAGUAUGUAU	>ENST00000406427.5 cdna chromosome:GRCh38:9:137459953:137550534:-1 gene:ENSG00000130653.15 gene_biotype:protein_coding transcript_biotype:protein_coding gene_symbol:PNPLA7 description:patatin like phospholipase domain containing 7 [Source:HGNC Symbol;Acc:HGNC:24768]
hsa-miR-19b-3p	UGUGCAAAUCCAUGCAAAACUGA	>ENST00000436367.5 cdna chromosome:GRCh38:6:16299112:16761490:-1 gene:ENSG00000124788.18 gene_biotype:protein_coding transcript_biotype:protein_coding gene_symbol:ATXN1 description:ataxin 1 [Source:HGNC Symbol;Acc:HGNC:10548]
hsa-miR-19a-3p	UGUGCAAAUCUAUGCAAAACUGA	>ENST00000436367.5 cdna chromosome:GRCh38:6:16299112:16761490:-1 gene:ENSG00000124788.18 gene_biotype:protein_coding transcript_biotype:protein_coding gene_symbol:ATXN1 description:ataxin 1 [Source:HGNC Symbol;Acc:HGNC:10548]
hsa-miR-130a-3p	CAGUGCAAUGUUAAAAGGGCAU	>ENST00000436367.5 cdna chromosome:GRCh38:6:16299112:16761490:-1 gene:ENSG00000124788.18 gene_biotype:protein_coding transcript_biotype:protein_coding gene_symbol:ATXN1 description:ataxin 1 [Source:HGNC Symbol;Acc:HGNC:10548]
hsa-miR-200b-3p	UAAUACUGCCUGGUAAUGAUGA	>ENST00000392668.8 cdna chromosome:GRCh38:11:128458765:128587558:-1 gene:ENSG00000134954.14 gene_biotype:protein_coding transcript_biotype:protein_coding gene_symbol:ETS1 description:ETS proto-oncogene 1, transcription factor [Source:HGNC Symbol;Acc:HGNC:3488]
hsa-miR-488-5p	CCCAGAUAAUGGCACUCUCAA	>ENST00000295095.10 cdna chromosome:GRCh38:2:143129314:143768352:1 gene:ENSG00000075884.13 gene_biotype:protein_coding transcript_biotype:protein_coding gene_symbol:ARHGAP15 description:Rho GTPase activating protein 15 [Source:HGNC Symbol;Acc:HGNC:21030]
hsa-miR-199a-3p	ACAGUAGUCUGCACAUUGGUUA	>ENST00000263398.10 cdna chromosome:GRCh38:11:35138870:35232402:1 gene:ENSG00000026508.18 gene_biotype:protein_coding transcript_biotype:protein_coding gene_symbol:CD44 description:CD44 molecule (Indian blood group) [Source:HGNC Symbol;Acc:HGNC:1681]
hsa-miR-107	AGCAGCAUUGUACAGGGCUAUCA	>ENST00000549145.5 cdna chromosome:GRCh38:12:101594971:101686018:1 gene:ENSG00000196091.13 gene_biotype:protein_coding transcript_biotype:protein_coding gene_symbol:MYBPC1 description:myosin binding protein C, slow type [Source:HGNC Symbol;Acc:HGNC:7549]
hsa-miR-26a-5p	UUCAAGUAAUCCAGGAUAGGCU	>ENST00000398417.6 cdna chromosome:GRCh38:18:51029614:51085045:1 gene:ENSG00000141646.13 gene_biotype:protein_coding transcript_biotype:protein_coding gene_symbol:SMAD4 description:SMAD family member 4 [Source:HGNC Symbol;Acc:HGNC:6770]
hsa-miR-7-5p	UGGAAGACUAGUGAUUUUGUUGUU	>ENST00000305123.5 cdna chromosome:GRCh38:2:226731317:226799759:-1 gene:ENSG00000169047.5 gene_biotype:protein_coding transcript_biotype:protein_coding gene_symbol:IRS1 description:insulin receptor substrate 1 [Source:HGNC Symbol;Acc:HGNC:6125]
hsa-miR-7-5p	UGGAAGACUAGUGAUUUUGUUGUU	>ENST00000375856.4 cdna chromosome:GRCh38:13:109752698:109786568:-1 gene:ENSG00000185950.8 gene_biotype:protein_coding transcript_biotype:protein_coding gene_symbol:IRS2 description:insulin receptor substrate 2 [Source:HGNC Symbol;Acc:HGNC:6126]
hsa-miR-199a-5p	CCCAGUGUUCAGACUACCUGUUC	>ENST00000492143.5 cdna chromosome:GRCh38:7:148807383:148884283:-1 gene:ENSG00000106462.10 gene_biotype:protein_coding transcript_biotype:nonsense_mediated_decay gene_symbol:EZH2 description:enhancer of zeste 2 polycomb repressive complex 2 subunit [Source:HGNC Symbol;Acc:HGNC:3527]
hsa-miR-147a	GUGUGUGGAAAUGCUUCUGC	>ENST00000372067.7 cdna chromosome:GRCh38:6:43770213:43786487:1 gene:ENSG00000112715.21 gene_biotype:protein_coding transcript_biotype:protein_coding gene_symbol:VEGFA description:vascular endothelial growth factor A [Source:HGNC Symbol;Acc:HGNC:12680]
hsa-miR-134-5p	UGUGACUGGUUGACCAGAGGGG	>ENST00000372067.7 cdna chromosome:GRCh38:6:43770213:43786487:1 gene:ENSG00000112715.21 gene_biotype:protein_coding transcript_biotype:protein_coding gene_symbol:VEGFA description:vascular endothelial growth factor A [Source:HGNC Symbol;Acc:HGNC:12680]
hsa-miR-140-5p	CAGUGGUUUUACCCUAUGGUAG	>ENST00000372067.7 cdna chromosome:GRCh38:6:43770213:43786487:1 gene:ENSG00000112715.21 gene_biotype:protein_coding transcript_biotype:protein_coding gene_symbol:VEGFA description:vascular endothelial growth factor A [Source:HGNC Symbol;Acc:HGNC:12680]
hsa-miR-29b-3p	UAGCACCAUUUGAAAUCAGUGUU	>ENST00000372067.7 cdna chromosome:GRCh38:6:43770213:43786487:1 gene:ENSG00000112715.21 gene_biotype:protein_coding transcript_biotype:protein_coding gene_symbol:VEGFA description:vascular endothelial growth factor A [Source:HGNC Symbol;Acc:HGNC:12680]
hsa-miR-107	AGCAGCAUUGUACAGGGCUAUCA	>ENST00000372067.7 cdna chromosome:GRCh38:6:43770213:43786487:1 gene:ENSG00000112715.21 gene_biotype:protein_coding transcript_biotype:protein_coding gene_symbol:VEGFA description:vascular endothelial growth factor A [Source:HGNC Symbol;Acc:HGNC:12680]
hsa-miR-199a-5p	CCCAGUGUUCAGACUACCUGUUC	>ENST00000416505.5 cdna chromosome:GRCh38:8:42271302:42332653:1 gene:ENSG00000104365.14 gene_biotype:protein_coding transcript_biotype:protein_coding gene_symbol:IKBKB description:inhibitor of nuclear factor kappa B kinase subunit beta [Source:HGNC Symbol;Acc:HGNC:5960]
hsa-miR-29c-3p	UAGCACCAUUUGAAAUCGGUUA	>ENST00000316623.9 cdna chromosome:GRCh38:15:48408306:48645849:-1 gene:ENSG00000166147.13 gene_biotype:protein_coding transcript_biotype:protein_coding gene_symbol:FBN1 description:fibrillin 1 [Source:HGNC Symbol;Acc:HGNC:3603]
hsa-miR-24-3p	UGGCUCAGUUCAGCAGGAACAG	>ENST00000257963.8 cdna chromosome:GRCh38:12:51951667:51997078:1 gene:ENSG00000135503.12 gene_biotype:protein_coding transcript_biotype:protein_coding gene_symbol:ACVR1B description:activin A receptor type 1B [Source:HGNC Symbol;Acc:HGNC:172]
hsa-miR-21-5p	UAGCUUAUCAGACUGAUGUUGA	>ENST00000374580.8 cdna chromosome:GRCh38:2:202376936:202567751:1 gene:ENSG00000204217.13 gene_biotype:protein_coding transcript_biotype:protein_coding gene_symbol:BMPR2 description:bone morphogenetic protein receptor type 2 [Source:HGNC Symbol;Acc:HGNC:1078]
hsa-miR-125b-5p	UCCCUGAGACCCUAACUUGUGA	>ENST00000326279.10 cdna chromosome:GRCh38:1:26410778:26429722:1 gene:ENSG00000131914.10 gene_biotype:protein_coding transcript_biotype:protein_coding gene_symbol:LIN28A description:lin-28 homolog A [Source:HGNC Symbol;Acc:HGNC:15986]
hsa-miR-1-3p	UGGAAUGUAAAGAAGUAUGUAU	>ENST00000509663.2 cdna chromosome:GRCh38:5:62306206:62537249:1 gene:ENSG00000068796.16 gene_biotype:protein_coding transcript_biotype:processed_transcript gene_symbol:KIF2A description:kinesin family member 2A [Source:HGNC Symbol;Acc:HGNC:6318]
hsa-miR-23a-3p	AUCACAUUGCCAGGGAUUUCC	>ENST00000281321.3 cdna chromosome:GRCh38:4:146638893:146642474:1 gene:ENSG00000151615.3 gene_biotype:protein_coding transcript_biotype:protein_coding gene_symbol:POU4F2 description:POU class 4 homeobox 2 [Source:HGNC Symbol;Acc:HGNC:9219]
hsa-miR-15a-5p	UAGCAGCACAUAAUGGUUUGUG	>ENST00000537140.5 cdna chromosome:GRCh38:11:115169236:115504523:-1 gene:ENSG00000182985.17 gene_biotype:protein_coding transcript_biotype:processed_transcript gene_symbol:CADM1 description:cell adhesion molecule 1 [Source:HGNC Symbol;Acc:HGNC:5951]
hsa-miR-15a-5p	UAGCAGCACAUAAUGGUUUGUG	>ENST00000361906.7 cdna chromosome:GRCh38:22:38219291:38273034:-1 gene:ENSG00000198792.12 gene_biotype:protein_coding transcript_biotype:protein_coding gene_symbol:TMEM184B description:transmembrane protein 184B [Source:HGNC Symbol;Acc:HGNC:1310]
hsa-miR-126-3p	UCGUACCGUGAGUAAUAAUGCG	>ENST00000222254.12 cdna chromosome:GRCh38:19:18153118:18170540:1 gene:ENSG00000105647.16 gene_biotype:protein_coding transcript_biotype:protein_coding gene_symbol:PIK3R2 description:phosphoinositide-3-kinase regulatory subunit 2 [Source:HGNC Symbol;Acc:HGNC:8980]
hsa-miR-10a-5p	UACCCUGUAGAUCCGAAUUUGUG	>ENST00000343550.9 cdna chromosome:GRCh38:19:35268978:35279815:1 gene:ENSG00000105698.15 gene_biotype:protein_coding transcript_biotype:protein_coding gene_symbol:USF2 description:upstream transcription factor 2, c-fos interacting [Source:HGNC Symbol;Acc:HGNC:12594]
hsa-miR-212-3p	UAACAGUCUCCAGUCACGGCC	>ENST00000631210.1 cdna chromosome:GRCh38:X:154032373:154137103:-1 gene:ENSG00000169057.21 gene_biotype:protein_coding transcript_biotype:processed_transcript gene_symbol:MECP2 description:methyl-CpG binding protein 2 [Source:HGNC Symbol;Acc:HGNC:6990]
hsa-miR-17-5p	CAAAGUGCUUACAGUGCAGGUAG	>ENST00000359726.7 cdna chromosome:GRCh38:21:25880551:26171128:-1 gene:ENSG00000142192.20 gene_biotype:protein_coding transcript_biotype:protein_coding gene_symbol:APP description:amyloid beta precursor protein [Source:HGNC Symbol;Acc:HGNC:620]
hsa-miR-15a-5p	UAGCAGCACAUAAUGGUUUGUG	>ENST00000359726.7 cdna chromosome:GRCh38:21:25880551:26171128:-1 gene:ENSG00000142192.20 gene_biotype:protein_coding transcript_biotype:protein_coding gene_symbol:APP description:amyloid beta precursor protein [Source:HGNC Symbol;Acc:HGNC:620]
hsa-miR-130a-3p	CAGUGCAAUGUUAAAAGGGCAU	>ENST00000359726.7 cdna chromosome:GRCh38:21:25880551:26171128:-1 gene:ENSG00000142192.20 gene_biotype:protein_coding transcript_biotype:protein_coding gene_symbol:APP description:amyloid beta precursor protein [Source:HGNC Symbol;Acc:HGNC:620]
hsa-miR-20a-5p	UAAAGUGCUUAUAGUGCAGGUAG	>ENST00000369535.4 cdna chromosome:GRCh38:1:114704469:114716894:-1 gene:ENSG00000213281.4 gene_biotype:protein_coding transcript_biotype:protein_coding gene_symbol:NRAS description:NRAS proto-oncogene, GTPase [Source:HGNC Symbol;Acc:HGNC:7989]
hsa-miR-9-3p	AUAAAGCUAGAUAACCGAAAGU	>ENST00000262241.6 cdna chromosome:GRCh38:14:102592661:102730576:1 gene:ENSG00000089902.9 gene_biotype:protein_coding transcript_biotype:protein_coding gene_symbol:RCOR1 description:REST corepressor 1 [Source:HGNC Symbol;Acc:HGNC:17441]
hsa-miR-208a-3p	AUAAGACGAGCAAAAAGCUUGU	>ENST00000281928.8 cdna chromosome:GRCh38:12:115953872:116277719:-1 gene:ENSG00000123066.8 gene_biotype:protein_coding transcript_biotype:protein_coding gene_symbol:MED13L description:mediator complex subunit 13 like [Source:HGNC Symbol;Acc:HGNC:22962]
hsa-miR-15b-5p	UAGCAGCACAUCAUGGUUUACA	>ENST00000227507.2 cdna chromosome:GRCh38:11:69641087:69654474:1 gene:ENSG00000110092.3 gene_biotype:protein_coding transcript_biotype:protein_coding gene_symbol:CCND1 description:cyclin D1 [Source:HGNC Symbol;Acc:HGNC:1582]
hsa-miR-373-3p	GAAGUGCUUCGAUUUUGGGGUGU	>ENST00000430095.6 cdna chromosome:GRCh38:12:912545:990053:-1 gene:ENSG00000002016.17 gene_biotype:protein_coding transcript_biotype:protein_coding gene_symbol:RAD52 description:RAD52 homolog, DNA repair protein [Source:HGNC Symbol;Acc:HGNC:9824]
hsa-miR-210-3p	CUGUGCGUGUGACAGCGGCUGA	>ENST00000323929.7 cdna chromosome:GRCh38:11:94415578:94493908:-1 gene:ENSG00000020922.12 gene_biotype:protein_coding transcript_biotype:protein_coding gene_symbol:MRE11 description:MRE11 homolog, double strand break repair nuclease [Source:HGNC Symbol;Acc:HGNC:7230]
hsa-miR-210-3p	CUGUGCGUGUGACAGCGGCUGA	>ENST00000375128.4 cdna chromosome:GRCh38:9:97674909:97697357:-1 gene:ENSG00000136936.10 gene_biotype:protein_coding transcript_biotype:protein_coding gene_symbol:XPA description:XPA, DNA damage recognition and repair factor [Source:HGNC Symbol;Acc:HGNC:12814]
hsa-miR-373-3p	GAAGUGCUUCGAUUUUGGGGUGU	>ENST00000375128.4 cdna chromosome:GRCh38:9:97674909:97697357:-1 gene:ENSG00000136936.10 gene_biotype:protein_coding transcript_biotype:protein_coding gene_symbol:XPA description:XPA, DNA damage recognition and repair factor [Source:HGNC Symbol;Acc:HGNC:12814]
hsa-miR-373-3p	GAAGUGCUUCGAUUUUGGGGUGU	>ENST00000323929.7 cdna chromosome:GRCh38:11:94415578:94493908:-1 gene:ENSG00000020922.12 gene_biotype:protein_coding transcript_biotype:protein_coding gene_symbol:MRE11 description:MRE11 homolog, double strand break repair nuclease [Source:HGNC Symbol;Acc:HGNC:7230]
hsa-miR-101-3p	UACAGUACUGUGAUAACUGAA	>ENST00000620947.4 cdna chromosome:GRCh38:1:150574551:150579738:-1 gene:ENSG00000143384.12 gene_biotype:protein_coding transcript_biotype:protein_coding gene_symbol:MCL1 description:MCL1, BCL2 family apoptosis regulator [Source:HGNC Symbol;Acc:HGNC:6943]
hsa-miR-513a-5p	UUCACAGGGAGGUGUCAU	>ENST00000381573.8 cdna chromosome:GRCh38:9:5450503:5470566:1 gene:ENSG00000120217.13 gene_biotype:protein_coding transcript_biotype:protein_coding gene_symbol:CD274 description:CD274 molecule [Source:HGNC Symbol;Acc:HGNC:17635]
hsa-miR-132-3p	UAACAGUCUACAGCCAUGGUCG	>ENST00000310343.13 cdna chromosome:GRCh38:11:128965060:129192198:-1 gene:ENSG00000134909.18 gene_biotype:protein_coding transcript_biotype:protein_coding gene_symbol:ARHGAP32 description:Rho GTPase activating protein 32 [Source:HGNC Symbol;Acc:HGNC:17399]
hsa-miR-424-5p	CAGCAGCAAUUCAUGUUUUGAA	>ENST00000371191.5 cdna chromosome:GRCh38:1:60865259:61455525:1 gene:ENSG00000162599.15 gene_biotype:protein_coding transcript_biotype:protein_coding gene_symbol:NFIA description:nuclear factor I A [Source:HGNC Symbol;Acc:HGNC:7784]
hsa-miR-200c-3p	UAAUACUGCCGGGUAAUGAUGGA	>ENST00000354785.8 cdna chromosome:GRCh38:2:215360454:215436172:-1 gene:ENSG00000115414.18 gene_biotype:protein_coding transcript_biotype:protein_coding gene_symbol:FN1 description:fibronectin 1 [Source:HGNC Symbol;Acc:HGNC:3778]
hsa-miR-101-3p	UACAGUACUGUGAUAACUGAA	>ENST00000411948.6 cdna chromosome:GRCh38:1:244835322:244845057:1 gene:ENSG00000203667.9 gene_biotype:protein_coding transcript_biotype:protein_coding gene_symbol:COX20 description:cytochrome c oxidase assembly factor COX20 [Source:HGNC Symbol;Acc:HGNC:26970]
hsa-miR-26a-5p	UUCAAGUAAUCCAGGAUAGGCU	>ENST00000357337.10 cdna chromosome:GRCh38:13:77044658:77327044:-1 gene:ENSG00000005810.17 gene_biotype:protein_coding transcript_biotype:protein_coding gene_symbol:MYCBP2 description:MYC binding protein 2, E3 ubiquitin protein ligase [Source:HGNC Symbol;Acc:HGNC:23386]
hsa-miR-424-3p	CAAAACGUGAGGCGCUGCUAU	>ENST00000254301.13 cdna chromosome:GRCh38:14:55129044:55145403:1 gene:ENSG00000131981.15 gene_biotype:protein_coding transcript_biotype:protein_coding gene_symbol:LGALS3 description:galectin 3 [Source:HGNC Symbol;Acc:HGNC:6563]
hsa-miR-125b-5p	UCCCUGAGACCCUAACUUGUGA	>ENST00000290858.10 cdna chromosome:GRCh38:16:67029147:67101058:1 gene:ENSG00000067955.13 gene_biotype:protein_coding transcript_biotype:protein_coding gene_symbol:CBFB description:core-binding factor subunit beta [Source:HGNC Symbol;Acc:HGNC:1539]
hsa-miR-1-3p	UGGAAUGUAAAGAAGUAUGUAU	>ENST00000426480.1 cdna chromosome:GRCh38:2:197497168:197516737:-1 gene:ENSG00000144381.16 gene_biotype:protein_coding transcript_biotype:protein_coding gene_symbol:HSPD1 description:heat shock protein family D (Hsp60) member 1 [Source:HGNC Symbol;Acc:HGNC:5261]
hsa-miR-1-3p	UGGAAUGUAAAGAAGUAUGUAU	>ENST00000296464.8 cdna chromosome:GRCh38:4:127782140:127840733:1 gene:ENSG00000164070.11 gene_biotype:protein_coding transcript_biotype:protein_coding gene_symbol:HSPA4L description:heat shock protein family A (Hsp70) member 4 like [Source:HGNC Symbol;Acc:HGNC:17041]
hsa-miR-34c-5p	AGGCAGUGUAGUUAGCUGAUUGC	>ENST00000398117.1 cdna chromosome:GRCh38:18:63123346:63320128:-1 gene:ENSG00000171791.12 gene_biotype:protein_coding transcript_biotype:protein_coding gene_symbol:BCL2 description:BCL2, apoptosis regulator [Source:HGNC Symbol;Acc:HGNC:990]
hsa-miR-33b-5p	GUGCAUUGCUGUUGCAUUGC	>ENST00000398117.1 cdna chromosome:GRCh38:18:63123346:63320128:-1 gene:ENSG00000171791.12 gene_biotype:protein_coding transcript_biotype:protein_coding gene_symbol:BCL2 description:BCL2, apoptosis regulator [Source:HGNC Symbol;Acc:HGNC:990]
hsa-miR-199a-3p	ACAGUAGUCUGCACAUUGGUUA	>ENST00000452135.6 cdna chromosome:GRCh38:5:180233143:180292099:-1 gene:ENSG00000050748.17 gene_biotype:protein_coding transcript_biotype:protein_coding gene_symbol:MAPK9 description:mitogen-activated protein kinase 9 [Source:HGNC Symbol;Acc:HGNC:6886]
hsa-miR-199a-3p	ACAGUAGUCUGCACAUUGGUUA	>ENST00000641051.1 cdna chromosome:GRCh38:4:86013874:86594625:-1 gene:ENSG00000109339.21 gene_biotype:protein_coding transcript_biotype:protein_coding gene_symbol:MAPK10 description:mitogen-activated protein kinase 10 [Source:HGNC Symbol;Acc:HGNC:6872]
hsa-miR-199a-3p	ACAGUAGUCUGCACAUUGGUUA	>ENST00000349310.7 cdna chromosome:GRCh38:14:104769349:104795751:-1 gene:ENSG00000142208.16 gene_biotype:protein_coding transcript_biotype:protein_coding gene_symbol:AKT1 description:AKT serine/threonine kinase 1 [Source:HGNC Symbol;Acc:HGNC:391]
hsa-miR-199a-3p	ACAGUAGUCUGCACAUUGGUUA	>ENST00000395611.7 cdna chromosome:GRCh38:10:48306639:48439357:1 gene:ENSG00000107643.16 gene_biotype:protein_coding transcript_biotype:protein_coding gene_symbol:MAPK8 description:mitogen-activated protein kinase 8 [Source:HGNC Symbol;Acc:HGNC:6881]
hsa-miR-199a-3p	ACAGUAGUCUGCACAUUGGUUA	>ENST00000229795.7 cdna chromosome:GRCh38:6:36027711:36111236:1 gene:ENSG00000112062.10 gene_biotype:protein_coding transcript_biotype:protein_coding gene_symbol:MAPK14 description:mitogen-activated protein kinase 14 [Source:HGNC Symbol;Acc:HGNC:6876]
hsa-miR-224-5p	UCAAGUCACUAGUGGUUCCGUUUAG	>ENST00000378852.7 cdna chromosome:GRCh38:11:43312003:43344529:1 gene:ENSG00000166181.12 gene_biotype:protein_coding transcript_biotype:protein_coding gene_symbol:API5 description:apoptosis inhibitor 5 [Source:HGNC Symbol;Acc:HGNC:594]
hsa-miR-21-5p	UAGCUUAUCAGACUGAUGUUGA	>ENST00000515800.6 cdna chromosome:GRCh38:5:87267888:87391919:1 gene:ENSG00000145715.14 gene_biotype:protein_coding transcript_biotype:nonsense_mediated_decay gene_symbol:RASA1 description:RAS p21 protein activator 1 [Source:HGNC Symbol;Acc:HGNC:9871]
hsa-miR-138-5p	AGCUGGUGUUGUGAAUCAGGCCG	>ENST00000310581.9 cdna chromosome:GRCh38:5:1253167:1295047:-1 gene:ENSG00000164362.19 gene_biotype:protein_coding transcript_biotype:protein_coding gene_symbol:TERT description:telomerase reverse transcriptase [Source:HGNC Symbol;Acc:HGNC:11730]
hsa-miR-29c-3p	UAGCACCAUUUGAAAUCGGUUA	>ENST00000344989.10 cdna chromosome:GRCh38:1:23964804:23980331:-1 gene:ENSG00000188529.14 gene_biotype:protein_coding transcript_biotype:protein_coding gene_symbol:SRSF10 description:serine and arginine rich splicing factor 10 [Source:HGNC Symbol;Acc:HGNC:16713]
hsa-miR-148a-3p	UCAGUGCACUACAGAACUUUGU	>ENST00000393716.6 cdna chromosome:GRCh38:3:119780484:119818485:1 gene:ENSG00000144852.17 gene_biotype:protein_coding transcript_biotype:protein_coding gene_symbol:NR1I2 description:nuclear receptor subfamily 1 group I member 2 [Source:HGNC Symbol;Acc:HGNC:7968]
hsa-miR-20b-5p	CAAAGUGCUCAUAGUGCAGGUAG	>ENST00000397010.6 cdna chromosome:GRCh38:3:12287368:12434344:1 gene:ENSG00000132170.20 gene_biotype:protein_coding transcript_biotype:protein_coding gene_symbol:PPARG description:peroxisome proliferator activated receptor gamma [Source:HGNC Symbol;Acc:HGNC:9236]
hsa-miR-193a-3p	AACUGGCCUACAAAGUCCCAGU	>ENST00000522684.5 cdna chromosome:GRCh38:8:140657900:141001233:-1 gene:ENSG00000169398.19 gene_biotype:protein_coding transcript_biotype:protein_coding gene_symbol:PTK2 description:protein tyrosine kinase 2 [Source:HGNC Symbol;Acc:HGNC:9611]
hsa-miR-200a-3p	UAACACUGUCUGGUAACGAUGU	>ENST00000393104.6 cdna chromosome:GRCh38:10:110871795:110900005:1 gene:ENSG00000150593.17 gene_biotype:protein_coding transcript_biotype:protein_coding gene_symbol:PDCD4 description:programmed cell death 4 [Source:HGNC Symbol;Acc:HGNC:8763]
hsa-miR-200b-3p	UAAUACUGCCUGGUAAUGAUGA	>ENST00000528712.5 cdna chromosome:GRCh38:8:11676959:11760000:1 gene:ENSG00000136574.17 gene_biotype:protein_coding transcript_biotype:protein_coding gene_symbol:GATA4 description:GATA binding protein 4 [Source:HGNC Symbol;Acc:HGNC:4173]
hsa-miR-200b-3p	UAAUACUGCCUGGUAAUGAUGA	>ENST00000354785.8 cdna chromosome:GRCh38:2:215360454:215436172:-1 gene:ENSG00000115414.18 gene_biotype:protein_coding transcript_biotype:protein_coding gene_symbol:FN1 description:fibronectin 1 [Source:HGNC Symbol;Acc:HGNC:3778]
hsa-miR-101-3p	UACAGUACUGUGAUAACUGAA	>ENST00000508053.5 cdna chromosome:GRCh38:5:128258037:128659185:-1 gene:ENSG00000138829.11 gene_biotype:protein_coding transcript_biotype:protein_coding gene_symbol:FBN2 description:fibrillin 2 [Source:HGNC Symbol;Acc:HGNC:3604]
hsa-miR-183-5p	UAUGGCACUGGUAGAAUUCACU	>ENST00000475184.5 cdna chromosome:GRCh38:10:32929824:33005792:-1 gene:ENSG00000150093.18 gene_biotype:protein_coding transcript_biotype:protein_coding gene_symbol:ITGB1 description:integrin subunit beta 1 [Source:HGNC Symbol;Acc:HGNC:6153]
hsa-miR-183-5p	UAUGGCACUGGUAGAAUUCACU	>ENST00000509663.2 cdna chromosome:GRCh38:5:62306206:62537249:1 gene:ENSG00000068796.16 gene_biotype:protein_coding transcript_biotype:processed_transcript gene_symbol:KIF2A description:kinesin family member 2A [Source:HGNC Symbol;Acc:HGNC:6318]
hsa-miR-146a-5p	UGAGAACUGAAUUCCAUGGGUU	>ENST00000274026.9 cdna chromosome:GRCh38:4:121816444:121823932:-1 gene:ENSG00000145386.9 gene_biotype:protein_coding transcript_biotype:protein_coding gene_symbol:CCNA2 description:cyclin A2 [Source:HGNC Symbol;Acc:HGNC:1578]
hsa-miR-146a-5p	UGAGAACUGAAUUCCAUGGGUU	>ENST00000303305.10 cdna chromosome:GRCh38:12:56104319:56113861:1 gene:ENSG00000170515.13 gene_biotype:protein_coding transcript_biotype:protein_coding gene_symbol:PA2G4 description:proliferation-associated 2G4 [Source:HGNC Symbol;Acc:HGNC:8550]
hsa-miR-31-5p	AGGCAAGAUGCUGGCAUAGCU	>ENST00000514218.5 cdna chromosome:GRCh38:5:42800934:42887392:-1 gene:ENSG00000250722.5 gene_biotype:protein_coding transcript_biotype:protein_coding gene_symbol:SELENOP description:selenoprotein P [Source:HGNC Symbol;Acc:HGNC:10751]
hsa-miR-17-3p	ACUGCAGUGAAGGCACUUGUAG	>ENST00000264832.7 cdna chromosome:GRCh38:19:10270835:10286615:1 gene:ENSG00000090339.8 gene_biotype:protein_coding transcript_biotype:protein_coding gene_symbol:ICAM1 description:intercellular adhesion molecule 1 [Source:HGNC Symbol;Acc:HGNC:5344]
hsa-miR-29a-3p	UAGCACCAUCUGAAAUCGGUUA	>ENST00000331872.10 cdna chromosome:GRCh38:1:182381704:182392206:-1 gene:ENSG00000135821.18 gene_biotype:protein_coding transcript_biotype:protein_coding gene_symbol:GLUL description:glutamate-ammonia ligase [Source:HGNC Symbol;Acc:HGNC:4341]
hsa-miR-376a-5p	GUAGAUUCUCCUUCUAUGAGUA	>ENST00000370950.7 cdna chromosome:GRCh38:1:70205724:70253052:1 gene:ENSG00000116754.13 gene_biotype:protein_coding transcript_biotype:protein_coding gene_symbol:SRSF11 description:serine and arginine rich splicing factor 11 [Source:HGNC Symbol;Acc:HGNC:10782]
hsa-miR-7-5p	UGGAAGACUAGUGAUUUUGUUGUU	>ENST00000251849.8 cdna chromosome:GRCh38:3:12583601:12664226:-1 gene:ENSG00000132155.11 gene_biotype:protein_coding transcript_biotype:protein_coding gene_symbol:RAF1 description:Raf-1 proto-oncogene, serine/threonine kinase [Source:HGNC Symbol;Acc:HGNC:9829]
hsa-miR-101-3p	UACAGUACUGUGAUAACUGAA	>ENST00000430799.7 cdna chromosome:GRCh38:1:26693236:26781177:1 gene:ENSG00000117713.19 gene_biotype:protein_coding transcript_biotype:protein_coding gene_symbol:ARID1A description:AT-rich interaction domain 1A [Source:HGNC Symbol;Acc:HGNC:11110]
hsa-miR-106a-5p	AAAAGUGCUUACAGUGCAGGUAG	>ENST00000349213.7 cdna chromosome:GRCh38:1:235166895:235328219:-1 gene:ENSG00000054267.21 gene_biotype:protein_coding transcript_biotype:protein_coding gene_symbol:ARID4B description:AT-rich interaction domain 4B [Source:HGNC Symbol;Acc:HGNC:15550]
hsa-miR-218-5p	UUGUGCUUGAUCUAACCAUGU	>ENST00000416505.5 cdna chromosome:GRCh38:8:42271302:42332653:1 gene:ENSG00000104365.14 gene_biotype:protein_coding transcript_biotype:protein_coding gene_symbol:IKBKB description:inhibitor of nuclear factor kappa B kinase subunit beta [Source:HGNC Symbol;Acc:HGNC:5960]
hsa-miR-22-3p	AAGCUGCCAGUUGAAGAACUGU	>ENST00000345617.7 cdna chromosome:GRCh38:2:239048168:239400949:-1 gene:ENSG00000068024.16 gene_biotype:protein_coding transcript_biotype:protein_coding gene_symbol:HDAC4 description:histone deacetylase 4 [Source:HGNC Symbol;Acc:HGNC:14063]
hsa-miR-185-5p	UGGAGAGAAAGGCAGUUCCUGA	>ENST00000418115.5 cdna chromosome:GRCh38:3:49359145:49412202:-1 gene:ENSG00000067560.10 gene_biotype:protein_coding transcript_biotype:protein_coding gene_symbol:RHOA description:ras homolog family member A [Source:HGNC Symbol;Acc:HGNC:667]
hsa-miR-185-5p	UGGAGAGAAAGGCAGUUCCUGA	>ENST00000366769.7 cdna chromosome:GRCh38:1:226989865:227318474:-1 gene:ENSG00000143776.18 gene_biotype:protein_coding transcript_biotype:protein_coding gene_symbol:CDC42BPA description:CDC42 binding protein kinase alpha [Source:HGNC Symbol;Acc:HGNC:1737]
hsa-miR-124-3p	UAAGGCACGCGGUGAAUGCCAA	>ENST00000418234.6 cdna chromosome:GRCh38:19:45379638:45406349:-1 gene:ENSG00000104881.15 gene_biotype:protein_coding transcript_biotype:protein_coding gene_symbol:PPP1R13L description:protein phosphatase 1 regulatory subunit 13 like [Source:HGNC Symbol;Acc:HGNC:18838]
hsa-miR-129-5p	CUUUUUGCGGUCUGGGCUUGC	>ENST00000244745.3 cdna chromosome:GRCh38:6:21592768:21598619:1 gene:ENSG00000124766.6 gene_biotype:protein_coding transcript_biotype:protein_coding gene_symbol:SOX4 description:SRY-box 4 [Source:HGNC Symbol;Acc:HGNC:11200]
hsa-miR-29a-3p	UAGCACCAUCUGAAAUCGGUUA	>ENST00000305921.7 cdna chromosome:GRCh38:17:60600183:60666280:1 gene:ENSG00000170836.11 gene_biotype:protein_coding transcript_biotype:protein_coding gene_symbol:PPM1D description:protein phosphatase, Mg2+/Mn2+ dependent 1D [Source:HGNC Symbol;Acc:HGNC:9277]
hsa-miR-34a-5p	UGGCAGUGUCUUAGCUGGUUGU	>ENST00000262238.8 cdna chromosome:GRCh38:14:100238985:100282792:1 gene:ENSG00000100811.12 gene_biotype:protein_coding transcript_biotype:protein_coding gene_symbol:YY1 description:YY1 transcription factor [Source:HGNC Symbol;Acc:HGNC:12856]
hsa-miR-15a-5p	UAGCAGCACAUAAUGGUUUGUG	>ENST00000310473.7 cdna chromosome:GRCh38:11:73974667:73983307:-1 gene:ENSG00000175567.8 gene_biotype:protein_coding transcript_biotype:protein_coding gene_symbol:UCP2 description:uncoupling protein 2 [Source:HGNC Symbol;Acc:HGNC:12518]
hsa-miR-584-5p	UUAUGGUUUGCCUGGGACUGAG	>ENST00000399799.2 cdna chromosome:GRCh38:18:20946906:21111851:-1 gene:ENSG00000067900.7 gene_biotype:protein_coding transcript_biotype:protein_coding gene_symbol:ROCK1 description:Rho associated coiled-coil containing protein kinase 1 [Source:HGNC Symbol;Acc:HGNC:10251]
hsa-miR-92b-3p	UAUUGCACUCGUCCCGGCCUCC	>ENST00000376503.9 cdna chromosome:GRCh38:13:98683801:98752654:-1 gene:ENSG00000088386.16 gene_biotype:protein_coding transcript_biotype:protein_coding gene_symbol:SLC15A1 description:solute carrier family 15 member 1 [Source:HGNC Symbol;Acc:HGNC:10920]
hsa-miR-125a-5p	UCCCUGAGACCCUUUAACCUGUGA	>ENST00000310833.11 cdna chromosome:GRCh38:1:207880972:207911402:-1 gene:ENSG00000174059.16 gene_biotype:protein_coding transcript_biotype:protein_coding gene_symbol:CD34 description:CD34 molecule [Source:HGNC Symbol;Acc:HGNC:1662]
hsa-miR-20b-5p	CAAAGUGCUCAUAGUGCAGGUAG	>ENST00000280527.6 cdna chromosome:GRCh38:2:36355926:36551135:1 gene:ENSG00000150938.9 gene_biotype:protein_coding transcript_biotype:protein_coding gene_symbol:CRIM1 description:cysteine rich transmembrane BMP regulator 1 [Source:HGNC Symbol;Acc:HGNC:2359]
hsa-miR-93-5p	CAAAGUGCUGUUCGUGCAGGUAG	>ENST00000372067.7 cdna chromosome:GRCh38:6:43770213:43786487:1 gene:ENSG00000112715.21 gene_biotype:protein_coding transcript_biotype:protein_coding gene_symbol:VEGFA description:vascular endothelial growth factor A [Source:HGNC Symbol;Acc:HGNC:12680]
hsa-miR-155-5p	UUAAUGCUAAUCGUGAUAGGGGUU	>ENST00000320805.8 cdna chromosome:GRCh38:16:28950937:28967097:1 gene:ENSG00000176953.12 gene_biotype:protein_coding transcript_biotype:protein_coding gene_symbol:NFATC2IP description:nuclear factor of activated T cells 2 interacting protein [Source:HGNC Symbol;Acc:HGNC:25906]
hsa-miR-7-5p	UGGAAGACUAGUGAUUUUGUUGUU	>ENST00000545225.5 cdna chromosome:GRCh38:17:42824426:42843239:1 gene:ENSG00000131467.10 gene_biotype:protein_coding transcript_biotype:protein_coding gene_symbol:PSME3 description:proteasome activator subunit 3 [Source:HGNC Symbol;Acc:HGNC:9570]
hsa-miR-19b-3p	UGUGCAAAUCCAUGCAAAACUGA	>ENST00000303296.8 cdna chromosome:GRCh38:11:33257587:33357023:1 gene:ENSG00000110422.11 gene_biotype:protein_coding transcript_biotype:protein_coding gene_symbol:HIPK3 description:homeodomain interacting protein kinase 3 [Source:HGNC Symbol;Acc:HGNC:4915]
hsa-miR-19b-3p	UGUGCAAAUCCAUGCAAAACUGA	>ENST00000349213.7 cdna chromosome:GRCh38:1:235166895:235328219:-1 gene:ENSG00000054267.21 gene_biotype:protein_coding transcript_biotype:protein_coding gene_symbol:ARID4B description:AT-rich interaction domain 4B [Source:HGNC Symbol;Acc:HGNC:15550]
hsa-miR-19b-3p	UGUGCAAAUCCAUGCAAAACUGA	>ENST00000349606.4 cdna chromosome:GRCh38:6:16129171:16148248:1 gene:ENSG00000007944.14 gene_biotype:protein_coding transcript_biotype:protein_coding gene_symbol:MYLIP description:myosin regulatory light chain interacting protein [Source:HGNC Symbol;Acc:HGNC:21155]
hsa-miR-125a-5p	UCCCUGAGACCCUUUAACCUGUGA	>ENST00000263801.7 cdna chromosome:GRCh38:15:43407209:43510614:-1 gene:ENSG00000067369.13 gene_biotype:protein_coding transcript_biotype:protein_coding gene_symbol:TP53BP1 description:tumor protein p53 binding protein 1 [Source:HGNC Symbol;Acc:HGNC:11999]
hsa-miR-20b-5p	CAAAGUGCUCAUAGUGCAGGUAG	>ENST00000349213.7 cdna chromosome:GRCh38:1:235166895:235328219:-1 gene:ENSG00000054267.21 gene_biotype:protein_coding transcript_biotype:protein_coding gene_symbol:ARID4B description:AT-rich interaction domain 4B [Source:HGNC Symbol;Acc:HGNC:15550]
hsa-miR-153-3p	UUGCAUAGUCACAAAAGUGAUC	>ENST00000620947.4 cdna chromosome:GRCh38:1:150574551:150579738:-1 gene:ENSG00000143384.12 gene_biotype:protein_coding transcript_biotype:protein_coding gene_symbol:MCL1 description:MCL1, BCL2 family apoptosis regulator [Source:HGNC Symbol;Acc:HGNC:6943]
hsa-miR-126-3p	UCGUACCGUGAGUAAUAAUGCG	>ENST00000347652.6 cdna chromosome:GRCh38:1:100719755:100739045:1 gene:ENSG00000162692.11 gene_biotype:protein_coding transcript_biotype:protein_coding gene_symbol:VCAM1 description:vascular cell adhesion molecule 1 [Source:HGNC Symbol;Acc:HGNC:12663]
hsa-miR-520c-3p	AAAGUGCUUCCUUUUAGAGGGU	>ENST00000263398.10 cdna chromosome:GRCh38:11:35138870:35232402:1 gene:ENSG00000026508.18 gene_biotype:protein_coding transcript_biotype:protein_coding gene_symbol:CD44 description:CD44 molecule (Indian blood group) [Source:HGNC Symbol;Acc:HGNC:1681]
hsa-miR-335-5p	UCAAGAGCAAUAACGAAAAAUGU	>ENST00000449891.5 cdna chromosome:GRCh38:2:237967014:238099412:1 gene:ENSG00000258984.5 gene_biotype:protein_coding transcript_biotype:nonsense_mediated_decay gene_symbol:UBE2F-SCLY description:UBE2F-SCLY readthrough (NMD candidate) [Source:HGNC Symbol;Acc:HGNC:48339]
hsa-miR-101-3p	UACAGUACUGUGAUAACUGAA	>ENST00000322652.9 cdna chromosome:GRCh38:17:31937018:32001045:1 gene:ENSG00000178691.10 gene_biotype:protein_coding transcript_biotype:protein_coding gene_symbol:SUZ12 description:SUZ12, polycomb repressive complex 2 subunit [Source:HGNC Symbol;Acc:HGNC:17101]
hsa-miR-101-3p	UACAGUACUGUGAUAACUGAA	>ENST00000263360.10 cdna chromosome:GRCh38:11:86244544:86278736:1 gene:ENSG00000074266.19 gene_biotype:protein_coding transcript_biotype:protein_coding gene_symbol:EED description:embryonic ectoderm development [Source:HGNC Symbol;Acc:HGNC:3188]
hsa-miR-92a-3p	UAUUGCACUUGUCCCGGCCUGU	>ENST00000349213.7 cdna chromosome:GRCh38:1:235166895:235328219:-1 gene:ENSG00000054267.21 gene_biotype:protein_coding transcript_biotype:protein_coding gene_symbol:ARID4B description:AT-rich interaction domain 4B [Source:HGNC Symbol;Acc:HGNC:15550]
hsa-miR-92a-3p	UAUUGCACUUGUCCCGGCCUGU	>ENST00000303296.8 cdna chromosome:GRCh38:11:33257587:33357023:1 gene:ENSG00000110422.11 gene_biotype:protein_coding transcript_biotype:protein_coding gene_symbol:HIPK3 description:homeodomain interacting protein kinase 3 [Source:HGNC Symbol;Acc:HGNC:4915]
hsa-miR-92a-3p	UAUUGCACUUGUCCCGGCCUGU	>ENST00000349606.4 cdna chromosome:GRCh38:6:16129171:16148248:1 gene:ENSG00000007944.14 gene_biotype:protein_coding transcript_biotype:protein_coding gene_symbol:MYLIP description:myosin regulatory light chain interacting protein [Source:HGNC Symbol;Acc:HGNC:21155]
hsa-miR-29a-3p	UAGCACCAUCUGAAAUCGGUUA	>ENST00000521381.5 cdna chromosome:GRCh38:5:68215720:68301821:1 gene:ENSG00000145675.14 gene_biotype:protein_coding transcript_biotype:protein_coding gene_symbol:PIK3R1 description:phosphoinositide-3-kinase regulatory subunit 1 [Source:HGNC Symbol;Acc:HGNC:8979]
hsa-miR-93-5p	CAAAGUGCUGUUCGUGCAGGUAG	>ENST00000222573.4 cdna chromosome:GRCh38:7:20331123:20415754:1 gene:ENSG00000105855.9 gene_biotype:protein_coding transcript_biotype:protein_coding gene_symbol:ITGB8 description:integrin subunit beta 8 [Source:HGNC Symbol;Acc:HGNC:6163]
hsa-miR-34a-5p	UGGCAGUGUCUUAGCUGGUUGU	>ENST00000357916.8 cdna chromosome:GRCh38:X:152733779:152737669:1 gene:ENSG00000213401.9 gene_biotype:protein_coding transcript_biotype:protein_coding gene_symbol:MAGEA12 description:MAGE family member A12 [Source:HGNC Symbol;Acc:HGNC:6799]
hsa-miR-34a-5p	UGGCAGUGUCUUAGCUGGUUGU	>ENST00000329342.9 cdna chromosome:GRCh38:X:152766136:152769747:-1 gene:ENSG00000197172.10 gene_biotype:protein_coding transcript_biotype:protein_coding gene_symbol:MAGEA6 description:MAGE family member A6 [Source:HGNC Symbol;Acc:HGNC:6804]
hsa-miR-34a-5p	UGGCAGUGUCUUAGCUGGUUGU	>ENST00000370278.3 cdna chromosome:GRCh38:X:152698752:152702347:1 gene:ENSG00000221867.8 gene_biotype:protein_coding transcript_biotype:protein_coding gene_symbol:MAGEA3 description:MAGE family member A3 [Source:HGNC Symbol;Acc:HGNC:6801]
hsa-miR-34a-5p	UGGCAGUGUCUUAGCUGGUUGU	>ENST00000620710.4 cdna chromosome:GRCh38:X:152749863:152753884:-1 gene:ENSG00000268606.5 gene_biotype:protein_coding transcript_biotype:protein_coding gene_symbol:MAGEA2 description:MAGE family member A2 [Source:HGNC Symbol;Acc:HGNC:6800]
hsa-miR-301a-3p	CAGUGCAAUAGUAUUGUCAAAGC	>ENST00000304449.6 cdna chromosome:GRCh38:X:119588337:119606443:-1 gene:ENSG00000186416.14 gene_biotype:protein_coding transcript_biotype:protein_coding gene_symbol:NKRF description:NFKB repressing factor [Source:HGNC Symbol;Acc:HGNC:19374]
hsa-miR-661	UGCCUGGGUCUCUGGCCUGCGCGU	>ENST00000623461.3 cdna chromosome:GRCh38:10:73995193:74120160:1 gene:ENSG00000035403.17 gene_biotype:protein_coding transcript_biotype:processed_transcript gene_symbol:VCL description:vinculin [Source:HGNC Symbol;Acc:HGNC:12665]
hsa-miR-559	UAAAGUAAAUAUGCACCAAAA	>ENST00000623461.3 cdna chromosome:GRCh38:10:73995193:74120160:1 gene:ENSG00000035403.17 gene_biotype:protein_coding transcript_biotype:processed_transcript gene_symbol:VCL description:vinculin [Source:HGNC Symbol;Acc:HGNC:12665]
hsa-miR-559	UAAAGUAAAUAUGCACCAAAA	>ENST00000278823.6 cdna chromosome:GRCh38:11:62593214:62601840:-1 gene:ENSG00000149480.6 gene_biotype:protein_coding transcript_biotype:protein_coding gene_symbol:MTA2 description:metastasis associated 1 family member 2 [Source:HGNC Symbol;Acc:HGNC:7411]
hsa-miR-661	UGCCUGGGUCUCUGGCCUGCGCGU	>ENST00000278823.6 cdna chromosome:GRCh38:11:62593214:62601840:-1 gene:ENSG00000149480.6 gene_biotype:protein_coding transcript_biotype:protein_coding gene_symbol:MTA2 description:metastasis associated 1 family member 2 [Source:HGNC Symbol;Acc:HGNC:7411]
hsa-miR-483-3p	UCACUCCUCUCCUCCCGUCUU	>ENST00000398417.6 cdna chromosome:GRCh38:18:51029614:51085045:1 gene:ENSG00000141646.13 gene_biotype:protein_coding transcript_biotype:protein_coding gene_symbol:SMAD4 description:SMAD family member 4 [Source:HGNC Symbol;Acc:HGNC:6770]
hsa-miR-20b-5p	CAAAGUGCUCAUAGUGCAGGUAG	>ENST00000375533.5 cdna chromosome:GRCh38:10:28677342:28682939:1 gene:ENSG00000095739.10 gene_biotype:protein_coding transcript_biotype:protein_coding gene_symbol:BAMBI description:BMP and activin membrane bound inhibitor [Source:HGNC Symbol;Acc:HGNC:30251]
hsa-miR-626	AGCUGUCUGAAAAUGUCUU	>ENST00000261622.4 cdna chromosome:GRCh38:16:87830023:87869488:-1 gene:ENSG00000103257.8 gene_biotype:protein_coding transcript_biotype:protein_coding gene_symbol:SLC7A5 description:solute carrier family 7 member 5 [Source:HGNC Symbol;Acc:HGNC:11063]
hsa-miR-192-5p	CUGACCUAUGAAUUGACAGCC	>ENST00000306107.9 cdna chromosome:GRCh38:3:105366909:105576900:1 gene:ENSG00000170017.12 gene_biotype:protein_coding transcript_biotype:protein_coding gene_symbol:ALCAM description:activated leukocyte cell adhesion molecule [Source:HGNC Symbol;Acc:HGNC:400]
hsa-miR-18a-5p	UAAGGUGCAUCUAGUGCAGAUAG	>ENST00000367976.3 cdna chromosome:GRCh38:6:131948176:131951373:-1 gene:ENSG00000118523.5 gene_biotype:protein_coding transcript_biotype:protein_coding gene_symbol:CTGF description:connective tissue growth factor [Source:HGNC Symbol;Acc:HGNC:2500]
hsa-miR-197-3p	UUCACCACCUUCUCCACCCAGC	>ENST00000343882.10 cdna chromosome:GRCh38:6:108559835:108684774:1 gene:ENSG00000118689.14 gene_biotype:protein_coding transcript_biotype:protein_coding gene_symbol:FOXO3 description:forkhead box O3 [Source:HGNC Symbol;Acc:HGNC:3821]
hsa-miR-143-3p	UGAGAUGAAGCACUGUAGCUC	>ENST00000225964.9 cdna chromosome:GRCh38:17:50183289:50201632:-1 gene:ENSG00000108821.13 gene_biotype:protein_coding transcript_biotype:protein_coding gene_symbol:COL1A1 description:collagen type I alpha 1 chain [Source:HGNC Symbol;Acc:HGNC:2197]
hsa-miR-99a-5p	AACCCGUAGAUCCGAUCUUGUG	>ENST00000440486.7 cdna chromosome:GRCh38:4:1793293:1808872:1 gene:ENSG00000068078.18 gene_biotype:protein_coding transcript_biotype:protein_coding gene_symbol:FGFR3 description:fibroblast growth factor receptor 3 [Source:HGNC Symbol;Acc:HGNC:3690]
hsa-miR-196a-5p	UAGGUAGUUUCAUGUUGUUGGG	>ENST00000567101.2 cdna chromosome:GRCh38:17:48607627:48633572:-1 gene:ENSG00000260027.4 gene_biotype:protein_coding transcript_biotype:processed_transcript gene_symbol:HOXB7 description:homeobox B7 [Source:HGNC Symbol;Acc:HGNC:5118]
hsa-miR-218-5p	UUGUGCUUGAUCUAACCAUGU	>ENST00000340126.8 cdna chromosome:GRCh38:2:230416266:230543183:1 gene:ENSG00000067066.16 gene_biotype:protein_coding transcript_biotype:protein_coding gene_symbol:SP100 description:SP100 nuclear antigen [Source:HGNC Symbol;Acc:HGNC:11206]
hsa-miR-203a-3p	GUGAAAUGUUUAGGACCACUAG	>ENST00000264731.7 cdna chromosome:GRCh38:3:189631427:189897279:1 gene:ENSG00000073282.12 gene_biotype:protein_coding transcript_biotype:protein_coding gene_symbol:TP63 description:tumor protein p63 [Source:HGNC Symbol;Acc:HGNC:15979]
hsa-miR-17-5p	CAAAGUGCUUACAGUGCAGGUAG	>ENST00000372067.7 cdna chromosome:GRCh38:6:43770213:43786487:1 gene:ENSG00000112715.21 gene_biotype:protein_coding transcript_biotype:protein_coding gene_symbol:VEGFA description:vascular endothelial growth factor A [Source:HGNC Symbol;Acc:HGNC:12680]
hsa-miR-150-5p	UCUCCCAACCCUUGUACCAGUG	>ENST00000372067.7 cdna chromosome:GRCh38:6:43770213:43786487:1 gene:ENSG00000112715.21 gene_biotype:protein_coding transcript_biotype:protein_coding gene_symbol:VEGFA description:vascular endothelial growth factor A [Source:HGNC Symbol;Acc:HGNC:12680]
hsa-miR-195-5p	UAGCAGCACAGAAAUAUUGGC	>ENST00000372067.7 cdna chromosome:GRCh38:6:43770213:43786487:1 gene:ENSG00000112715.21 gene_biotype:protein_coding transcript_biotype:protein_coding gene_symbol:VEGFA description:vascular endothelial growth factor A [Source:HGNC Symbol;Acc:HGNC:12680]
hsa-miR-15b-5p	UAGCAGCACAUCAUGGUUUACA	>ENST00000372067.7 cdna chromosome:GRCh38:6:43770213:43786487:1 gene:ENSG00000112715.21 gene_biotype:protein_coding transcript_biotype:protein_coding gene_symbol:VEGFA description:vascular endothelial growth factor A [Source:HGNC Symbol;Acc:HGNC:12680]
hsa-miR-15a-5p	UAGCAGCACAUAAUGGUUUGUG	>ENST00000372067.7 cdna chromosome:GRCh38:6:43770213:43786487:1 gene:ENSG00000112715.21 gene_biotype:protein_coding transcript_biotype:protein_coding gene_symbol:VEGFA description:vascular endothelial growth factor A [Source:HGNC Symbol;Acc:HGNC:12680]
hsa-miR-330-3p	GCAAAGCACACGGCCUGCAGAGA	>ENST00000372067.7 cdna chromosome:GRCh38:6:43770213:43786487:1 gene:ENSG00000112715.21 gene_biotype:protein_coding transcript_biotype:protein_coding gene_symbol:VEGFA description:vascular endothelial growth factor A [Source:HGNC Symbol;Acc:HGNC:12680]
hsa-miR-127-3p	UCGGAUCCGUCUGAGCUUGGCU	>ENST00000270722.9 cdna chromosome:GRCh38:1:3069211:3438621:1 gene:ENSG00000142611.16 gene_biotype:protein_coding transcript_biotype:protein_coding gene_symbol:PRDM16 description:PR/SET domain 16 [Source:HGNC Symbol;Acc:HGNC:14000]
hsa-miR-92a-3p	UAUUGCACUUGUCCCGGCCUGU	>ENST00000264731.7 cdna chromosome:GRCh38:3:189631427:189897279:1 gene:ENSG00000073282.12 gene_biotype:protein_coding transcript_biotype:protein_coding gene_symbol:TP63 description:tumor protein p63 [Source:HGNC Symbol;Acc:HGNC:15979]
hsa-miR-155-5p	UUAAUGCUAAUCGUGAUAGGGGUU	>ENST00000378538.7 cdna chromosome:GRCh38:11:47354860:47378576:-1 gene:ENSG00000066336.11 gene_biotype:protein_coding transcript_biotype:protein_coding gene_symbol:SPI1 description:Spi-1 proto-oncogene [Source:HGNC Symbol;Acc:HGNC:11241]
hsa-miR-124-3p	UAAGGCACGCGGUGAAUGCCAA	>ENST00000261692.6 cdna chromosome:GRCh38:12:123260981:123272140:-1 gene:ENSG00000111328.6 gene_biotype:protein_coding transcript_biotype:protein_coding gene_symbol:CDK2AP1 description:cyclin dependent kinase 2 associated protein 1 [Source:HGNC Symbol;Acc:HGNC:14002]
hsa-miR-124-3p	UAAGGCACGCGGUGAAUGCCAA	>ENST00000489442.5 cdna chromosome:GRCh38:5:43376645:43412375:-1 gene:ENSG00000151882.11 gene_biotype:protein_coding transcript_biotype:nonsense_mediated_decay gene_symbol:CCL28 description:C-C motif chemokine ligand 28 [Source:HGNC Symbol;Acc:HGNC:17700]
hsa-miR-491-5p	AGUGGGGAACCCUUCCAUGAGG	>ENST00000298566.2 cdna chromosome:GRCh38:12:12079299:12211084:1 gene:ENSG00000121380.12 gene_biotype:protein_coding transcript_biotype:nonsense_mediated_decay gene_symbol:BCL2L14 description:BCL2 like 14 [Source:HGNC Symbol;Acc:HGNC:16657]
hsa-miR-21-5p	UAGCUUAUCAGACUGAUGUUGA	>ENST00000401449.5 cdna chromosome:GRCh38:18:3411927:3458406:1 gene:ENSG00000177426.20 gene_biotype:protein_coding transcript_biotype:protein_coding gene_symbol:TGIF1 description:TGFB induced factor homeobox 1 [Source:HGNC Symbol;Acc:HGNC:11776]
hsa-miR-145-5p	GUCCAGUUUUCCCAGGAAUCCCU	>ENST00000357337.10 cdna chromosome:GRCh38:13:77044658:77327044:-1 gene:ENSG00000005810.17 gene_biotype:protein_coding transcript_biotype:protein_coding gene_symbol:MYCBP2 description:MYC binding protein 2, E3 ubiquitin protein ligase [Source:HGNC Symbol;Acc:HGNC:23386]
hsa-miR-23b-3p	AUCACAUUGCCAGGGAUUACCAC	>ENST00000339082.7 cdna chromosome:GRCh38:19:43646095:43670166:-1 gene:ENSG00000011422.11 gene_biotype:protein_coding transcript_biotype:protein_coding gene_symbol:PLAUR description:plasminogen activator, urokinase receptor [Source:HGNC Symbol;Acc:HGNC:9053]
hsa-miR-23b-3p	AUCACAUUGCCAGGGAUUACCAC	>ENST00000532947.2 cdna chromosome:GRCh38:11:28110166:28527041:1 gene:ENSG00000169519.20 gene_biotype:protein_coding transcript_biotype:nonsense_mediated_decay gene_symbol:METTL15 description:methyltransferase like 15 [Source:HGNC Symbol;Acc:HGNC:26606]
hsa-miR-92b-3p	UAUUGCACUCGUCCCGGCCUCC	>ENST00000616138.2 cdna chromosome:GRCh38:CHR_HSCHR11_1_CTG7:2883205:2885904:-1 gene:ENSG00000273707.4 gene_biotype:protein_coding transcript_biotype:protein_coding gene_symbol:CDKN1C description:cyclin dependent kinase inhibitor 1C [Source:HGNC Symbol;Acc:HGNC:1786]
hsa-miR-200b-3p	UAAUACUGCCUGGUAAUGAUGA	>ENST00000361042.8 cdna chromosome:GRCh38:13:26557703:26688943:1 gene:ENSG00000132970.12 gene_biotype:protein_coding transcript_biotype:protein_coding gene_symbol:WASF3 description:WAS protein family member 3 [Source:HGNC Symbol;Acc:HGNC:12734]
hsa-miR-101-3p	UACAGUACUGUGAUAACUGAA	>ENST00000367468.9 cdna chromosome:GRCh38:1:186671791:186680427:-1 gene:ENSG00000073756.11 gene_biotype:protein_coding transcript_biotype:protein_coding gene_symbol:PTGS2 description:prostaglandin-endoperoxide synthase 2 [Source:HGNC Symbol;Acc:HGNC:9605]
hsa-miR-346	UGUCUGCCCGCAUGCCUGCCUCU	>ENST00000410040.5 cdna chromosome:GRCh38:2:102311529:102396886:1 gene:ENSG00000115604.10 gene_biotype:protein_coding transcript_biotype:protein_coding gene_symbol:IL18R1 description:interleukin 18 receptor 1 [Source:HGNC Symbol;Acc:HGNC:5988]
hsa-miR-98-5p	UGAGGUAGUAAGUUGUAUUGUU	>ENST00000372004.7 cdna chromosome:GRCh38:20:47501902:47656877:1 gene:ENSG00000124151.18 gene_biotype:protein_coding transcript_biotype:protein_coding gene_symbol:NCOA3 description:nuclear receptor coactivator 3 [Source:HGNC Symbol;Acc:HGNC:7670]
hsa-miR-21-5p	UAGCUUAUCAGACUGAUGUUGA	>ENST00000372004.7 cdna chromosome:GRCh38:20:47501902:47656877:1 gene:ENSG00000124151.18 gene_biotype:protein_coding transcript_biotype:protein_coding gene_symbol:NCOA3 description:nuclear receptor coactivator 3 [Source:HGNC Symbol;Acc:HGNC:7670]
hsa-miR-29b-3p	UAGCACCAUUUGAAAUCAGUGUU	>ENST00000440973.5 cdna chromosome:GRCh38:6:151690496:152103274:1 gene:ENSG00000091831.23 gene_biotype:protein_coding transcript_biotype:protein_coding gene_symbol:ESR1 description:estrogen receptor 1 [Source:HGNC Symbol;Acc:HGNC:3467]
hsa-miR-19b-3p	UGUGCAAAUCCAUGCAAAACUGA	>ENST00000440973.5 cdna chromosome:GRCh38:6:151690496:152103274:1 gene:ENSG00000091831.23 gene_biotype:protein_coding transcript_biotype:protein_coding gene_symbol:ESR1 description:estrogen receptor 1 [Source:HGNC Symbol;Acc:HGNC:3467]
hsa-miR-19b-3p	UGUGCAAAUCCAUGCAAAACUGA	>ENST00000372004.7 cdna chromosome:GRCh38:20:47501902:47656877:1 gene:ENSG00000124151.18 gene_biotype:protein_coding transcript_biotype:protein_coding gene_symbol:NCOA3 description:nuclear receptor coactivator 3 [Source:HGNC Symbol;Acc:HGNC:7670]
hsa-miR-18a-5p	UAAGGUGCAUCUAGUGCAGAUAG	>ENST00000372004.7 cdna chromosome:GRCh38:20:47501902:47656877:1 gene:ENSG00000124151.18 gene_biotype:protein_coding transcript_biotype:protein_coding gene_symbol:NCOA3 description:nuclear receptor coactivator 3 [Source:HGNC Symbol;Acc:HGNC:7670]
hsa-miR-29b-3p	UAGCACCAUUUGAAAUCAGUGUU	>ENST00000372004.7 cdna chromosome:GRCh38:20:47501902:47656877:1 gene:ENSG00000124151.18 gene_biotype:protein_coding transcript_biotype:protein_coding gene_symbol:NCOA3 description:nuclear receptor coactivator 3 [Source:HGNC Symbol;Acc:HGNC:7670]
hsa-miR-20b-5p	CAAAGUGCUCAUAGUGCAGGUAG	>ENST00000440973.5 cdna chromosome:GRCh38:6:151690496:152103274:1 gene:ENSG00000091831.23 gene_biotype:protein_coding transcript_biotype:protein_coding gene_symbol:ESR1 description:estrogen receptor 1 [Source:HGNC Symbol;Acc:HGNC:3467]
hsa-miR-223-3p	UGUCAGUUUGUCAAAUACCCCA	>ENST00000397661.6 cdna chromosome:GRCh38:19:12995608:13096201:1 gene:ENSG00000008441.16 gene_biotype:protein_coding transcript_biotype:protein_coding gene_symbol:NFIX description:nuclear factor I X [Source:HGNC Symbol;Acc:HGNC:7788]
hsa-miR-25-3p	CAUUGCACUUGUCUCGGUCUGA	>ENST00000616138.2 cdna chromosome:GRCh38:CHR_HSCHR11_1_CTG7:2883205:2885904:-1 gene:ENSG00000273707.4 gene_biotype:protein_coding transcript_biotype:protein_coding gene_symbol:CDKN1C description:cyclin dependent kinase inhibitor 1C [Source:HGNC Symbol;Acc:HGNC:1786]
hsa-miR-21-5p	UAGCUUAUCAGACUGAUGUUGA	>ENST00000584601.5 cdna chromosome:GRCh38:17:39687914:39728361:1 gene:ENSG00000141736.13 gene_biotype:protein_coding transcript_biotype:protein_coding gene_symbol:ERBB2 description:erb-b2 receptor tyrosine kinase 2 [Source:HGNC Symbol;Acc:HGNC:3430]
hsa-miR-1-3p	UGGAAUGUAAAGAAGUAUGUAU	>ENST00000373509.5 cdna chromosome:GRCh38:6:37170203:37175426:1 gene:ENSG00000137193.13 gene_biotype:protein_coding transcript_biotype:protein_coding gene_symbol:PIM1 description:Pim-1 proto-oncogene, serine/threonine kinase [Source:HGNC Symbol;Acc:HGNC:8986]
hsa-miR-199a-5p	CCCAGUGUUCAGACUACCUGUUC	>ENST00000263409.8 cdna chromosome:GRCh38:5:38474963:38595404:-1 gene:ENSG00000113594.9 gene_biotype:protein_coding transcript_biotype:protein_coding gene_symbol:LIFR description:LIF receptor alpha [Source:HGNC Symbol;Acc:HGNC:6597]
hsa-miR-181a-5p	AACAUUCAACGCUGUCGGUGAGU	>ENST00000263754.4 cdna chromosome:GRCh38:3:20040023:20154404:1 gene:ENSG00000114166.7 gene_biotype:protein_coding transcript_biotype:protein_coding gene_symbol:KAT2B description:lysine acetyltransferase 2B [Source:HGNC Symbol;Acc:HGNC:8638]
hsa-miR-181b-5p	AACAUUCAUUGCUGUCGGUGGGU	>ENST00000263754.4 cdna chromosome:GRCh38:3:20040023:20154404:1 gene:ENSG00000114166.7 gene_biotype:protein_coding transcript_biotype:protein_coding gene_symbol:KAT2B description:lysine acetyltransferase 2B [Source:HGNC Symbol;Acc:HGNC:8638]
hsa-miR-25-3p	CAUUGCACUUGUCUCGGUCUGA	>ENST00000263754.4 cdna chromosome:GRCh38:3:20040023:20154404:1 gene:ENSG00000114166.7 gene_biotype:protein_coding transcript_biotype:protein_coding gene_symbol:KAT2B description:lysine acetyltransferase 2B [Source:HGNC Symbol;Acc:HGNC:8638]
hsa-miR-32-5p	UAUUGCACAUUACUAAGUUGCA	>ENST00000263754.4 cdna chromosome:GRCh38:3:20040023:20154404:1 gene:ENSG00000114166.7 gene_biotype:protein_coding transcript_biotype:protein_coding gene_symbol:KAT2B description:lysine acetyltransferase 2B [Source:HGNC Symbol;Acc:HGNC:8638]
hsa-miR-92a-3p	UAUUGCACUUGUCCCGGCCUGU	>ENST00000263754.4 cdna chromosome:GRCh38:3:20040023:20154404:1 gene:ENSG00000114166.7 gene_biotype:protein_coding transcript_biotype:protein_coding gene_symbol:KAT2B description:lysine acetyltransferase 2B [Source:HGNC Symbol;Acc:HGNC:8638]
hsa-miR-93-5p	CAAAGUGCUGUUCGUGCAGGUAG	>ENST00000263754.4 cdna chromosome:GRCh38:3:20040023:20154404:1 gene:ENSG00000114166.7 gene_biotype:protein_coding transcript_biotype:protein_coding gene_symbol:KAT2B description:lysine acetyltransferase 2B [Source:HGNC Symbol;Acc:HGNC:8638]
hsa-miR-106b-5p	UAAAGUGCUGACAGUGCAGAU	>ENST00000263754.4 cdna chromosome:GRCh38:3:20040023:20154404:1 gene:ENSG00000114166.7 gene_biotype:protein_coding transcript_biotype:protein_coding gene_symbol:KAT2B description:lysine acetyltransferase 2B [Source:HGNC Symbol;Acc:HGNC:8638]
hsa-miR-19a-3p	UGUGCAAAUCUAUGCAAAACUGA	>ENST00000263754.4 cdna chromosome:GRCh38:3:20040023:20154404:1 gene:ENSG00000114166.7 gene_biotype:protein_coding transcript_biotype:protein_coding gene_symbol:KAT2B description:lysine acetyltransferase 2B [Source:HGNC Symbol;Acc:HGNC:8638]
hsa-miR-19b-3p	UGUGCAAAUCCAUGCAAAACUGA	>ENST00000263754.4 cdna chromosome:GRCh38:3:20040023:20154404:1 gene:ENSG00000114166.7 gene_biotype:protein_coding transcript_biotype:protein_coding gene_symbol:KAT2B description:lysine acetyltransferase 2B [Source:HGNC Symbol;Acc:HGNC:8638]
hsa-miR-19b-3p	UGUGCAAAUCCAUGCAAAACUGA	>ENST00000644787.1 cdna chromosome:GRCh38:16:11254417:11256200:-1 gene:ENSG00000185338.5 gene_biotype:protein_coding transcript_biotype:protein_coding gene_symbol:SOCS1 description:suppressor of cytokine signaling 1 [Source:HGNC Symbol;Acc:HGNC:19383]
hsa-miR-19a-3p	UGUGCAAAUCUAUGCAAAACUGA	>ENST00000644787.1 cdna chromosome:GRCh38:16:11254417:11256200:-1 gene:ENSG00000185338.5 gene_biotype:protein_coding transcript_biotype:protein_coding gene_symbol:SOCS1 description:suppressor of cytokine signaling 1 [Source:HGNC Symbol;Acc:HGNC:19383]
hsa-miR-26a-5p	UUCAAGUAAUCCAGGAUAGGCU	>ENST00000367976.3 cdna chromosome:GRCh38:6:131948176:131951373:-1 gene:ENSG00000118523.5 gene_biotype:protein_coding transcript_biotype:protein_coding gene_symbol:CTGF description:connective tissue growth factor [Source:HGNC Symbol;Acc:HGNC:2500]
hsa-miR-26a-5p	UUCAAGUAAUCCAGGAUAGGCU	>ENST00000458269.6 cdna chromosome:GRCh38:2:201387858:201478113:1 gene:ENSG00000082146.12 gene_biotype:protein_coding transcript_biotype:protein_coding gene_symbol:STRADB description:STE20-related kinase adaptor beta [Source:HGNC Symbol;Acc:HGNC:13205]
hsa-miR-212-3p	UAACAGUCUCCAGUCACGGCC	>ENST00000558447.1 cdna chromosome:GRCh38:15:29766440:29968865:-1 gene:ENSG00000104067.16 gene_biotype:protein_coding transcript_biotype:protein_coding gene_symbol:TJP1 description:tight junction protein 1 [Source:HGNC Symbol;Acc:HGNC:11827]
hsa-miR-450a-5p	UUUUGCGAUGUGUUCCUAAUAU	>ENST00000533565.1 cdna chromosome:GRCh38:11:43120762:43269393:-1 gene:ENSG00000251557.2 gene_biotype:transcribed_processed_pseudogene transcript_biotype:processed_transcript gene_symbol:HNRNPKP3 description:heterogeneous nuclear ribonucleoprotein K pseudogene 3 [Source:HGNC Symbol;Acc:HGNC:42376]
hsa-miR-183-5p	UAUGGCACUGGUAGAAUUCACU	>ENST00000367075.3 cdna chromosome:GRCh38:6:158765748:158819412:-1 gene:ENSG00000092820.17 gene_biotype:protein_coding transcript_biotype:protein_coding gene_symbol:EZR description:ezrin [Source:HGNC Symbol;Acc:HGNC:12691]
hsa-miR-19a-3p	UGUGCAAAUCUAUGCAAAACUGA	>ENST00000324366.12 cdna chromosome:GRCh38:14:22920511:22929585:-1 gene:ENSG00000100462.15 gene_biotype:protein_coding transcript_biotype:protein_coding gene_symbol:PRMT5 description:protein arginine methyltransferase 5 [Source:HGNC Symbol;Acc:HGNC:10894]
hsa-miR-92b-3p	UAUUGCACUCGUCCCGGCCUCC	>ENST00000324366.12 cdna chromosome:GRCh38:14:22920511:22929585:-1 gene:ENSG00000100462.15 gene_biotype:protein_coding transcript_biotype:protein_coding gene_symbol:PRMT5 description:protein arginine methyltransferase 5 [Source:HGNC Symbol;Acc:HGNC:10894]
hsa-miR-96-5p	UUUGGCACUAGCACAUUUUUGCU	>ENST00000324366.12 cdna chromosome:GRCh38:14:22920511:22929585:-1 gene:ENSG00000100462.15 gene_biotype:protein_coding transcript_biotype:protein_coding gene_symbol:PRMT5 description:protein arginine methyltransferase 5 [Source:HGNC Symbol;Acc:HGNC:10894]
hsa-miR-128-3p	UCACAGUGAACCGGUCUCUUU	>ENST00000275493.6 cdna chromosome:GRCh38:7:55019101:55211628:1 gene:ENSG00000146648.17 gene_biotype:protein_coding transcript_biotype:protein_coding gene_symbol:EGFR description:epidermal growth factor receptor [Source:HGNC Symbol;Acc:HGNC:3236]
hsa-miR-184	UGGACGGAGAACUGAUAAGGGU	>ENST00000298229.6 cdna chromosome:GRCh38:11:72224781:72239105:1 gene:ENSG00000165458.13 gene_biotype:protein_coding transcript_biotype:protein_coding gene_symbol:INPPL1 description:inositol polyphosphate phosphatase like 1 [Source:HGNC Symbol;Acc:HGNC:6080]
hsa-miR-126-3p	UCGUACCGUGAGUAAUAAUGCG	>ENST00000305123.5 cdna chromosome:GRCh38:2:226731317:226799759:-1 gene:ENSG00000169047.5 gene_biotype:protein_coding transcript_biotype:protein_coding gene_symbol:IRS1 description:insulin receptor substrate 1 [Source:HGNC Symbol;Acc:HGNC:6125]
hsa-miR-186-5p	CAAAGAAUUCUCCUUUUGGGCU	>ENST00000328963.9 cdna chromosome:GRCh38:12:121132828:121188032:1 gene:ENSG00000089041.16 gene_biotype:protein_coding transcript_biotype:protein_coding gene_symbol:P2RX7 description:purinergic receptor P2X 7 [Source:HGNC Symbol;Acc:HGNC:8537]
hsa-miR-150-5p	UCUCCCAACCCUUGUACCAGUG	>ENST00000328963.9 cdna chromosome:GRCh38:12:121132828:121188032:1 gene:ENSG00000089041.16 gene_biotype:protein_coding transcript_biotype:protein_coding gene_symbol:P2RX7 description:purinergic receptor P2X 7 [Source:HGNC Symbol;Acc:HGNC:8537]
hsa-miR-130a-3p	CAGUGCAAUGUUAAAAGGGCAU	>ENST00000262041.5 cdna chromosome:GRCh38:7:15611212:15686812:-1 gene:ENSG00000106511.5 gene_biotype:protein_coding transcript_biotype:protein_coding gene_symbol:MEOX2 description:mesenchyme homeobox 2 [Source:HGNC Symbol;Acc:HGNC:7014]
hsa-miR-17-5p	CAAAGUGCUUACAGUGCAGGUAG	>ENST00000452135.6 cdna chromosome:GRCh38:5:180233143:180292099:-1 gene:ENSG00000050748.17 gene_biotype:protein_coding transcript_biotype:protein_coding gene_symbol:MAPK9 description:mitogen-activated protein kinase 9 [Source:HGNC Symbol;Acc:HGNC:6886]
hsa-miR-7-5p	UGGAAGACUAGUGAUUUUGUUGUU	>ENST00000239026.10 cdna chromosome:GRCh38:10:94501434:94602098:1 gene:ENSG00000119969.14 gene_biotype:protein_coding transcript_biotype:protein_coding gene_symbol:HELLS description:helicase, lymphoid specific [Source:HGNC Symbol;Acc:HGNC:4861]
hsa-miR-24-3p	UGGCUCAGUUCAGCAGGAACAG	>ENST00000498628.6 cdna chromosome:GRCh38:9:21968105:21995301:-1 gene:ENSG00000147889.17 gene_biotype:protein_coding transcript_biotype:protein_coding gene_symbol:CDKN2A description:cyclin dependent kinase inhibitor 2A [Source:HGNC Symbol;Acc:HGNC:1787]
hsa-miR-125b-5p	UCCCUGAGACCCUAACUUGUGA	>ENST00000349310.7 cdna chromosome:GRCh38:14:104769349:104795751:-1 gene:ENSG00000142208.16 gene_biotype:protein_coding transcript_biotype:protein_coding gene_symbol:AKT1 description:AKT serine/threonine kinase 1 [Source:HGNC Symbol;Acc:HGNC:391]
hsa-miR-122-5p	UGGAGUGUGACAAUGGUGUUUG	>ENST00000553781.5 cdna chromosome:GRCh38:14:23306835:23325369:1 gene:ENSG00000258643.5 gene_biotype:protein_coding transcript_biotype:protein_coding gene_symbol:BCL2L2-PABPN1 description:BCL2L2-PABPN1 readthrough [Source:HGNC Symbol;Acc:HGNC:42959]
hsa-miR-16-5p	UAGCAGCACGUAAAUAUUGGCG	>ENST00000537140.5 cdna chromosome:GRCh38:11:115169236:115504523:-1 gene:ENSG00000182985.17 gene_biotype:protein_coding transcript_biotype:processed_transcript gene_symbol:CADM1 description:cell adhesion molecule 1 [Source:HGNC Symbol;Acc:HGNC:5951]
hsa-miR-18a-5p	UAAGGUGCAUCUAGUGCAGAUAG	>ENST00000358545.6 cdna chromosome:GRCh38:13:42562736:42607174:1 gene:ENSG00000120659.14 gene_biotype:protein_coding transcript_biotype:protein_coding gene_symbol:TNFSF11 description:TNF superfamily member 11 [Source:HGNC Symbol;Acc:HGNC:11926]
hsa-miR-199a-5p	CCCAGUGUUCAGACUACCUGUUC	>ENST00000302754.5 cdna chromosome:GRCh38:19:12791496:12793315:1 gene:ENSG00000171223.5 gene_biotype:protein_coding transcript_biotype:protein_coding gene_symbol:JUNB description:JunB proto-oncogene, AP-1 transcription factor subunit [Source:HGNC Symbol;Acc:HGNC:6205]
hsa-miR-34b-5p	UAGGCAGUGUCAUUAGCUGAUUG	>ENST00000357337.10 cdna chromosome:GRCh38:13:77044658:77327044:-1 gene:ENSG00000005810.17 gene_biotype:protein_coding transcript_biotype:protein_coding gene_symbol:MYCBP2 description:MYC binding protein 2, E3 ubiquitin protein ligase [Source:HGNC Symbol;Acc:HGNC:23386]
hsa-miR-34c-5p	AGGCAGUGUAGUUAGCUGAUUGC	>ENST00000357337.10 cdna chromosome:GRCh38:13:77044658:77327044:-1 gene:ENSG00000005810.17 gene_biotype:protein_coding transcript_biotype:protein_coding gene_symbol:MYCBP2 description:MYC binding protein 2, E3 ubiquitin protein ligase [Source:HGNC Symbol;Acc:HGNC:23386]
hsa-miR-34a-5p	UGGCAGUGUCUUAGCUGGUUGU	>ENST00000614459.4 cdna chromosome:GRCh38:1:204516379:204558119:1 gene:ENSG00000198625.12 gene_biotype:protein_coding transcript_biotype:protein_coding gene_symbol:MDM4 description:MDM4, p53 regulator [Source:HGNC Symbol;Acc:HGNC:6974]
hsa-miR-512-5p	CACUCAGCCUUGAGGGCACUUUC	>ENST00000620947.4 cdna chromosome:GRCh38:1:150574551:150579738:-1 gene:ENSG00000143384.12 gene_biotype:protein_coding transcript_biotype:protein_coding gene_symbol:MCL1 description:MCL1, BCL2 family apoptosis regulator [Source:HGNC Symbol;Acc:HGNC:6943]
hsa-miR-125b-5p	UCCCUGAGACCCUAACUUGUGA	>ENST00000216862.7 cdna chromosome:GRCh38:20:54153449:54173973:-1 gene:ENSG00000019186.9 gene_biotype:protein_coding transcript_biotype:protein_coding gene_symbol:CYP24A1 description:cytochrome P450 family 24 subfamily A member 1 [Source:HGNC Symbol;Acc:HGNC:2602]
hsa-miR-146a-5p	UGAGAACUGAAUUCCAUGGGUU	>ENST00000307407.7 cdna chromosome:GRCh38:4:73740506:73743716:1 gene:ENSG00000169429.10 gene_biotype:protein_coding transcript_biotype:protein_coding gene_symbol:CXCL8 description:C-X-C motif chemokine ligand 8 [Source:HGNC Symbol;Acc:HGNC:6025]
hsa-miR-93-5p	CAAAGUGCUGUUCGUGCAGGUAG	>ENST00000462137.5 cdna chromosome:GRCh38:3:50320027:50328157:-1 gene:ENSG00000114383.9 gene_biotype:protein_coding transcript_biotype:processed_transcript gene_symbol:TUSC2 description:tumor suppressor 2, mitochondrial calcium regulator [Source:HGNC Symbol;Acc:HGNC:17034]
hsa-miR-98-5p	UGAGGUAGUAAGUUGUAUUGUU	>ENST00000462137.5 cdna chromosome:GRCh38:3:50320027:50328157:-1 gene:ENSG00000114383.9 gene_biotype:protein_coding transcript_biotype:processed_transcript gene_symbol:TUSC2 description:tumor suppressor 2, mitochondrial calcium regulator [Source:HGNC Symbol;Acc:HGNC:17034]
hsa-miR-197-3p	UUCACCACCUUCUCCACCCAGC	>ENST00000462137.5 cdna chromosome:GRCh38:3:50320027:50328157:-1 gene:ENSG00000114383.9 gene_biotype:protein_coding transcript_biotype:processed_transcript gene_symbol:TUSC2 description:tumor suppressor 2, mitochondrial calcium regulator [Source:HGNC Symbol;Acc:HGNC:17034]
hsa-miR-193b-3p	AACUGGCCCUCAAAGUCCCGCU	>ENST00000339082.7 cdna chromosome:GRCh38:19:43646095:43670166:-1 gene:ENSG00000011422.11 gene_biotype:protein_coding transcript_biotype:protein_coding gene_symbol:PLAUR description:plasminogen activator, urokinase receptor [Source:HGNC Symbol;Acc:HGNC:9053]
hsa-miR-193b-3p	AACUGGCCCUCAAAGUCCCGCU	>ENST00000433452.5 cdna chromosome:GRCh38:10:133347146:133352683:1 gene:ENSG00000165828.14 gene_biotype:protein_coding transcript_biotype:protein_coding gene_symbol:PRAP1 description:proline rich acidic protein 1 [Source:HGNC Symbol;Acc:HGNC:23304]
hsa-miR-125b-5p	UCCCUGAGACCCUAACUUGUGA	>ENST00000251849.8 cdna chromosome:GRCh38:3:12583601:12664226:-1 gene:ENSG00000132155.11 gene_biotype:protein_coding transcript_biotype:protein_coding gene_symbol:RAF1 description:Raf-1 proto-oncogene, serine/threonine kinase [Source:HGNC Symbol;Acc:HGNC:9829]
hsa-miR-29b-3p	UAGCACCAUUUGAAAUCAGUGUU	>ENST00000373644.4 cdna chromosome:GRCh38:10:68560656:68694482:1 gene:ENSG00000138336.8 gene_biotype:protein_coding transcript_biotype:protein_coding gene_symbol:TET1 description:tet methylcytosine dioxygenase 1 [Source:HGNC Symbol;Acc:HGNC:29484]
hsa-miR-29a-3p	UAGCACCAUCUGAAAUCGGUUA	>ENST00000373644.4 cdna chromosome:GRCh38:10:68560656:68694482:1 gene:ENSG00000138336.8 gene_biotype:protein_coding transcript_biotype:protein_coding gene_symbol:TET1 description:tet methylcytosine dioxygenase 1 [Source:HGNC Symbol;Acc:HGNC:29484]
hsa-miR-378a-3p	ACUGGACUUGGAGUCAGAAGGC	>ENST00000462137.5 cdna chromosome:GRCh38:3:50320027:50328157:-1 gene:ENSG00000114383.9 gene_biotype:protein_coding transcript_biotype:processed_transcript gene_symbol:TUSC2 description:tumor suppressor 2, mitochondrial calcium regulator [Source:HGNC Symbol;Acc:HGNC:17034]
hsa-miR-326	CCUCUGGGCCCUUCCUCCAG	>ENST00000277541.7 cdna chromosome:GRCh38:9:136494433:136545786:-1 gene:ENSG00000148400.10 gene_biotype:protein_coding transcript_biotype:protein_coding gene_symbol:NOTCH1 description:notch 1 [Source:HGNC Symbol;Acc:HGNC:7881]
hsa-miR-326	CCUCUGGGCCCUUCCUCCAG	>ENST00000256646.6 cdna chromosome:GRCh38:1:119911553:120069626:-1 gene:ENSG00000134250.19 gene_biotype:protein_coding transcript_biotype:protein_coding gene_symbol:NOTCH2 description:notch 2 [Source:HGNC Symbol;Acc:HGNC:7882]
hsa-miR-221-3p	AGCUACAUUGUCUGCUGGGUUUC	>ENST00000264832.7 cdna chromosome:GRCh38:19:10270835:10286615:1 gene:ENSG00000090339.8 gene_biotype:protein_coding transcript_biotype:protein_coding gene_symbol:ICAM1 description:intercellular adhesion molecule 1 [Source:HGNC Symbol;Acc:HGNC:5344]
hsa-miR-429	UAAUACUGUCUGGUAAAACCGU	>ENST00000361042.8 cdna chromosome:GRCh38:13:26557703:26688943:1 gene:ENSG00000132970.12 gene_biotype:protein_coding transcript_biotype:protein_coding gene_symbol:WASF3 description:WAS protein family member 3 [Source:HGNC Symbol;Acc:HGNC:12734]
hsa-miR-559	UAAAGUAAAUAUGCACCAAAA	>ENST00000331320.11 cdna chromosome:GRCh38:14:105419822:105470729:1 gene:ENSG00000182979.17 gene_biotype:protein_coding transcript_biotype:protein_coding gene_symbol:MTA1 description:metastasis associated 1 [Source:HGNC Symbol;Acc:HGNC:7410]
hsa-miR-383-5p	AGAUCAGAAGGUGAUUGUGGCU	>ENST00000372067.7 cdna chromosome:GRCh38:6:43770213:43786487:1 gene:ENSG00000112715.21 gene_biotype:protein_coding transcript_biotype:protein_coding gene_symbol:VEGFA description:vascular endothelial growth factor A [Source:HGNC Symbol;Acc:HGNC:12680]
hsa-miR-125a-5p	UCCCUGAGACCCUUUAACCUGUGA	>ENST00000372067.7 cdna chromosome:GRCh38:6:43770213:43786487:1 gene:ENSG00000112715.21 gene_biotype:protein_coding transcript_biotype:protein_coding gene_symbol:VEGFA description:vascular endothelial growth factor A [Source:HGNC Symbol;Acc:HGNC:12680]
hsa-miR-219a-5p	UGAUUGUCCAAACGCAAUUCU	>ENST00000394762.6 cdna chromosome:GRCh38:10:73812501:73874591:-1 gene:ENSG00000148660.20 gene_biotype:protein_coding transcript_biotype:protein_coding gene_symbol:CAMK2G description:calcium/calmodulin dependent protein kinase II gamma [Source:HGNC Symbol;Acc:HGNC:1463]
hsa-miR-361-5p	UUAUCAGAAUCUCCAGGGGUAC	>ENST00000372067.7 cdna chromosome:GRCh38:6:43770213:43786487:1 gene:ENSG00000112715.21 gene_biotype:protein_coding transcript_biotype:protein_coding gene_symbol:VEGFA description:vascular endothelial growth factor A [Source:HGNC Symbol;Acc:HGNC:12680]
hsa-miR-20a-5p	UAAAGUGCUUAUAGUGCAGGUAG	>ENST00000372067.7 cdna chromosome:GRCh38:6:43770213:43786487:1 gene:ENSG00000112715.21 gene_biotype:protein_coding transcript_biotype:protein_coding gene_symbol:VEGFA description:vascular endothelial growth factor A [Source:HGNC Symbol;Acc:HGNC:12680]
hsa-miR-20b-5p	CAAAGUGCUCAUAGUGCAGGUAG	>ENST00000372067.7 cdna chromosome:GRCh38:6:43770213:43786487:1 gene:ENSG00000112715.21 gene_biotype:protein_coding transcript_biotype:protein_coding gene_symbol:VEGFA description:vascular endothelial growth factor A [Source:HGNC Symbol;Acc:HGNC:12680]
hsa-miR-19a-3p	UGUGCAAAUCUAUGCAAAACUGA	>ENST00000622509.4 cdna chromosome:GRCh38:2:111120914:111168445:1 gene:ENSG00000153094.22 gene_biotype:protein_coding transcript_biotype:protein_coding gene_symbol:BCL2L11 description:BCL2 like 11 [Source:HGNC Symbol;Acc:HGNC:994]
hsa-miR-155-5p	UUAAUGCUAAUCGUGAUAGGGGUU	>ENST00000379375.5 cdna chromosome:GRCh38:6:12290363:12297194:1 gene:ENSG00000078401.6 gene_biotype:protein_coding transcript_biotype:protein_coding gene_symbol:EDN1 description:endothelin 1 [Source:HGNC Symbol;Acc:HGNC:3176]
hsa-miR-152-3p	UCAGUGCAUGACAGAACUUGG	>ENST00000340748.8 cdna chromosome:GRCh38:19:10133346:10195135:-1 gene:ENSG00000130816.15 gene_biotype:protein_coding transcript_biotype:protein_coding gene_symbol:DNMT1 description:DNA methyltransferase 1 [Source:HGNC Symbol;Acc:HGNC:2976]
hsa-miR-504-5p	AGACCCUGGUCUGCACUCUAUC	>ENST00000372067.7 cdna chromosome:GRCh38:6:43770213:43786487:1 gene:ENSG00000112715.21 gene_biotype:protein_coding transcript_biotype:protein_coding gene_symbol:VEGFA description:vascular endothelial growth factor A [Source:HGNC Symbol;Acc:HGNC:12680]
hsa-miR-146a-5p	UGAGAACUGAAUUCCAUGGGUU	>ENST00000226574.8 cdna chromosome:GRCh38:4:102501329:102617302:1 gene:ENSG00000109320.11 gene_biotype:protein_coding transcript_biotype:protein_coding gene_symbol:NFKB1 description:nuclear factor kappa B subunit 1 [Source:HGNC Symbol;Acc:HGNC:7794]
hsa-miR-133b	UUUGGUCCCCUUCAACCAGCUA	>ENST00000650285.1 cdna chromosome:GRCh38:15:98648539:98964530:1 gene:ENSG00000140443.14 gene_biotype:protein_coding transcript_biotype:protein_coding gene_symbol:IGF1R description:insulin like growth factor 1 receptor [Source:HGNC Symbol;Acc:HGNC:5465]
hsa-miR-372-3p	AAAGUGCUGCGACAUUUGAGCGU	>ENST00000372067.7 cdna chromosome:GRCh38:6:43770213:43786487:1 gene:ENSG00000112715.21 gene_biotype:protein_coding transcript_biotype:protein_coding gene_symbol:VEGFA description:vascular endothelial growth factor A [Source:HGNC Symbol;Acc:HGNC:12680]
hsa-miR-127-3p	UCGGAUCCGUCUGAGCUUGGCU	>ENST00000216037.10 cdna chromosome:GRCh38:22:28794555:28800597:-1 gene:ENSG00000100219.16 gene_biotype:protein_coding transcript_biotype:protein_coding gene_symbol:XBP1 description:X-box binding protein 1 [Source:HGNC Symbol;Acc:HGNC:12801]
hsa-miR-127-3p	UCGGAUCCGUCUGAGCUUGGCU	>ENST00000406870.6 cdna chromosome:GRCh38:3:187721377:187745727:-1 gene:ENSG00000113916.17 gene_biotype:protein_coding transcript_biotype:protein_coding gene_symbol:BCL6 description:B cell CLL/lymphoma 6 [Source:HGNC Symbol;Acc:HGNC:1001]
hsa-miR-106a-5p	AAAAGUGCUUACAGUGCAGGUAG	>ENST00000372067.7 cdna chromosome:GRCh38:6:43770213:43786487:1 gene:ENSG00000112715.21 gene_biotype:protein_coding transcript_biotype:protein_coding gene_symbol:VEGFA description:vascular endothelial growth factor A [Source:HGNC Symbol;Acc:HGNC:12680]
hsa-miR-106b-5p	UAAAGUGCUGACAGUGCAGAU	>ENST00000372067.7 cdna chromosome:GRCh38:6:43770213:43786487:1 gene:ENSG00000112715.21 gene_biotype:protein_coding transcript_biotype:protein_coding gene_symbol:VEGFA description:vascular endothelial growth factor A [Source:HGNC Symbol;Acc:HGNC:12680]
hsa-miR-1-3p	UGGAAUGUAAAGAAGUAUGUAU	>ENST00000291295.13 cdna chromosome:GRCh38:19:46601236:46610793:1 gene:ENSG00000160014.16 gene_biotype:protein_coding transcript_biotype:protein_coding gene_symbol:CALM3 description:calmodulin 3 [Source:HGNC Symbol;Acc:HGNC:1449]
hsa-miR-16-5p	UAGCAGCACGUAAAUAUUGGCG	>ENST00000393957.6 cdna chromosome:GRCh38:16:67389809:67393535:-1 gene:ENSG00000159713.10 gene_biotype:protein_coding transcript_biotype:protein_coding gene_symbol:TPPP3 description:tubulin polymerization promoting protein family member 3 [Source:HGNC Symbol;Acc:HGNC:24162]
hsa-miR-221-3p	AGCUACAUUGUCUGCUGGGUUUC	>ENST00000379619.5 cdna chromosome:GRCh38:2:28392802:28417312:1 gene:ENSG00000075426.11 gene_biotype:protein_coding transcript_biotype:protein_coding gene_symbol:FOSL2 description:FOS like 2, AP-1 transcription factor subunit [Source:HGNC Symbol;Acc:HGNC:3798]
hsa-miR-222-3p	AGCUACAUCUGGCUACUGGGU	>ENST00000379619.5 cdna chromosome:GRCh38:2:28392802:28417312:1 gene:ENSG00000075426.11 gene_biotype:protein_coding transcript_biotype:protein_coding gene_symbol:FOSL2 description:FOS like 2, AP-1 transcription factor subunit [Source:HGNC Symbol;Acc:HGNC:3798]
hsa-miR-151a-5p	UCGAGGAGCUCACAGUCUAGU	>ENST00000269321.11 cdna chromosome:GRCh38:17:81867721:81871406:-1 gene:ENSG00000141522.11 gene_biotype:protein_coding transcript_biotype:protein_coding gene_symbol:ARHGDIA description:Rho GDP dissociation inhibitor alpha [Source:HGNC Symbol;Acc:HGNC:678]
hsa-miR-107	AGCAGCAUUGUACAGGGCUAUCA	>ENST00000337138.8 cdna chromosome:GRCh38:14:61695540:61748258:1 gene:ENSG00000100644.16 gene_biotype:protein_coding transcript_biotype:protein_coding gene_symbol:HIF1A description:hypoxia inducible factor 1 subunit alpha [Source:HGNC Symbol;Acc:HGNC:4910]
hsa-miR-16-2-3p	CCAAUAUUACUGUGCUGCUUUA	>ENST00000383772.8 cdna chromosome:GRCh38:3:25174332:25596455:1 gene:ENSG00000077092.18 gene_biotype:protein_coding transcript_biotype:protein_coding gene_symbol:RARB description:retinoic acid receptor beta [Source:HGNC Symbol;Acc:HGNC:9865]
hsa-miR-134-5p	UGUGACUGGUUGACCAGAGGGG	>ENST00000399408.6 cdna chromosome:GRCh38:16:15949577:16143074:1 gene:ENSG00000103222.18 gene_biotype:protein_coding transcript_biotype:protein_coding gene_symbol:ABCC1 description:ATP binding cassette subfamily C member 1 [Source:HGNC Symbol;Acc:HGNC:51]
hsa-miR-155-5p	UUAAUGCUAAUCGUGAUAGGGGUU	>ENST00000343882.10 cdna chromosome:GRCh38:6:108559835:108684774:1 gene:ENSG00000118689.14 gene_biotype:protein_coding transcript_biotype:protein_coding gene_symbol:FOXO3 description:forkhead box O3 [Source:HGNC Symbol;Acc:HGNC:3821]
hsa-miR-145-5p	GUCCAGUUUUCCCAGGAAUCCCU	>ENST00000344954.10 cdna chromosome:GRCh38:11:128686535:128813266:1 gene:ENSG00000151702.16 gene_biotype:protein_coding transcript_biotype:protein_coding gene_symbol:FLI1 description:Fli-1 proto-oncogene, ETS transcription factor [Source:HGNC Symbol;Acc:HGNC:3749]
hsa-miR-7-5p	UGGAAGACUAGUGAUUUUGUUGUU	>ENST00000370950.7 cdna chromosome:GRCh38:1:70205724:70253052:1 gene:ENSG00000116754.13 gene_biotype:protein_coding transcript_biotype:protein_coding gene_symbol:SRSF11 description:serine and arginine rich splicing factor 11 [Source:HGNC Symbol;Acc:HGNC:10782]
hsa-miR-27b-3p	UUCACAGUGGCUAAGUUCUGC	>ENST00000304222.2 cdna chromosome:GRCh38:17:15944917:15975746:1 gene:ENSG00000170425.3 gene_biotype:protein_coding transcript_biotype:protein_coding gene_symbol:ADORA2B description:adenosine A2b receptor [Source:HGNC Symbol;Acc:HGNC:264]
hsa-miR-483-3p	UCACUCCUCUCCUCCCGUCUU	>ENST00000449228.5 cdna chromosome:GRCh38:19:47220824:47232766:-1 gene:ENSG00000105327.17 gene_biotype:protein_coding transcript_biotype:protein_coding gene_symbol:BBC3 description:BCL2 binding component 3 [Source:HGNC Symbol;Acc:HGNC:17868]
hsa-miR-212-3p	UAACAGUCUCCAGUCACGGCC	>ENST00000360472.8 cdna chromosome:GRCh38:1:160205337:160215376:1 gene:ENSG00000162734.12 gene_biotype:protein_coding transcript_biotype:protein_coding gene_symbol:PEA15 description:proliferation and apoptosis adaptor protein 15 [Source:HGNC Symbol;Acc:HGNC:8822]
hsa-miR-34a-5p	UGGCAGUGUCUUAGCUGGUUGU	>ENST00000360472.8 cdna chromosome:GRCh38:1:160205337:160215376:1 gene:ENSG00000162734.12 gene_biotype:protein_coding transcript_biotype:protein_coding gene_symbol:PEA15 description:proliferation and apoptosis adaptor protein 15 [Source:HGNC Symbol;Acc:HGNC:8822]
hsa-miR-124-3p	UAAGGCACGCGGUGAAUGCCAA	>ENST00000360472.8 cdna chromosome:GRCh38:1:160205337:160215376:1 gene:ENSG00000162734.12 gene_biotype:protein_coding transcript_biotype:protein_coding gene_symbol:PEA15 description:proliferation and apoptosis adaptor protein 15 [Source:HGNC Symbol;Acc:HGNC:8822]
hsa-miR-148a-3p	UCAGUGCACUACAGAACUUUGU	>ENST00000614987.4 cdna chromosome:GRCh38:14:90847862:91060608:-1 gene:ENSG00000100784.11 gene_biotype:protein_coding transcript_biotype:protein_coding gene_symbol:RPS6KA5 description:ribosomal protein S6 kinase A5 [Source:HGNC Symbol;Acc:HGNC:10434]
hsa-miR-155-5p	UUAAUGCUAAUCGUGAUAGGGGUU	>ENST00000373313.2 cdna chromosome:GRCh38:20:40685848:40689240:-1 gene:ENSG00000204103.3 gene_biotype:protein_coding transcript_biotype:protein_coding gene_symbol:MAFB description:MAF bZIP transcription factor B [Source:HGNC Symbol;Acc:HGNC:6408]
hsa-miR-30a-5p	UGUAAACAUCCUCGACUGGAAG	>ENST00000617806.4 cdna chromosome:GRCh38:17:42810134:42824278:-1 gene:ENSG00000126581.12 gene_biotype:protein_coding transcript_biotype:retained_intron gene_symbol:BECN1 description:beclin 1 [Source:HGNC Symbol;Acc:HGNC:1034]
hsa-miR-29b-3p	UAGCACCAUUUGAAAUCAGUGUU	>ENST00000554012.5 cdna chromosome:GRCh38:14:95709967:95714196:-1 gene:ENSG00000100721.10 gene_biotype:protein_coding transcript_biotype:protein_coding gene_symbol:TCL1A description:T cell leukemia/lymphoma 1A [Source:HGNC Symbol;Acc:HGNC:11648]
hsa-miR-34a-5p	UGGCAGUGUCUUAGCUGGUUGU	>ENST00000372067.7 cdna chromosome:GRCh38:6:43770213:43786487:1 gene:ENSG00000112715.21 gene_biotype:protein_coding transcript_biotype:protein_coding gene_symbol:VEGFA description:vascular endothelial growth factor A [Source:HGNC Symbol;Acc:HGNC:12680]
hsa-miR-23a-3p	AUCACAUUGCCAGGGAUUUCC	>ENST00000420586.6 cdna chromosome:GRCh38:CHR_HSCHR6_MHC_MCF_CTG1:30705311:30725280:1 gene:ENSG00000231257.8 gene_biotype:protein_coding transcript_biotype:protein_coding gene_symbol:ATAT1 description:alpha tubulin acetyltransferase 1 [Source:HGNC Symbol;Acc:HGNC:21186]
hsa-miR-34b-3p	CAAUCACUAACUCCACUGCCAU	>ENST00000372067.7 cdna chromosome:GRCh38:6:43770213:43786487:1 gene:ENSG00000112715.21 gene_biotype:protein_coding transcript_biotype:protein_coding gene_symbol:VEGFA description:vascular endothelial growth factor A [Source:HGNC Symbol;Acc:HGNC:12680]
hsa-miR-223-3p	UGUCAGUUUGUCAAAUACCCCA	>ENST00000371191.5 cdna chromosome:GRCh38:1:60865259:61455525:1 gene:ENSG00000162599.15 gene_biotype:protein_coding transcript_biotype:protein_coding gene_symbol:NFIA description:nuclear factor I A [Source:HGNC Symbol;Acc:HGNC:7784]
hsa-miR-19b-3p	UGUGCAAAUCCAUGCAAAACUGA	>ENST00000622509.4 cdna chromosome:GRCh38:2:111120914:111168445:1 gene:ENSG00000153094.22 gene_biotype:protein_coding transcript_biotype:protein_coding gene_symbol:BCL2L11 description:BCL2 like 11 [Source:HGNC Symbol;Acc:HGNC:994]
hsa-miR-200a-3p	UAACACUGUCUGGUAACGAUGU	>ENST00000361042.8 cdna chromosome:GRCh38:13:26557703:26688943:1 gene:ENSG00000132970.12 gene_biotype:protein_coding transcript_biotype:protein_coding gene_symbol:WASF3 description:WAS protein family member 3 [Source:HGNC Symbol;Acc:HGNC:12734]
hsa-miR-17-5p	CAAAGUGCUUACAGUGCAGGUAG	>ENST00000264711.6 cdna chromosome:GRCh38:2:24943636:24972094:-1 gene:ENSG00000115137.11 gene_biotype:protein_coding transcript_biotype:protein_coding gene_symbol:DNAJC27 description:DnaJ heat shock protein family (Hsp40) member C27 [Source:HGNC Symbol;Acc:HGNC:30290]
hsa-miR-15b-5p	UAGCAGCACAUCAUGGUUUACA	>ENST00000293831.12 cdna chromosome:GRCh38:17:7572826:7579005:1 gene:ENSG00000161960.14 gene_biotype:protein_coding transcript_biotype:protein_coding gene_symbol:EIF4A1 description:eukaryotic translation initiation factor 4A1 [Source:HGNC Symbol;Acc:HGNC:3282]
hsa-miR-122-5p	UGGAGUGUGACAAUGGUGUUUG	>ENST00000229328.9 cdna chromosome:GRCh38:12:119667753:119681630:1 gene:ENSG00000111725.10 gene_biotype:protein_coding transcript_biotype:protein_coding gene_symbol:PRKAB1 description:protein kinase AMP-activated non-catalytic subunit beta 1 [Source:HGNC Symbol;Acc:HGNC:9378]
hsa-miR-7-5p	UGGAAGACUAGUGAUUUUGUUGUU	>ENST00000261622.4 cdna chromosome:GRCh38:16:87830023:87869488:-1 gene:ENSG00000103257.8 gene_biotype:protein_coding transcript_biotype:protein_coding gene_symbol:SLC7A5 description:solute carrier family 7 member 5 [Source:HGNC Symbol;Acc:HGNC:11063]
hsa-miR-17-5p	CAAAGUGCUUACAGUGCAGGUAG	>ENST00000618298.6 cdna chromosome:GRCh38:16:87330811:87389850:-1 gene:ENSG00000103264.17 gene_biotype:protein_coding transcript_biotype:protein_coding gene_symbol:FBXO31 description:F-box protein 31 [Source:HGNC Symbol;Acc:HGNC:16510]
hsa-miR-146b-5p	UGAGAACUGAAUUCCAUAGGCUG	>ENST00000226574.8 cdna chromosome:GRCh38:4:102501329:102617302:1 gene:ENSG00000109320.11 gene_biotype:protein_coding transcript_biotype:protein_coding gene_symbol:NFKB1 description:nuclear factor kappa B subunit 1 [Source:HGNC Symbol;Acc:HGNC:7794]
hsa-miR-125b-5p	UCCCUGAGACCCUAACUUGUGA	>ENST00000270722.9 cdna chromosome:GRCh38:1:3069211:3438621:1 gene:ENSG00000142611.16 gene_biotype:protein_coding transcript_biotype:protein_coding gene_symbol:PRDM16 description:PR/SET domain 16 [Source:HGNC Symbol;Acc:HGNC:14000]
hsa-miR-125b-5p	UCCCUGAGACCCUAACUUGUGA	>ENST00000380956.8 cdna chromosome:GRCh38:6:391739:411447:1 gene:ENSG00000137265.14 gene_biotype:protein_coding transcript_biotype:protein_coding gene_symbol:IRF4 description:interferon regulatory factor 4 [Source:HGNC Symbol;Acc:HGNC:6119]
hsa-miR-370-3p	GCCUGCUGGGGUGGAACCUGGU	>ENST00000376618.6 cdna chromosome:GRCh38:11:68754622:68841931:-1 gene:ENSG00000110090.12 gene_biotype:protein_coding transcript_biotype:protein_coding gene_symbol:CPT1A description:carnitine palmitoyltransferase 1A [Source:HGNC Symbol;Acc:HGNC:2328]
hsa-miR-107	AGCAGCAUUGUACAGGGCUAUCA	>ENST00000303329.8 cdna chromosome:GRCh38:15:80404351:80597937:1 gene:ENSG00000172379.20 gene_biotype:protein_coding transcript_biotype:protein_coding gene_symbol:ARNT2 description:aryl hydrocarbon receptor nuclear translocator 2 [Source:HGNC Symbol;Acc:HGNC:16876]
hsa-miR-22-3p	AAGCUGCCAGUUGAAGAACUGU	>ENST00000360110.8 cdna chromosome:GRCh38:3:196049284:196082189:-1 gene:ENSG00000072274.12 gene_biotype:protein_coding transcript_biotype:protein_coding gene_symbol:TFRC description:transferrin receptor [Source:HGNC Symbol;Acc:HGNC:11763]
hsa-miR-33a-5p	GUGCAUUGUAGUUGCAUUGCA	>ENST00000269228.9 cdna chromosome:GRCh38:18:23531437:23586898:-1 gene:ENSG00000141458.12 gene_biotype:protein_coding transcript_biotype:protein_coding gene_symbol:NPC1 description:NPC intracellular cholesterol transporter 1 [Source:HGNC Symbol;Acc:HGNC:7897]
hsa-miR-218-5p	UUGUGCUUGAUCUAACCAUGU	>ENST00000462326.5 cdna chromosome:GRCh38:7:55436056:55572413:-1 gene:ENSG00000154978.12 gene_biotype:protein_coding transcript_biotype:processed_transcript gene_symbol:VOPP1 description:VOPP1, WBP1/VOPP1 family member [Source:HGNC Symbol;Acc:HGNC:34518]
hsa-miR-18a-5p	UAAGGUGCAUCUAGUGCAGAUAG	>ENST00000343796.6 cdna chromosome:GRCh38:5:143277931:143435512:-1 gene:ENSG00000113580.14 gene_biotype:protein_coding transcript_biotype:protein_coding gene_symbol:NR3C1 description:nuclear receptor subfamily 3 group C member 1 [Source:HGNC Symbol;Acc:HGNC:7978]
hsa-miR-124-3p	UAAGGCACGCGGUGAAUGCCAA	>ENST00000343796.6 cdna chromosome:GRCh38:5:143277931:143435512:-1 gene:ENSG00000113580.14 gene_biotype:protein_coding transcript_biotype:protein_coding gene_symbol:NR3C1 description:nuclear receptor subfamily 3 group C member 1 [Source:HGNC Symbol;Acc:HGNC:7978]
hsa-miR-181a-5p	AACAUUCAACGCUGUCGGUGAGU	>ENST00000477087.1 cdna chromosome:GRCh38:12:12715058:12721204:1 gene:ENSG00000111276.10 gene_biotype:protein_coding transcript_biotype:processed_transcript gene_symbol:CDKN1B description:cyclin dependent kinase inhibitor 1B [Source:HGNC Symbol;Acc:HGNC:1785]
hsa-miR-296-5p	AGGGCCCCCCCUCAAUCCUGU	>ENST00000246914.9 cdna chromosome:GRCh38:17:42780678:42796936:1 gene:ENSG00000126562.16 gene_biotype:protein_coding transcript_biotype:protein_coding gene_symbol:WNK4 description:WNK lysine deficient protein kinase 4 [Source:HGNC Symbol;Acc:HGNC:14544]
hsa-miR-92a-3p	UAUUGCACUUGUCCCGGCCUGU	>ENST00000556275.5 cdna chromosome:GRCh38:14:64084232:64294410:-1 gene:ENSG00000140009.18 gene_biotype:protein_coding transcript_biotype:protein_coding gene_symbol:ESR2 description:estrogen receptor 2 [Source:HGNC Symbol;Acc:HGNC:3468]
hsa-miR-29a-3p	UAGCACCAUCUGAAAUCGGUUA	>ENST00000303746.9 cdna chromosome:GRCh38:16:2963944:2968380:1 gene:ENSG00000131650.13 gene_biotype:protein_coding transcript_biotype:protein_coding gene_symbol:KREMEN2 description:kringle containing transmembrane protein 2 [Source:HGNC Symbol;Acc:HGNC:18797]
hsa-miR-299-5p	UGGUUUACCGUCCCACAUACAU	>ENST00000614857.4 cdna chromosome:GRCh38:4:87975650:87983410:1 gene:ENSG00000118785.13 gene_biotype:protein_coding transcript_biotype:protein_coding gene_symbol:SPP1 description:secreted phosphoprotein 1 [Source:HGNC Symbol;Acc:HGNC:11255]
hsa-miR-20a-5p	UAAAGUGCUUAUAGUGCAGGUAG	>ENST00000622509.4 cdna chromosome:GRCh38:2:111120914:111168445:1 gene:ENSG00000153094.22 gene_biotype:protein_coding transcript_biotype:protein_coding gene_symbol:BCL2L11 description:BCL2 like 11 [Source:HGNC Symbol;Acc:HGNC:994]
hsa-miR-106b-5p	UAAAGUGCUGACAGUGCAGAU	>ENST00000622509.4 cdna chromosome:GRCh38:2:111120914:111168445:1 gene:ENSG00000153094.22 gene_biotype:protein_coding transcript_biotype:protein_coding gene_symbol:BCL2L11 description:BCL2 like 11 [Source:HGNC Symbol;Acc:HGNC:994]
hsa-miR-34c-5p	AGGCAGUGUAGUUAGCUGAUUGC	>ENST00000265734.8 cdna chromosome:GRCh38:7:92604921:92833917:-1 gene:ENSG00000105810.9 gene_biotype:protein_coding transcript_biotype:protein_coding gene_symbol:CDK6 description:cyclin dependent kinase 6 [Source:HGNC Symbol;Acc:HGNC:1777]
hsa-miR-130a-3p	CAGUGCAAUGUUAAAAGGGCAU	>ENST00000286301.7 cdna chromosome:GRCh38:5:150053291:150113372:-1 gene:ENSG00000182578.13 gene_biotype:protein_coding transcript_biotype:protein_coding gene_symbol:CSF1R description:colony stimulating factor 1 receptor [Source:HGNC Symbol;Acc:HGNC:2433]
hsa-miR-125b-5p	UCCCUGAGACCCUAACUUGUGA	>ENST00000396573.6 cdna chromosome:GRCh38:16:9753404:10182754:-1 gene:ENSG00000183454.16 gene_biotype:protein_coding transcript_biotype:protein_coding gene_symbol:GRIN2A description:glutamate ionotropic receptor NMDA type subunit 2A [Source:HGNC Symbol;Acc:HGNC:4585]
hsa-miR-145-5p	GUCCAGUUUUCCCAGGAAUCCCU	>ENST00000377038.7 cdna chromosome:GRCh38:1:10456522:10472526:-1 gene:ENSG00000160049.11 gene_biotype:protein_coding transcript_biotype:protein_coding gene_symbol:DFFA description:DNA fragmentation factor subunit alpha [Source:HGNC Symbol;Acc:HGNC:2772]
hsa-miR-23b-5p	UGGGUUCCUGGCAUGCUGAUUU	>ENST00000610940.4 cdna chromosome:GRCh38:22:18912777:18936553:-1 gene:ENSG00000100033.16 gene_biotype:protein_coding transcript_biotype:protein_coding gene_symbol:PRODH description:proline dehydrogenase 1 [Source:HGNC Symbol;Acc:HGNC:9453]
hsa-miR-18a-5p	UAAGGUGCAUCUAGUGCAGAUAG	>ENST00000337138.8 cdna chromosome:GRCh38:14:61695540:61748258:1 gene:ENSG00000100644.16 gene_biotype:protein_coding transcript_biotype:protein_coding gene_symbol:HIF1A description:hypoxia inducible factor 1 subunit alpha [Source:HGNC Symbol;Acc:HGNC:4910]
hsa-miR-17-5p	CAAAGUGCUUACAGUGCAGGUAG	>ENST00000337138.8 cdna chromosome:GRCh38:14:61695540:61748258:1 gene:ENSG00000100644.16 gene_biotype:protein_coding transcript_biotype:protein_coding gene_symbol:HIF1A description:hypoxia inducible factor 1 subunit alpha [Source:HGNC Symbol;Acc:HGNC:4910]
hsa-miR-17-5p	CAAAGUGCUUACAGUGCAGGUAG	>ENST00000295754.9 cdna chromosome:GRCh38:3:30606502:30694134:1 gene:ENSG00000163513.17 gene_biotype:protein_coding transcript_biotype:protein_coding gene_symbol:TGFBR2 description:transforming growth factor beta receptor 2 [Source:HGNC Symbol;Acc:HGNC:11773]
hsa-miR-18a-5p	UAAGGUGCAUCUAGUGCAGAUAG	>ENST00000295754.9 cdna chromosome:GRCh38:3:30606502:30694134:1 gene:ENSG00000163513.17 gene_biotype:protein_coding transcript_biotype:protein_coding gene_symbol:TGFBR2 description:transforming growth factor beta receptor 2 [Source:HGNC Symbol;Acc:HGNC:11773]
hsa-miR-19a-3p	UGUGCAAAUCUAUGCAAAACUGA	>ENST00000295754.9 cdna chromosome:GRCh38:3:30606502:30694134:1 gene:ENSG00000163513.17 gene_biotype:protein_coding transcript_biotype:protein_coding gene_symbol:TGFBR2 description:transforming growth factor beta receptor 2 [Source:HGNC Symbol;Acc:HGNC:11773]
hsa-miR-19b-3p	UGUGCAAAUCCAUGCAAAACUGA	>ENST00000295754.9 cdna chromosome:GRCh38:3:30606502:30694134:1 gene:ENSG00000163513.17 gene_biotype:protein_coding transcript_biotype:protein_coding gene_symbol:TGFBR2 description:transforming growth factor beta receptor 2 [Source:HGNC Symbol;Acc:HGNC:11773]
hsa-miR-222-3p	AGCUACAUCUGGCUACUGGGU	>ENST00000264832.7 cdna chromosome:GRCh38:19:10270835:10286615:1 gene:ENSG00000090339.8 gene_biotype:protein_coding transcript_biotype:protein_coding gene_symbol:ICAM1 description:intercellular adhesion molecule 1 [Source:HGNC Symbol;Acc:HGNC:5344]
hsa-miR-31-5p	AGGCAAGAUGCUGGCAUAGCU	>ENST00000639785.1 cdna chromosome:GRCh38:3:122183683:122291629:1 gene:ENSG00000036828.16 gene_biotype:protein_coding transcript_biotype:protein_coding gene_symbol:CASR description:calcium sensing receptor [Source:HGNC Symbol;Acc:HGNC:1514]
hsa-miR-301b-3p	CAGUGCAAUGAUAUUGUCAAAGC	>ENST00000340748.8 cdna chromosome:GRCh38:19:10133346:10195135:-1 gene:ENSG00000130816.15 gene_biotype:protein_coding transcript_biotype:protein_coding gene_symbol:DNMT1 description:DNA methyltransferase 1 [Source:HGNC Symbol;Acc:HGNC:2976]
hsa-miR-1-3p	UGGAAUGUAAAGAAGUAUGUAU	>ENST00000261461.6 cdna chromosome:GRCh38:1:212285537:212361863:1 gene:ENSG00000066027.11 gene_biotype:protein_coding transcript_biotype:protein_coding gene_symbol:PPP2R5A description:protein phosphatase 2 regulatory subunit B'alpha [Source:HGNC Symbol;Acc:HGNC:9309]
hsa-miR-198	GGUCCAGAGGGGAGAUAGGUUC	>ENST00000618666.4 cdna chromosome:GRCh38:12:48688458:48716998:-1 gene:ENSG00000129315.10 gene_biotype:protein_coding transcript_biotype:protein_coding gene_symbol:CCNT1 description:cyclin T1 [Source:HGNC Symbol;Acc:HGNC:1599]
hsa-miR-155-5p	UUAAUGCUAAUCGUGAUAGGGGUU	>ENST00000240587.4 cdna chromosome:GRCh38:19:31274945:31349547:-1 gene:ENSG00000121297.6 gene_biotype:protein_coding transcript_biotype:protein_coding gene_symbol:TSHZ3 description:teashirt zinc finger homeobox 3 [Source:HGNC Symbol;Acc:HGNC:30700]
hsa-miR-26a-5p	UUCAAGUAAUCCAGGAUAGGCU	>ENST00000380232.3 cdna chromosome:GRCh38:9:21077105:21077963:-1 gene:ENSG00000171855.6 gene_biotype:protein_coding transcript_biotype:protein_coding gene_symbol:IFNB1 description:interferon beta 1 [Source:HGNC Symbol;Acc:HGNC:5434]
hsa-miR-145-5p	GUCCAGUUUUCCCAGGAAUCCCU	>ENST00000380232.3 cdna chromosome:GRCh38:9:21077105:21077963:-1 gene:ENSG00000171855.6 gene_biotype:protein_coding transcript_biotype:protein_coding gene_symbol:IFNB1 description:interferon beta 1 [Source:HGNC Symbol;Acc:HGNC:5434]
hsa-miR-34a-5p	UGGCAGUGUCUUAGCUGGUUGU	>ENST00000380232.3 cdna chromosome:GRCh38:9:21077105:21077963:-1 gene:ENSG00000171855.6 gene_biotype:protein_coding transcript_biotype:protein_coding gene_symbol:IFNB1 description:interferon beta 1 [Source:HGNC Symbol;Acc:HGNC:5434]
hsa-miR-590-5p	GAGCUUAUUCAUAAAAGUGCAG	>ENST00000295754.9 cdna chromosome:GRCh38:3:30606502:30694134:1 gene:ENSG00000163513.17 gene_biotype:protein_coding transcript_biotype:protein_coding gene_symbol:TGFBR2 description:transforming growth factor beta receptor 2 [Source:HGNC Symbol;Acc:HGNC:11773]
hsa-miR-141-3p	UAACACUGUCUGGUAAAGAUGG	>ENST00000518180.1 cdna chromosome:GRCh38:8:104703719:105419260:1 gene:ENSG00000169946.13 gene_biotype:protein_coding transcript_biotype:processed_transcript gene_symbol:ZFPM2 description:zinc finger protein, FOG family member 2 [Source:HGNC Symbol;Acc:HGNC:16700]
hsa-miR-200a-3p	UAACACUGUCUGGUAACGAUGU	>ENST00000518180.1 cdna chromosome:GRCh38:8:104703719:105419260:1 gene:ENSG00000169946.13 gene_biotype:protein_coding transcript_biotype:processed_transcript gene_symbol:ZFPM2 description:zinc finger protein, FOG family member 2 [Source:HGNC Symbol;Acc:HGNC:16700]
hsa-miR-200b-3p	UAAUACUGCCUGGUAAUGAUGA	>ENST00000518180.1 cdna chromosome:GRCh38:8:104703719:105419260:1 gene:ENSG00000169946.13 gene_biotype:protein_coding transcript_biotype:processed_transcript gene_symbol:ZFPM2 description:zinc finger protein, FOG family member 2 [Source:HGNC Symbol;Acc:HGNC:16700]
hsa-miR-200c-3p	UAAUACUGCCGGGUAAUGAUGGA	>ENST00000518180.1 cdna chromosome:GRCh38:8:104703719:105419260:1 gene:ENSG00000169946.13 gene_biotype:protein_coding transcript_biotype:processed_transcript gene_symbol:ZFPM2 description:zinc finger protein, FOG family member 2 [Source:HGNC Symbol;Acc:HGNC:16700]
hsa-miR-429	UAAUACUGUCUGGUAAAACCGU	>ENST00000518180.1 cdna chromosome:GRCh38:8:104703719:105419260:1 gene:ENSG00000169946.13 gene_biotype:protein_coding transcript_biotype:processed_transcript gene_symbol:ZFPM2 description:zinc finger protein, FOG family member 2 [Source:HGNC Symbol;Acc:HGNC:16700]
hsa-miR-29a-3p	UAGCACCAUCUGAAAUCGGUUA	>ENST00000557086.1 cdna chromosome:GRCh38:14:68789945:68796253:-1 gene:ENSG00000185650.9 gene_biotype:protein_coding transcript_biotype:protein_coding gene_symbol:ZFP36L1 description:ZFP36 ring finger protein like 1 [Source:HGNC Symbol;Acc:HGNC:1107]
hsa-miR-16-5p	UAGCAGCACGUAAAUAUUGGCG	>ENST00000549145.5 cdna chromosome:GRCh38:12:101594971:101686018:1 gene:ENSG00000196091.13 gene_biotype:protein_coding transcript_biotype:protein_coding gene_symbol:MYBPC1 description:myosin binding protein C, slow type [Source:HGNC Symbol;Acc:HGNC:7549]
hsa-miR-196b-5p	UAGGUAGUUUCCUGUUGUUGGG	>ENST00000040584.5 cdna chromosome:GRCh38:12:54009106:54012362:1 gene:ENSG00000037965.5 gene_biotype:protein_coding transcript_biotype:protein_coding gene_symbol:HOXC8 description:homeobox C8 [Source:HGNC Symbol;Acc:HGNC:5129]
hsa-miR-126-5p	CAUUAUUACUUUUGGUACGCG	>ENST00000299084.8 cdna chromosome:GRCh38:15:38252326:38357249:1 gene:ENSG00000166068.12 gene_biotype:protein_coding transcript_biotype:protein_coding gene_symbol:SPRED1 description:sprouty related EVH1 domain containing 1 [Source:HGNC Symbol;Acc:HGNC:20249]
hsa-miR-128-3p	UCACAGUGAACCGGUCUCUUU	>ENST00000376663.7 cdna chromosome:GRCh38:10:22321211:22331484:1 gene:ENSG00000168283.13 gene_biotype:protein_coding transcript_biotype:protein_coding gene_symbol:BMI1 description:BMI1 proto-oncogene, polycomb ring finger [Source:HGNC Symbol;Acc:HGNC:1066]
hsa-miR-128-3p	UCACAGUGAACCGGUCUCUUU	>ENST00000374994.8 cdna chromosome:GRCh38:9:99105089:99154192:1 gene:ENSG00000106799.12 gene_biotype:protein_coding transcript_biotype:protein_coding gene_symbol:TGFBR1 description:transforming growth factor beta receptor 1 [Source:HGNC Symbol;Acc:HGNC:11772]
hsa-miR-204-5p	UUCCCUUUGUCAUCCUAUGCCU	>ENST00000244050.2 cdna chromosome:GRCh38:20:49982999:49988886:1 gene:ENSG00000124216.3 gene_biotype:protein_coding transcript_biotype:protein_coding gene_symbol:SNAI1 description:snail family transcriptional repressor 1 [Source:HGNC Symbol;Acc:HGNC:11128]
hsa-miR-205-5p	UCCUUCAUUCCACCGGAGUCUG	>ENST00000277010.8 cdna chromosome:GRCh38:9:34634722:34637771:-1 gene:ENSG00000147955.16 gene_biotype:protein_coding transcript_biotype:protein_coding gene_symbol:SIGMAR1 description:sigma non-opioid intracellular receptor 1 [Source:HGNC Symbol;Acc:HGNC:8157]
hsa-miR-491-5p	AGUGGGGAACCCUUCCAUGAGG	>ENST00000643335.1 cdna chromosome:GRCh38:12:6570184:6608430:-1 gene:ENSG00000111642.15 gene_biotype:protein_coding transcript_biotype:protein_coding gene_symbol:CHD4 description:chromodomain helicase DNA binding protein 4 [Source:HGNC Symbol;Acc:HGNC:1919]
hsa-miR-491-5p	AGUGGGGAACCCUUCCAUGAGG	>ENST00000616342.1 cdna chromosome:GRCh38:11:6606296:6611948:-1 gene:ENSG00000166337.9 gene_biotype:protein_coding transcript_biotype:retained_intron gene_symbol:TAF10 description:TATA-box binding protein associated factor 10 [Source:HGNC Symbol;Acc:HGNC:11543]
hsa-miR-499a-5p	UUAAGACUUGCAGUGAUGUUU	>ENST00000396356.7 cdna chromosome:GRCh38:11:15966449:16476388:-1 gene:ENSG00000110693.17 gene_biotype:protein_coding transcript_biotype:protein_coding gene_symbol:SOX6 description:SRY-box 6 [Source:HGNC Symbol;Acc:HGNC:16421]
hsa-miR-26b-5p	UUCAAGUAAUUCAGGAUAGGU	>ENST00000367468.9 cdna chromosome:GRCh38:1:186671791:186680427:-1 gene:ENSG00000073756.11 gene_biotype:protein_coding transcript_biotype:protein_coding gene_symbol:PTGS2 description:prostaglandin-endoperoxide synthase 2 [Source:HGNC Symbol;Acc:HGNC:9605]
hsa-miR-302a-3p	UAAGUGCUUCCAUGUUUUGGUGA	>ENST00000615513.4 cdna chromosome:GRCh38:6:36676460:36687337:1 gene:ENSG00000124762.13 gene_biotype:protein_coding transcript_biotype:protein_coding gene_symbol:CDKN1A description:cyclin dependent kinase inhibitor 1A [Source:HGNC Symbol;Acc:HGNC:1784]
hsa-miR-146b-5p	UGAGAACUGAAUUCCAUAGGCUG	>ENST00000615513.4 cdna chromosome:GRCh38:6:36676460:36687337:1 gene:ENSG00000124762.13 gene_biotype:protein_coding transcript_biotype:protein_coding gene_symbol:CDKN1A description:cyclin dependent kinase inhibitor 1A [Source:HGNC Symbol;Acc:HGNC:1784]
hsa-miR-193b-3p	AACUGGCCCUCAAAGUCCCGCU	>ENST00000620947.4 cdna chromosome:GRCh38:1:150574551:150579738:-1 gene:ENSG00000143384.12 gene_biotype:protein_coding transcript_biotype:protein_coding gene_symbol:MCL1 description:MCL1, BCL2 family apoptosis regulator [Source:HGNC Symbol;Acc:HGNC:6943]
hsa-miR-106b-5p	UAAAGUGCUGACAGUGCAGAU	>ENST00000643064.1 cdna chromosome:GRCh38:13:48381250:48599436:1 gene:ENSG00000139687.15 gene_biotype:protein_coding transcript_biotype:protein_coding gene_symbol:RB1 description:RB transcriptional corepressor 1 [Source:HGNC Symbol;Acc:HGNC:9884]
hsa-miR-518a-5p	CUGCAAAGGGAAGCCCUUUC	>ENST00000620947.4 cdna chromosome:GRCh38:1:150574551:150579738:-1 gene:ENSG00000143384.12 gene_biotype:protein_coding transcript_biotype:protein_coding gene_symbol:MCL1 description:MCL1, BCL2 family apoptosis regulator [Source:HGNC Symbol;Acc:HGNC:6943]
hsa-miR-582-5p	UUACAGUUGUUCAACCAGUUACU	>ENST00000620947.4 cdna chromosome:GRCh38:1:150574551:150579738:-1 gene:ENSG00000143384.12 gene_biotype:protein_coding transcript_biotype:protein_coding gene_symbol:MCL1 description:MCL1, BCL2 family apoptosis regulator [Source:HGNC Symbol;Acc:HGNC:6943]
hsa-miR-195-5p	UAGCAGCACAGAAAUAUUGGC	>ENST00000615863.1 cdna chromosome:GRCh38:17:36103590:36105621:1 gene:ENSG00000275302.1 gene_biotype:protein_coding transcript_biotype:protein_coding gene_symbol:CCL4 description:C-C motif chemokine ligand 4 [Source:HGNC Symbol;Acc:HGNC:10630]
hsa-miR-1-3p	UGGAAUGUAAAGAAGUAUGUAU	>ENST00000392069.6 cdna chromosome:GRCh38:2:222199888:222298981:-1 gene:ENSG00000135903.19 gene_biotype:protein_coding transcript_biotype:protein_coding gene_symbol:PAX3 description:paired box 3 [Source:HGNC Symbol;Acc:HGNC:8617]
hsa-miR-206	UGGAAUGUAAGGAAGUGUGUGG	>ENST00000392069.6 cdna chromosome:GRCh38:2:222199888:222298981:-1 gene:ENSG00000135903.19 gene_biotype:protein_coding transcript_biotype:protein_coding gene_symbol:PAX3 description:paired box 3 [Source:HGNC Symbol;Acc:HGNC:8617]
hsa-miR-210-3p	CUGUGCGUGUGACAGCGGCUGA	>ENST00000174618.4 cdna chromosome:GRCh38:17:2384060:2401118:-1 gene:ENSG00000070444.14 gene_biotype:protein_coding transcript_biotype:protein_coding gene_symbol:MNT description:MAX network transcriptional repressor [Source:HGNC Symbol;Acc:HGNC:7188]
hsa-miR-183-5p	UAUGGCACUGGUAGAAUUCACU	>ENST00000393441.8 cdna chromosome:GRCh38:10:101354033:101557319:1 gene:ENSG00000166167.17 gene_biotype:protein_coding transcript_biotype:protein_coding gene_symbol:BTRC description:beta-transducin repeat containing E3 ubiquitin protein ligase [Source:HGNC Symbol;Acc:HGNC:1144]
hsa-miR-199a-5p	CCCAGUGUUCAGACUACCUGUUC	>ENST00000324771.12 cdna chromosome:GRCh38:6:30880849:30900154:1 gene:ENSG00000204580.13 gene_biotype:protein_coding transcript_biotype:protein_coding gene_symbol:DDR1 description:discoidin domain receptor tyrosine kinase 1 [Source:HGNC Symbol;Acc:HGNC:2730]
hsa-miR-26a-5p	UUCAAGUAAUCCAGGAUAGGCU	>ENST00000264235.12 cdna chromosome:GRCh38:3:119821323:120094417:-1 gene:ENSG00000082701.15 gene_biotype:protein_coding transcript_biotype:protein_coding gene_symbol:GSK3B description:glycogen synthase kinase 3 beta [Source:HGNC Symbol;Acc:HGNC:4617]
hsa-miR-449a	UGGCAGUGUAUUGUUAGCUGGU	>ENST00000227507.2 cdna chromosome:GRCh38:11:69641087:69654474:1 gene:ENSG00000110092.3 gene_biotype:protein_coding transcript_biotype:protein_coding gene_symbol:CCND1 description:cyclin D1 [Source:HGNC Symbol;Acc:HGNC:1582]
hsa-miR-15a-5p	UAGCAGCACAUAAUGGUUUGUG	>ENST00000375442.8 cdna chromosome:GRCh38:X:53082367:53088540:1 gene:ENSG00000184205.14 gene_biotype:protein_coding transcript_biotype:protein_coding gene_symbol:TSPYL2 description:TSPY like 2 [Source:HGNC Symbol;Acc:HGNC:24358]
hsa-miR-17-5p	CAAAGUGCUUACAGUGCAGGUAG	>ENST00000293826.4 cdna chromosome:GRCh38:17:7549099:7561601:1 gene:ENSG00000248871.1 gene_biotype:protein_coding transcript_biotype:protein_coding gene_symbol:TNFSF12-TNFSF13 description:TNFSF12-TNFSF13 readthrough [Source:HGNC Symbol;Acc:HGNC:33537]
hsa-miR-324-3p	CCCACUGCCCCAGGUGCUGCUGG	>ENST00000575372.5 cdna chromosome:GRCh38:17:46833201:46875146:1 gene:ENSG00000158955.10 gene_biotype:protein_coding transcript_biotype:protein_coding gene_symbol:WNT9B description:Wnt family member 9B [Source:HGNC Symbol;Acc:HGNC:12779]
hsa-miR-324-3p	CCCACUGCCCCAGGUGCUGCUGG	>ENST00000262367.9 cdna chromosome:GRCh38:16:3725054:3880726:-1 gene:ENSG00000005339.14 gene_biotype:protein_coding transcript_biotype:protein_coding gene_symbol:CREBBP description:CREB binding protein [Source:HGNC Symbol;Acc:HGNC:2348]
hsa-miR-324-3p	CCCACUGCCCCAGGUGCUGCUGG	>ENST00000005340.9 cdna chromosome:GRCh38:17:7225341:7234545:-1 gene:ENSG00000004975.11 gene_biotype:protein_coding transcript_biotype:protein_coding gene_symbol:DVL2 description:dishevelled segment polarity protein 2 [Source:HGNC Symbol;Acc:HGNC:3086]
hsa-miR-338-3p	UCCAGCAUCAGUGAUUUUGUUG	>ENST00000452633.5 cdna chromosome:GRCh38:15:41837775:41848147:1 gene:ENSG00000243708.10 gene_biotype:protein_coding transcript_biotype:protein_coding gene_symbol:PLA2G4B description:phospholipase A2 group IVB [Source:HGNC Symbol;Acc:HGNC:9036]
hsa-miR-191-5p	CAACGGAAUCCCAAAAGCAGCUG	>ENST00000421369.3 cdna chromosome:GRCh38:16:18984287:19063942:1 gene:ENSG00000170537.12 gene_biotype:protein_coding transcript_biotype:protein_coding gene_symbol:TMC7 description:transmembrane channel like 7 [Source:HGNC Symbol;Acc:HGNC:23000]
hsa-miR-191-5p	CAACGGAAUCCCAAAAGCAGCUG	>ENST00000263339.3 cdna chromosome:GRCh38:2:112773915:112784590:-1 gene:ENSG00000115008.5 gene_biotype:protein_coding transcript_biotype:protein_coding gene_symbol:IL1A description:interleukin 1 alpha [Source:HGNC Symbol;Acc:HGNC:5991]
hsa-miR-191-5p	CAACGGAAUCCCAAAAGCAGCUG	>ENST00000244745.3 cdna chromosome:GRCh38:6:21592768:21598619:1 gene:ENSG00000124766.6 gene_biotype:protein_coding transcript_biotype:protein_coding gene_symbol:SOX4 description:SRY-box 4 [Source:HGNC Symbol;Acc:HGNC:11200]
hsa-miR-185-5p	UGGAGAGAAAGGCAGUUCCUGA	>ENST00000265734.8 cdna chromosome:GRCh38:7:92604921:92833917:-1 gene:ENSG00000105810.9 gene_biotype:protein_coding transcript_biotype:protein_coding gene_symbol:CDK6 description:cyclin dependent kinase 6 [Source:HGNC Symbol;Acc:HGNC:1777]
hsa-miR-155-5p	UUAAUGCUAAUCGUGAUAGGGGUU	>ENST00000576263.5 cdna chromosome:GRCh38:6:45328727:45664349:1 gene:ENSG00000124813.21 gene_biotype:protein_coding transcript_biotype:protein_coding gene_symbol:RUNX2 description:runt related transcription factor 2 [Source:HGNC Symbol;Acc:HGNC:10472]
hsa-miR-125b-5p	UCCCUGAGACCCUAACUUGUGA	>ENST00000498628.6 cdna chromosome:GRCh38:9:21968105:21995301:-1 gene:ENSG00000147889.17 gene_biotype:protein_coding transcript_biotype:protein_coding gene_symbol:CDKN2A description:cyclin dependent kinase inhibitor 2A [Source:HGNC Symbol;Acc:HGNC:1787]
hsa-miR-203a-3p	GUGAAAUGUUUAGGACCACUAG	>ENST00000296577.8 cdna chromosome:GRCh38:4:145097932:145129179:1 gene:ENSG00000164163.10 gene_biotype:protein_coding transcript_biotype:protein_coding gene_symbol:ABCE1 description:ATP binding cassette subfamily E member 1 [Source:HGNC Symbol;Acc:HGNC:69]
hsa-miR-196a-5p	UAGGUAGUUUCAUGUUGUUGGG	>ENST00000422809.5 cdna chromosome:GRCh38:21:29327129:29630751:1 gene:ENSG00000156273.15 gene_biotype:protein_coding transcript_biotype:protein_coding gene_symbol:BACH1 description:BTB domain and CNC homolog 1 [Source:HGNC Symbol;Acc:HGNC:935]
hsa-miR-196a-5p	UAGGUAGUUUCAUGUUGUUGGG	>ENST00000216117.8 cdna chromosome:GRCh38:22:35380835:35394214:1 gene:ENSG00000100292.16 gene_biotype:protein_coding transcript_biotype:protein_coding gene_symbol:HMOX1 description:heme oxygenase 1 [Source:HGNC Symbol;Acc:HGNC:5013]
hsa-miR-203a-3p	GUGAAAUGUUUAGGACCACUAG	>ENST00000265734.8 cdna chromosome:GRCh38:7:92604921:92833917:-1 gene:ENSG00000105810.9 gene_biotype:protein_coding transcript_biotype:protein_coding gene_symbol:CDK6 description:cyclin dependent kinase 6 [Source:HGNC Symbol;Acc:HGNC:1777]
hsa-miR-124-3p	UAAGGCACGCGGUGAAUGCCAA	>ENST00000544301.6 cdna chromosome:GRCh38:10:17228259:17237592:1 gene:ENSG00000026025.15 gene_biotype:protein_coding transcript_biotype:protein_coding gene_symbol:VIM description:vimentin [Source:HGNC Symbol;Acc:HGNC:12692]
hsa-miR-124-3p	UAAGGCACGCGGUGAAUGCCAA	>ENST00000490107.5 cdna chromosome:GRCh38:1:245749342:246507257:-1 gene:ENSG00000185420.18 gene_biotype:protein_coding transcript_biotype:protein_coding gene_symbol:SMYD3 description:SET and MYND domain containing 3 [Source:HGNC Symbol;Acc:HGNC:15513]
hsa-miR-124-3p	UAAGGCACGCGGUGAAUGCCAA	>ENST00000307236.8 cdna chromosome:GRCh38:2:11444375:11466177:-1 gene:ENSG00000169016.16 gene_biotype:protein_coding transcript_biotype:protein_coding gene_symbol:E2F6 description:E2F transcription factor 6 [Source:HGNC Symbol;Acc:HGNC:3120]
hsa-miR-146a-5p	UGAGAACUGAAUUCCAUGGGUU	>ENST00000275493.6 cdna chromosome:GRCh38:7:55019101:55211628:1 gene:ENSG00000146648.17 gene_biotype:protein_coding transcript_biotype:protein_coding gene_symbol:EGFR description:epidermal growth factor receptor [Source:HGNC Symbol;Acc:HGNC:3236]
hsa-miR-146a-5p	UGAGAACUGAAUUCCAUGGGUU	>ENST00000278823.6 cdna chromosome:GRCh38:11:62593214:62601840:-1 gene:ENSG00000149480.6 gene_biotype:protein_coding transcript_biotype:protein_coding gene_symbol:MTA2 description:metastasis associated 1 family member 2 [Source:HGNC Symbol;Acc:HGNC:7411]
hsa-miR-153-3p	UUGCAUAGUCACAAAAGUGAUC	>ENST00000510658.5 cdna chromosome:GRCh38:5:122311691:122463954:1 gene:ENSG00000064692.18 gene_biotype:protein_coding transcript_biotype:nonsense_mediated_decay gene_symbol:SNCAIP description:synuclein alpha interacting protein [Source:HGNC Symbol;Acc:HGNC:11139]
hsa-miR-18a-5p	UAAGGUGCAUCUAGUGCAGAUAG	>ENST00000398417.6 cdna chromosome:GRCh38:18:51029614:51085045:1 gene:ENSG00000141646.13 gene_biotype:protein_coding transcript_biotype:protein_coding gene_symbol:SMAD4 description:SMAD family member 4 [Source:HGNC Symbol;Acc:HGNC:6770]
hsa-miR-92a-3p	UAUUGCACUUGUCCCGGCCUGU	>ENST00000295754.9 cdna chromosome:GRCh38:3:30606502:30694134:1 gene:ENSG00000163513.17 gene_biotype:protein_coding transcript_biotype:protein_coding gene_symbol:TGFBR2 description:transforming growth factor beta receptor 2 [Source:HGNC Symbol;Acc:HGNC:11773]
hsa-miR-661	UGCCUGGGUCUCUGGCCUGCGCGU	>ENST00000620947.4 cdna chromosome:GRCh38:1:150574551:150579738:-1 gene:ENSG00000143384.12 gene_biotype:protein_coding transcript_biotype:protein_coding gene_symbol:MCL1 description:MCL1, BCL2 family apoptosis regulator [Source:HGNC Symbol;Acc:HGNC:6943]
hsa-miR-876-3p	UGGUGGUUUACAAAGUAAUUCA	>ENST00000620947.4 cdna chromosome:GRCh38:1:150574551:150579738:-1 gene:ENSG00000143384.12 gene_biotype:protein_coding transcript_biotype:protein_coding gene_symbol:MCL1 description:MCL1, BCL2 family apoptosis regulator [Source:HGNC Symbol;Acc:HGNC:6943]
hsa-miR-892b	CACUGGCUCCUUUCUGGGUAGA	>ENST00000620947.4 cdna chromosome:GRCh38:1:150574551:150579738:-1 gene:ENSG00000143384.12 gene_biotype:protein_coding transcript_biotype:protein_coding gene_symbol:MCL1 description:MCL1, BCL2 family apoptosis regulator [Source:HGNC Symbol;Acc:HGNC:6943]
hsa-miR-148b-5p	AAGUUCUGUUAUACACUCAGGC	>ENST00000620947.4 cdna chromosome:GRCh38:1:150574551:150579738:-1 gene:ENSG00000143384.12 gene_biotype:protein_coding transcript_biotype:protein_coding gene_symbol:MCL1 description:MCL1, BCL2 family apoptosis regulator [Source:HGNC Symbol;Acc:HGNC:6943]
hsa-miR-326	CCUCUGGGCCCUUCCUCCAG	>ENST00000265081.6 cdna chromosome:GRCh38:5:80654648:80876460:1 gene:ENSG00000113318.9 gene_biotype:protein_coding transcript_biotype:protein_coding gene_symbol:MSH3 description:mutS homolog 3 [Source:HGNC Symbol;Acc:HGNC:7326]
hsa-miR-145-5p	GUCCAGUUUUCCCAGGAAUCCCU	>ENST00000392679.5 cdna chromosome:GRCh38:11:126283087:126294933:1 gene:ENSG00000150455.13 gene_biotype:protein_coding transcript_biotype:protein_coding gene_symbol:TIRAP description:TIR domain containing adaptor protein [Source:HGNC Symbol;Acc:HGNC:17192]
hsa-miR-675-5p	UGGUGCGGAGAGGGCCCACAGUG	>ENST00000643064.1 cdna chromosome:GRCh38:13:48381250:48599436:1 gene:ENSG00000139687.15 gene_biotype:protein_coding transcript_biotype:protein_coding gene_symbol:RB1 description:RB transcriptional corepressor 1 [Source:HGNC Symbol;Acc:HGNC:9884]
hsa-miR-221-3p	AGCUACAUUGUCUGCUGGGUUUC	>ENST00000523949.5 cdna chromosome:GRCh38:8:26383197:26505636:1 gene:ENSG00000104765.15 gene_biotype:protein_coding transcript_biotype:protein_coding gene_symbol:BNIP3L description:BCL2 interacting protein 3 like [Source:HGNC Symbol;Acc:HGNC:1085]
hsa-miR-107	AGCAGCAUUGUACAGGGCUAUCA	>ENST00000603548.6 cdna chromosome:GRCh38:4:152320544:152536063:-1 gene:ENSG00000109670.14 gene_biotype:protein_coding transcript_biotype:protein_coding gene_symbol:FBXW7 description:F-box and WD repeat domain containing 7 [Source:HGNC Symbol;Acc:HGNC:16712]
hsa-miR-128-3p	UCACAGUGAACCGGUCUCUUU	>ENST00000603548.6 cdna chromosome:GRCh38:4:152320544:152536063:-1 gene:ENSG00000109670.14 gene_biotype:protein_coding transcript_biotype:protein_coding gene_symbol:FBXW7 description:F-box and WD repeat domain containing 7 [Source:HGNC Symbol;Acc:HGNC:16712]
hsa-miR-631	AGACCUGGCCCAGACCUCAGC	>ENST00000350842.8 cdna chromosome:GRCh38:16:28605582:28623586:-1 gene:ENSG00000196502.11 gene_biotype:protein_coding transcript_biotype:protein_coding gene_symbol:SULT1A1 description:sulfotransferase family 1A member 1 [Source:HGNC Symbol;Acc:HGNC:11453]
hsa-miR-107	AGCAGCAUUGUACAGGGCUAUCA	>ENST00000053867.7 cdna chromosome:GRCh38:17:44345086:44353102:1 gene:ENSG00000030582.17 gene_biotype:protein_coding transcript_biotype:protein_coding gene_symbol:GRN description:granulin precursor [Source:HGNC Symbol;Acc:HGNC:4601]
hsa-miR-103a-3p	AGCAGCAUUGUACAGGGCUAUGA	>ENST00000262643.7 cdna chromosome:GRCh38:19:29811898:29824308:1 gene:ENSG00000105173.13 gene_biotype:protein_coding transcript_biotype:protein_coding gene_symbol:CCNE1 description:cyclin E1 [Source:HGNC Symbol;Acc:HGNC:1589]
hsa-miR-103a-3p	AGCAGCAUUGUACAGGGCUAUGA	>ENST00000261692.6 cdna chromosome:GRCh38:12:123260981:123272140:-1 gene:ENSG00000111328.6 gene_biotype:protein_coding transcript_biotype:protein_coding gene_symbol:CDK2AP1 description:cyclin dependent kinase 2 associated protein 1 [Source:HGNC Symbol;Acc:HGNC:14002]
hsa-miR-103a-3p	AGCAGCAUUGUACAGGGCUAUGA	>ENST00000432329.6 cdna chromosome:GRCh38:2:207529892:207603431:1 gene:ENSG00000118260.14 gene_biotype:protein_coding transcript_biotype:protein_coding gene_symbol:CREB1 description:cAMP responsive element binding protein 1 [Source:HGNC Symbol;Acc:HGNC:2345]
hsa-miR-30a-3p	CUUUCAGUCGGAUGUUUGCAGC	>ENST00000436874.5 cdna chromosome:GRCh38:12:95217746:95302790:1 gene:ENSG00000028203.17 gene_biotype:protein_coding transcript_biotype:protein_coding gene_symbol:VEZT description:vezatin, adherens junctions transmembrane protein [Source:HGNC Symbol;Acc:HGNC:18258]
hsa-miR-30a-5p	UGUAAACAUCCUCGACUGGAAG	>ENST00000566108.2 cdna chromosome:GRCh38:16:24610209:24750777:1 gene:ENSG00000090905.18 gene_biotype:protein_coding transcript_biotype:processed_transcript gene_symbol:TNRC6A description:trinucleotide repeat containing 6A [Source:HGNC Symbol;Acc:HGNC:11969]
hsa-miR-107	AGCAGCAUUGUACAGGGCUAUCA	>ENST00000371191.5 cdna chromosome:GRCh38:1:60865259:61455525:1 gene:ENSG00000162599.15 gene_biotype:protein_coding transcript_biotype:protein_coding gene_symbol:NFIA description:nuclear factor I A [Source:HGNC Symbol;Acc:HGNC:7784]
hsa-miR-21-5p	UAGCUUAUCAGACUGAUGUUGA	>ENST00000303577.6 cdna chromosome:GRCh38:2:70087454:70089203:1 gene:ENSG00000169564.6 gene_biotype:protein_coding transcript_biotype:protein_coding gene_symbol:PCBP1 description:poly(rC) binding protein 1 [Source:HGNC Symbol;Acc:HGNC:8647]
hsa-miR-34a-5p	UGGCAGUGUCUUAGCUGGUUGU	>ENST00000343380.5 cdna chromosome:GRCh38:20:33675683:33686404:-1 gene:ENSG00000101412.12 gene_biotype:protein_coding transcript_biotype:protein_coding gene_symbol:E2F1 description:E2F transcription factor 1 [Source:HGNC Symbol;Acc:HGNC:3113]
hsa-miR-34b-3p	CAAUCACUAACUCCACUGCCAU	>ENST00000532947.2 cdna chromosome:GRCh38:11:28110166:28527041:1 gene:ENSG00000169519.20 gene_biotype:protein_coding transcript_biotype:nonsense_mediated_decay gene_symbol:METTL15 description:methyltransferase like 15 [Source:HGNC Symbol;Acc:HGNC:26606]
hsa-miR-27b-3p	UUCACAGUGGCUAAGUUCUGC	>ENST00000494864.1 cdna chromosome:GRCh38:2:38070066:38109902:-1 gene:ENSG00000138061.11 gene_biotype:protein_coding transcript_biotype:protein_coding gene_symbol:CYP1B1 description:cytochrome P450 family 1 subfamily B member 1 [Source:HGNC Symbol;Acc:HGNC:2597]
hsa-miR-569	AGUUAAUGAAUCCUGGAAAGU	>ENST00000378538.7 cdna chromosome:GRCh38:11:47354860:47378576:-1 gene:ENSG00000066336.11 gene_biotype:protein_coding transcript_biotype:protein_coding gene_symbol:SPI1 description:Spi-1 proto-oncogene [Source:HGNC Symbol;Acc:HGNC:11241]
hsa-miR-133a-3p	UUUGGUCCCCUUCAACCAGCUG	>ENST00000262186.9 cdna chromosome:GRCh38:7:150944961:150978315:-1 gene:ENSG00000055118.14 gene_biotype:protein_coding transcript_biotype:protein_coding gene_symbol:KCNH2 description:potassium voltage-gated channel subfamily H member 2 [Source:HGNC Symbol;Acc:HGNC:6251]
hsa-miR-133b	UUUGGUCCCCUUCAACCAGCUA	>ENST00000262186.9 cdna chromosome:GRCh38:7:150944961:150978315:-1 gene:ENSG00000055118.14 gene_biotype:protein_coding transcript_biotype:protein_coding gene_symbol:KCNH2 description:potassium voltage-gated channel subfamily H member 2 [Source:HGNC Symbol;Acc:HGNC:6251]
hsa-miR-24-3p	UGGCUCAGUUCAGCAGGAACAG	>ENST00000357654.8 cdna chromosome:GRCh38:17:43044295:43125483:-1 gene:ENSG00000012048.21 gene_biotype:protein_coding transcript_biotype:protein_coding gene_symbol:BRCA1 description:BRCA1, DNA repair associated [Source:HGNC Symbol;Acc:HGNC:1100]
hsa-miR-24-3p	UGGCUCAGUUCAGCAGGAACAG	>ENST00000600859.5 cdna chromosome:GRCh38:19:50384204:50418012:1 gene:ENSG00000062822.13 gene_biotype:protein_coding transcript_biotype:nonsense_mediated_decay gene_symbol:POLD1 description:DNA polymerase delta 1, catalytic subunit [Source:HGNC Symbol;Acc:HGNC:9175]
hsa-miR-192-5p	CUGACCUAUGAAUUGACAGCC	>ENST00000398117.1 cdna chromosome:GRCh38:18:63123346:63320128:-1 gene:ENSG00000171791.12 gene_biotype:protein_coding transcript_biotype:protein_coding gene_symbol:BCL2 description:BCL2, apoptosis regulator [Source:HGNC Symbol;Acc:HGNC:990]
hsa-miR-192-5p	CUGACCUAUGAAUUGACAGCC	>ENST00000650099.1 cdna chromosome:GRCh38:1:193121800:193254815:1 gene:ENSG00000134371.12 gene_biotype:protein_coding transcript_biotype:protein_coding gene_symbol:CDC73 description:cell division cycle 73 [Source:HGNC Symbol;Acc:HGNC:16783]
hsa-miR-192-5p	CUGACCUAUGAAUUGACAGCC	>ENST00000393094.6 cdna chromosome:GRCh38:11:108008733:108107776:1 gene:ENSG00000166266.13 gene_biotype:protein_coding transcript_biotype:protein_coding gene_symbol:CUL5 description:cullin 5 [Source:HGNC Symbol;Acc:HGNC:2556]
hsa-miR-192-5p	CUGACCUAUGAAUUGACAGCC	>ENST00000372391.6 cdna chromosome:GRCh38:10:77790791:77926526:-1 gene:ENSG00000151208.16 gene_biotype:protein_coding transcript_biotype:protein_coding gene_symbol:DLG5 description:discs large MAGUK scaffold protein 5 [Source:HGNC Symbol;Acc:HGNC:2904]
hsa-miR-192-5p	CUGACCUAUGAAUUGACAGCC	>ENST00000542077.5 cdna chromosome:GRCh38:1:212035553:212105006:1 gene:ENSG00000143476.17 gene_biotype:protein_coding transcript_biotype:protein_coding gene_symbol:DTL description:denticleless E3 ubiquitin protein ligase homolog [Source:HGNC Symbol;Acc:HGNC:30288]
hsa-miR-192-5p	CUGACCUAUGAAUUGACAGCC	>ENST00000285398.6 cdna chromosome:GRCh38:2:127257290:127294176:-1 gene:ENSG00000163161.13 gene_biotype:protein_coding transcript_biotype:protein_coding gene_symbol:ERCC3 description:ERCC excision repair 3, TFIIH core complex helicase subunit [Source:HGNC Symbol;Acc:HGNC:3435]
hsa-miR-192-5p	CUGACCUAUGAAUUGACAGCC	>ENST00000396344.4 cdna chromosome:GRCh38:7:27171220:27180261:-1 gene:ENSG00000253293.4 gene_biotype:protein_coding transcript_biotype:protein_coding gene_symbol:HOXA10 description:homeobox A10 [Source:HGNC Symbol;Acc:HGNC:5100]
hsa-miR-192-5p	CUGACCUAUGAAUUGACAGCC	>ENST00000438284.2 cdna chromosome:GRCh38:3:11137093:11260775:1 gene:ENSG00000196639.6 gene_biotype:protein_coding transcript_biotype:protein_coding gene_symbol:HRH1 description:histamine receptor H1 [Source:HGNC Symbol;Acc:HGNC:5182]
hsa-miR-192-5p	CUGACCUAUGAAUUGACAGCC	>ENST00000325327.3 cdna chromosome:GRCh38:19:2428166:2456996:-1 gene:ENSG00000176619.12 gene_biotype:protein_coding transcript_biotype:protein_coding gene_symbol:LMNB2 description:lamin B2 [Source:HGNC Symbol;Acc:HGNC:6638]
hsa-miR-192-5p	CUGACCUAUGAAUUGACAGCC	>ENST00000296509.10 cdna chromosome:GRCh38:4:120055608:120067074:-1 gene:ENSG00000164109.13 gene_biotype:protein_coding transcript_biotype:protein_coding gene_symbol:MAD2L1 description:mitotic arrest deficient 2 like 1 [Source:HGNC Symbol;Acc:HGNC:6763]
hsa-miR-192-5p	CUGACCUAUGAAUUGACAGCC	>ENST00000378714.7 cdna chromosome:GRCh38:10:13161554:13211104:1 gene:ENSG00000065328.16 gene_biotype:protein_coding transcript_biotype:protein_coding gene_symbol:MCM10 description:minichromosome maintenance 10 replication initiation factor [Source:HGNC Symbol;Acc:HGNC:18043]
hsa-miR-192-5p	CUGACCUAUGAAUUGACAGCC	>ENST00000611091.4 cdna chromosome:GRCh38:17:5486374:5490808:1 gene:ENSG00000167842.15 gene_biotype:protein_coding transcript_biotype:protein_coding gene_symbol:MIS12 description:MIS12, kinetochore complex component [Source:HGNC Symbol;Acc:HGNC:24967]
hsa-miR-192-5p	CUGACCUAUGAAUUGACAGCC	>ENST00000260753.8 cdna chromosome:GRCh38:10:89701610:89774939:1 gene:ENSG00000138182.14 gene_biotype:protein_coding transcript_biotype:protein_coding gene_symbol:KIF20B description:kinesin family member 20B [Source:HGNC Symbol;Acc:HGNC:7212]
hsa-miR-192-5p	CUGACCUAUGAAUUGACAGCC	>ENST00000373509.5 cdna chromosome:GRCh38:6:37170203:37175426:1 gene:ENSG00000137193.13 gene_biotype:protein_coding transcript_biotype:protein_coding gene_symbol:PIM1 description:Pim-1 proto-oncogene, serine/threonine kinase [Source:HGNC Symbol;Acc:HGNC:8986]
hsa-miR-192-5p	CUGACCUAUGAAUUGACAGCC	>ENST00000257181.9 cdna chromosome:GRCh38:1:52404564:52420839:1 gene:ENSG00000134748.12 gene_biotype:protein_coding transcript_biotype:protein_coding gene_symbol:PRPF38A description:pre-mRNA processing factor 38A [Source:HGNC Symbol;Acc:HGNC:25930]
hsa-miR-192-5p	CUGACCUAUGAAUUGACAGCC	>ENST00000312377.9 cdna chromosome:GRCh38:12:49989162:50025461:-1 gene:ENSG00000161800.12 gene_biotype:protein_coding transcript_biotype:protein_coding gene_symbol:RACGAP1 description:Rac GTPase activating protein 1 [Source:HGNC Symbol;Acc:HGNC:9804]
hsa-miR-192-5p	CUGACCUAUGAAUUGACAGCC	>ENST00000397712.6 cdna chromosome:GRCh38:2:109542982:109614206:-1 gene:ENSG00000186522.14 gene_biotype:protein_coding transcript_biotype:protein_coding gene_symbol:SEPT10 description:septin 10 [Source:HGNC Symbol;Acc:HGNC:14349]
hsa-miR-192-5p	CUGACCUAUGAAUUGACAGCC	>ENST00000644036.1 cdna chromosome:GRCh38:22:23786946:23838008:1 gene:ENSG00000099956.19 gene_biotype:protein_coding transcript_biotype:protein_coding gene_symbol:SMARCB1 description:SWI/SNF related, matrix associated, actin dependent regulator of chromatin, subfamily b, member 1 [Source:HGNC Symbol;Acc:HGNC:11103]
hsa-miR-192-5p	CUGACCUAUGAAUUGACAGCC	>ENST00000543226.1 cdna chromosome:GRCh38:19:57363511:57365353:1 gene:ENSG00000256060.2 gene_biotype:protein_coding transcript_biotype:protein_coding gene_symbol:TRAPPC2B description:trafficking protein particle complex 2B [Source:HGNC Symbol;Acc:HGNC:10710]
hsa-miR-27b-3p	UUCACAGUGGCUAAGUUCUGC	>ENST00000543226.1 cdna chromosome:GRCh38:19:57363511:57365353:1 gene:ENSG00000256060.2 gene_biotype:protein_coding transcript_biotype:protein_coding gene_symbol:TRAPPC2B description:trafficking protein particle complex 2B [Source:HGNC Symbol;Acc:HGNC:10710]
hsa-miR-603	CACACACUGCAAUUACUUUUGC	>ENST00000543226.1 cdna chromosome:GRCh38:19:57363511:57365353:1 gene:ENSG00000256060.2 gene_biotype:protein_coding transcript_biotype:protein_coding gene_symbol:TRAPPC2B description:trafficking protein particle complex 2B [Source:HGNC Symbol;Acc:HGNC:10710]
hsa-miR-532-5p	CAUGCCUUGAGUGUAGGACCGU	>ENST00000543226.1 cdna chromosome:GRCh38:19:57363511:57365353:1 gene:ENSG00000256060.2 gene_biotype:protein_coding transcript_biotype:protein_coding gene_symbol:TRAPPC2B description:trafficking protein particle complex 2B [Source:HGNC Symbol;Acc:HGNC:10710]
hsa-miR-200a-3p	UAACACUGUCUGGUAACGAUGU	>ENST00000543226.1 cdna chromosome:GRCh38:19:57363511:57365353:1 gene:ENSG00000256060.2 gene_biotype:protein_coding transcript_biotype:protein_coding gene_symbol:TRAPPC2B description:trafficking protein particle complex 2B [Source:HGNC Symbol;Acc:HGNC:10710]
hsa-miR-141-3p	UAACACUGUCUGGUAAAGAUGG	>ENST00000543226.1 cdna chromosome:GRCh38:19:57363511:57365353:1 gene:ENSG00000256060.2 gene_biotype:protein_coding transcript_biotype:protein_coding gene_symbol:TRAPPC2B description:trafficking protein particle complex 2B [Source:HGNC Symbol;Acc:HGNC:10710]
hsa-miR-769-5p	UGAGACCUCUGGGUUCUGAGCU	>ENST00000543226.1 cdna chromosome:GRCh38:19:57363511:57365353:1 gene:ENSG00000256060.2 gene_biotype:protein_coding transcript_biotype:protein_coding gene_symbol:TRAPPC2B description:trafficking protein particle complex 2B [Source:HGNC Symbol;Acc:HGNC:10710]
hsa-miR-122-5p	UGGAGUGUGACAAUGGUGUUUG	>ENST00000260408.7 cdna chromosome:GRCh38:15:58588807:58749978:-1 gene:ENSG00000137845.14 gene_biotype:protein_coding transcript_biotype:protein_coding gene_symbol:ADAM10 description:ADAM metallopeptidase domain 10 [Source:HGNC Symbol;Acc:HGNC:188]
hsa-miR-617	AGACUUCCCAUUUGAAGGUGGC	>ENST00000394480.6 cdna chromosome:GRCh38:15:87859751:88256747:-1 gene:ENSG00000140538.16 gene_biotype:protein_coding transcript_biotype:protein_coding gene_symbol:NTRK3 description:neurotrophic receptor tyrosine kinase 3 [Source:HGNC Symbol;Acc:HGNC:8033]
hsa-miR-345-5p	GCUGACUCCUAGUCCAGGGCUC	>ENST00000394480.6 cdna chromosome:GRCh38:15:87859751:88256747:-1 gene:ENSG00000140538.16 gene_biotype:protein_coding transcript_biotype:protein_coding gene_symbol:NTRK3 description:neurotrophic receptor tyrosine kinase 3 [Source:HGNC Symbol;Acc:HGNC:8033]
hsa-miR-146b-5p	UGAGAACUGAAUUCCAUAGGCUG	>ENST00000286614.10 cdna chromosome:GRCh38:8:88032009:88327488:-1 gene:ENSG00000156103.15 gene_biotype:protein_coding transcript_biotype:protein_coding gene_symbol:MMP16 description:matrix metallopeptidase 16 [Source:HGNC Symbol;Acc:HGNC:7162]
hsa-miR-296-5p	AGGGCCCCCCCUCAAUCCUGU	>ENST00000379644.8 cdna chromosome:GRCh38:8:43140455:43202855:1 gene:ENSG00000165102.14 gene_biotype:protein_coding transcript_biotype:protein_coding gene_symbol:HGSNAT description:heparan-alpha-glucosaminide N-acetyltransferase [Source:HGNC Symbol;Acc:HGNC:26527]
hsa-miR-145-5p	GUCCAGUUUUCCCAGGAAUCCCU	>ENST00000645438.1 cdna chromosome:GRCh38:8:127322183:127417210:1 gene:ENSG00000212993.5 gene_biotype:protein_coding transcript_biotype:protein_coding gene_symbol:POU5F1B description:POU class 5 homeobox 1B [Source:HGNC Symbol;Acc:HGNC:9223]
hsa-miR-384	AUUCCUAGAAAUUGUUCAUA	>ENST00000394480.6 cdna chromosome:GRCh38:15:87859751:88256747:-1 gene:ENSG00000140538.16 gene_biotype:protein_coding transcript_biotype:protein_coding gene_symbol:NTRK3 description:neurotrophic receptor tyrosine kinase 3 [Source:HGNC Symbol;Acc:HGNC:8033]
hsa-miR-330-3p	GCAAAGCACACGGCCUGCAGAGA	>ENST00000394480.6 cdna chromosome:GRCh38:15:87859751:88256747:-1 gene:ENSG00000140538.16 gene_biotype:protein_coding transcript_biotype:protein_coding gene_symbol:NTRK3 description:neurotrophic receptor tyrosine kinase 3 [Source:HGNC Symbol;Acc:HGNC:8033]
hsa-miR-198	GGUCCAGAGGGGAGAUAGGUUC	>ENST00000394480.6 cdna chromosome:GRCh38:15:87859751:88256747:-1 gene:ENSG00000140538.16 gene_biotype:protein_coding transcript_biotype:protein_coding gene_symbol:NTRK3 description:neurotrophic receptor tyrosine kinase 3 [Source:HGNC Symbol;Acc:HGNC:8033]
hsa-miR-625-5p	AGGGGGAAAGUUCUAUAGUCC	>ENST00000394480.6 cdna chromosome:GRCh38:15:87859751:88256747:-1 gene:ENSG00000140538.16 gene_biotype:protein_coding transcript_biotype:protein_coding gene_symbol:NTRK3 description:neurotrophic receptor tyrosine kinase 3 [Source:HGNC Symbol;Acc:HGNC:8033]
hsa-miR-509-3p	UGAUUGGUACGUCUGUGGGUAG	>ENST00000394480.6 cdna chromosome:GRCh38:15:87859751:88256747:-1 gene:ENSG00000140538.16 gene_biotype:protein_coding transcript_biotype:protein_coding gene_symbol:NTRK3 description:neurotrophic receptor tyrosine kinase 3 [Source:HGNC Symbol;Acc:HGNC:8033]
hsa-miR-92a-3p	UAUUGCACUUGUCCCGGCCUGU	>ENST00000374580.8 cdna chromosome:GRCh38:2:202376936:202567751:1 gene:ENSG00000204217.13 gene_biotype:protein_coding transcript_biotype:protein_coding gene_symbol:BMPR2 description:bone morphogenetic protein receptor type 2 [Source:HGNC Symbol;Acc:HGNC:1078]
hsa-miR-19b-3p	UGUGCAAAUCCAUGCAAAACUGA	>ENST00000374580.8 cdna chromosome:GRCh38:2:202376936:202567751:1 gene:ENSG00000204217.13 gene_biotype:protein_coding transcript_biotype:protein_coding gene_symbol:BMPR2 description:bone morphogenetic protein receptor type 2 [Source:HGNC Symbol;Acc:HGNC:1078]
hsa-miR-19a-3p	UGUGCAAAUCUAUGCAAAACUGA	>ENST00000374580.8 cdna chromosome:GRCh38:2:202376936:202567751:1 gene:ENSG00000204217.13 gene_biotype:protein_coding transcript_biotype:protein_coding gene_symbol:BMPR2 description:bone morphogenetic protein receptor type 2 [Source:HGNC Symbol;Acc:HGNC:1078]
hsa-miR-17-5p	CAAAGUGCUUACAGUGCAGGUAG	>ENST00000374580.8 cdna chromosome:GRCh38:2:202376936:202567751:1 gene:ENSG00000204217.13 gene_biotype:protein_coding transcript_biotype:protein_coding gene_symbol:BMPR2 description:bone morphogenetic protein receptor type 2 [Source:HGNC Symbol;Acc:HGNC:1078]
hsa-miR-632	GUGUCUGCUUCCUGUGGGA	>ENST00000340385.5 cdna chromosome:GRCh38:1:173477266:173488807:1 gene:ENSG00000117592.8 gene_biotype:protein_coding transcript_biotype:protein_coding gene_symbol:PRDX6 description:peroxiredoxin 6 [Source:HGNC Symbol;Acc:HGNC:16753]
hsa-miR-31-5p	AGGCAAGAUGCUGGCAUAGCU	>ENST00000262238.8 cdna chromosome:GRCh38:14:100238985:100282792:1 gene:ENSG00000100811.12 gene_biotype:protein_coding transcript_biotype:protein_coding gene_symbol:YY1 description:YY1 transcription factor [Source:HGNC Symbol;Acc:HGNC:12856]
hsa-miR-31-5p	AGGCAAGAUGCUGGCAUAGCU	>ENST00000306320.9 cdna chromosome:GRCh38:5:16473054:16617058:-1 gene:ENSG00000154153.13 gene_biotype:protein_coding transcript_biotype:protein_coding gene_symbol:RETREG1 description:reticulophagy regulator 1 [Source:HGNC Symbol;Acc:HGNC:25964]
hsa-miR-31-5p	AGGCAAGAUGCUGGCAUAGCU	>ENST00000554546.5 cdna chromosome:GRCh38:14:73275107:73458617:-1 gene:ENSG00000133961.20 gene_biotype:protein_coding transcript_biotype:protein_coding gene_symbol:NUMB description:NUMB, endocytic adaptor protein [Source:HGNC Symbol;Acc:HGNC:8060]
hsa-miR-31-5p	AGGCAAGAUGCUGGCAUAGCU	>ENST00000426654.6 cdna chromosome:GRCh38:16:69565094:69704650:1 gene:ENSG00000102908.20 gene_biotype:protein_coding transcript_biotype:nonsense_mediated_decay gene_symbol:NFAT5 description:nuclear factor of activated T cells 5 [Source:HGNC Symbol;Acc:HGNC:7774]
hsa-miR-31-5p	AGGCAAGAUGCUGGCAUAGCU	>ENST00000558921.1 cdna chromosome:GRCh38:15:31327567:31435586:1 gene:ENSG00000169926.10 gene_biotype:protein_coding transcript_biotype:processed_transcript gene_symbol:KLF13 description:Kruppel like factor 13 [Source:HGNC Symbol;Acc:HGNC:13672]
hsa-miR-31-5p	AGGCAAGAUGCUGGCAUAGCU	>ENST00000283928.9 cdna chromosome:GRCh38:7:27830573:28180743:-1 gene:ENSG00000153814.12 gene_biotype:protein_coding transcript_biotype:protein_coding gene_symbol:JAZF1 description:JAZF zinc finger 1 [Source:HGNC Symbol;Acc:HGNC:28917]
hsa-miR-31-5p	AGGCAAGAUGCUGGCAUAGCU	>ENST00000243056.4 cdna chromosome:GRCh38:12:53938765:53946544:1 gene:ENSG00000123364.4 gene_biotype:protein_coding transcript_biotype:protein_coding gene_symbol:HOXC13 description:homeobox C13 [Source:HGNC Symbol;Acc:HGNC:5125]
hsa-miR-31-5p	AGGCAAGAUGCUGGCAUAGCU	>ENST00000392668.8 cdna chromosome:GRCh38:11:128458765:128587558:-1 gene:ENSG00000134954.14 gene_biotype:protein_coding transcript_biotype:protein_coding gene_symbol:ETS1 description:ETS proto-oncogene 1, transcription factor [Source:HGNC Symbol;Acc:HGNC:3488]
hsa-miR-31-5p	AGGCAAGAUGCUGGCAUAGCU	>ENST00000293379.8 cdna chromosome:GRCh38:12:54395261:54419460:-1 gene:ENSG00000161638.10 gene_biotype:protein_coding transcript_biotype:protein_coding gene_symbol:ITGA5 description:integrin subunit alpha 5 [Source:HGNC Symbol;Acc:HGNC:6141]
hsa-miR-31-5p	AGGCAAGAUGCUGGCAUAGCU	>ENST00000395811.9 cdna chromosome:GRCh38:17:17042760:17192648:1 gene:ENSG00000133030.20 gene_biotype:protein_coding transcript_biotype:protein_coding gene_symbol:MPRIP description:myosin phosphatase Rho interacting protein [Source:HGNC Symbol;Acc:HGNC:30321]
hsa-miR-31-5p	AGGCAAGAUGCUGGCAUAGCU	>ENST00000286614.10 cdna chromosome:GRCh38:8:88032009:88327488:-1 gene:ENSG00000156103.15 gene_biotype:protein_coding transcript_biotype:protein_coding gene_symbol:MMP16 description:matrix metallopeptidase 16 [Source:HGNC Symbol;Acc:HGNC:7162]
hsa-miR-31-5p	AGGCAAGAUGCUGGCAUAGCU	>ENST00000645527.1 cdna chromosome:GRCh38:11:109864295:110296612:-1 gene:ENSG00000137710.15 gene_biotype:protein_coding transcript_biotype:nonsense_mediated_decay gene_symbol:RDX description:radixin [Source:HGNC Symbol;Acc:HGNC:9944]
hsa-miR-31-5p	AGGCAAGAUGCUGGCAUAGCU	>ENST00000374429.6 cdna chromosome:GRCh38:10:44370165:44385092:-1 gene:ENSG00000107562.16 gene_biotype:protein_coding transcript_biotype:protein_coding gene_symbol:CXCL12 description:C-X-C motif chemokine ligand 12 [Source:HGNC Symbol;Acc:HGNC:10672]
hsa-miR-31-5p	AGGCAAGAUGCUGGCAUAGCU	>ENST00000353214.6 cdna chromosome:GRCh38:9:124862130:124877733:1 gene:ENSG00000136950.13 gene_biotype:protein_coding transcript_biotype:protein_coding gene_symbol:ARPC5L description:actin related protein 2/3 complex subunit 5 like [Source:HGNC Symbol;Acc:HGNC:23366]
hsa-miR-9-5p	UCUUUGGUUAUCUAGCUGUAUGA	>ENST00000368986.8 cdna chromosome:GRCh38:6:108166058:108188809:1 gene:ENSG00000112333.11 gene_biotype:protein_coding transcript_biotype:protein_coding gene_symbol:NR2E1 description:nuclear receptor subfamily 2 group E member 1 [Source:HGNC Symbol;Acc:HGNC:7973]
hsa-miR-31-5p	AGGCAAGAUGCUGGCAUAGCU	>ENST00000537916.2 cdna chromosome:GRCh38:8:28494205:28574267:1 gene:ENSG00000104290.10 gene_biotype:protein_coding transcript_biotype:protein_coding gene_symbol:FZD3 description:frizzled class receptor 3 [Source:HGNC Symbol;Acc:HGNC:4041]
hsa-miR-125b-5p	UCCCUGAGACCCUAACUUGUGA	>ENST00000281282.5 cdna chromosome:GRCh38:15:57376505:57550727:1 gene:ENSG00000128849.10 gene_biotype:protein_coding transcript_biotype:protein_coding gene_symbol:CGNL1 description:cingulin like 1 [Source:HGNC Symbol;Acc:HGNC:25931]
hsa-miR-125b-5p	UCCCUGAGACCCUAACUUGUGA	>ENST00000342697.4 cdna chromosome:GRCh38:8:94925972:94949411:-1 gene:ENSG00000164938.13 gene_biotype:protein_coding transcript_biotype:protein_coding gene_symbol:TP53INP1 description:tumor protein p53 inducible nuclear protein 1 [Source:HGNC Symbol;Acc:HGNC:18022]
hsa-miR-125b-5p	UCCCUGAGACCCUAACUUGUGA	>ENST00000522447.5 cdna chromosome:GRCh38:8:70635318:70669174:-1 gene:ENSG00000147592.8 gene_biotype:protein_coding transcript_biotype:protein_coding gene_symbol:LACTB2 description:lactamase beta 2 [Source:HGNC Symbol;Acc:HGNC:18512]
hsa-miR-218-5p	UUGUGCUUGAUCUAACCAUGU	>ENST00000421745.6 cdna chromosome:GRCh38:2:32357028:32618899:1 gene:ENSG00000115760.14 gene_biotype:protein_coding transcript_biotype:protein_coding gene_symbol:BIRC6 description:baculoviral IAP repeat containing 6 [Source:HGNC Symbol;Acc:HGNC:13516]
hsa-miR-218-5p	UUGUGCUUGAUCUAACCAUGU	>ENST00000193403.10 cdna chromosome:GRCh38:14:68874143:68979440:-1 gene:ENSG00000072110.13 gene_biotype:protein_coding transcript_biotype:protein_coding gene_symbol:ACTN1 description:actinin alpha 1 [Source:HGNC Symbol;Acc:HGNC:163]
hsa-miR-218-5p	UUGUGCUUGAUCUAACCAUGU	>ENST00000263904.4 cdna chromosome:GRCh38:2:152116801:152175992:-1 gene:ENSG00000115145.9 gene_biotype:protein_coding transcript_biotype:protein_coding gene_symbol:STAM2 description:signal transducing adaptor molecule 2 [Source:HGNC Symbol;Acc:HGNC:11358]
hsa-miR-125b-5p	UCCCUGAGACCCUAACUUGUGA	>ENST00000264657.9 cdna chromosome:GRCh38:17:42313324:42388568:-1 gene:ENSG00000168610.14 gene_biotype:protein_coding transcript_biotype:protein_coding gene_symbol:STAT3 description:signal transducer and activator of transcription 3 [Source:HGNC Symbol;Acc:HGNC:11364]
hsa-miR-216a-5p	UAAUCUCAGCUGGCAACUGUGA	>ENST00000212015.10 cdna chromosome:GRCh38:10:67884669:67918390:1 gene:ENSG00000096717.11 gene_biotype:protein_coding transcript_biotype:protein_coding gene_symbol:SIRT1 description:sirtuin 1 [Source:HGNC Symbol;Acc:HGNC:14929]
hsa-miR-521	AACGCACUUCCCUUUAGAGUGU	>ENST00000643034.1 cdna chromosome:GRCh38:5:60873833:60945064:-1 gene:ENSG00000049167.14 gene_biotype:protein_coding transcript_biotype:nonsense_mediated_decay gene_symbol:ERCC8 description:ERCC excision repair 8, CSA ubiquitin ligase complex subunit [Source:HGNC Symbol;Acc:HGNC:3439]
hsa-miR-27b-3p	UUCACAGUGGCUAAGUUCUGC	>ENST00000397010.6 cdna chromosome:GRCh38:3:12287368:12434344:1 gene:ENSG00000132170.20 gene_biotype:protein_coding transcript_biotype:protein_coding gene_symbol:PPARG description:peroxisome proliferator activated receptor gamma [Source:HGNC Symbol;Acc:HGNC:9236]
hsa-miR-562	AAAGUAGCUGUACCAUUUGC	>ENST00000532947.2 cdna chromosome:GRCh38:11:28110166:28527041:1 gene:ENSG00000169519.20 gene_biotype:protein_coding transcript_biotype:nonsense_mediated_decay gene_symbol:METTL15 description:methyltransferase like 15 [Source:HGNC Symbol;Acc:HGNC:26606]
hsa-miR-562	AAAGUAGCUGUACCAUUUGC	>ENST00000324501.9 cdna chromosome:GRCh38:14:73136447:73223691:1 gene:ENSG00000080815.18 gene_biotype:protein_coding transcript_biotype:protein_coding gene_symbol:PSEN1 description:presenilin 1 [Source:HGNC Symbol;Acc:HGNC:9508]
hsa-miR-17-3p	ACUGCAGUGAAGGCACUUGUAG	>ENST00000544301.6 cdna chromosome:GRCh38:10:17228259:17237592:1 gene:ENSG00000026025.15 gene_biotype:protein_coding transcript_biotype:protein_coding gene_symbol:VIM description:vimentin [Source:HGNC Symbol;Acc:HGNC:12692]
hsa-miR-155-5p	UUAAUGCUAAUCGUGAUAGGGGUU	>ENST00000367739.8 cdna chromosome:GRCh38:6:137197484:137219449:-1 gene:ENSG00000027697.14 gene_biotype:protein_coding transcript_biotype:protein_coding gene_symbol:IFNGR1 description:interferon gamma receptor 1 [Source:HGNC Symbol;Acc:HGNC:5439]
hsa-miR-200b-3p	UAAUACUGCCUGGUAAUGAUGA	>ENST00000394800.6 cdna chromosome:GRCh38:5:139274104:139331671:1 gene:ENSG00000280987.4 gene_biotype:protein_coding transcript_biotype:protein_coding gene_symbol:MATR3 description:matrin 3 [Source:NCBI gene;Acc:9782]
hsa-miR-203a-3p	GUGAAAUGUUUAGGACCACUAG	>ENST00000330871.3 cdna chromosome:GRCh38:17:78356778:78360077:-1 gene:ENSG00000184557.4 gene_biotype:protein_coding transcript_biotype:protein_coding gene_symbol:SOCS3 description:suppressor of cytokine signaling 3 [Source:HGNC Symbol;Acc:HGNC:19391]
hsa-miR-24-3p	UGGCUCAGUUCAGCAGGAACAG	>ENST00000477087.1 cdna chromosome:GRCh38:12:12715058:12721204:1 gene:ENSG00000111276.10 gene_biotype:protein_coding transcript_biotype:processed_transcript gene_symbol:CDKN1B description:cyclin dependent kinase inhibitor 1B [Source:HGNC Symbol;Acc:HGNC:1785]
hsa-miR-192-5p	CUGACCUAUGAAUUGACAGCC	>ENST00000477087.1 cdna chromosome:GRCh38:12:12715058:12721204:1 gene:ENSG00000111276.10 gene_biotype:protein_coding transcript_biotype:processed_transcript gene_symbol:CDKN1B description:cyclin dependent kinase inhibitor 1B [Source:HGNC Symbol;Acc:HGNC:1785]
hsa-miR-196a-5p	UAGGUAGUUUCAUGUUGUUGGG	>ENST00000477087.1 cdna chromosome:GRCh38:12:12715058:12721204:1 gene:ENSG00000111276.10 gene_biotype:protein_coding transcript_biotype:processed_transcript gene_symbol:CDKN1B description:cyclin dependent kinase inhibitor 1B [Source:HGNC Symbol;Acc:HGNC:1785]
hsa-miR-190a-5p	UGAUAUGUUUGAUAUAUUAGGU	>ENST00000477087.1 cdna chromosome:GRCh38:12:12715058:12721204:1 gene:ENSG00000111276.10 gene_biotype:protein_coding transcript_biotype:processed_transcript gene_symbol:CDKN1B description:cyclin dependent kinase inhibitor 1B [Source:HGNC Symbol;Acc:HGNC:1785]
hsa-miR-218-5p	UUGUGCUUGAUCUAACCAUGU	>ENST00000477087.1 cdna chromosome:GRCh38:12:12715058:12721204:1 gene:ENSG00000111276.10 gene_biotype:protein_coding transcript_biotype:processed_transcript gene_symbol:CDKN1B description:cyclin dependent kinase inhibitor 1B [Source:HGNC Symbol;Acc:HGNC:1785]
hsa-miR-10b-5p	UACCCUGUAGAACCGAAUUUGUG	>ENST00000262735.9 cdna chromosome:GRCh38:22:46150596:46243756:1 gene:ENSG00000186951.16 gene_biotype:protein_coding transcript_biotype:protein_coding gene_symbol:PPARA description:peroxisome proliferator activated receptor alpha [Source:HGNC Symbol;Acc:HGNC:9232]
hsa-miR-184	UGGACGGAGAACUGAUAAGGGU	>ENST00000609943.5 cdna chromosome:GRCh38:20:51388626:51562831:-1 gene:ENSG00000101096.19 gene_biotype:protein_coding transcript_biotype:protein_coding gene_symbol:NFATC2 description:nuclear factor of activated T cells 2 [Source:HGNC Symbol;Acc:HGNC:7776]
hsa-miR-106a-5p	AAAAGUGCUUACAGUGCAGGUAG	>ENST00000290200.6 cdna chromosome:GRCh38:21:33266358:33297234:1 gene:ENSG00000243646.9 gene_biotype:protein_coding transcript_biotype:protein_coding gene_symbol:IL10RB description:interleukin 10 receptor subunit beta [Source:HGNC Symbol;Acc:HGNC:5965]
hsa-miR-124-3p	UAAGGCACGCGGUGAAUGCCAA	>ENST00000394054.6 cdna chromosome:GRCh38:3:101827993:101861022:1 gene:ENSG00000144802.11 gene_biotype:protein_coding transcript_biotype:protein_coding gene_symbol:NFKBIZ description:NFKB inhibitor zeta [Source:HGNC Symbol;Acc:HGNC:29805]
hsa-miR-16-5p	UAGCAGCACGUAAAUAUUGGCG	>ENST00000341394.8 cdna chromosome:GRCh38:11:34051683:34101156:1 gene:ENSG00000135387.20 gene_biotype:protein_coding transcript_biotype:protein_coding gene_symbol:CAPRIN1 description:cell cycle associated protein 1 [Source:HGNC Symbol;Acc:HGNC:6743]
hsa-miR-200c-3p	UAAUACUGCCGGGUAAUGAUGGA	>ENST00000355803.8 cdna chromosome:GRCh38:16:1308880:1327018:1 gene:ENSG00000103275.19 gene_biotype:protein_coding transcript_biotype:protein_coding gene_symbol:UBE2I description:ubiquitin conjugating enzyme E2 I [Source:HGNC Symbol;Acc:HGNC:12485]
hsa-miR-188-5p	CAUCCCUUGCAUGGUGGAGGG	>ENST00000355803.8 cdna chromosome:GRCh38:16:1308880:1327018:1 gene:ENSG00000103275.19 gene_biotype:protein_coding transcript_biotype:protein_coding gene_symbol:UBE2I description:ubiquitin conjugating enzyme E2 I [Source:HGNC Symbol;Acc:HGNC:12485]
hsa-miR-1-3p	UGGAAUGUAAAGAAGUAUGUAU	>ENST00000395510.6 cdna chromosome:GRCh38:12:43793723:43806375:-1 gene:ENSG00000151239.13 gene_biotype:protein_coding transcript_biotype:protein_coding gene_symbol:TWF1 description:twinfilin actin binding protein 1 [Source:HGNC Symbol;Acc:HGNC:9620]
hsa-miR-30c-5p	UGUAAACAUCCUACACUCUCAGC	>ENST00000355803.8 cdna chromosome:GRCh38:16:1308880:1327018:1 gene:ENSG00000103275.19 gene_biotype:protein_coding transcript_biotype:protein_coding gene_symbol:UBE2I description:ubiquitin conjugating enzyme E2 I [Source:HGNC Symbol;Acc:HGNC:12485]
hsa-miR-155-5p	UUAAUGCUAAUCGUGAUAGGGGUU	>ENST00000304056.8 cdna chromosome:GRCh38:7:32868172:32891897:-1 gene:ENSG00000170852.10 gene_biotype:protein_coding transcript_biotype:protein_coding gene_symbol:KBTBD2 description:kelch repeat and BTB domain containing 2 [Source:HGNC Symbol;Acc:HGNC:21751]
hsa-miR-155-5p	UUAAUGCUAAUCGUGAUAGGGGUU	>ENST00000392668.8 cdna chromosome:GRCh38:11:128458765:128587558:-1 gene:ENSG00000134954.14 gene_biotype:protein_coding transcript_biotype:protein_coding gene_symbol:ETS1 description:ETS proto-oncogene 1, transcription factor [Source:HGNC Symbol;Acc:HGNC:3488]
hsa-miR-155-5p	UUAAUGCUAAUCGUGAUAGGGGUU	>ENST00000376544.7 cdna chromosome:GRCh38:9:79571773:79726882:1 gene:ENSG00000106829.18 gene_biotype:protein_coding transcript_biotype:protein_coding gene_symbol:TLE4 description:transducin like enhancer of split 4 [Source:HGNC Symbol;Acc:HGNC:11840]
hsa-miR-181b-5p	AACAUUCAUUGCUGUCGGUGGGU	>ENST00000554012.5 cdna chromosome:GRCh38:14:95709967:95714196:-1 gene:ENSG00000100721.10 gene_biotype:protein_coding transcript_biotype:protein_coding gene_symbol:TCL1A description:T cell leukemia/lymphoma 1A [Source:HGNC Symbol;Acc:HGNC:11648]
hsa-miR-125a-5p	UCCCUGAGACCCUUUAACCUGUGA	>ENST00000267101.7 cdna chromosome:GRCh38:12:56079861:56103505:1 gene:ENSG00000065361.15 gene_biotype:protein_coding transcript_biotype:protein_coding gene_symbol:ERBB3 description:erb-b2 receptor tyrosine kinase 3 [Source:HGNC Symbol;Acc:HGNC:3431]
hsa-miR-125a-5p	UCCCUGAGACCCUUUAACCUGUGA	>ENST00000584601.5 cdna chromosome:GRCh38:17:39687914:39728361:1 gene:ENSG00000141736.13 gene_biotype:protein_coding transcript_biotype:protein_coding gene_symbol:ERBB2 description:erb-b2 receptor tyrosine kinase 2 [Source:HGNC Symbol;Acc:HGNC:3430]
hsa-miR-30a-5p	UGUAAACAUCCUCGACUGGAAG	>ENST00000369651.7 cdna chromosome:GRCh38:6:85449584:85495791:1 gene:ENSG00000135318.11 gene_biotype:protein_coding transcript_biotype:protein_coding gene_symbol:NT5E description:5'-nucleotidase ecto [Source:HGNC Symbol;Acc:HGNC:8021]
hsa-miR-30a-5p	UGUAAACAUCCUCGACUGGAAG	>ENST00000282486.10 cdna chromosome:GRCh38:3:152268040:152465779:1 gene:ENSG00000152601.17 gene_biotype:protein_coding transcript_biotype:protein_coding gene_symbol:MBNL1 description:muscleblind like splicing regulator 1 [Source:HGNC Symbol;Acc:HGNC:6923]
hsa-miR-17-5p	CAAAGUGCUUACAGUGCAGGUAG	>ENST00000227507.2 cdna chromosome:GRCh38:11:69641087:69654474:1 gene:ENSG00000110092.3 gene_biotype:protein_coding transcript_biotype:protein_coding gene_symbol:CCND1 description:cyclin D1 [Source:HGNC Symbol;Acc:HGNC:1582]
hsa-miR-17-5p	CAAAGUGCUUACAGUGCAGGUAG	>ENST00000357337.10 cdna chromosome:GRCh38:13:77044658:77327044:-1 gene:ENSG00000005810.17 gene_biotype:protein_coding transcript_biotype:protein_coding gene_symbol:MYCBP2 description:MYC binding protein 2, E3 ubiquitin protein ligase [Source:HGNC Symbol;Acc:HGNC:23386]
hsa-miR-20a-5p	UAAAGUGCUUAUAGUGCAGGUAG	>ENST00000357337.10 cdna chromosome:GRCh38:13:77044658:77327044:-1 gene:ENSG00000005810.17 gene_biotype:protein_coding transcript_biotype:protein_coding gene_symbol:MYCBP2 description:MYC binding protein 2, E3 ubiquitin protein ligase [Source:HGNC Symbol;Acc:HGNC:23386]
hsa-miR-221-3p	AGCUACAUUGUCUGCUGGGUUUC	>ENST00000517649.5 cdna chromosome:GRCh38:5:70968483:71024687:-1 gene:ENSG00000249437.7 gene_biotype:protein_coding transcript_biotype:protein_coding gene_symbol:NAIP description:NLR family apoptosis inhibitory protein [Source:HGNC Symbol;Acc:HGNC:7634]
hsa-miR-34b-3p	CAAUCACUAACUCCACUGCCAU	>ENST00000357337.10 cdna chromosome:GRCh38:13:77044658:77327044:-1 gene:ENSG00000005810.17 gene_biotype:protein_coding transcript_biotype:protein_coding gene_symbol:MYCBP2 description:MYC binding protein 2, E3 ubiquitin protein ligase [Source:HGNC Symbol;Acc:HGNC:23386]
hsa-miR-222-3p	AGCUACAUCUGGCUACUGGGU	>ENST00000440973.5 cdna chromosome:GRCh38:6:151690496:152103274:1 gene:ENSG00000091831.23 gene_biotype:protein_coding transcript_biotype:protein_coding gene_symbol:ESR1 description:estrogen receptor 1 [Source:HGNC Symbol;Acc:HGNC:3467]
hsa-miR-21-5p	UAGCUUAUCAGACUGAUGUUGA	>ENST00000396137.4 cdna chromosome:GRCh38:5:79236189:79327215:1 gene:ENSG00000152409.8 gene_biotype:protein_coding transcript_biotype:protein_coding gene_symbol:JMY description:junction mediating and regulatory protein, p53 cofactor [Source:HGNC Symbol;Acc:HGNC:28916]
hsa-miR-21-5p	UAGCUUAUCAGACUGAUGUUGA	>ENST00000469756.1 cdna chromosome:GRCh38:9:104270250:104286955:1 gene:ENSG00000242111.1 gene_biotype:transcribed_unitary_pseudogene transcript_biotype:processed_transcript gene_symbol:TOPORSLP description:topoisomerase I binding, arginine and serine rich like, pseudogene [Source:HGNC Symbol;Acc:HGNC:50276]
hsa-miR-21-5p	UAGCUUAUCAGACUGAUGUUGA	>ENST00000533565.1 cdna chromosome:GRCh38:11:43120762:43269393:-1 gene:ENSG00000251557.2 gene_biotype:transcribed_processed_pseudogene transcript_biotype:processed_transcript gene_symbol:HNRNPKP3 description:heterogeneous nuclear ribonucleoprotein K pseudogene 3 [Source:HGNC Symbol;Acc:HGNC:42376]
hsa-miR-98-5p	UGAGGUAGUAAGUUGUAUUGUU	>ENST00000395472.2 cdna chromosome:GRCh38:14:55027230:55049488:1 gene:ENSG00000180008.8 gene_biotype:protein_coding transcript_biotype:protein_coding gene_symbol:SOCS4 description:suppressor of cytokine signaling 4 [Source:HGNC Symbol;Acc:HGNC:19392]
hsa-miR-21-5p	UAGCUUAUCAGACUGAUGUUGA	>ENST00000438332.5 cdna chromosome:GRCh38:CHR_HSCHR6_MHC_QBL_CTG1:33250223:33258072:-1 gene:ENSG00000206279.10 gene_biotype:protein_coding transcript_biotype:protein_coding gene_symbol:DAXX description:death domain associated protein [Source:HGNC Symbol;Acc:HGNC:2681]
hsa-miR-21-5p	UAGCUUAUCAGACUGAUGUUGA	>ENST00000343537.11 cdna chromosome:GRCh38:1:223779899:223845972:-1 gene:ENSG00000143514.16 gene_biotype:protein_coding transcript_biotype:protein_coding gene_symbol:TP53BP2 description:tumor protein p53 binding protein 2 [Source:HGNC Symbol;Acc:HGNC:12000]
hsa-miR-21-5p	UAGCUUAUCAGACUGAUGUUGA	>ENST00000264731.7 cdna chromosome:GRCh38:3:189631427:189897279:1 gene:ENSG00000073282.12 gene_biotype:protein_coding transcript_biotype:protein_coding gene_symbol:TP63 description:tumor protein p63 [Source:HGNC Symbol;Acc:HGNC:15979]
hsa-miR-21-5p	UAGCUUAUCAGACUGAUGUUGA	>ENST00000370399.6 cdna chromosome:GRCh38:1:91682426:91906335:-1 gene:ENSG00000069702.10 gene_biotype:protein_coding transcript_biotype:protein_coding gene_symbol:TGFBR3 description:transforming growth factor beta receptor 3 [Source:HGNC Symbol;Acc:HGNC:11774]
hsa-miR-21-5p	UAGCUUAUCAGACUGAUGUUGA	>ENST00000225174.7 cdna chromosome:GRCh38:10:79347478:79355337:1 gene:ENSG00000108179.13 gene_biotype:protein_coding transcript_biotype:protein_coding gene_symbol:PPIF description:peptidylprolyl isomerase F [Source:HGNC Symbol;Acc:HGNC:9259]
hsa-miR-204-5p	UUCCCUUUGUCAUCCUAUGCCU	>ENST00000544425.2 cdna chromosome:GRCh38:6:34537802:34556333:-1 gene:ENSG00000124664.10 gene_biotype:protein_coding transcript_biotype:protein_coding gene_symbol:SPDEF description:SAM pointed domain containing ETS transcription factor [Source:HGNC Symbol;Acc:HGNC:17257]
hsa-miR-510-5p	UACUCAGGAGAGUGGCAAUCAC	>ENST00000544425.2 cdna chromosome:GRCh38:6:34537802:34556333:-1 gene:ENSG00000124664.10 gene_biotype:protein_coding transcript_biotype:protein_coding gene_symbol:SPDEF description:SAM pointed domain containing ETS transcription factor [Source:HGNC Symbol;Acc:HGNC:17257]
hsa-miR-125a-5p	UCCCUGAGACCCUUUAACCUGUGA	>ENST00000558921.1 cdna chromosome:GRCh38:15:31327567:31435586:1 gene:ENSG00000169926.10 gene_biotype:protein_coding transcript_biotype:processed_transcript gene_symbol:KLF13 description:Kruppel like factor 13 [Source:HGNC Symbol;Acc:HGNC:13672]
hsa-miR-103a-3p	AGCAGCAUUGUACAGGGCUAUGA	>ENST00000526495.5 cdna chromosome:GRCh38:14:95086228:95158010:-1 gene:ENSG00000100697.14 gene_biotype:protein_coding transcript_biotype:protein_coding gene_symbol:DICER1 description:dicer 1, ribonuclease III [Source:HGNC Symbol;Acc:HGNC:17098]
hsa-miR-107	AGCAGCAUUGUACAGGGCUAUCA	>ENST00000526495.5 cdna chromosome:GRCh38:14:95086228:95158010:-1 gene:ENSG00000100697.14 gene_biotype:protein_coding transcript_biotype:protein_coding gene_symbol:DICER1 description:dicer 1, ribonuclease III [Source:HGNC Symbol;Acc:HGNC:17098]
hsa-miR-155-5p	UUAAUGCUAAUCGUGAUAGGGGUU	>ENST00000344954.10 cdna chromosome:GRCh38:11:128686535:128813266:1 gene:ENSG00000151702.16 gene_biotype:protein_coding transcript_biotype:protein_coding gene_symbol:FLI1 description:Fli-1 proto-oncogene, ETS transcription factor [Source:HGNC Symbol;Acc:HGNC:3749]
hsa-miR-125a-5p	UCCCUGAGACCCUUUAACCUGUGA	>ENST00000442998.6 cdna chromosome:GRCh38:6:33572547:33580293:-1 gene:ENSG00000030110.12 gene_biotype:protein_coding transcript_biotype:protein_coding gene_symbol:BAK1 description:BCL2 antagonist/killer 1 [Source:HGNC Symbol;Acc:HGNC:949]
hsa-miR-663a	AGGCGGGGCGCCGCGGGACCGC	>ENST00000302754.5 cdna chromosome:GRCh38:19:12791496:12793315:1 gene:ENSG00000171223.5 gene_biotype:protein_coding transcript_biotype:protein_coding gene_symbol:JUNB description:JunB proto-oncogene, AP-1 transcription factor subunit [Source:HGNC Symbol;Acc:HGNC:6205]
hsa-miR-663a	AGGCGGGGCGCCGCGGGACCGC	>ENST00000252818.4 cdna chromosome:GRCh38:19:18279760:18281622:-1 gene:ENSG00000130522.5 gene_biotype:protein_coding transcript_biotype:protein_coding gene_symbol:JUND description:JunD proto-oncogene, AP-1 transcription factor subunit [Source:HGNC Symbol;Acc:HGNC:6206]
hsa-miR-149-3p	AGGGAGGGACGGGGGCUGUGC	>ENST00000349310.7 cdna chromosome:GRCh38:14:104769349:104795751:-1 gene:ENSG00000142208.16 gene_biotype:protein_coding transcript_biotype:protein_coding gene_symbol:AKT1 description:AKT serine/threonine kinase 1 [Source:HGNC Symbol;Acc:HGNC:391]
hsa-miR-149-3p	AGGGAGGGACGGGGGCUGUGC	>ENST00000343380.5 cdna chromosome:GRCh38:20:33675683:33686404:-1 gene:ENSG00000101412.12 gene_biotype:protein_coding transcript_biotype:protein_coding gene_symbol:E2F1 description:E2F transcription factor 1 [Source:HGNC Symbol;Acc:HGNC:3113]
hsa-miR-27a-3p	UUCACAGUGGCUAAGUUCCGC	>ENST00000406875.7 cdna chromosome:GRCh38:7:139561570:139777718:-1 gene:ENSG00000064393.15 gene_biotype:protein_coding transcript_biotype:protein_coding gene_symbol:HIPK2 description:homeodomain interacting protein kinase 2 [Source:HGNC Symbol;Acc:HGNC:14402]
hsa-miR-182-5p	UUUGGCAAUGGUAGAACUCACACU	>ENST00000513440.5 cdna chromosome:GRCh38:4:55435022:55547138:-1 gene:ENSG00000134852.14 gene_biotype:protein_coding transcript_biotype:protein_coding gene_symbol:CLOCK description:clock circadian regulator [Source:HGNC Symbol;Acc:HGNC:2082]
hsa-miR-182-5p	UUUGGCAAUGGUAGAACUCACACU	>ENST00000315660.8 cdna chromosome:GRCh38:X:107713221:107775985:-1 gene:ENSG00000157514.16 gene_biotype:protein_coding transcript_biotype:protein_coding gene_symbol:TSC22D3 description:TSC22 domain family member 3 [Source:HGNC Symbol;Acc:HGNC:3051]
hsa-miR-16-5p	UAGCAGCACGUAAAUAUUGGCG	>ENST00000305921.7 cdna chromosome:GRCh38:17:60600183:60666280:1 gene:ENSG00000170836.11 gene_biotype:protein_coding transcript_biotype:protein_coding gene_symbol:PPM1D description:protein phosphatase, Mg2+/Mn2+ dependent 1D [Source:HGNC Symbol;Acc:HGNC:9277]
hsa-miR-18a-5p	UAAGGUGCAUCUAGUGCAGAUAG	>ENST00000291560.6 cdna chromosome:GRCh38:21:43529192:43659493:-1 gene:ENSG00000160207.8 gene_biotype:protein_coding transcript_biotype:protein_coding gene_symbol:HSF2BP description:heat shock transcription factor 2 binding protein [Source:HGNC Symbol;Acc:HGNC:5226]
[truncated: 6,435 more rows]
