# Supplementary material for: Prediction of miRNA targets by learning from interaction sequences
Source: PLoS One. 2020 May 5;15(5):e0232578. doi: 10.1371/journal.pone.0232578 (PMC7199961; doi:10.1371/journal.pone.0232578)
Supplement: S5 Table — (XLSX) [file pone.0232578.s005.xlsx]

## Sheet: true_negative_miR_transcript_se
	Unnamed: 0	miRNA_name	miRNA_seq	shortest_transcript_info
0	0	hsa-miR-27a-5p	AGGGCUUAGCUGCUUGUGAGCA	>ENST00000577154.1 cdna chromosome:GRCh38:17:7228762:7229391:-1 gene:ENSG00000004975.11 gene_biotype:protein_coding transcript_biotype:retained_intron gene_symbol:DVL2 description:dishevelled segment polarity protein 2 [Source:HGNC Symbol;Acc:HGNC:3086]
1	1	hsa-miR-34a-5p	UGGCAGUGUCUUAGCUGGUUGU	>ENST00000567006.1 cdna chromosome:GRCh38:16:20796238:20797153:1 gene:ENSG00000005187.11 gene_biotype:protein_coding transcript_biotype:retained_intron gene_symbol:ACSM3 description:acyl-CoA synthetase medium chain family member 3 [Source:HGNC Symbol;Acc:HGNC:10522]
2	2	hsa-miR-16-5p	UAGCAGCACGUAAAUAUUGGCG	>ENST00000486593.5 cdna chromosome:GRCh38:X:120431248:120449068:-1 gene:ENSG00000005893.15 gene_biotype:protein_coding transcript_biotype:nonsense_mediated_decay gene_symbol:LAMP2 description:lysosomal associated membrane protein 2 [Source:HGNC Symbol;Acc:HGNC:6501]
3	3	hsa-miR-23b-3p	AUCACAUUGCCAGGGAUUACCAC	>ENST00000586644.2 cdna chromosome:GRCh38:17:45263151:45273602:-1 gene:ENSG00000006062.15 gene_biotype:protein_coding transcript_biotype:retained_intron gene_symbol:MAP3K14 description:mitogen-activated protein kinase kinase kinase 14 [Source:HGNC Symbol;Acc:HGNC:6853]
4	4	hsa-miR-525-3p	GAAGGCGCUUCCCUUUAGAGCG	>ENST00000462183.1 cdna chromosome:GRCh38:1:93904266:93908924:-1 gene:ENSG00000023909.9 gene_biotype:protein_coding transcript_biotype:processed_transcript gene_symbol:GCLM description:glutamate-cysteine ligase modifier subunit [Source:HGNC Symbol;Acc:HGNC:4312]
5	5	hsa-miR-106b-5p	UAAAGUGCUGACAGUGCAGAU	>ENST00000471164.1 cdna chromosome:GRCh38:2:159902549:159904649:-1 gene:ENSG00000054219.10 gene_biotype:protein_coding transcript_biotype:processed_transcript gene_symbol:LY75 description:lymphocyte antigen 75 [Source:HGNC Symbol;Acc:HGNC:6729]
6	6	hsa-miR-146a-5p	UGAGAACUGAAUUCCAUGGGUU	>ENST00000471164.1 cdna chromosome:GRCh38:2:159902549:159904649:-1 gene:ENSG00000054219.10 gene_biotype:protein_coding transcript_biotype:processed_transcript gene_symbol:LY75 description:lymphocyte antigen 75 [Source:HGNC Symbol;Acc:HGNC:6729]
7	7	hsa-miR-155-3p	CUCCUACAUAUUAGCAUUAACA	>ENST00000471164.1 cdna chromosome:GRCh38:2:159902549:159904649:-1 gene:ENSG00000054219.10 gene_biotype:protein_coding transcript_biotype:processed_transcript gene_symbol:LY75 description:lymphocyte antigen 75 [Source:HGNC Symbol;Acc:HGNC:6729]
8	8	hsa-miR-155-5p	UUAAUGCUAAUCGUGAUAGGGGUU	>ENST00000471164.1 cdna chromosome:GRCh38:2:159902549:159904649:-1 gene:ENSG00000054219.10 gene_biotype:protein_coding transcript_biotype:processed_transcript gene_symbol:LY75 description:lymphocyte antigen 75 [Source:HGNC Symbol;Acc:HGNC:6729]
9	9	hsa-miR-25-3p	CAUUGCACUUGUCUCGGUCUGA	>ENST00000471164.1 cdna chromosome:GRCh38:2:159902549:159904649:-1 gene:ENSG00000054219.10 gene_biotype:protein_coding transcript_biotype:processed_transcript gene_symbol:LY75 description:lymphocyte antigen 75 [Source:HGNC Symbol;Acc:HGNC:6729]
10	10	hsa-miR-93-5p	CAAAGUGCUGUUCGUGCAGGUAG	>ENST00000471164.1 cdna chromosome:GRCh38:2:159902549:159904649:-1 gene:ENSG00000054219.10 gene_biotype:protein_coding transcript_biotype:processed_transcript gene_symbol:LY75 description:lymphocyte antigen 75 [Source:HGNC Symbol;Acc:HGNC:6729]
11	11	hsa-miR-27a-3p	UUCACAGUGGCUAAGUUCCGC	>ENST00000265538.3 cdna chromosome:GRCh38:3:49411945:49412998:-1 gene:ENSG00000067560.10 gene_biotype:protein_coding transcript_biotype:processed_transcript gene_symbol:RHOA description:ras homolog family member A [Source:HGNC Symbol;Acc:HGNC:667]
12	12	hsa-miR-27a-5p	AGGGCUUAGCUGCUUGUGAGCA	>ENST00000540415.1 cdna chromosome:GRCh38:12:12125362:12135228:-1 gene:ENSG00000070018.8 gene_biotype:protein_coding transcript_biotype:processed_transcript gene_symbol:LRP6 description:LDL receptor related protein 6 [Source:HGNC Symbol;Acc:HGNC:6698]
13	13	hsa-miR-34a-5p	UGGCAGUGUCUUAGCUGGUUGU	>ENST00000473785.1 cdna chromosome:GRCh38:3:127616978:127617821:1 gene:ENSG00000073111.13 gene_biotype:protein_coding transcript_biotype:retained_intron gene_symbol:MCM2 description:minichromosome maintenance complex component 2 [Source:HGNC Symbol;Acc:HGNC:6944]
14	14	hsa-miR-34a-5p	UGGCAGUGUCUUAGCUGGUUGU	>ENST00000507266.1 cdna chromosome:GRCh38:5:250694:251359:1 gene:ENSG00000073578.16 gene_biotype:protein_coding transcript_biotype:retained_intron gene_symbol:SDHA description:succinate dehydrogenase complex flavoprotein subunit A [Source:HGNC Symbol;Acc:HGNC:10680]
15	15	hsa-miR-34a-5p	UGGCAGUGUCUUAGCUGGUUGU	>ENST00000454154.1 cdna chromosome:GRCh38:7:63342711:63343200:1 gene:ENSG00000227298.1 gene_biotype:processed_pseudogene transcript_biotype:processed_pseudogene gene_symbol:ARAFP3 description:ARAF pseudogene 3 [Source:HGNC Symbol;Acc:HGNC:35474]
16	16	hsa-miR-27b-3p	UUCACAGUGGCUAAGUUCUGC	>ENST00000510048.1 cdna chromosome:GRCh38:4:74098531:74099196:-1 gene:ENSG00000081041.8 gene_biotype:protein_coding transcript_biotype:retained_intron gene_symbol:CXCL2 description:C-X-C motif chemokine ligand 2 [Source:HGNC Symbol;Acc:HGNC:4603]
17	17	hsa-miR-769-5p	UGAGACCUCUGGGUUCUGAGCU	>ENST00000510048.1 cdna chromosome:GRCh38:4:74098531:74099196:-1 gene:ENSG00000081041.8 gene_biotype:protein_coding transcript_biotype:retained_intron gene_symbol:CXCL2 description:C-X-C motif chemokine ligand 2 [Source:HGNC Symbol;Acc:HGNC:4603]
18	18	hsa-miR-23b-3p	AUCACAUUGCCAGGGAUUACCAC	>ENST00000473385.1 cdna chromosome:GRCh38:1:211368929:211374785:1 gene:ENSG00000082512.14 gene_biotype:protein_coding transcript_biotype:processed_transcript gene_symbol:TRAF5 description:TNF receptor associated factor 5 [Source:HGNC Symbol;Acc:HGNC:12035]
19	19	hsa-miR-638	AGGGAUCGCGGGCGGGUGGCGGCCU	>ENST00000528747.1 cdna chromosome:GRCh38:1:109013850:109041986:-1 gene:ENSG00000085433.15 gene_biotype:protein_coding transcript_biotype:protein_coding gene_symbol:WDR47 description:WD repeat domain 47 [Source:HGNC Symbol;Acc:HGNC:29141]
20	20	hsa-miR-27a-5p	AGGGCUUAGCUGCUUGUGAGCA	>ENST00000584878.1 cdna chromosome:GRCh38:17:28190941:28194985:1 gene:ENSG00000087095.12 gene_biotype:protein_coding transcript_biotype:retained_intron gene_symbol:NLK description:nemo like kinase [Source:HGNC Symbol;Acc:HGNC:29858]
21	21	hsa-miR-145-5p	GUCCAGUUUUCCCAGGAAUCCCU	>ENST00000632913.1 cdna chromosome:GRCh38:CHR_HSCHR17_7_CTG4:35767752:35768326:-1 gene:ENSG00000278843.4 gene_biotype:protein_coding transcript_biotype:protein_coding gene_symbol:MMP28 description:matrix metallopeptidase 28 [Source:HGNC Symbol;Acc:HGNC:14366]
22	22	hsa-miR-125a-5p	UCCCUGAGACCCUUUAACCUGUGA	>ENST00000535928.5 cdna chromosome:GRCh38:12:121132852:121162430:1 gene:ENSG00000089041.16 gene_biotype:protein_coding transcript_biotype:nonsense_mediated_decay gene_symbol:P2RX7 description:purinergic receptor P2X 7 [Source:HGNC Symbol;Acc:HGNC:8537]
23	23	hsa-miR-1275	GUGGGGGAGAGGCUGUC	>ENST00000535928.5 cdna chromosome:GRCh38:12:121132852:121162430:1 gene:ENSG00000089041.16 gene_biotype:protein_coding transcript_biotype:nonsense_mediated_decay gene_symbol:P2RX7 description:purinergic receptor P2X 7 [Source:HGNC Symbol;Acc:HGNC:8537]
24	24	hsa-miR-588	UUGGCCACAAUGGGUUAGAAC	>ENST00000535928.5 cdna chromosome:GRCh38:12:121132852:121162430:1 gene:ENSG00000089041.16 gene_biotype:protein_coding transcript_biotype:nonsense_mediated_decay gene_symbol:P2RX7 description:purinergic receptor P2X 7 [Source:HGNC Symbol;Acc:HGNC:8537]
25	25	hsa-miR-31-3p	UGCUAUGCCAACAUAUUGCCAU	>ENST00000469651.1 cdna chromosome:GRCh38:7:107776015:107776752:-1 gene:ENSG00000091138.12 gene_biotype:protein_coding transcript_biotype:retained_intron gene_symbol:SLC26A3 description:solute carrier family 26 member 3 [Source:HGNC Symbol;Acc:HGNC:3018]
26	26	hsa-miR-29a-3p	UAGCACCAUCUGAAAUCGGUUA	>ENST00000446550.1 cdna chromosome:GRCh38:6:151807196:151808259:1 gene:ENSG00000091831.23 gene_biotype:protein_coding transcript_biotype:protein_coding gene_symbol:ESR1 description:estrogen receptor 1 [Source:HGNC Symbol;Acc:HGNC:3467]
27	27	hsa-miR-23b-3p	AUCACAUUGCCAGGGAUUACCAC	>ENST00000548690.1 cdna chromosome:GRCh38:12:53485036:53485707:-1 gene:ENSG00000139625.12 gene_biotype:protein_coding transcript_biotype:retained_intron gene_symbol:MAP3K12 description:mitogen-activated protein kinase kinase kinase 12 [Source:HGNC Symbol;Acc:HGNC:6851]
28	28	hsa-miR-155-5p	UUAAUGCUAAUCGUGAUAGGGGUU	>ENST00000470555.1 cdna chromosome:GRCh38:22:37978082:37984408:-1 gene:ENSG00000100146.16 gene_biotype:protein_coding transcript_biotype:processed_transcript gene_symbol:SOX10 description:SRY-box 10 [Source:HGNC Symbol;Acc:HGNC:11190]
29	29	hsa-miR-20a-5p	UAAAGUGCUUAUAGUGCAGGUAG	>ENST00000266085.6 cdna chromosome:GRCh38:22:32801701:32863043:1 gene:ENSG00000100234.11 gene_biotype:protein_coding transcript_biotype:protein_coding gene_symbol:TIMP3 description:TIMP metallopeptidase inhibitor 3 [Source:HGNC Symbol;Acc:HGNC:11822]
30	30	hsa-miR-34a-5p	UGGCAGUGUCUUAGCUGGUUGU	>ENST00000451351.5 cdna chromosome:GRCh38:22:35400134:35403257:1 gene:ENSG00000100297.15 gene_biotype:protein_coding transcript_biotype:nonsense_mediated_decay gene_symbol:MCM5 description:minichromosome maintenance complex component 5 [Source:HGNC Symbol;Acc:HGNC:6948]
31	31	hsa-miR-203a-3p	GUGAAAUGUUUAGGACCACUAG	>ENST00000630774.1 cdna chromosome:GRCh38:CHR_HSCHR22_1_CTG4:35750318:35754863:-1 gene:ENSG00000277564.4 gene_biotype:protein_coding transcript_biotype:retained_intron gene_symbol:RBFOX2 description:RNA binding fox-1 homolog 2 [Source:HGNC Symbol;Acc:HGNC:9906]
32	32	hsa-miR-22-3p	AAGCUGCCAGUUGAAGAACUGU	>ENST00000630774.1 cdna chromosome:GRCh38:CHR_HSCHR22_1_CTG4:35750318:35754863:-1 gene:ENSG00000277564.4 gene_biotype:protein_coding transcript_biotype:retained_intron gene_symbol:RBFOX2 description:RNA binding fox-1 homolog 2 [Source:HGNC Symbol;Acc:HGNC:9906]
33	33	hsa-miR-320b	AAAAGCUGGGUUGAGAGGGCAA	>ENST00000630774.1 cdna chromosome:GRCh38:CHR_HSCHR22_1_CTG4:35750318:35754863:-1 gene:ENSG00000277564.4 gene_biotype:protein_coding transcript_biotype:retained_intron gene_symbol:RBFOX2 description:RNA binding fox-1 homolog 2 [Source:HGNC Symbol;Acc:HGNC:9906]
34	34	hsa-miR-761	GCAGCAGGGUGAAACUGACACA	>ENST00000630774.1 cdna chromosome:GRCh38:CHR_HSCHR22_1_CTG4:35750318:35754863:-1 gene:ENSG00000277564.4 gene_biotype:protein_coding transcript_biotype:retained_intron gene_symbol:RBFOX2 description:RNA binding fox-1 homolog 2 [Source:HGNC Symbol;Acc:HGNC:9906]
35	35	hsa-miR-145-5p	GUCCAGUUUUCCCAGGAAUCCCU	>ENST00000372330.3 cdna chromosome:GRCh38:20:46008908:46016561:1 gene:ENSG00000100985.7 gene_biotype:protein_coding transcript_biotype:protein_coding gene_symbol:MMP9 description:matrix metallopeptidase 9 [Source:HGNC Symbol;Acc:HGNC:7176]
36	36	hsa-miR-493-3p	UGAAGGUCUACUGUGUGCCAGG	>ENST00000443598.6 cdna chromosome:GRCh38:20:44401284:44424639:1 gene:ENSG00000101076.16 gene_biotype:protein_coding transcript_biotype:protein_coding gene_symbol:HNF4A description:hepatocyte nuclear factor 4 alpha [Source:HGNC Symbol;Acc:HGNC:5024]
37	37	hsa-miR-21-5p	UAGCUUAUCAGACUGAUGUUGA	>ENST00000379070.3 cdna chromosome:GRCh38:20:5176102:5191354:1 gene:ENSG00000101290.13 gene_biotype:protein_coding transcript_biotype:processed_transcript gene_symbol:CDS2 description:CDP-diacylglycerol synthase 2 [Source:HGNC Symbol;Acc:HGNC:1801]
39	39	hsa-miR-525-3p	GAAGGCGCUUCCCUUUAGAGCG	>ENST00000437000.1 cdna chromosome:GRCh38:13:73036401:73036848:1 gene:ENSG00000232041.1 gene_biotype:processed_pseudogene transcript_biotype:processed_pseudogene gene_symbol:PSMD10P3 description:proteasome 26S subunit, non-ATPase, 10 pseudogene 3 [Source:HGNC Symbol;Acc:HGNC:30152]
40	40	hsa-miR-587	UUUCCAUAGGUGAUGAGUCAC	>ENST00000451650.1 cdna chromosome:GRCh38:3:46142358:46143677:-1 gene:ENSG00000229515.1 gene_biotype:processed_pseudogene transcript_biotype:processed_pseudogene gene_symbol:FLT1P1 description:fms related tyrosine kinase 1 pseudogene 1 [Source:HGNC Symbol;Acc:HGNC:44609]
41	41	hsa-miR-17-5p	CAAAGUGCUUACAGUGCAGGUAG	>ENST00000473431.1 cdna chromosome:GRCh38:16:30116635:30117105:-1 gene:ENSG00000102882.11 gene_biotype:protein_coding transcript_biotype:retained_intron gene_symbol:MAPK3 description:mitogen-activated protein kinase 3 [Source:HGNC Symbol;Acc:HGNC:6877]
42	42	hsa-miR-138-2-3p	GCUAUUUCACGACACCAGGGUU	>ENST00000599458.1 cdna chromosome:GRCh38:19:49255472:49256102:-1 gene:ENSG00000269009.1 gene_biotype:processed_pseudogene transcript_biotype:processed_pseudogene gene_symbol:SLC6A21P description:solute carrier family 6 member 21, pseudogene [Source:HGNC Symbol;Acc:HGNC:31400]
43	43	hsa-miR-148a-3p	UCAGUGCACUACAGAACUUUGU	>ENST00000599458.1 cdna chromosome:GRCh38:19:49255472:49256102:-1 gene:ENSG00000269009.1 gene_biotype:processed_pseudogene transcript_biotype:processed_pseudogene gene_symbol:SLC6A21P description:solute carrier family 6 member 21, pseudogene [Source:HGNC Symbol;Acc:HGNC:31400]
44	44	hsa-miR-22-3p	AAGCUGCCAGUUGAAGAACUGU	>ENST00000599458.1 cdna chromosome:GRCh38:19:49255472:49256102:-1 gene:ENSG00000269009.1 gene_biotype:processed_pseudogene transcript_biotype:processed_pseudogene gene_symbol:SLC6A21P description:solute carrier family 6 member 21, pseudogene [Source:HGNC Symbol;Acc:HGNC:31400]
45	45	hsa-miR-22-5p	AGUUCUUCAGUGGCAAGCUUUA	>ENST00000599458.1 cdna chromosome:GRCh38:19:49255472:49256102:-1 gene:ENSG00000269009.1 gene_biotype:processed_pseudogene transcript_biotype:processed_pseudogene gene_symbol:SLC6A21P description:solute carrier family 6 member 21, pseudogene [Source:HGNC Symbol;Acc:HGNC:31400]
46	46	hsa-miR-339-3p	UGAGCGCCUCGACGACAGAGCCG	>ENST00000599458.1 cdna chromosome:GRCh38:19:49255472:49256102:-1 gene:ENSG00000269009.1 gene_biotype:processed_pseudogene transcript_biotype:processed_pseudogene gene_symbol:SLC6A21P description:solute carrier family 6 member 21, pseudogene [Source:HGNC Symbol;Acc:HGNC:31400]
47	47	hsa-miR-339-5p	UCCCUGUCCUCCAGGAGCUCACG	>ENST00000599458.1 cdna chromosome:GRCh38:19:49255472:49256102:-1 gene:ENSG00000269009.1 gene_biotype:processed_pseudogene transcript_biotype:processed_pseudogene gene_symbol:SLC6A21P description:solute carrier family 6 member 21, pseudogene [Source:HGNC Symbol;Acc:HGNC:31400]
48	48	hsa-miR-488-3p	UUGAAAGGCUAUUUCUUGGUC	>ENST00000599458.1 cdna chromosome:GRCh38:19:49255472:49256102:-1 gene:ENSG00000269009.1 gene_biotype:processed_pseudogene transcript_biotype:processed_pseudogene gene_symbol:SLC6A21P description:solute carrier family 6 member 21, pseudogene [Source:HGNC Symbol;Acc:HGNC:31400]
49	49	hsa-miR-488-5p	CCCAGAUAAUGGCACUCUCAA	>ENST00000599458.1 cdna chromosome:GRCh38:19:49255472:49256102:-1 gene:ENSG00000269009.1 gene_biotype:processed_pseudogene transcript_biotype:processed_pseudogene gene_symbol:SLC6A21P description:solute carrier family 6 member 21, pseudogene [Source:HGNC Symbol;Acc:HGNC:31400]
50	50	hsa-miR-34a-5p	UGGCAGUGUCUUAGCUGGUUGU	>ENST00000520994.1 cdna chromosome:GRCh38:8:47960949:47961586:1 gene:ENSG00000104738.17 gene_biotype:protein_coding transcript_biotype:retained_intron gene_symbol:MCM4 description:minichromosome maintenance complex component 4 [Source:HGNC Symbol;Acc:HGNC:6947]
51	51	hsa-miR-522-5p	CUCUAGAGGGAAGCGCUUUCUG	>ENST00000594643.1 cdna chromosome:GRCh38:19:48390199:48391502:-1 gene:ENSG00000105438.8 gene_biotype:protein_coding transcript_biotype:retained_intron gene_symbol:KDELR1 description:KDEL endoplasmic reticulum protein retention receptor 1 [Source:HGNC Symbol;Acc:HGNC:6304]
52	52	hsa-miR-34a-5p	UGGCAGUGUCUUAGCUGGUUGU	>ENST00000474310.1 cdna chromosome:GRCh38:19:18160867:18161468:1 gene:ENSG00000105647.16 gene_biotype:protein_coding transcript_biotype:retained_intron gene_symbol:PIK3R2 description:phosphoinositide-3-kinase regulatory subunit 2 [Source:HGNC Symbol;Acc:HGNC:8980]
53	53	hsa-miR-27a-5p	AGGGCUUAGCUGCUUGUGAGCA	>ENST00000518136.3 cdna chromosome:GRCh38:7:27193503:27195600:-1 gene:ENSG00000106031.8 gene_biotype:protein_coding transcript_biotype:processed_transcript gene_symbol:HOXA13 description:homeobox A13 [Source:HGNC Symbol;Acc:HGNC:5102]
54	54	hsa-miR-138-2-3p	GCUAUUUCACGACACCAGGGUU	>ENST00000462882.1 cdna chromosome:GRCh38:7:30686408:30700129:-1 gene:ENSG00000106113.18 gene_biotype:protein_coding transcript_biotype:processed_transcript gene_symbol:CRHR2 description:corticotropin releasing hormone receptor 2 [Source:HGNC Symbol;Acc:HGNC:2358]
55	55	hsa-miR-148a-3p	UCAGUGCACUACAGAACUUUGU	>ENST00000462882.1 cdna chromosome:GRCh38:7:30686408:30700129:-1 gene:ENSG00000106113.18 gene_biotype:protein_coding transcript_biotype:processed_transcript gene_symbol:CRHR2 description:corticotropin releasing hormone receptor 2 [Source:HGNC Symbol;Acc:HGNC:2358]
56	56	hsa-miR-22-3p	AAGCUGCCAGUUGAAGAACUGU	>ENST00000462882.1 cdna chromosome:GRCh38:7:30686408:30700129:-1 gene:ENSG00000106113.18 gene_biotype:protein_coding transcript_biotype:processed_transcript gene_symbol:CRHR2 description:corticotropin releasing hormone receptor 2 [Source:HGNC Symbol;Acc:HGNC:2358]
57	57	hsa-miR-22-5p	AGUUCUUCAGUGGCAAGCUUUA	>ENST00000462882.1 cdna chromosome:GRCh38:7:30686408:30700129:-1 gene:ENSG00000106113.18 gene_biotype:protein_coding transcript_biotype:processed_transcript gene_symbol:CRHR2 description:corticotropin releasing hormone receptor 2 [Source:HGNC Symbol;Acc:HGNC:2358]
58	58	hsa-miR-339-3p	UGAGCGCCUCGACGACAGAGCCG	>ENST00000462882.1 cdna chromosome:GRCh38:7:30686408:30700129:-1 gene:ENSG00000106113.18 gene_biotype:protein_coding transcript_biotype:processed_transcript gene_symbol:CRHR2 description:corticotropin releasing hormone receptor 2 [Source:HGNC Symbol;Acc:HGNC:2358]
59	59	hsa-miR-339-5p	UCCCUGUCCUCCAGGAGCUCACG	>ENST00000462882.1 cdna chromosome:GRCh38:7:30686408:30700129:-1 gene:ENSG00000106113.18 gene_biotype:protein_coding transcript_biotype:processed_transcript gene_symbol:CRHR2 description:corticotropin releasing hormone receptor 2 [Source:HGNC Symbol;Acc:HGNC:2358]
60	60	hsa-miR-488-3p	UUGAAAGGCUAUUUCUUGGUC	>ENST00000462882.1 cdna chromosome:GRCh38:7:30686408:30700129:-1 gene:ENSG00000106113.18 gene_biotype:protein_coding transcript_biotype:processed_transcript gene_symbol:CRHR2 description:corticotropin releasing hormone receptor 2 [Source:HGNC Symbol;Acc:HGNC:2358]
61	61	hsa-miR-488-5p	CCCAGAUAAUGGCACUCUCAA	>ENST00000462882.1 cdna chromosome:GRCh38:7:30686408:30700129:-1 gene:ENSG00000106113.18 gene_biotype:protein_coding transcript_biotype:processed_transcript gene_symbol:CRHR2 description:corticotropin releasing hormone receptor 2 [Source:HGNC Symbol;Acc:HGNC:2358]
62	62	hsa-miR-27a-5p	AGGGCUUAGCUGCUUGUGAGCA	>ENST00000527904.1 cdna chromosome:GRCh38:11:121361854:121362865:-1 gene:ENSG00000232460.4 gene_biotype:processed_pseudogene transcript_biotype:processed_pseudogene gene_symbol:BMPR1AP2 description:bone morphogenetic protein receptor type 1A pseudogene 2 [Source:HGNC Symbol;Acc:HGNC:21743]
63	63	hsa-miR-21-5p	UAGCUUAUCAGACUGAUGUUGA	>ENST00000478044.1 cdna chromosome:GRCh38:10:35063846:35074286:-1 gene:ENSG00000108094.14 gene_biotype:protein_coding transcript_biotype:processed_transcript gene_symbol:CUL2 description:cullin 2 [Source:HGNC Symbol;Acc:HGNC:2552]
64	64	hsa-miR-23b-3p	AUCACAUUGCCAGGGAUUACCAC	>ENST00000382438.5 cdna chromosome:GRCh38:4:13540830:13545050:-1 gene:ENSG00000109705.7 gene_biotype:protein_coding transcript_biotype:protein_coding gene_symbol:NKX3-2 description:NK3 homeobox 2 [Source:HGNC Symbol;Acc:HGNC:951]
65	65	hsa-miR-23b-3p	AUCACAUUGCCAGGGAUUACCAC	>ENST00000465138.1 cdna chromosome:GRCh38:3:156977558:156977825:1 gene:ENSG00000241879.1 gene_biotype:processed_pseudogene transcript_biotype:processed_pseudogene gene_symbol:KLF3P2 description:Kruppel like factor 3 pseudogene 2 [Source:HGNC Symbol;Acc:HGNC:41519]
66	66	hsa-miR-138-2-3p	GCUAUUUCACGACACCAGGGUU	>ENST00000532396.1 cdna chromosome:GRCh38:11:6270776:6271214:1 gene:ENSG00000110148.9 gene_biotype:protein_coding transcript_biotype:processed_transcript gene_symbol:CCKBR description:cholecystokinin B receptor [Source:HGNC Symbol;Acc:HGNC:1571]
67	67	hsa-miR-22-3p	AAGCUGCCAGUUGAAGAACUGU	>ENST00000532396.1 cdna chromosome:GRCh38:11:6270776:6271214:1 gene:ENSG00000110148.9 gene_biotype:protein_coding transcript_biotype:processed_transcript gene_symbol:CCKBR description:cholecystokinin B receptor [Source:HGNC Symbol;Acc:HGNC:1571]
68	68	hsa-miR-22-5p	AGUUCUUCAGUGGCAAGCUUUA	>ENST00000532396.1 cdna chromosome:GRCh38:11:6270776:6271214:1 gene:ENSG00000110148.9 gene_biotype:protein_coding transcript_biotype:processed_transcript gene_symbol:CCKBR description:cholecystokinin B receptor [Source:HGNC Symbol;Acc:HGNC:1571]
69	69	hsa-miR-339-3p	UGAGCGCCUCGACGACAGAGCCG	>ENST00000532396.1 cdna chromosome:GRCh38:11:6270776:6271214:1 gene:ENSG00000110148.9 gene_biotype:protein_coding transcript_biotype:processed_transcript gene_symbol:CCKBR description:cholecystokinin B receptor [Source:HGNC Symbol;Acc:HGNC:1571]
70	70	hsa-miR-339-5p	UCCCUGUCCUCCAGGAGCUCACG	>ENST00000532396.1 cdna chromosome:GRCh38:11:6270776:6271214:1 gene:ENSG00000110148.9 gene_biotype:protein_coding transcript_biotype:processed_transcript gene_symbol:CCKBR description:cholecystokinin B receptor [Source:HGNC Symbol;Acc:HGNC:1571]
71	71	hsa-miR-488-3p	UUGAAAGGCUAUUUCUUGGUC	>ENST00000532396.1 cdna chromosome:GRCh38:11:6270776:6271214:1 gene:ENSG00000110148.9 gene_biotype:protein_coding transcript_biotype:processed_transcript gene_symbol:CCKBR description:cholecystokinin B receptor [Source:HGNC Symbol;Acc:HGNC:1571]
72	72	hsa-miR-488-5p	CCCAGAUAAUGGCACUCUCAA	>ENST00000532396.1 cdna chromosome:GRCh38:11:6270776:6271214:1 gene:ENSG00000110148.9 gene_biotype:protein_coding transcript_biotype:processed_transcript gene_symbol:CCKBR description:cholecystokinin B receptor [Source:HGNC Symbol;Acc:HGNC:1571]
73	73	hsa-miR-29b-3p	UAGCACCAUUUGAAAUCAGUGUU	>ENST00000432926.2 cdna chromosome:GRCh38:12:122021978:122044371:1 gene:ENSG00000110987.8 gene_biotype:protein_coding transcript_biotype:retained_intron gene_symbol:BCL7A description:BCL tumor suppressor 7A [Source:HGNC Symbol;Acc:HGNC:1004]
75	75	hsa-miR-27a-5p	AGGGCUUAGCUGCUUGUGAGCA	>ENST00000507245.1 cdna chromosome:GRCh38:5:136147420:136153681:1 gene:ENSG00000113658.17 gene_biotype:protein_coding transcript_biotype:retained_intron gene_symbol:SMAD5 description:SMAD family member 5 [Source:HGNC Symbol;Acc:HGNC:6771]
76	76	hsa-miR-145-5p	GUCCAGUUUUCCCAGGAAUCCCU	>ENST00000473642.1 cdna chromosome:GRCh38:2:227815369:227817463:1 gene:ENSG00000115009.12 gene_biotype:protein_coding transcript_biotype:processed_transcript gene_symbol:CCL20 description:C-C motif chemokine ligand 20 [Source:HGNC Symbol;Acc:HGNC:10619]
77	77	hsa-miR-138-2-3p	GCUAUUUCACGACACCAGGGUU	>ENST00000449220.1 cdna chromosome:GRCh38:2:25161146:25168571:-1 gene:ENSG00000115138.10 gene_biotype:protein_coding transcript_biotype:protein_coding gene_symbol:POMC description:proopiomelanocortin [Source:HGNC Symbol;Acc:HGNC:9201]
78	78	hsa-miR-148a-3p	UCAGUGCACUACAGAACUUUGU	>ENST00000449220.1 cdna chromosome:GRCh38:2:25161146:25168571:-1 gene:ENSG00000115138.10 gene_biotype:protein_coding transcript_biotype:protein_coding gene_symbol:POMC description:proopiomelanocortin [Source:HGNC Symbol;Acc:HGNC:9201]
79	79	hsa-miR-22-3p	AAGCUGCCAGUUGAAGAACUGU	>ENST00000449220.1 cdna chromosome:GRCh38:2:25161146:25168571:-1 gene:ENSG00000115138.10 gene_biotype:protein_coding transcript_biotype:protein_coding gene_symbol:POMC description:proopiomelanocortin [Source:HGNC Symbol;Acc:HGNC:9201]
80	80	hsa-miR-22-5p	AGUUCUUCAGUGGCAAGCUUUA	>ENST00000449220.1 cdna chromosome:GRCh38:2:25161146:25168571:-1 gene:ENSG00000115138.10 gene_biotype:protein_coding transcript_biotype:protein_coding gene_symbol:POMC description:proopiomelanocortin [Source:HGNC Symbol;Acc:HGNC:9201]
81	81	hsa-miR-339-3p	UGAGCGCCUCGACGACAGAGCCG	>ENST00000449220.1 cdna chromosome:GRCh38:2:25161146:25168571:-1 gene:ENSG00000115138.10 gene_biotype:protein_coding transcript_biotype:protein_coding gene_symbol:POMC description:proopiomelanocortin [Source:HGNC Symbol;Acc:HGNC:9201]
82	82	hsa-miR-339-5p	UCCCUGUCCUCCAGGAGCUCACG	>ENST00000449220.1 cdna chromosome:GRCh38:2:25161146:25168571:-1 gene:ENSG00000115138.10 gene_biotype:protein_coding transcript_biotype:protein_coding gene_symbol:POMC description:proopiomelanocortin [Source:HGNC Symbol;Acc:HGNC:9201]
83	83	hsa-miR-138-2-3p	GCUAUUUCACGACACCAGGGUU	>ENST00000483295.1 cdna chromosome:GRCh38:1:192809039:192810899:1 gene:ENSG00000116741.7 gene_biotype:protein_coding transcript_biotype:processed_transcript gene_symbol:RGS2 description:regulator of G protein signaling 2 [Source:HGNC Symbol;Acc:HGNC:9998]
84	84	hsa-miR-148a-3p	UCAGUGCACUACAGAACUUUGU	>ENST00000483295.1 cdna chromosome:GRCh38:1:192809039:192810899:1 gene:ENSG00000116741.7 gene_biotype:protein_coding transcript_biotype:processed_transcript gene_symbol:RGS2 description:regulator of G protein signaling 2 [Source:HGNC Symbol;Acc:HGNC:9998]
85	85	hsa-miR-339-3p	UGAGCGCCUCGACGACAGAGCCG	>ENST00000483295.1 cdna chromosome:GRCh38:1:192809039:192810899:1 gene:ENSG00000116741.7 gene_biotype:protein_coding transcript_biotype:processed_transcript gene_symbol:RGS2 description:regulator of G protein signaling 2 [Source:HGNC Symbol;Acc:HGNC:9998]
86	86	hsa-miR-339-5p	UCCCUGUCCUCCAGGAGCUCACG	>ENST00000483295.1 cdna chromosome:GRCh38:1:192809039:192810899:1 gene:ENSG00000116741.7 gene_biotype:protein_coding transcript_biotype:processed_transcript gene_symbol:RGS2 description:regulator of G protein signaling 2 [Source:HGNC Symbol;Acc:HGNC:9998]
87	87	hsa-miR-488-3p	UUGAAAGGCUAUUUCUUGGUC	>ENST00000483295.1 cdna chromosome:GRCh38:1:192809039:192810899:1 gene:ENSG00000116741.7 gene_biotype:protein_coding transcript_biotype:processed_transcript gene_symbol:RGS2 description:regulator of G protein signaling 2 [Source:HGNC Symbol;Acc:HGNC:9998]
88	88	hsa-miR-488-5p	CCCAGAUAAUGGCACUCUCAA	>ENST00000483295.1 cdna chromosome:GRCh38:1:192809039:192810899:1 gene:ENSG00000116741.7 gene_biotype:protein_coding transcript_biotype:processed_transcript gene_symbol:RGS2 description:regulator of G protein signaling 2 [Source:HGNC Symbol;Acc:HGNC:9998]
89	89	hsa-miR-10b-5p	UACCCUGUAGAACCGAAUUUGUG	>ENST00000395675.4 cdna chromosome:GRCh38:17:18670946:18672873:-1 gene:ENSG00000240445.3 gene_biotype:processed_pseudogene transcript_biotype:processed_pseudogene gene_symbol:FOXO3B description:forkhead box O3B pseudogene [Source:HGNC Symbol;Acc:HGNC:3822]
90	90	hsa-miR-126-3p	UCGUACCGUGAGUAAUAAUGCG	>ENST00000504310.5 cdna chromosome:GRCh38:4:87975714:87978024:1 gene:ENSG00000118785.13 gene_biotype:protein_coding transcript_biotype:retained_intron gene_symbol:SPP1 description:secreted phosphoprotein 1 [Source:HGNC Symbol;Acc:HGNC:11255]
91	91	hsa-miR-126-5p	CAUUAUUACUUUUGGUACGCG	>ENST00000504310.5 cdna chromosome:GRCh38:4:87975714:87978024:1 gene:ENSG00000118785.13 gene_biotype:protein_coding transcript_biotype:retained_intron gene_symbol:SPP1 description:secreted phosphoprotein 1 [Source:HGNC Symbol;Acc:HGNC:11255]
92	92	hsa-miR-27a-5p	AGGGCUUAGCUGCUUGUGAGCA	>ENST00000576562.1 cdna chromosome:GRCh38:17:48613188:48614704:-1 gene:ENSG00000120068.6 gene_biotype:protein_coding transcript_biotype:protein_coding gene_symbol:HOXB8 description:homeobox B8 [Source:HGNC Symbol;Acc:HGNC:5119]
93	93	hsa-miR-21-5p	UAGCUUAUCAGACUGAUGUUGA	>ENST00000473120.1 cdna chromosome:GRCh38:1:36087251:36088275:1 gene:ENSG00000092850.11 gene_biotype:protein_coding transcript_biotype:protein_coding gene_symbol:TEKT2 description:tektin 2 [Source:HGNC Symbol;Acc:HGNC:11725]
94	94	hsa-miR-638	AGGGAUCGCGGGCGGGUGGCGGCCU	>ENST00000377238.2 cdna chromosome:GRCh38:10:20043320:20280357:1 gene:ENSG00000120594.16 gene_biotype:protein_coding transcript_biotype:processed_transcript gene_symbol:PLXDC2 description:plexin domain containing 2 [Source:HGNC Symbol;Acc:HGNC:21013]
95	95	hsa-miR-21-5p	UAGCUUAUCAGACUGAUGUUGA	>ENST00000478075.1 cdna chromosome:GRCh38:7:134941141:134944551:1 gene:ENSG00000122786.19 gene_biotype:protein_coding transcript_biotype:processed_transcript gene_symbol:CALD1 description:caldesmon 1 [Source:HGNC Symbol;Acc:HGNC:1441]
96	96	hsa-miR-29b-3p	UAGCACCAUUUGAAAUCAGUGUU	>ENST00000473591.1 cdna chromosome:GRCh38:10:7566037:7570400:-1 gene:ENSG00000123243.14 gene_biotype:protein_coding transcript_biotype:processed_transcript gene_symbol:ITIH5 description:inter-alpha-trypsin inhibitor heavy chain family member 5 [Source:HGNC Symbol;Acc:HGNC:21449]
97	97	hsa-miR-23b-3p	AUCACAUUGCCAGGGAUUACCAC	>ENST00000460812.1 cdna chromosome:GRCh38:2:151366142:151373744:1 gene:ENSG00000123610.4 gene_biotype:protein_coding transcript_biotype:retained_intron gene_symbol:TNFAIP6 description:TNF alpha induced protein 6 [Source:HGNC Symbol;Acc:HGNC:11898]
98	98	hsa-miR-27a-5p	AGGGCUUAGCUGCUUGUGAGCA	>ENST00000409680.7 cdna chromosome:GRCh38:2:157533742:157597560:-1 gene:ENSG00000123612.15 gene_biotype:protein_coding transcript_biotype:protein_coding gene_symbol:ACVR1C description:activin A receptor type 1C [Source:HGNC Symbol;Acc:HGNC:18123]
99	99	hsa-miR-34a-5p	UGGCAGUGUCUUAGCUGGUUGU	>ENST00000572832.1 cdna chromosome:GRCh38:16:2968353:2969104:-1 gene:ENSG00000127564.16 gene_biotype:protein_coding transcript_biotype:processed_transcript gene_symbol:PKMYT1 description:protein kinase, membrane associated tyrosine/threonine 1 [Source:HGNC Symbol;Acc:HGNC:29650]
100	100	hsa-miR-138-2-3p	GCUAUUUCACGACACCAGGGUU	>ENST00000439591.1 cdna chromosome:GRCh38:22:24432840:24433634:1 gene:ENSG00000128271.21 gene_biotype:protein_coding transcript_biotype:protein_coding gene_symbol:ADORA2A description:adenosine A2a receptor [Source:HGNC Symbol;Acc:HGNC:263]
101	101	hsa-miR-148a-3p	UCAGUGCACUACAGAACUUUGU	>ENST00000439591.1 cdna chromosome:GRCh38:22:24432840:24433634:1 gene:ENSG00000128271.21 gene_biotype:protein_coding transcript_biotype:protein_coding gene_symbol:ADORA2A description:adenosine A2a receptor [Source:HGNC Symbol;Acc:HGNC:263]
102	102	hsa-miR-22-3p	AAGCUGCCAGUUGAAGAACUGU	>ENST00000439591.1 cdna chromosome:GRCh38:22:24432840:24433634:1 gene:ENSG00000128271.21 gene_biotype:protein_coding transcript_biotype:protein_coding gene_symbol:ADORA2A description:adenosine A2a receptor [Source:HGNC Symbol;Acc:HGNC:263]
103	103	hsa-miR-22-5p	AGUUCUUCAGUGGCAAGCUUUA	>ENST00000439591.1 cdna chromosome:GRCh38:22:24432840:24433634:1 gene:ENSG00000128271.21 gene_biotype:protein_coding transcript_biotype:protein_coding gene_symbol:ADORA2A description:adenosine A2a receptor [Source:HGNC Symbol;Acc:HGNC:263]
104	104	hsa-miR-339-3p	UGAGCGCCUCGACGACAGAGCCG	>ENST00000439591.1 cdna chromosome:GRCh38:22:24432840:24433634:1 gene:ENSG00000128271.21 gene_biotype:protein_coding transcript_biotype:protein_coding gene_symbol:ADORA2A description:adenosine A2a receptor [Source:HGNC Symbol;Acc:HGNC:263]
105	105	hsa-miR-339-5p	UCCCUGUCCUCCAGGAGCUCACG	>ENST00000439591.1 cdna chromosome:GRCh38:22:24432840:24433634:1 gene:ENSG00000128271.21 gene_biotype:protein_coding transcript_biotype:protein_coding gene_symbol:ADORA2A description:adenosine A2a receptor [Source:HGNC Symbol;Acc:HGNC:263]
106	106	hsa-miR-488-3p	UUGAAAGGCUAUUUCUUGGUC	>ENST00000439591.1 cdna chromosome:GRCh38:22:24432840:24433634:1 gene:ENSG00000128271.21 gene_biotype:protein_coding transcript_biotype:protein_coding gene_symbol:ADORA2A description:adenosine A2a receptor [Source:HGNC Symbol;Acc:HGNC:263]
107	107	hsa-miR-488-5p	CCCAGAUAAUGGCACUCUCAA	>ENST00000439591.1 cdna chromosome:GRCh38:22:24432840:24433634:1 gene:ENSG00000128271.21 gene_biotype:protein_coding transcript_biotype:protein_coding gene_symbol:ADORA2A description:adenosine A2a receptor [Source:HGNC Symbol;Acc:HGNC:263]
108	108	hsa-miR-202-3p	AGAGGUAUAGGGCAUGGGAA	>ENST00000638397.1 cdna chromosome:GRCh38:7:114629859:114631626:1 gene:ENSG00000128573.24 gene_biotype:protein_coding transcript_biotype:protein_coding gene_symbol:FOXP2 description:forkhead box P2 [Source:HGNC Symbol;Acc:HGNC:13875]
109	109	hsa-miR-106b-5p	UAAAGUGCUGACAGUGCAGAU	>ENST00000543205.1 cdna chromosome:GRCh38:12:122277368:122280058:-1 gene:ENSG00000130779.20 gene_biotype:protein_coding transcript_biotype:retained_intron gene_symbol:CLIP1 description:CAP-Gly domain containing linker protein 1 [Source:HGNC Symbol;Acc:HGNC:10461]
110	110	hsa-miR-146a-5p	UGAGAACUGAAUUCCAUGGGUU	>ENST00000543205.1 cdna chromosome:GRCh38:12:122277368:122280058:-1 gene:ENSG00000130779.20 gene_biotype:protein_coding transcript_biotype:retained_intron gene_symbol:CLIP1 description:CAP-Gly domain containing linker protein 1 [Source:HGNC Symbol;Acc:HGNC:10461]
111	111	hsa-miR-155-3p	CUCCUACAUAUUAGCAUUAACA	>ENST00000543205.1 cdna chromosome:GRCh38:12:122277368:122280058:-1 gene:ENSG00000130779.20 gene_biotype:protein_coding transcript_biotype:retained_intron gene_symbol:CLIP1 description:CAP-Gly domain containing linker protein 1 [Source:HGNC Symbol;Acc:HGNC:10461]
112	112	hsa-miR-155-5p	UUAAUGCUAAUCGUGAUAGGGGUU	>ENST00000543205.1 cdna chromosome:GRCh38:12:122277368:122280058:-1 gene:ENSG00000130779.20 gene_biotype:protein_coding transcript_biotype:retained_intron gene_symbol:CLIP1 description:CAP-Gly domain containing linker protein 1 [Source:HGNC Symbol;Acc:HGNC:10461]
113	113	hsa-miR-17-3p	ACUGCAGUGAAGGCACUUGUAG	>ENST00000543205.1 cdna chromosome:GRCh38:12:122277368:122280058:-1 gene:ENSG00000130779.20 gene_biotype:protein_coding transcript_biotype:retained_intron gene_symbol:CLIP1 description:CAP-Gly domain containing linker protein 1 [Source:HGNC Symbol;Acc:HGNC:10461]
114	114	hsa-miR-17-5p	CAAAGUGCUUACAGUGCAGGUAG	>ENST00000543205.1 cdna chromosome:GRCh38:12:122277368:122280058:-1 gene:ENSG00000130779.20 gene_biotype:protein_coding transcript_biotype:retained_intron gene_symbol:CLIP1 description:CAP-Gly domain containing linker protein 1 [Source:HGNC Symbol;Acc:HGNC:10461]
115	115	hsa-miR-18a-3p	ACUGCCCUAAGUGCUCCUUCUGG	>ENST00000543205.1 cdna chromosome:GRCh38:12:122277368:122280058:-1 gene:ENSG00000130779.20 gene_biotype:protein_coding transcript_biotype:retained_intron gene_symbol:CLIP1 description:CAP-Gly domain containing linker protein 1 [Source:HGNC Symbol;Acc:HGNC:10461]
116	116	hsa-miR-18a-5p	UAAGGUGCAUCUAGUGCAGAUAG	>ENST00000543205.1 cdna chromosome:GRCh38:12:122277368:122280058:-1 gene:ENSG00000130779.20 gene_biotype:protein_coding transcript_biotype:retained_intron gene_symbol:CLIP1 description:CAP-Gly domain containing linker protein 1 [Source:HGNC Symbol;Acc:HGNC:10461]
117	117	hsa-miR-19a-3p	UGUGCAAAUCUAUGCAAAACUGA	>ENST00000543205.1 cdna chromosome:GRCh38:12:122277368:122280058:-1 gene:ENSG00000130779.20 gene_biotype:protein_coding transcript_biotype:retained_intron gene_symbol:CLIP1 description:CAP-Gly domain containing linker protein 1 [Source:HGNC Symbol;Acc:HGNC:10461]
118	118	hsa-miR-19a-5p	AGUUUUGCAUAGUUGCACUACA	>ENST00000543205.1 cdna chromosome:GRCh38:12:122277368:122280058:-1 gene:ENSG00000130779.20 gene_biotype:protein_coding transcript_biotype:retained_intron gene_symbol:CLIP1 description:CAP-Gly domain containing linker protein 1 [Source:HGNC Symbol;Acc:HGNC:10461]
119	119	hsa-miR-19b-1-5p	AGUUUUGCAGGUUUGCAUCCAGC	>ENST00000543205.1 cdna chromosome:GRCh38:12:122277368:122280058:-1 gene:ENSG00000130779.20 gene_biotype:protein_coding transcript_biotype:retained_intron gene_symbol:CLIP1 description:CAP-Gly domain containing linker protein 1 [Source:HGNC Symbol;Acc:HGNC:10461]
120	120	hsa-miR-19b-3p	UGUGCAAAUCCAUGCAAAACUGA	>ENST00000543205.1 cdna chromosome:GRCh38:12:122277368:122280058:-1 gene:ENSG00000130779.20 gene_biotype:protein_coding transcript_biotype:retained_intron gene_symbol:CLIP1 description:CAP-Gly domain containing linker protein 1 [Source:HGNC Symbol;Acc:HGNC:10461]
121	121	hsa-miR-20a-3p	ACUGCAUUAUGAGCACUUAAAG	>ENST00000543205.1 cdna chromosome:GRCh38:12:122277368:122280058:-1 gene:ENSG00000130779.20 gene_biotype:protein_coding transcript_biotype:retained_intron gene_symbol:CLIP1 description:CAP-Gly domain containing linker protein 1 [Source:HGNC Symbol;Acc:HGNC:10461]
122	122	hsa-miR-20a-5p	UAAAGUGCUUAUAGUGCAGGUAG	>ENST00000543205.1 cdna chromosome:GRCh38:12:122277368:122280058:-1 gene:ENSG00000130779.20 gene_biotype:protein_coding transcript_biotype:retained_intron gene_symbol:CLIP1 description:CAP-Gly domain containing linker protein 1 [Source:HGNC Symbol;Acc:HGNC:10461]
123	123	hsa-miR-25-3p	CAUUGCACUUGUCUCGGUCUGA	>ENST00000543205.1 cdna chromosome:GRCh38:12:122277368:122280058:-1 gene:ENSG00000130779.20 gene_biotype:protein_coding transcript_biotype:retained_intron gene_symbol:CLIP1 description:CAP-Gly domain containing linker protein 1 [Source:HGNC Symbol;Acc:HGNC:10461]
124	124	hsa-miR-92a-1-5p	AGGUUGGGAUCGGUUGCAAUGCU	>ENST00000543205.1 cdna chromosome:GRCh38:12:122277368:122280058:-1 gene:ENSG00000130779.20 gene_biotype:protein_coding transcript_biotype:retained_intron gene_symbol:CLIP1 description:CAP-Gly domain containing linker protein 1 [Source:HGNC Symbol;Acc:HGNC:10461]
125	125	hsa-miR-93-5p	CAAAGUGCUGUUCGUGCAGGUAG	>ENST00000543205.1 cdna chromosome:GRCh38:12:122277368:122280058:-1 gene:ENSG00000130779.20 gene_biotype:protein_coding transcript_biotype:retained_intron gene_symbol:CLIP1 description:CAP-Gly domain containing linker protein 1 [Source:HGNC Symbol;Acc:HGNC:10461]
126	126	hsa-miR-525-3p	GAAGGCGCUUCCCUUUAGAGCG	>ENST00000592578.5 cdna chromosome:GRCh38:17:42833418:42834804:1 gene:ENSG00000131467.10 gene_biotype:protein_coding transcript_biotype:processed_transcript gene_symbol:PSME3 description:proteasome activator subunit 3 [Source:HGNC Symbol;Acc:HGNC:9570]
127	127	hsa-miR-27a-5p	AGGGCUUAGCUGCUUGUGAGCA	>ENST00000478482.1 cdna chromosome:GRCh38:2:19994337:19997853:-1 gene:ENSG00000132031.12 gene_biotype:protein_coding transcript_biotype:retained_intron gene_symbol:MATN3 description:matrilin 3 [Source:HGNC Symbol;Acc:HGNC:6909]
128	128	hsa-miR-139-5p	UCUACAGUGCACGUGUCUCCAGU	>ENST00000471449.1 cdna chromosome:GRCh38:3:12584346:12585905:-1 gene:ENSG00000132155.11 gene_biotype:protein_coding transcript_biotype:retained_intron gene_symbol:RAF1 description:Raf-1 proto-oncogene, serine/threonine kinase [Source:HGNC Symbol;Acc:HGNC:9829]
129	129	hsa-miR-155-5p	UUAAUGCUAAUCGUGAUAGGGGUU	>ENST00000522682.2 cdna chromosome:GRCh38:8:84980073:84980547:-1 gene:ENSG00000253655.2 gene_biotype:processed_pseudogene transcript_biotype:processed_pseudogene gene_symbol:IGJP1 description:immunoglobulin J polypeptide pseudogene 1 [Source:HGNC Symbol;Acc:HGNC:5714]
130	130	hsa-miR-525-3p	GAAGGCGCUUCCCUUUAGAGCG	>ENST00000448968.2 cdna chromosome:GRCh38:12:9155881:9156372:-1 gene:ENSG00000256817.1 gene_biotype:processed_pseudogene transcript_biotype:processed_pseudogene gene_symbol:TPT1P12 description:tumor protein, translationally-controlled 1 pseudogene 12 [Source:HGNC Symbol;Acc:HGNC:49303]
131	131	hsa-miR-522-5p	CUCUAGAGGGAAGCGCUUUCUG	>ENST00000536295.1 cdna chromosome:GRCh38:4:145375543:145376253:1 gene:ENSG00000251333.3 gene_biotype:processed_pseudogene transcript_biotype:processed_pseudogene gene_symbol:RTN3P1 description:reticulon 3 pseudogene 1 [Source:HGNC Symbol;Acc:HGNC:19212]
132	132	hsa-miR-130a-3p	CAGUGCAAUGUUAAAAGGGCAU	>ENST00000513102.1 cdna chromosome:GRCh38:5:69177061:69177697:1 gene:ENSG00000134057.14 gene_biotype:protein_coding transcript_biotype:retained_intron gene_symbol:CCNB1 description:cyclin B1 [Source:HGNC Symbol;Acc:HGNC:1579]
133	133	hsa-miR-21-5p	UAGCUUAUCAGACUGAUGUUGA	>ENST00000518056.1 cdna chromosome:GRCh38:5:170040635:170042060:1 gene:ENSG00000134516.16 gene_biotype:protein_coding transcript_biotype:retained_intron gene_symbol:DOCK2 description:dedicator of cytokinesis 2 [Source:HGNC Symbol;Acc:HGNC:2988]
134	134	hsa-miR-27a-5p	AGGGCUUAGCUGCUUGUGAGCA	>ENST00000461294.2 cdna chromosome:GRCh38:4:54276751:54278246:1 gene:ENSG00000134853.11 gene_biotype:protein_coding transcript_biotype:retained_intron gene_symbol:PDGFRA description:platelet derived growth factor receptor alpha [Source:HGNC Symbol;Acc:HGNC:8803]
135	135	hsa-miR-27a-5p	AGGGCUUAGCUGCUUGUGAGCA	>ENST00000491015.1 cdna chromosome:GRCh38:20:58461125:58461980:-1 gene:ENSG00000198768.10 gene_biotype:protein_coding transcript_biotype:processed_transcript gene_symbol:APCDD1L description:APC down-regulated 1 like [Source:HGNC Symbol;Acc:HGNC:26892]
136	136	hsa-miR-27a-5p	AGGGCUUAGCUGCUUGUGAGCA	>ENST00000377102.5 cdna chromosome:GRCh38:13:80335976:80339659:-1 gene:ENSG00000136158.11 gene_biotype:protein_coding transcript_biotype:protein_coding gene_symbol:SPRY2 description:sprouty RTK signaling antagonist 2 [Source:HGNC Symbol;Acc:HGNC:11270]
137	137	hsa-miR-27a-3p	UUCACAGUGGCUAAGUUCCGC	>ENST00000505328.1 cdna chromosome:GRCh38:4:108070430:108078405:-1 gene:ENSG00000138795.9 gene_biotype:protein_coding transcript_biotype:retained_intron gene_symbol:LEF1 description:lymphoid enhancer binding factor 1 [Source:HGNC Symbol;Acc:HGNC:6551]
138	138	hsa-miR-506-3p	UAAGGCACCCUUCUGAGUAGA	>ENST00000559430.1 cdna chromosome:GRCh38:15:101305231:101308940:-1 gene:ENSG00000140479.16 gene_biotype:protein_coding transcript_biotype:processed_transcript gene_symbol:PCSK6 description:proprotein convertase subtilisin/kexin type 6 [Source:HGNC Symbol;Acc:HGNC:8569]
139	139	hsa-miR-590-5p	GAGCUUAUUCAUAAAAGUGCAG	>ENST00000559430.1 cdna chromosome:GRCh38:15:101305231:101308940:-1 gene:ENSG00000140479.16 gene_biotype:protein_coding transcript_biotype:processed_transcript gene_symbol:PCSK6 description:proprotein convertase subtilisin/kexin type 6 [Source:HGNC Symbol;Acc:HGNC:8569]
140	140	hsa-miR-9-5p	UCUUUGGUUAUCUAGCUGUAUGA	>ENST00000559430.1 cdna chromosome:GRCh38:15:101305231:101308940:-1 gene:ENSG00000140479.16 gene_biotype:protein_coding transcript_biotype:processed_transcript gene_symbol:PCSK6 description:proprotein convertase subtilisin/kexin type 6 [Source:HGNC Symbol;Acc:HGNC:8569]
141	141	hsa-miR-138-2-3p	GCUAUUUCACGACACCAGGGUU	>ENST00000559067.1 cdna chromosome:GRCh38:15:88255906:88256768:-1 gene:ENSG00000140538.16 gene_biotype:protein_coding transcript_biotype:processed_transcript gene_symbol:NTRK3 description:neurotrophic receptor tyrosine kinase 3 [Source:HGNC Symbol;Acc:HGNC:8033]
142	142	hsa-miR-148a-3p	UCAGUGCACUACAGAACUUUGU	>ENST00000559067.1 cdna chromosome:GRCh38:15:88255906:88256768:-1 gene:ENSG00000140538.16 gene_biotype:protein_coding transcript_biotype:processed_transcript gene_symbol:NTRK3 description:neurotrophic receptor tyrosine kinase 3 [Source:HGNC Symbol;Acc:HGNC:8033]
143	143	hsa-miR-22-3p	AAGCUGCCAGUUGAAGAACUGU	>ENST00000559067.1 cdna chromosome:GRCh38:15:88255906:88256768:-1 gene:ENSG00000140538.16 gene_biotype:protein_coding transcript_biotype:processed_transcript gene_symbol:NTRK3 description:neurotrophic receptor tyrosine kinase 3 [Source:HGNC Symbol;Acc:HGNC:8033]
144	144	hsa-miR-22-5p	AGUUCUUCAGUGGCAAGCUUUA	>ENST00000559067.1 cdna chromosome:GRCh38:15:88255906:88256768:-1 gene:ENSG00000140538.16 gene_biotype:protein_coding transcript_biotype:processed_transcript gene_symbol:NTRK3 description:neurotrophic receptor tyrosine kinase 3 [Source:HGNC Symbol;Acc:HGNC:8033]
145	145	hsa-miR-339-3p	UGAGCGCCUCGACGACAGAGCCG	>ENST00000559067.1 cdna chromosome:GRCh38:15:88255906:88256768:-1 gene:ENSG00000140538.16 gene_biotype:protein_coding transcript_biotype:processed_transcript gene_symbol:NTRK3 description:neurotrophic receptor tyrosine kinase 3 [Source:HGNC Symbol;Acc:HGNC:8033]
146	146	hsa-miR-339-5p	UCCCUGUCCUCCAGGAGCUCACG	>ENST00000559067.1 cdna chromosome:GRCh38:15:88255906:88256768:-1 gene:ENSG00000140538.16 gene_biotype:protein_coding transcript_biotype:processed_transcript gene_symbol:NTRK3 description:neurotrophic receptor tyrosine kinase 3 [Source:HGNC Symbol;Acc:HGNC:8033]
147	147	hsa-miR-488-3p	UUGAAAGGCUAUUUCUUGGUC	>ENST00000559067.1 cdna chromosome:GRCh38:15:88255906:88256768:-1 gene:ENSG00000140538.16 gene_biotype:protein_coding transcript_biotype:processed_transcript gene_symbol:NTRK3 description:neurotrophic receptor tyrosine kinase 3 [Source:HGNC Symbol;Acc:HGNC:8033]
148	148	hsa-miR-488-5p	CCCAGAUAAUGGCACUCUCAA	>ENST00000559067.1 cdna chromosome:GRCh38:15:88255906:88256768:-1 gene:ENSG00000140538.16 gene_biotype:protein_coding transcript_biotype:processed_transcript gene_symbol:NTRK3 description:neurotrophic receptor tyrosine kinase 3 [Source:HGNC Symbol;Acc:HGNC:8033]
149	149	hsa-miR-27a-5p	AGGGCUUAGCUGCUUGUGAGCA	>ENST00000366684.7 cdna chromosome:GRCh38:1:229431245:229434094:-1 gene:ENSG00000143632.14 gene_biotype:protein_coding transcript_biotype:protein_coding gene_symbol:ACTA1 description:actin, alpha 1, skeletal muscle [Source:HGNC Symbol;Acc:HGNC:129]
150	150	hsa-miR-525-3p	GAAGGCGCUUCCCUUUAGAGCG	>ENST00000504252.1 cdna chromosome:GRCh38:5:136381268:136381511:-1 gene:ENSG00000248351.1 gene_biotype:processed_pseudogene transcript_biotype:processed_pseudogene gene_symbol:HSPD1P18 description:heat shock protein family D (Hsp60) member 1 pseudogene 18 [Source:HGNC Symbol;Acc:HGNC:35136]
151	151	hsa-miR-24-3p	UGGCUCAGUUCAGCAGGAACAG	>ENST00000574446.1 cdna chromosome:GRCh38:4:102869054:102887359:1 gene:ENSG00000145354.11 gene_biotype:protein_coding transcript_biotype:nonsense_mediated_decay gene_symbol:CISD2 description:CDGSH iron sulfur domain 2 [Source:HGNC Symbol;Acc:HGNC:24212]
152	152	hsa-miR-27a-5p	AGGGCUUAGCUGCUUGUGAGCA	>ENST00000503117.1 cdna chromosome:GRCh38:5:83644588:83673544:-1 gene:ENSG00000145681.10 gene_biotype:protein_coding transcript_biotype:protein_coding gene_symbol:HAPLN1 description:hyaluronan and proteoglycan link protein 1 [Source:HGNC Symbol;Acc:HGNC:2380]
153	153	hsa-miR-148a-3p	UCAGUGCACUACAGAACUUUGU	>ENST00000523691.1 cdna chromosome:GRCh38:5:161689039:161690340:1 gene:ENSG00000145863.10 gene_biotype:protein_coding transcript_biotype:protein_coding gene_symbol:GABRA6 description:gamma-aminobutyric acid type A receptor alpha6 subunit [Source:HGNC Symbol;Acc:HGNC:4080]
154	154	hsa-miR-22-3p	AAGCUGCCAGUUGAAGAACUGU	>ENST00000523691.1 cdna chromosome:GRCh38:5:161689039:161690340:1 gene:ENSG00000145863.10 gene_biotype:protein_coding transcript_biotype:protein_coding gene_symbol:GABRA6 description:gamma-aminobutyric acid type A receptor alpha6 subunit [Source:HGNC Symbol;Acc:HGNC:4080]
155	155	hsa-miR-22-5p	AGUUCUUCAGUGGCAAGCUUUA	>ENST00000523691.1 cdna chromosome:GRCh38:5:161689039:161690340:1 gene:ENSG00000145863.10 gene_biotype:protein_coding transcript_biotype:protein_coding gene_symbol:GABRA6 description:gamma-aminobutyric acid type A receptor alpha6 subunit [Source:HGNC Symbol;Acc:HGNC:4080]
156	156	hsa-miR-339-3p	UGAGCGCCUCGACGACAGAGCCG	>ENST00000523691.1 cdna chromosome:GRCh38:5:161689039:161690340:1 gene:ENSG00000145863.10 gene_biotype:protein_coding transcript_biotype:protein_coding gene_symbol:GABRA6 description:gamma-aminobutyric acid type A receptor alpha6 subunit [Source:HGNC Symbol;Acc:HGNC:4080]
157	157	hsa-miR-339-5p	UCCCUGUCCUCCAGGAGCUCACG	>ENST00000523691.1 cdna chromosome:GRCh38:5:161689039:161690340:1 gene:ENSG00000145863.10 gene_biotype:protein_coding transcript_biotype:protein_coding gene_symbol:GABRA6 description:gamma-aminobutyric acid type A receptor alpha6 subunit [Source:HGNC Symbol;Acc:HGNC:4080]
158	158	hsa-miR-488-3p	UUGAAAGGCUAUUUCUUGGUC	>ENST00000523691.1 cdna chromosome:GRCh38:5:161689039:161690340:1 gene:ENSG00000145863.10 gene_biotype:protein_coding transcript_biotype:protein_coding gene_symbol:GABRA6 description:gamma-aminobutyric acid type A receptor alpha6 subunit [Source:HGNC Symbol;Acc:HGNC:4080]
159	159	hsa-miR-488-5p	CCCAGAUAAUGGCACUCUCAA	>ENST00000523691.1 cdna chromosome:GRCh38:5:161689039:161690340:1 gene:ENSG00000145863.10 gene_biotype:protein_coding transcript_biotype:protein_coding gene_symbol:GABRA6 description:gamma-aminobutyric acid type A receptor alpha6 subunit [Source:HGNC Symbol;Acc:HGNC:4080]
160	160	hsa-miR-138-2-3p	GCUAUUUCACGACACCAGGGUU	>ENST00000371951.5 cdna chromosome:GRCh38:X:114584078:114908507:1 gene:ENSG00000147246.9 gene_biotype:protein_coding transcript_biotype:protein_coding gene_symbol:HTR2C description:5-hydroxytryptamine receptor 2C [Source:HGNC Symbol;Acc:HGNC:5295]
161	161	hsa-miR-148a-3p	UCAGUGCACUACAGAACUUUGU	>ENST00000371951.5 cdna chromosome:GRCh38:X:114584078:114908507:1 gene:ENSG00000147246.9 gene_biotype:protein_coding transcript_biotype:protein_coding gene_symbol:HTR2C description:5-hydroxytryptamine receptor 2C [Source:HGNC Symbol;Acc:HGNC:5295]
162	162	hsa-miR-339-3p	UGAGCGCCUCGACGACAGAGCCG	>ENST00000371951.5 cdna chromosome:GRCh38:X:114584078:114908507:1 gene:ENSG00000147246.9 gene_biotype:protein_coding transcript_biotype:protein_coding gene_symbol:HTR2C description:5-hydroxytryptamine receptor 2C [Source:HGNC Symbol;Acc:HGNC:5295]
163	163	hsa-miR-339-5p	UCCCUGUCCUCCAGGAGCUCACG	>ENST00000371951.5 cdna chromosome:GRCh38:X:114584078:114908507:1 gene:ENSG00000147246.9 gene_biotype:protein_coding transcript_biotype:protein_coding gene_symbol:HTR2C description:5-hydroxytryptamine receptor 2C [Source:HGNC Symbol;Acc:HGNC:5295]
164	164	hsa-miR-488-3p	UUGAAAGGCUAUUUCUUGGUC	>ENST00000371951.5 cdna chromosome:GRCh38:X:114584078:114908507:1 gene:ENSG00000147246.9 gene_biotype:protein_coding transcript_biotype:protein_coding gene_symbol:HTR2C description:5-hydroxytryptamine receptor 2C [Source:HGNC Symbol;Acc:HGNC:5295]
165	165	hsa-miR-488-5p	CCCAGAUAAUGGCACUCUCAA	>ENST00000371951.5 cdna chromosome:GRCh38:X:114584078:114908507:1 gene:ENSG00000147246.9 gene_biotype:protein_coding transcript_biotype:protein_coding gene_symbol:HTR2C description:5-hydroxytryptamine receptor 2C [Source:HGNC Symbol;Acc:HGNC:5295]
166	166	hsa-miR-522-5p	CUCUAGAGGGAAGCGCUUUCUG	>ENST00000527296.1 cdna chromosome:GRCh38:11:108161184:108162165:-1 gene:ENSG00000149308.16 gene_biotype:protein_coding transcript_biotype:protein_coding gene_symbol:NPAT description:nuclear protein, coactivator of histone transcription [Source:HGNC Symbol;Acc:HGNC:7896]
167	167	hsa-miR-34a-5p	UGGCAGUGUCUUAGCUGGUUGU	>ENST00000544481.1 cdna chromosome:GRCh38:12:124913350:124914065:-1 gene:ENSG00000150991.14 gene_biotype:protein_coding transcript_biotype:processed_transcript gene_symbol:UBC description:ubiquitin C [Source:HGNC Symbol;Acc:HGNC:12468]
168	168	hsa-miR-27a-5p	AGGGCUUAGCUGCUUGUGAGCA	>ENST00000525921.1 cdna chromosome:GRCh38:11:105610266:105612434:1 gene:ENSG00000152578.12 gene_biotype:protein_coding transcript_biotype:protein_coding gene_symbol:GRIA4 description:glutamate ionotropic receptor AMPA type subunit 4 [Source:HGNC Symbol;Acc:HGNC:4574]
169	169	hsa-miR-27a-5p	AGGGCUUAGCUGCUUGUGAGCA	>ENST00000282701.2 cdna chromosome:GRCh38:4:81030965:81057531:1 gene:ENSG00000152785.6 gene_biotype:protein_coding transcript_biotype:protein_coding gene_symbol:BMP3 description:bone morphogenetic protein 3 [Source:HGNC Symbol;Acc:HGNC:1070]
170	170	hsa-miR-1246	AAUGGAUUUUUGGAGCAGG	>ENST00000465043.1 cdna chromosome:GRCh38:2:165092256:165093828:-1 gene:ENSG00000153253.16 gene_biotype:protein_coding transcript_biotype:processed_transcript gene_symbol:SCN3A description:sodium voltage-gated channel alpha subunit 3 [Source:HGNC Symbol;Acc:HGNC:10590]
171	171	hsa-miR-27a-5p	AGGGCUUAGCUGCUUGUGAGCA	>ENST00000510534.1 cdna chromosome:GRCh38:4:106923821:107035812:-1 gene:ENSG00000155011.8 gene_biotype:protein_coding transcript_biotype:retained_intron gene_symbol:DKK2 description:dickkopf WNT signaling pathway inhibitor 2 [Source:HGNC Symbol;Acc:HGNC:2892]
172	172	hsa-miR-106b-5p	UAAAGUGCUGACAGUGCAGAU	>ENST00000435072.1 cdna chromosome:GRCh38:21:29305203:29326336:1 gene:ENSG00000156273.15 gene_biotype:protein_coding transcript_biotype:protein_coding gene_symbol:BACH1 description:BTB domain and CNC homolog 1 [Source:HGNC Symbol;Acc:HGNC:935]
173	173	hsa-miR-146a-5p	UGAGAACUGAAUUCCAUGGGUU	>ENST00000435072.1 cdna chromosome:GRCh38:21:29305203:29326336:1 gene:ENSG00000156273.15 gene_biotype:protein_coding transcript_biotype:protein_coding gene_symbol:BACH1 description:BTB domain and CNC homolog 1 [Source:HGNC Symbol;Acc:HGNC:935]
174	174	hsa-miR-17-3p	ACUGCAGUGAAGGCACUUGUAG	>ENST00000435072.1 cdna chromosome:GRCh38:21:29305203:29326336:1 gene:ENSG00000156273.15 gene_biotype:protein_coding transcript_biotype:protein_coding gene_symbol:BACH1 description:BTB domain and CNC homolog 1 [Source:HGNC Symbol;Acc:HGNC:935]
175	175	hsa-miR-17-5p	CAAAGUGCUUACAGUGCAGGUAG	>ENST00000435072.1 cdna chromosome:GRCh38:21:29305203:29326336:1 gene:ENSG00000156273.15 gene_biotype:protein_coding transcript_biotype:protein_coding gene_symbol:BACH1 description:BTB domain and CNC homolog 1 [Source:HGNC Symbol;Acc:HGNC:935]
176	176	hsa-miR-18a-3p	ACUGCCCUAAGUGCUCCUUCUGG	>ENST00000435072.1 cdna chromosome:GRCh38:21:29305203:29326336:1 gene:ENSG00000156273.15 gene_biotype:protein_coding transcript_biotype:protein_coding gene_symbol:BACH1 description:BTB domain and CNC homolog 1 [Source:HGNC Symbol;Acc:HGNC:935]
177	177	hsa-miR-18a-5p	UAAGGUGCAUCUAGUGCAGAUAG	>ENST00000435072.1 cdna chromosome:GRCh38:21:29305203:29326336:1 gene:ENSG00000156273.15 gene_biotype:protein_coding transcript_biotype:protein_coding gene_symbol:BACH1 description:BTB domain and CNC homolog 1 [Source:HGNC Symbol;Acc:HGNC:935]
178	178	hsa-miR-19a-3p	UGUGCAAAUCUAUGCAAAACUGA	>ENST00000435072.1 cdna chromosome:GRCh38:21:29305203:29326336:1 gene:ENSG00000156273.15 gene_biotype:protein_coding transcript_biotype:protein_coding gene_symbol:BACH1 description:BTB domain and CNC homolog 1 [Source:HGNC Symbol;Acc:HGNC:935]
179	179	hsa-miR-19a-5p	AGUUUUGCAUAGUUGCACUACA	>ENST00000435072.1 cdna chromosome:GRCh38:21:29305203:29326336:1 gene:ENSG00000156273.15 gene_biotype:protein_coding transcript_biotype:protein_coding gene_symbol:BACH1 description:BTB domain and CNC homolog 1 [Source:HGNC Symbol;Acc:HGNC:935]
180	180	hsa-miR-19b-1-5p	AGUUUUGCAGGUUUGCAUCCAGC	>ENST00000435072.1 cdna chromosome:GRCh38:21:29305203:29326336:1 gene:ENSG00000156273.15 gene_biotype:protein_coding transcript_biotype:protein_coding gene_symbol:BACH1 description:BTB domain and CNC homolog 1 [Source:HGNC Symbol;Acc:HGNC:935]
181	181	hsa-miR-19b-3p	UGUGCAAAUCCAUGCAAAACUGA	>ENST00000435072.1 cdna chromosome:GRCh38:21:29305203:29326336:1 gene:ENSG00000156273.15 gene_biotype:protein_coding transcript_biotype:protein_coding gene_symbol:BACH1 description:BTB domain and CNC homolog 1 [Source:HGNC Symbol;Acc:HGNC:935]
182	182	hsa-miR-20a-3p	ACUGCAUUAUGAGCACUUAAAG	>ENST00000435072.1 cdna chromosome:GRCh38:21:29305203:29326336:1 gene:ENSG00000156273.15 gene_biotype:protein_coding transcript_biotype:protein_coding gene_symbol:BACH1 description:BTB domain and CNC homolog 1 [Source:HGNC Symbol;Acc:HGNC:935]
183	183	hsa-miR-20a-5p	UAAAGUGCUUAUAGUGCAGGUAG	>ENST00000435072.1 cdna chromosome:GRCh38:21:29305203:29326336:1 gene:ENSG00000156273.15 gene_biotype:protein_coding transcript_biotype:protein_coding gene_symbol:BACH1 description:BTB domain and CNC homolog 1 [Source:HGNC Symbol;Acc:HGNC:935]
184	184	hsa-miR-25-3p	CAUUGCACUUGUCUCGGUCUGA	>ENST00000435072.1 cdna chromosome:GRCh38:21:29305203:29326336:1 gene:ENSG00000156273.15 gene_biotype:protein_coding transcript_biotype:protein_coding gene_symbol:BACH1 description:BTB domain and CNC homolog 1 [Source:HGNC Symbol;Acc:HGNC:935]
185	185	hsa-miR-92a-1-5p	AGGUUGGGAUCGGUUGCAAUGCU	>ENST00000435072.1 cdna chromosome:GRCh38:21:29305203:29326336:1 gene:ENSG00000156273.15 gene_biotype:protein_coding transcript_biotype:protein_coding gene_symbol:BACH1 description:BTB domain and CNC homolog 1 [Source:HGNC Symbol;Acc:HGNC:935]
186	186	hsa-miR-93-5p	CAAAGUGCUGUUCGUGCAGGUAG	>ENST00000435072.1 cdna chromosome:GRCh38:21:29305203:29326336:1 gene:ENSG00000156273.15 gene_biotype:protein_coding transcript_biotype:protein_coding gene_symbol:BACH1 description:BTB domain and CNC homolog 1 [Source:HGNC Symbol;Acc:HGNC:935]
187	187	hsa-miR-1262	AUGGGUGAAUUUGUAGAAGGAU	>ENST00000439217.1 cdna chromosome:GRCh38:Y:13159273:13161549:-1 gene:ENSG00000235462.1 gene_biotype:transcribed_unprocessed_pseudogene transcript_biotype:processed_transcript gene_symbol:TAB3P1 description:TGF-beta activated kinase 1/MAP3K7 binding protein 3 pseudogene 1 [Source:HGNC Symbol;Acc:HGNC:37723]
188	188	hsa-miR-222-3p	AGCUACAUCUGGCUACUGGGU	>ENST00000439217.1 cdna chromosome:GRCh38:Y:13159273:13161549:-1 gene:ENSG00000235462.1 gene_biotype:transcribed_unprocessed_pseudogene transcript_biotype:processed_transcript gene_symbol:TAB3P1 description:TGF-beta activated kinase 1/MAP3K7 binding protein 3 pseudogene 1 [Source:HGNC Symbol;Acc:HGNC:37723]
189	189	hsa-miR-302c-3p	UAAGUGCUUCCAUGUUUCAGUGG	>ENST00000439217.1 cdna chromosome:GRCh38:Y:13159273:13161549:-1 gene:ENSG00000235462.1 gene_biotype:transcribed_unprocessed_pseudogene transcript_biotype:processed_transcript gene_symbol:TAB3P1 description:TGF-beta activated kinase 1/MAP3K7 binding protein 3 pseudogene 1 [Source:HGNC Symbol;Acc:HGNC:37723]
190	190	hsa-miR-519b-3p	AAAGUGCAUCCUUUUAGAGGUU	>ENST00000439217.1 cdna chromosome:GRCh38:Y:13159273:13161549:-1 gene:ENSG00000235462.1 gene_biotype:transcribed_unprocessed_pseudogene transcript_biotype:processed_transcript gene_symbol:TAB3P1 description:TGF-beta activated kinase 1/MAP3K7 binding protein 3 pseudogene 1 [Source:HGNC Symbol;Acc:HGNC:37723]
191	191	hsa-miR-519c-3p	AAAGUGCAUCUUUUUAGAGGAU	>ENST00000439217.1 cdna chromosome:GRCh38:Y:13159273:13161549:-1 gene:ENSG00000235462.1 gene_biotype:transcribed_unprocessed_pseudogene transcript_biotype:processed_transcript gene_symbol:TAB3P1 description:TGF-beta activated kinase 1/MAP3K7 binding protein 3 pseudogene 1 [Source:HGNC Symbol;Acc:HGNC:37723]
192	192	hsa-miR-520f-3p	AAGUGCUUCCUUUUAGAGGGUU	>ENST00000439217.1 cdna chromosome:GRCh38:Y:13159273:13161549:-1 gene:ENSG00000235462.1 gene_biotype:transcribed_unprocessed_pseudogene transcript_biotype:processed_transcript gene_symbol:TAB3P1 description:TGF-beta activated kinase 1/MAP3K7 binding protein 3 pseudogene 1 [Source:HGNC Symbol;Acc:HGNC:37723]
193	193	hsa-miR-525-5p	CUCCAGAGGGAUGCACUUUCU	>ENST00000439217.1 cdna chromosome:GRCh38:Y:13159273:13161549:-1 gene:ENSG00000235462.1 gene_biotype:transcribed_unprocessed_pseudogene transcript_biotype:processed_transcript gene_symbol:TAB3P1 description:TGF-beta activated kinase 1/MAP3K7 binding protein 3 pseudogene 1 [Source:HGNC Symbol;Acc:HGNC:37723]
194	194	hsa-miR-542-3p	UGUGACAGAUUGAUAACUGAAA	>ENST00000439217.1 cdna chromosome:GRCh38:Y:13159273:13161549:-1 gene:ENSG00000235462.1 gene_biotype:transcribed_unprocessed_pseudogene transcript_biotype:processed_transcript gene_symbol:TAB3P1 description:TGF-beta activated kinase 1/MAP3K7 binding protein 3 pseudogene 1 [Source:HGNC Symbol;Acc:HGNC:37723]
195	195	hsa-miR-21-5p	UAGCUUAUCAGACUGAUGUUGA	>ENST00000492664.5 cdna chromosome:GRCh38:1:223770413:223772710:1 gene:ENSG00000162909.17 gene_biotype:protein_coding transcript_biotype:processed_transcript gene_symbol:CAPN2 description:calpain 2 [Source:HGNC Symbol;Acc:HGNC:1479]
196	196	hsa-miR-27a-5p	AGGGCUUAGCUGCUUGUGAGCA	>ENST00000514959.1 cdna chromosome:GRCh38:4:80054281:80079600:-1 gene:ENSG00000163297.16 gene_biotype:protein_coding transcript_biotype:processed_transcript gene_symbol:ANTXR2 description:ANTXR cell adhesion molecule 2 [Source:HGNC Symbol;Acc:HGNC:21732]
197	197	hsa-miR-138-2-3p	GCUAUUUCACGACACCAGGGUU	>ENST00000295589.3 cdna chromosome:GRCh38:4:26481400:26490462:-1 gene:ENSG00000163394.5 gene_biotype:protein_coding transcript_biotype:protein_coding gene_symbol:CCKAR description:cholecystokinin A receptor [Source:HGNC Symbol;Acc:HGNC:1570]
198	198	hsa-miR-148a-3p	UCAGUGCACUACAGAACUUUGU	>ENST00000295589.3 cdna chromosome:GRCh38:4:26481400:26490462:-1 gene:ENSG00000163394.5 gene_biotype:protein_coding transcript_biotype:protein_coding gene_symbol:CCKAR description:cholecystokinin A receptor [Source:HGNC Symbol;Acc:HGNC:1570]
199	199	hsa-miR-22-3p	AAGCUGCCAGUUGAAGAACUGU	>ENST00000295589.3 cdna chromosome:GRCh38:4:26481400:26490462:-1 gene:ENSG00000163394.5 gene_biotype:protein_coding transcript_biotype:protein_coding gene_symbol:CCKAR description:cholecystokinin A receptor [Source:HGNC Symbol;Acc:HGNC:1570]
200	200	hsa-miR-22-5p	AGUUCUUCAGUGGCAAGCUUUA	>ENST00000295589.3 cdna chromosome:GRCh38:4:26481400:26490462:-1 gene:ENSG00000163394.5 gene_biotype:protein_coding transcript_biotype:protein_coding gene_symbol:CCKAR description:cholecystokinin A receptor [Source:HGNC Symbol;Acc:HGNC:1570]
201	201	hsa-miR-339-3p	UGAGCGCCUCGACGACAGAGCCG	>ENST00000295589.3 cdna chromosome:GRCh38:4:26481400:26490462:-1 gene:ENSG00000163394.5 gene_biotype:protein_coding transcript_biotype:protein_coding gene_symbol:CCKAR description:cholecystokinin A receptor [Source:HGNC Symbol;Acc:HGNC:1570]
202	202	hsa-miR-339-5p	UCCCUGUCCUCCAGGAGCUCACG	>ENST00000295589.3 cdna chromosome:GRCh38:4:26481400:26490462:-1 gene:ENSG00000163394.5 gene_biotype:protein_coding transcript_biotype:protein_coding gene_symbol:CCKAR description:cholecystokinin A receptor [Source:HGNC Symbol;Acc:HGNC:1570]
203	203	hsa-miR-488-3p	UUGAAAGGCUAUUUCUUGGUC	>ENST00000295589.3 cdna chromosome:GRCh38:4:26481400:26490462:-1 gene:ENSG00000163394.5 gene_biotype:protein_coding transcript_biotype:protein_coding gene_symbol:CCKAR description:cholecystokinin A receptor [Source:HGNC Symbol;Acc:HGNC:1570]
204	204	hsa-miR-488-5p	CCCAGAUAAUGGCACUCUCAA	>ENST00000295589.3 cdna chromosome:GRCh38:4:26481400:26490462:-1 gene:ENSG00000163394.5 gene_biotype:protein_coding transcript_biotype:protein_coding gene_symbol:CCKAR description:cholecystokinin A receptor [Source:HGNC Symbol;Acc:HGNC:1570]
205	205	hsa-miR-155-5p	UUAAUGCUAAUCGUGAUAGGGGUU	>ENST00000554932.1 cdna chromosome:GRCh38:14:39431772:39432466:-1 gene:ENSG00000165355.7 gene_biotype:protein_coding transcript_biotype:protein_coding gene_symbol:FBXO33 description:F-box protein 33 [Source:HGNC Symbol;Acc:HGNC:19833]
206	206	hsa-miR-525-3p	GAAGGCGCUUCCCUUUAGAGCG	>ENST00000551899.5 cdna chromosome:GRCh38:12:69585460:69586925:1 gene:ENSG00000166226.12 gene_biotype:protein_coding transcript_biotype:retained_intron gene_symbol:CCT2 description:chaperonin containing TCP1 subunit 2 [Source:HGNC Symbol;Acc:HGNC:1615]
207	207	hsa-miR-34a-5p	UGGCAGUGUCUUAGCUGGUUGU	>ENST00000564794.1 cdna chromosome:GRCh38:16:23688676:23690038:1 gene:ENSG00000166851.14 gene_biotype:protein_coding transcript_biotype:retained_intron gene_symbol:PLK1 description:polo like kinase 1 [Source:HGNC Symbol;Acc:HGNC:9077]
208	208	hsa-miR-139-5p	UCUACAGUGCACGUGUCUCCAGU	>ENST00000602524.1 cdna chromosome:GRCh38:10:22325933:22326831:1 gene:ENSG00000168283.13 gene_biotype:protein_coding transcript_biotype:retained_intron gene_symbol:BMI1 description:BMI1 proto-oncogene, polycomb ring finger [Source:HGNC Symbol;Acc:HGNC:1066]
209	209	hsa-miR-708-3p	CAACUAGACUGUGAGCUUCUAG	>ENST00000468625.1 cdna chromosome:GRCh38:X:136097835:136098348:-1 gene:ENSG00000231513.3 gene_biotype:processed_pseudogene transcript_biotype:processed_pseudogene gene_symbol:E2F6P4 description:E2F transcription factor 6 pseudogene 4 [Source:HGNC Symbol;Acc:HGNC:51452]
210	210	hsa-miR-106b-5p	UAAAGUGCUGACAGUGCAGAU	>ENST00000453177.2 cdna chromosome:GRCh38:9:22747700:22748234:1 gene:ENSG00000236739.3 gene_biotype:processed_pseudogene transcript_biotype:processed_pseudogene gene_symbol:CLIC4P1 description:chloride intracellular channel 4 pseudogene 1 [Source:HGNC Symbol;Acc:HGNC:49797]
211	211	hsa-miR-146a-5p	UGAGAACUGAAUUCCAUGGGUU	>ENST00000453177.2 cdna chromosome:GRCh38:9:22747700:22748234:1 gene:ENSG00000236739.3 gene_biotype:processed_pseudogene transcript_biotype:processed_pseudogene gene_symbol:CLIC4P1 description:chloride intracellular channel 4 pseudogene 1 [Source:HGNC Symbol;Acc:HGNC:49797]
212	212	hsa-miR-17-3p	ACUGCAGUGAAGGCACUUGUAG	>ENST00000453177.2 cdna chromosome:GRCh38:9:22747700:22748234:1 gene:ENSG00000236739.3 gene_biotype:processed_pseudogene transcript_biotype:processed_pseudogene gene_symbol:CLIC4P1 description:chloride intracellular channel 4 pseudogene 1 [Source:HGNC Symbol;Acc:HGNC:49797]
213	213	hsa-miR-17-5p	CAAAGUGCUUACAGUGCAGGUAG	>ENST00000453177.2 cdna chromosome:GRCh38:9:22747700:22748234:1 gene:ENSG00000236739.3 gene_biotype:processed_pseudogene transcript_biotype:processed_pseudogene gene_symbol:CLIC4P1 description:chloride intracellular channel 4 pseudogene 1 [Source:HGNC Symbol;Acc:HGNC:49797]
214	214	hsa-miR-18a-3p	ACUGCCCUAAGUGCUCCUUCUGG	>ENST00000453177.2 cdna chromosome:GRCh38:9:22747700:22748234:1 gene:ENSG00000236739.3 gene_biotype:processed_pseudogene transcript_biotype:processed_pseudogene gene_symbol:CLIC4P1 description:chloride intracellular channel 4 pseudogene 1 [Source:HGNC Symbol;Acc:HGNC:49797]
215	215	hsa-miR-18a-5p	UAAGGUGCAUCUAGUGCAGAUAG	>ENST00000453177.2 cdna chromosome:GRCh38:9:22747700:22748234:1 gene:ENSG00000236739.3 gene_biotype:processed_pseudogene transcript_biotype:processed_pseudogene gene_symbol:CLIC4P1 description:chloride intracellular channel 4 pseudogene 1 [Source:HGNC Symbol;Acc:HGNC:49797]
216	216	hsa-miR-19a-3p	UGUGCAAAUCUAUGCAAAACUGA	>ENST00000453177.2 cdna chromosome:GRCh38:9:22747700:22748234:1 gene:ENSG00000236739.3 gene_biotype:processed_pseudogene transcript_biotype:processed_pseudogene gene_symbol:CLIC4P1 description:chloride intracellular channel 4 pseudogene 1 [Source:HGNC Symbol;Acc:HGNC:49797]
217	217	hsa-miR-19a-5p	AGUUUUGCAUAGUUGCACUACA	>ENST00000453177.2 cdna chromosome:GRCh38:9:22747700:22748234:1 gene:ENSG00000236739.3 gene_biotype:processed_pseudogene transcript_biotype:processed_pseudogene gene_symbol:CLIC4P1 description:chloride intracellular channel 4 pseudogene 1 [Source:HGNC Symbol;Acc:HGNC:49797]
218	218	hsa-miR-19b-1-5p	AGUUUUGCAGGUUUGCAUCCAGC	>ENST00000453177.2 cdna chromosome:GRCh38:9:22747700:22748234:1 gene:ENSG00000236739.3 gene_biotype:processed_pseudogene transcript_biotype:processed_pseudogene gene_symbol:CLIC4P1 description:chloride intracellular channel 4 pseudogene 1 [Source:HGNC Symbol;Acc:HGNC:49797]
219	219	hsa-miR-19b-3p	UGUGCAAAUCCAUGCAAAACUGA	>ENST00000453177.2 cdna chromosome:GRCh38:9:22747700:22748234:1 gene:ENSG00000236739.3 gene_biotype:processed_pseudogene transcript_biotype:processed_pseudogene gene_symbol:CLIC4P1 description:chloride intracellular channel 4 pseudogene 1 [Source:HGNC Symbol;Acc:HGNC:49797]
220	220	hsa-miR-20a-3p	ACUGCAUUAUGAGCACUUAAAG	>ENST00000453177.2 cdna chromosome:GRCh38:9:22747700:22748234:1 gene:ENSG00000236739.3 gene_biotype:processed_pseudogene transcript_biotype:processed_pseudogene gene_symbol:CLIC4P1 description:chloride intracellular channel 4 pseudogene 1 [Source:HGNC Symbol;Acc:HGNC:49797]
221	221	hsa-miR-20a-5p	UAAAGUGCUUAUAGUGCAGGUAG	>ENST00000453177.2 cdna chromosome:GRCh38:9:22747700:22748234:1 gene:ENSG00000236739.3 gene_biotype:processed_pseudogene transcript_biotype:processed_pseudogene gene_symbol:CLIC4P1 description:chloride intracellular channel 4 pseudogene 1 [Source:HGNC Symbol;Acc:HGNC:49797]
222	222	hsa-miR-25-3p	CAUUGCACUUGUCUCGGUCUGA	>ENST00000453177.2 cdna chromosome:GRCh38:9:22747700:22748234:1 gene:ENSG00000236739.3 gene_biotype:processed_pseudogene transcript_biotype:processed_pseudogene gene_symbol:CLIC4P1 description:chloride intracellular channel 4 pseudogene 1 [Source:HGNC Symbol;Acc:HGNC:49797]
223	223	hsa-miR-92a-1-5p	AGGUUGGGAUCGGUUGCAAUGCU	>ENST00000453177.2 cdna chromosome:GRCh38:9:22747700:22748234:1 gene:ENSG00000236739.3 gene_biotype:processed_pseudogene transcript_biotype:processed_pseudogene gene_symbol:CLIC4P1 description:chloride intracellular channel 4 pseudogene 1 [Source:HGNC Symbol;Acc:HGNC:49797]
224	224	hsa-miR-93-5p	CAAAGUGCUGUUCGUGCAGGUAG	>ENST00000453177.2 cdna chromosome:GRCh38:9:22747700:22748234:1 gene:ENSG00000236739.3 gene_biotype:processed_pseudogene transcript_biotype:processed_pseudogene gene_symbol:CLIC4P1 description:chloride intracellular channel 4 pseudogene 1 [Source:HGNC Symbol;Acc:HGNC:49797]
225	225	hsa-miR-603	CACACACUGCAAUUACUUUUGC	>ENST00000462672.1 cdna chromosome:GRCh38:10:129701627:129717867:1 gene:ENSG00000170430.9 gene_biotype:protein_coding transcript_biotype:processed_transcript gene_symbol:MGMT description:O-6-methylguanine-DNA methyltransferase [Source:HGNC Symbol;Acc:HGNC:7059]
226	226	hsa-miR-23b-3p	AUCACAUUGCCAGGGAUUACCAC	>ENST00000303924.4 cdna chromosome:GRCh38:8:121612116:121641390:-1 gene:ENSG00000170961.6 gene_biotype:protein_coding transcript_biotype:protein_coding gene_symbol:HAS2 description:hyaluronan synthase 2 [Source:HGNC Symbol;Acc:HGNC:4819]
227	227	hsa-miR-139-5p	UCUACAGUGCACGUGUCUCCAGU	>ENST00000489067.1 cdna chromosome:GRCh38:2:45978095:45984681:1 gene:ENSG00000171132.13 gene_biotype:protein_coding transcript_biotype:processed_transcript gene_symbol:PRKCE description:protein kinase C epsilon [Source:HGNC Symbol;Acc:HGNC:9401]
228	228	hsa-miR-522-5p	CUCUAGAGGGAAGCGCUUUCUG	>ENST00000434194.1 cdna chromosome:GRCh38:20:31722073:31722548:-1 gene:ENSG00000171552.12 gene_biotype:protein_coding transcript_biotype:protein_coding gene_symbol:BCL2L1 description:BCL2 like 1 [Source:HGNC Symbol;Acc:HGNC:992]
229	229	hsa-miR-21-5p	UAGCUUAUCAGACUGAUGUUGA	>ENST00000473984.1 cdna chromosome:GRCh38:4:154565781:154567854:1 gene:ENSG00000171564.11 gene_biotype:protein_coding transcript_biotype:retained_intron gene_symbol:FGB description:fibrinogen beta chain [Source:HGNC Symbol;Acc:HGNC:3662]
230	230	hsa-miR-16-5p	UAGCAGCACGUAAAUAUUGGCG	>ENST00000623481.2 cdna chromosome:GRCh38:5:140564828:140567117:1 gene:ENSG00000176087.14 gene_biotype:protein_coding transcript_biotype:protein_coding gene_symbol:SLC35A4 description:solute carrier family 35 member A4 [Source:HGNC Symbol;Acc:HGNC:20753]
231	231	hsa-miR-138-2-3p	GCUAUUUCACGACACCAGGGUU	>ENST00000439476.6 cdna chromosome:GRCh38:11:27654893:27659658:-1 gene:ENSG00000176697.18 gene_biotype:protein_coding transcript_biotype:protein_coding gene_symbol:BDNF description:brain derived neurotrophic factor [Source:HGNC Symbol;Acc:HGNC:1033]
232	232	hsa-miR-148a-3p	UCAGUGCACUACAGAACUUUGU	>ENST00000439476.6 cdna chromosome:GRCh38:11:27654893:27659658:-1 gene:ENSG00000176697.18 gene_biotype:protein_coding transcript_biotype:protein_coding gene_symbol:BDNF description:brain derived neurotrophic factor [Source:HGNC Symbol;Acc:HGNC:1033]
233	233	hsa-miR-339-3p	UGAGCGCCUCGACGACAGAGCCG	>ENST00000439476.6 cdna chromosome:GRCh38:11:27654893:27659658:-1 gene:ENSG00000176697.18 gene_biotype:protein_coding transcript_biotype:protein_coding gene_symbol:BDNF description:brain derived neurotrophic factor [Source:HGNC Symbol;Acc:HGNC:1033]
234	234	hsa-miR-339-5p	UCCCUGUCCUCCAGGAGCUCACG	>ENST00000439476.6 cdna chromosome:GRCh38:11:27654893:27659658:-1 gene:ENSG00000176697.18 gene_biotype:protein_coding transcript_biotype:protein_coding gene_symbol:BDNF description:brain derived neurotrophic factor [Source:HGNC Symbol;Acc:HGNC:1033]
235	235	hsa-miR-488-3p	UUGAAAGGCUAUUUCUUGGUC	>ENST00000439476.6 cdna chromosome:GRCh38:11:27654893:27659658:-1 gene:ENSG00000176697.18 gene_biotype:protein_coding transcript_biotype:protein_coding gene_symbol:BDNF description:brain derived neurotrophic factor [Source:HGNC Symbol;Acc:HGNC:1033]
236	236	hsa-miR-488-5p	CCCAGAUAAUGGCACUCUCAA	>ENST00000439476.6 cdna chromosome:GRCh38:11:27654893:27659658:-1 gene:ENSG00000176697.18 gene_biotype:protein_coding transcript_biotype:protein_coding gene_symbol:BDNF description:brain derived neurotrophic factor [Source:HGNC Symbol;Acc:HGNC:1033]
237	237	hsa-miR-638	AGGGAUCGCGGGCGGGUGGCGGCCU	>ENST00000483040.1 cdna chromosome:GRCh38:10:131092391:131260336:-1 gene:ENSG00000176769.9 gene_biotype:protein_coding transcript_biotype:retained_intron gene_symbol:TCERG1L description:transcription elongation regulator 1 like [Source:HGNC Symbol;Acc:HGNC:23533]
238	238	hsa-miR-155-5p	UUAAUGCUAAUCGUGAUAGGGGUU	>ENST00000322002.4 cdna chromosome:GRCh38:2:5692667:5701385:1 gene:ENSG00000176887.6 gene_biotype:protein_coding transcript_biotype:protein_coding gene_symbol:SOX11 description:SRY-box 11 [Source:HGNC Symbol;Acc:HGNC:11191]
239	239	hsa-miR-106b-5p	UAAAGUGCUGACAGUGCAGAU	>ENST00000315927.8 cdna chromosome:GRCh38:1:207043849:207051077:-1 gene:ENSG00000180667.10 gene_biotype:protein_coding transcript_biotype:protein_coding gene_symbol:YOD1 description:YOD1 deubiquitinase [Source:HGNC Symbol;Acc:HGNC:25035]
240	240	hsa-miR-146a-5p	UGAGAACUGAAUUCCAUGGGUU	>ENST00000315927.8 cdna chromosome:GRCh38:1:207043849:207051077:-1 gene:ENSG00000180667.10 gene_biotype:protein_coding transcript_biotype:protein_coding gene_symbol:YOD1 description:YOD1 deubiquitinase [Source:HGNC Symbol;Acc:HGNC:25035]
241	241	hsa-miR-25-3p	CAUUGCACUUGUCUCGGUCUGA	>ENST00000315927.8 cdna chromosome:GRCh38:1:207043849:207051077:-1 gene:ENSG00000180667.10 gene_biotype:protein_coding transcript_biotype:protein_coding gene_symbol:YOD1 description:YOD1 deubiquitinase [Source:HGNC Symbol;Acc:HGNC:25035]
242	242	hsa-miR-93-5p	CAAAGUGCUGUUCGUGCAGGUAG	>ENST00000315927.8 cdna chromosome:GRCh38:1:207043849:207051077:-1 gene:ENSG00000180667.10 gene_biotype:protein_coding transcript_biotype:protein_coding gene_symbol:YOD1 description:YOD1 deubiquitinase [Source:HGNC Symbol;Acc:HGNC:25035]
243	243	hsa-miR-155-5p	UUAAUGCUAAUCGUGAUAGGGGUU	>ENST00000570788.1 cdna chromosome:GRCh38:17:7588999:7590091:-1 gene:ENSG00000129194.7 gene_biotype:protein_coding transcript_biotype:protein_coding gene_symbol:SOX15 description:SRY-box 15 [Source:HGNC Symbol;Acc:HGNC:11196]
244	244	hsa-miR-146a-5p	UGAGAACUGAAUUCCAUGGGUU	>ENST00000475212.1 cdna chromosome:GRCh38:2:202201384:202201886:-1 gene:ENSG00000223825.5 gene_biotype:processed_pseudogene transcript_biotype:processed_pseudogene gene_symbol:DAZAP2P1 description:DAZ associated protein 2 pseudogene 1 [Source:HGNC Symbol;Acc:HGNC:43869]
245	245	hsa-miR-1246	AAUGGAUUUUUGGAGCAGG	>ENST00000546823.1 cdna chromosome:GRCh38:12:89919437:89919776:-1 gene:ENSG00000258290.1 gene_biotype:processed_pseudogene transcript_biotype:processed_pseudogene gene_symbol:BRWD1P2 description:bromodomain and WD repeat domain containing 1 pseudogene 2 [Source:HGNC Symbol;Acc:HGNC:51529]
246	246	hsa-miR-10b-5p	UACCCUGUAGAACCGAAUUUGUG	>ENST00000488809.2 cdna chromosome:GRCh38:9:95479856:95480455:-1 gene:ENSG00000185920.15 gene_biotype:protein_coding transcript_biotype:retained_intron gene_symbol:PTCH1 description:patched 1 [Source:HGNC Symbol;Acc:HGNC:9585]
247	247	hsa-miR-17-5p	CAAAGUGCUUACAGUGCAGGUAG	>ENST00000650138.1 cdna chromosome:GRCh38:13:110211649:110212586:-1 gene:ENSG00000187498.15 gene_biotype:protein_coding transcript_biotype:retained_intron gene_symbol:COL4A1 description:collagen type IV alpha 1 chain [Source:HGNC Symbol;Acc:HGNC:2202]
248	248	hsa-miR-20a-5p	UAAAGUGCUUAUAGUGCAGGUAG	>ENST00000650138.1 cdna chromosome:GRCh38:13:110211649:110212586:-1 gene:ENSG00000187498.15 gene_biotype:protein_coding transcript_biotype:retained_intron gene_symbol:COL4A1 description:collagen type IV alpha 1 chain [Source:HGNC Symbol;Acc:HGNC:2202]
249	249	hsa-miR-138-2-3p	GCUAUUUCACGACACCAGGGUU	>ENST00000490604.1 cdna chromosome:GRCh38:X:43743704:43744658:1 gene:ENSG00000189221.9 gene_biotype:protein_coding transcript_biotype:processed_transcript gene_symbol:MAOA description:monoamine oxidase A [Source:HGNC Symbol;Acc:HGNC:6833]
250	250	hsa-miR-148a-3p	UCAGUGCACUACAGAACUUUGU	>ENST00000490604.1 cdna chromosome:GRCh38:X:43743704:43744658:1 gene:ENSG00000189221.9 gene_biotype:protein_coding transcript_biotype:processed_transcript gene_symbol:MAOA description:monoamine oxidase A [Source:HGNC Symbol;Acc:HGNC:6833]
251	251	hsa-miR-339-3p	UGAGCGCCUCGACGACAGAGCCG	>ENST00000490604.1 cdna chromosome:GRCh38:X:43743704:43744658:1 gene:ENSG00000189221.9 gene_biotype:protein_coding transcript_biotype:processed_transcript gene_symbol:MAOA description:monoamine oxidase A [Source:HGNC Symbol;Acc:HGNC:6833]
252	252	hsa-miR-339-5p	UCCCUGUCCUCCAGGAGCUCACG	>ENST00000490604.1 cdna chromosome:GRCh38:X:43743704:43744658:1 gene:ENSG00000189221.9 gene_biotype:protein_coding transcript_biotype:processed_transcript gene_symbol:MAOA description:monoamine oxidase A [Source:HGNC Symbol;Acc:HGNC:6833]
253	253	hsa-miR-488-3p	UUGAAAGGCUAUUUCUUGGUC	>ENST00000490604.1 cdna chromosome:GRCh38:X:43743704:43744658:1 gene:ENSG00000189221.9 gene_biotype:protein_coding transcript_biotype:processed_transcript gene_symbol:MAOA description:monoamine oxidase A [Source:HGNC Symbol;Acc:HGNC:6833]
254	254	hsa-miR-488-5p	CCCAGAUAAUGGCACUCUCAA	>ENST00000490604.1 cdna chromosome:GRCh38:X:43743704:43744658:1 gene:ENSG00000189221.9 gene_biotype:protein_coding transcript_biotype:processed_transcript gene_symbol:MAOA description:monoamine oxidase A [Source:HGNC Symbol;Acc:HGNC:6833]
255	255	hsa-miR-1246	AAUGGAUUUUUGGAGCAGG	>ENST00000312214.5 cdna chromosome:GRCh38:X:23075758:23076767:1 gene:ENSG00000174028.6 gene_biotype:processed_pseudogene transcript_biotype:processed_pseudogene gene_symbol:FAM3C2 description:family with sequence similarity 3 member C2 (pseudogene) [Source:HGNC Symbol;Acc:HGNC:34501]
256	256	hsa-miR-126-3p	UCGUACCGUGAGUAAUAAUGCG	>ENST00000529287.1 cdna chromosome:GRCh38:8:111380603:111380868:1 gene:ENSG00000255033.1 gene_biotype:processed_pseudogene transcript_biotype:processed_pseudogene gene_symbol:SERPINA15P description:serpin family A member 15, pseudogene [Source:HGNC Symbol;Acc:HGNC:44397]
257	257	hsa-miR-126-5p	CAUUAUUACUUUUGGUACGCG	>ENST00000529287.1 cdna chromosome:GRCh38:8:111380603:111380868:1 gene:ENSG00000255033.1 gene_biotype:processed_pseudogene transcript_biotype:processed_pseudogene gene_symbol:SERPINA15P description:serpin family A member 15, pseudogene [Source:HGNC Symbol;Acc:HGNC:44397]
258	258	hsa-miR-145-3p	GGAUUCCUGGAAAUACUGUUCU	>ENST00000529287.1 cdna chromosome:GRCh38:8:111380603:111380868:1 gene:ENSG00000255033.1 gene_biotype:processed_pseudogene transcript_biotype:processed_pseudogene gene_symbol:SERPINA15P description:serpin family A member 15, pseudogene [Source:HGNC Symbol;Acc:HGNC:44397]
259	259	hsa-miR-145-5p	GUCCAGUUUUCCCAGGAAUCCCU	>ENST00000529287.1 cdna chromosome:GRCh38:8:111380603:111380868:1 gene:ENSG00000255033.1 gene_biotype:processed_pseudogene transcript_biotype:processed_pseudogene gene_symbol:SERPINA15P description:serpin family A member 15, pseudogene [Source:HGNC Symbol;Acc:HGNC:44397]
260	260	hsa-miR-106b-5p	UAAAGUGCUGACAGUGCAGAU	>ENST00000468869.2 cdna chromosome:GRCh38:2:64108352:64144396:-1 gene:ENSG00000197329.11 gene_biotype:protein_coding transcript_biotype:processed_transcript gene_symbol:PELI1 description:pellino E3 ubiquitin protein ligase 1 [Source:HGNC Symbol;Acc:HGNC:8827]
261	261	hsa-miR-146a-5p	UGAGAACUGAAUUCCAUGGGUU	>ENST00000468869.2 cdna chromosome:GRCh38:2:64108352:64144396:-1 gene:ENSG00000197329.11 gene_biotype:protein_coding transcript_biotype:processed_transcript gene_symbol:PELI1 description:pellino E3 ubiquitin protein ligase 1 [Source:HGNC Symbol;Acc:HGNC:8827]
262	262	hsa-miR-155-3p	CUCCUACAUAUUAGCAUUAACA	>ENST00000468869.2 cdna chromosome:GRCh38:2:64108352:64144396:-1 gene:ENSG00000197329.11 gene_biotype:protein_coding transcript_biotype:processed_transcript gene_symbol:PELI1 description:pellino E3 ubiquitin protein ligase 1 [Source:HGNC Symbol;Acc:HGNC:8827]
263	263	hsa-miR-155-5p	UUAAUGCUAAUCGUGAUAGGGGUU	>ENST00000468869.2 cdna chromosome:GRCh38:2:64108352:64144396:-1 gene:ENSG00000197329.11 gene_biotype:protein_coding transcript_biotype:processed_transcript gene_symbol:PELI1 description:pellino E3 ubiquitin protein ligase 1 [Source:HGNC Symbol;Acc:HGNC:8827]
264	264	hsa-miR-17-3p	ACUGCAGUGAAGGCACUUGUAG	>ENST00000468869.2 cdna chromosome:GRCh38:2:64108352:64144396:-1 gene:ENSG00000197329.11 gene_biotype:protein_coding transcript_biotype:processed_transcript gene_symbol:PELI1 description:pellino E3 ubiquitin protein ligase 1 [Source:HGNC Symbol;Acc:HGNC:8827]
265	265	hsa-miR-17-5p	CAAAGUGCUUACAGUGCAGGUAG	>ENST00000468869.2 cdna chromosome:GRCh38:2:64108352:64144396:-1 gene:ENSG00000197329.11 gene_biotype:protein_coding transcript_biotype:processed_transcript gene_symbol:PELI1 description:pellino E3 ubiquitin protein ligase 1 [Source:HGNC Symbol;Acc:HGNC:8827]
266	266	hsa-miR-18a-3p	ACUGCCCUAAGUGCUCCUUCUGG	>ENST00000468869.2 cdna chromosome:GRCh38:2:64108352:64144396:-1 gene:ENSG00000197329.11 gene_biotype:protein_coding transcript_biotype:processed_transcript gene_symbol:PELI1 description:pellino E3 ubiquitin protein ligase 1 [Source:HGNC Symbol;Acc:HGNC:8827]
267	267	hsa-miR-18a-5p	UAAGGUGCAUCUAGUGCAGAUAG	>ENST00000468869.2 cdna chromosome:GRCh38:2:64108352:64144396:-1 gene:ENSG00000197329.11 gene_biotype:protein_coding transcript_biotype:processed_transcript gene_symbol:PELI1 description:pellino E3 ubiquitin protein ligase 1 [Source:HGNC Symbol;Acc:HGNC:8827]
268	268	hsa-miR-19a-3p	UGUGCAAAUCUAUGCAAAACUGA	>ENST00000468869.2 cdna chromosome:GRCh38:2:64108352:64144396:-1 gene:ENSG00000197329.11 gene_biotype:protein_coding transcript_biotype:processed_transcript gene_symbol:PELI1 description:pellino E3 ubiquitin protein ligase 1 [Source:HGNC Symbol;Acc:HGNC:8827]
269	269	hsa-miR-19a-5p	AGUUUUGCAUAGUUGCACUACA	>ENST00000468869.2 cdna chromosome:GRCh38:2:64108352:64144396:-1 gene:ENSG00000197329.11 gene_biotype:protein_coding transcript_biotype:processed_transcript gene_symbol:PELI1 description:pellino E3 ubiquitin protein ligase 1 [Source:HGNC Symbol;Acc:HGNC:8827]
270	270	hsa-miR-19b-1-5p	AGUUUUGCAGGUUUGCAUCCAGC	>ENST00000468869.2 cdna chromosome:GRCh38:2:64108352:64144396:-1 gene:ENSG00000197329.11 gene_biotype:protein_coding transcript_biotype:processed_transcript gene_symbol:PELI1 description:pellino E3 ubiquitin protein ligase 1 [Source:HGNC Symbol;Acc:HGNC:8827]
271	271	hsa-miR-19b-3p	UGUGCAAAUCCAUGCAAAACUGA	>ENST00000468869.2 cdna chromosome:GRCh38:2:64108352:64144396:-1 gene:ENSG00000197329.11 gene_biotype:protein_coding transcript_biotype:processed_transcript gene_symbol:PELI1 description:pellino E3 ubiquitin protein ligase 1 [Source:HGNC Symbol;Acc:HGNC:8827]
272	272	hsa-miR-20a-3p	ACUGCAUUAUGAGCACUUAAAG	>ENST00000468869.2 cdna chromosome:GRCh38:2:64108352:64144396:-1 gene:ENSG00000197329.11 gene_biotype:protein_coding transcript_biotype:processed_transcript gene_symbol:PELI1 description:pellino E3 ubiquitin protein ligase 1 [Source:HGNC Symbol;Acc:HGNC:8827]
273	273	hsa-miR-20a-5p	UAAAGUGCUUAUAGUGCAGGUAG	>ENST00000468869.2 cdna chromosome:GRCh38:2:64108352:64144396:-1 gene:ENSG00000197329.11 gene_biotype:protein_coding transcript_biotype:processed_transcript gene_symbol:PELI1 description:pellino E3 ubiquitin protein ligase 1 [Source:HGNC Symbol;Acc:HGNC:8827]
274	274	hsa-miR-25-3p	CAUUGCACUUGUCUCGGUCUGA	>ENST00000468869.2 cdna chromosome:GRCh38:2:64108352:64144396:-1 gene:ENSG00000197329.11 gene_biotype:protein_coding transcript_biotype:processed_transcript gene_symbol:PELI1 description:pellino E3 ubiquitin protein ligase 1 [Source:HGNC Symbol;Acc:HGNC:8827]
275	275	hsa-miR-92a-1-5p	AGGUUGGGAUCGGUUGCAAUGCU	>ENST00000468869.2 cdna chromosome:GRCh38:2:64108352:64144396:-1 gene:ENSG00000197329.11 gene_biotype:protein_coding transcript_biotype:processed_transcript gene_symbol:PELI1 description:pellino E3 ubiquitin protein ligase 1 [Source:HGNC Symbol;Acc:HGNC:8827]
276	276	hsa-miR-93-5p	CAAAGUGCUGUUCGUGCAGGUAG	>ENST00000468869.2 cdna chromosome:GRCh38:2:64108352:64144396:-1 gene:ENSG00000197329.11 gene_biotype:protein_coding transcript_biotype:processed_transcript gene_symbol:PELI1 description:pellino E3 ubiquitin protein ligase 1 [Source:HGNC Symbol;Acc:HGNC:8827]
277	277	hsa-miR-23b-3p	AUCACAUUGCCAGGGAUUACCAC	>ENST00000560908.1 cdna chromosome:GRCh38:15:90081462:90082206:1 gene:ENSG00000140548.9 gene_biotype:protein_coding transcript_biotype:processed_transcript gene_symbol:ZNF710 description:zinc finger protein 710 [Source:HGNC Symbol;Acc:HGNC:25352]
278	278	hsa-miR-16-5p	UAGCAGCACGUAAAUAUUGGCG	>ENST00000486095.1 cdna chromosome:GRCh38:1:21397987:21398362:1 gene:ENSG00000236216.5 gene_biotype:processed_pseudogene transcript_biotype:processed_pseudogene gene_symbol:PPP1R11P1 description:protein phosphatase 1 regulatory inhibitor subunit 11 pseudogene 1 [Source:HGNC Symbol;Acc:HGNC:16326]
279	279	hsa-miR-205-5p	UCCUUCAUUCCACCGGAGUCUG	>ENST00000456489.1 cdna chromosome:GRCh38:21:33735041:33735626:1 gene:ENSG00000205726.14 gene_biotype:protein_coding transcript_biotype:protein_coding gene_symbol:ITSN1 description:intersectin 1 [Source:HGNC Symbol;Acc:HGNC:6183]
280	280	hsa-miR-208a-3p	AUAAGACGAGCAAAAAGCUUGU	>ENST00000585551.1 cdna chromosome:GRCh38:10:100190671:100193423:-1 gene:ENSG00000213341.10 gene_biotype:protein_coding transcript_biotype:processed_transcript gene_symbol:CHUK description:conserved helix-loop-helix ubiquitous kinase [Source:HGNC Symbol;Acc:HGNC:1974]
281	281	hsa-miR-520d-5p	CUACAAAGGGAAGCCCUUUC	>ENST00000585551.1 cdna chromosome:GRCh38:10:100190671:100193423:-1 gene:ENSG00000213341.10 gene_biotype:protein_coding transcript_biotype:processed_transcript gene_symbol:CHUK description:conserved helix-loop-helix ubiquitous kinase [Source:HGNC Symbol;Acc:HGNC:1974]
282	282	hsa-miR-24-3p	UGGCUCAGUUCAGCAGGAACAG	>ENST00000521796.1 cdna chromosome:GRCh38:8:58416930:58435106:1 gene:ENSG00000215114.8 gene_biotype:protein_coding transcript_biotype:protein_coding gene_symbol:UBXN2B description:UBX domain protein 2B [Source:HGNC Symbol;Acc:HGNC:27035]
